# Supplementary material for: Computational prediction and experimental validation identify functionally conserved lncRNAs from zebrafish to human
Source: Nat Genet. 2024 Jan 9;56(1):124–35. doi: 10.1038/s41588-023-01620-7 (PMC10786727; doi:10.1038/s41588-023-01620-7)
Supplement: Supplementary file 2 — Identification of syntenic lncRNAs across species. [file 41588_2023_1620_MOESM2_ESM.xlsx]

## Sheet: remark
	Table	Information
	Supplementary Table 1	Data source of RNA-seq data
	Supplementary Table 2a	candidate lncRNA homologs with synteny between human and mouse
	Supplementary Table 2b	candidate lncRNA homologs with synteny between human and cow
	Supplementary Table 2c	candidate lncRNA homologs with synteny between human and opossum
	Supplementary Table 2d	candidate lncRNA homologs with synteny between human and chicken
	Supplementary Table 2e	candidate lncRNA homologs with synteny between human and lizard
	Supplementary Table 2f	candidate lncRNA homologs with synteny between human and frog
	Supplementary Table 2g	candidate lncRNA homologs with synteny between human and zebrafish

## Sheet: Supplementary Table 1
species	SRR accession id
anoCar	SRR1502164
anoCar	SRR1502165
anoCar	SRR1502166
anoCar	SRR1502168
anoCar	SRR1502169
anoCar	SRR1502170
anoCar	SRR1502172
anoCar	SRR1502174
anoCar	SRR1502180
anoCar	SRR1502184
anoCar	SRR1502185
anoCar	SRR1502186
anoCar	SRR1502187
anoCar	SRR1502188
anoCar	SRR1502189
anoCar	SRR1502190
anoCar	SRR579556
anoCar	SRR579557
anoCar	SRR579558
anoCar	SRR579559
bosTau	DRR001895
bosTau	ERR514717
bosTau	ERR514718
bosTau	ERR528493
bosTau	ERR731515
bosTau	SRR072813
bosTau	SRR1000689
bosTau	SRR1030513
bosTau	SRR1122446
bosTau	SRR1449247
bosTau	SRR1607611
bosTau	SRR1616682
bosTau	SRR1913849
bosTau	SRR1952375
bosTau	SRR2048595
bosTau	SRR2226601
bosTau	SRR2226604
bosTau	SRR2226607
bosTau	SRR2226614
bosTau	SRR2226616
bosTau	SRR2226618
bosTau	SRR2226623
bosTau	SRR2226625
bosTau	SRR2226629
bosTau	SRR2226632
bosTau	SRR2226639
bosTau	SRR2226644
bosTau	SRR2226645
bosTau	SRR2226648
bosTau	SRR2432571
bosTau	SRR2432952
bosTau	SRR2432961
bosTau	SRR2433190
bosTau	SRR2433218
bosTau	SRR2633596
bosTau	SRR527009
bosTau	SRR527012
bosTau	SRR527014
bosTau	SRR578271
bosTau	SRR594473
bosTau	SRR594474
bosTau	SRR594475
bosTau	SRR594476
bosTau	SRR594477
bosTau	SRR594478
bosTau	SRR594479
bosTau	SRR594480
bosTau	SRR594481
bosTau	SRR636839
bosTau	SRR636890
bosTau	SRR636934
bosTau	SRR999281
bosTau	SRR1685980
bosTau	SRR1724112
bosTau	SRR1913857
bosTau	SRR2659954
danRer	ERR023148
danRer	ERR023149
danRer	ERR023150
danRer	ERR145647
danRer	ERR202509
danRer	ERR216331
danRer	ERR232316
danRer	ERR273849
danRer	ERR273869
danRer	ERR375746
danRer	ERR405185
danRer	ERR411635
danRer	ERR477365
danRer	ERR600681
danRer	SRR1028002
danRer	SRR1049814
danRer	SRR1049946
danRer	SRR1049948
danRer	SRR1049952
danRer	SRR1299127
danRer	SRR1524244
danRer	SRR1609736
danRer	SRR1609740
danRer	SRR1609745
danRer	SRR1609747
danRer	SRR1609750
danRer	SRR1609753
danRer	SRR1609758
danRer	SRR1648856
danRer	SRR1695730
danRer	SRR1708343
danRer	SRR1708350
danRer	SRR1794624
danRer	SRR1972985
danRer	SRR2422941
danRer	SRR372792
danRer	SRR392109
danRer	SRR498195
danRer	SRR519729
danRer	SRR592702
danRer	SRR610741
danRer	SRR633516
danRer	SRR748488
danRer	SRR748489
danRer	SRR891504
danRer	SRR891511
danRer	SRR891512
danRer	SRR957181
galGal	ERR569581
galGal	ERR664974
galGal	SRR1050760
galGal	SRR1299039
galGal	SRR1811313
galGal	SRR1821185
galGal	SRR1822378
galGal	SRR1956753
galGal	SRR1956756
galGal	SRR2005777
galGal	SRR2033991
galGal	SRR2056333
galGal	SRR2072648
galGal	SRR538807
galGal	SRR594500
galGal	SRR594501
galGal	SRR594502
galGal	SRR594503
galGal	SRR594504
galGal	SRR594505
galGal	SRR594506
galGal	SRR594507
galGal	SRR594508
galGal	SRR636267
galGal	SRR934005
galGal	SRR934008
galGal	SRR934011
galGal	SRR934015
galGal	SRR934017
galGal	SRR942366
galGal	ERR348563
galGal	ERR348570
galGal	ERR348575
galGal	ERR348577
galGal	ERR348580
galGal	ERR348581
galGal	ERR348584
galGal	ERR753940
galGal	ERR753947
galGal	ERR753963
galGal	ERR753965
galGal	ERR753986
galGal	ERR753994
galGal	ERR754027
galGal	ERR754028
galGal	SRR2516464
galGal	SRR3104420
galGal	SRR538806
galGal	SRR579551
galGal	SRR924540
galGal	SRR924541
galGal	SRR924547
galGal	SRR924548
galGal	SRR924551
galGal	SRR924552
galGal	SRR924564
galGal	SRR924573
momDom	ERR168663
momDom	SRR1165286
momDom	SRR2130350
momDom	SRR2130358
momDom	SRR306743
momDom	SRR306744
momDom	SRR306745
momDom	SRR306746
momDom	SRR306750
momDom	SRR306751
momDom	SRR306753
momDom	SRR306754
momDom	SRR306755
momDom	SRR306756
momDom	SRR449433
momDom	SRR449434
momDom	SRR449435
momDom	SRR449436
momDom	SRR776517
momDom	SRR776518
momDom	SRR776541
momDom	SRR776542
xenTro	ERR218150
xenTro	SRR1189499
xenTro	SRR1189515
xenTro	SRR1189558
xenTro	SRR1200460
xenTro	SRR1205764
xenTro	SRR1405691
xenTro	SRR1405692
xenTro	SRR2105080
xenTro	SRR2105090
xenTro	SRR2105092
xenTro	SRR489452
xenTro	SRR489454
xenTro	SRR579561
xenTro	SRR579562
xenTro	SRR579563
xenTro	SRR579564
xenTro	SRR929122
xenTro	SRR1205759
xenTro	SRR1795561
xenTro	SRR1795566
xenTro	SRR1795579
xenTro	SRR1795585
xenTro	SRR1795608
xenTro	SRR1795664
xenTro	SRR1795675
xenTro	SRR579560
xenTro	SRR929121
xenTro	SRR929123
xenTro	SRR929125

## Sheet: Supplementary Table 2a
human gene	mouse gene
ENSG00000182873	ENSMUSG00000085063
ENSG00000182873	ENSMUSG00000098729
ENSG00000215014	ENSMUSG00000073679
ENSG00000215014	ENSMUSG00000086549
ENSG00000215014	ENSMUSG00000086682
ENSG00000215014	ENSMUSG00000087381
ENSG00000215014	ENSMUSG00000096221
ENSG00000215014	ENSMUSG00000103183
ENSG00000223823	ENSMUSG00000086549
ENSG00000223823	ENSMUSG00000087381
ENSG00000223823	ENSMUSG00000103183
ENSG00000224870	ENSMUSG00000073679
ENSG00000224870	ENSMUSG00000086549
ENSG00000224870	ENSMUSG00000087381
ENSG00000224870	ENSMUSG00000103183
ENSG00000225285	ENSMUSG00000054514
ENSG00000225285	ENSMUSG00000097728
ENSG00000225905	ENSMUSG00000073679
ENSG00000225905	ENSMUSG00000086549
ENSG00000225905	ENSMUSG00000087381
ENSG00000225905	ENSMUSG00000096221
ENSG00000225905	ENSMUSG00000103183
ENSG00000226969	ENSMUSG00000054514
ENSG00000226969	ENSMUSG00000085063
ENSG00000226969	ENSMUSG00000097728
ENSG00000226969	ENSMUSG00000098729
ENSG00000230415	ENSMUSG00000073679
ENSG00000230415	ENSMUSG00000086549
ENSG00000230415	ENSMUSG00000087381
ENSG00000230415	ENSMUSG00000103183
ENSG00000231050	ENSMUSG00000073679
ENSG00000231050	ENSMUSG00000084803
ENSG00000231050	ENSMUSG00000086682
ENSG00000231050	ENSMUSG00000096221
ENSG00000233542	ENSMUSG00000054514
ENSG00000233542	ENSMUSG00000085063
ENSG00000233542	ENSMUSG00000097728
ENSG00000233542	ENSMUSG00000098729
ENSG00000234396	ENSMUSG00000084803
ENSG00000240731	ENSMUSG00000054514
ENSG00000240731	ENSMUSG00000097728
ENSG00000242590	ENSMUSG00000086549
ENSG00000242590	ENSMUSG00000087381
ENSG00000242590	ENSMUSG00000103183
ENSG00000268575	ENSMUSG00000054514
ENSG00000268575	ENSMUSG00000085063
ENSG00000268575	ENSMUSG00000097728
ENSG00000268575	ENSMUSG00000098729
ENSG00000271806	ENSMUSG00000085063
ENSG00000271806	ENSMUSG00000098729
ENSG00000272004	ENSMUSG00000073679
ENSG00000272004	ENSMUSG00000086682
ENSG00000272004	ENSMUSG00000096221
ENSG00000272106	ENSMUSG00000054514
ENSG00000272106	ENSMUSG00000085063
ENSG00000272106	ENSMUSG00000097728
ENSG00000272141	ENSMUSG00000086549
ENSG00000272141	ENSMUSG00000087381
ENSG00000272141	ENSMUSG00000103183
ENSG00000272161	ENSMUSG00000098729
ENSG00000272420	ENSMUSG00000098729
ENSG00000272455	ENSMUSG00000073679
ENSG00000272455	ENSMUSG00000086549
ENSG00000272455	ENSMUSG00000087381
ENSG00000272455	ENSMUSG00000096221
ENSG00000272455	ENSMUSG00000103183
ENSG00000177133	ENSMUSG00000084987
ENSG00000177133	ENSMUSG00000085069
ENSG00000177133	ENSMUSG00000086565
ENSG00000182873	ENSMUSG00000073686
ENSG00000224387	ENSMUSG00000073686
ENSG00000225077	ENSMUSG00000085179
ENSG00000225077	ENSMUSG00000089757
ENSG00000225077	ENSMUSG00000108391
ENSG00000225126	ENSMUSG00000085593
ENSG00000225931	ENSMUSG00000087437
ENSG00000225931	ENSMUSG00000092483
ENSG00000226286	ENSMUSG00000084987
ENSG00000226286	ENSMUSG00000085069
ENSG00000226286	ENSMUSG00000086565
ENSG00000226374	ENSMUSG00000085390
ENSG00000226374	ENSMUSG00000087071
ENSG00000226944	ENSMUSG00000085724
ENSG00000226944	ENSMUSG00000090057
ENSG00000226969	ENSMUSG00000073686
ENSG00000227589	ENSMUSG00000085390
ENSG00000227589	ENSMUSG00000087071
ENSG00000227634	ENSMUSG00000078492
ENSG00000227634	ENSMUSG00000085213
ENSG00000227634	ENSMUSG00000085869
ENSG00000228037	ENSMUSG00000087437
ENSG00000228037	ENSMUSG00000092483
ENSG00000228526	ENSMUSG00000085368
ENSG00000228526	ENSMUSG00000085403
ENSG00000228526	ENSMUSG00000086665
ENSG00000228526	ENSMUSG00000086767
ENSG00000228526	ENSMUSG00000102813
ENSG00000228750	ENSMUSG00000104142
ENSG00000228750	ENSMUSG00000108391
ENSG00000229393	ENSMUSG00000073686
ENSG00000230679	ENSMUSG00000085213
ENSG00000230679	ENSMUSG00000087094
ENSG00000231510	ENSMUSG00000073699
ENSG00000231510	ENSMUSG00000087454
ENSG00000231630	ENSMUSG00000073686
ENSG00000231630	ENSMUSG00000084987
ENSG00000231630	ENSMUSG00000085069
ENSG00000231630	ENSMUSG00000086565
ENSG00000231868	ENSMUSG00000085724
ENSG00000232596	ENSMUSG00000086272
ENSG00000232912	ENSMUSG00000078492
ENSG00000232912	ENSMUSG00000085213
ENSG00000232912	ENSMUSG00000085869
ENSG00000233234	ENSMUSG00000084987
ENSG00000233234	ENSMUSG00000085069
ENSG00000233234	ENSMUSG00000086565
ENSG00000233304	ENSMUSG00000086272
ENSG00000233645	ENSMUSG00000085097
ENSG00000235054	ENSMUSG00000086272
ENSG00000235131	ENSMUSG00000085390
ENSG00000235131	ENSMUSG00000087071
ENSG00000236266	ENSMUSG00000085097
ENSG00000236269	ENSMUSG00000086665
ENSG00000236269	ENSMUSG00000102813
ENSG00000236423	ENSMUSG00000086272
ENSG00000236948	ENSMUSG00000073699
ENSG00000236948	ENSMUSG00000087454
ENSG00000236948	ENSMUSG00000090057
ENSG00000237058	ENSMUSG00000086810
ENSG00000237058	ENSMUSG00000087437
ENSG00000237058	ENSMUSG00000092483
ENSG00000237058	ENSMUSG00000098424
ENSG00000237365	ENSMUSG00000085593
ENSG00000237436	ENSMUSG00000085593
ENSG00000237728	ENSMUSG00000085593
ENSG00000238164	ENSMUSG00000073686
ENSG00000238164	ENSMUSG00000085069
ENSG00000238260	ENSMUSG00000087071
ENSG00000238290	ENSMUSG00000078492
ENSG00000238290	ENSMUSG00000085213
ENSG00000238290	ENSMUSG00000085869
ENSG00000260972	ENSMUSG00000085648
ENSG00000260972	ENSMUSG00000089757
ENSG00000269925	ENSMUSG00000078492
ENSG00000269978	ENSMUSG00000085593
ENSG00000270035	ENSMUSG00000085593
ENSG00000270171	ENSMUSG00000085593
ENSG00000271746	ENSMUSG00000085179
ENSG00000271746	ENSMUSG00000089757
ENSG00000271746	ENSMUSG00000108391
ENSG00000271806	ENSMUSG00000073686
ENSG00000272088	ENSMUSG00000086810
ENSG00000272088	ENSMUSG00000098424
ENSG00000272153	ENSMUSG00000086272
ENSG00000272161	ENSMUSG00000073686
ENSG00000272235	ENSMUSG00000084987
ENSG00000272235	ENSMUSG00000085069
ENSG00000272235	ENSMUSG00000086565
ENSG00000272235	ENSMUSG00000087071
ENSG00000272420	ENSMUSG00000073686
ENSG00000272449	ENSMUSG00000087437
ENSG00000272449	ENSMUSG00000092483
ENSG00000279839	ENSMUSG00000086810
ENSG00000279839	ENSMUSG00000087437
ENSG00000279839	ENSMUSG00000098424
ENSG00000283259	ENSMUSG00000086810
ENSG00000283259	ENSMUSG00000087437
ENSG00000283259	ENSMUSG00000092483
ENSG00000283259	ENSMUSG00000098424
ENSG00000117242	ENSMUSG00000046109
ENSG00000117242	ENSMUSG00000078519
ENSG00000175147	ENSMUSG00000073728
ENSG00000175147	ENSMUSG00000085424
ENSG00000175147	ENSMUSG00000085761
ENSG00000175147	ENSMUSG00000085922
ENSG00000175147	ENSMUSG00000086818
ENSG00000175147	ENSMUSG00000087525
ENSG00000175147	ENSMUSG00000100396
ENSG00000179743	ENSMUSG00000073731
ENSG00000179743	ENSMUSG00000085395
ENSG00000179743	ENSMUSG00000085836
ENSG00000179743	ENSMUSG00000085922
ENSG00000179743	ENSMUSG00000086061
ENSG00000179743	ENSMUSG00000086818
ENSG00000179743	ENSMUSG00000097620
ENSG00000179743	ENSMUSG00000100396
ENSG00000179840	ENSMUSG00000085368
ENSG00000179840	ENSMUSG00000085403
ENSG00000179840	ENSMUSG00000086767
ENSG00000203469	ENSMUSG00000086606
ENSG00000203469	ENSMUSG00000086766
ENSG00000204362	ENSMUSG00000087698
ENSG00000204464	ENSMUSG00000073728
ENSG00000204464	ENSMUSG00000085424
ENSG00000204464	ENSMUSG00000085761
ENSG00000204464	ENSMUSG00000085922
ENSG00000204464	ENSMUSG00000086818
ENSG00000204464	ENSMUSG00000087525
ENSG00000204464	ENSMUSG00000100396
ENSG00000218510	ENSMUSG00000086845
ENSG00000223643	ENSMUSG00000085395
ENSG00000223643	ENSMUSG00000085836
ENSG00000223643	ENSMUSG00000086061
ENSG00000223643	ENSMUSG00000087045
ENSG00000223643	ENSMUSG00000097620
ENSG00000223989	ENSMUSG00000084807
ENSG00000223989	ENSMUSG00000086949
ENSG00000224174	ENSMUSG00000087698
ENSG00000224174	ENSMUSG00000103366
ENSG00000224459	ENSMUSG00000073731
ENSG00000224459	ENSMUSG00000085395
ENSG00000224459	ENSMUSG00000085816
ENSG00000224459	ENSMUSG00000085836
ENSG00000224459	ENSMUSG00000085922
ENSG00000224459	ENSMUSG00000086061
ENSG00000224459	ENSMUSG00000086818
ENSG00000224459	ENSMUSG00000100396
ENSG00000224621	ENSMUSG00000085774
ENSG00000224621	ENSMUSG00000103366
ENSG00000225387	ENSMUSG00000085928
ENSG00000225387	ENSMUSG00000103107
ENSG00000225602	ENSMUSG00000086326
ENSG00000225602	ENSMUSG00000087217
ENSG00000225986	ENSMUSG00000046109
ENSG00000226029	ENSMUSG00000085774
ENSG00000226029	ENSMUSG00000087698
ENSG00000226029	ENSMUSG00000103366
ENSG00000226487	ENSMUSG00000046109
ENSG00000226487	ENSMUSG00000086845
ENSG00000226526	ENSMUSG00000085774
ENSG00000226526	ENSMUSG00000087698
ENSG00000226526	ENSMUSG00000103366
ENSG00000226664	ENSMUSG00000046109
ENSG00000226849	ENSMUSG00000086326
ENSG00000226849	ENSMUSG00000087217
ENSG00000227751	ENSMUSG00000087698
ENSG00000227959	ENSMUSG00000085774
ENSG00000227959	ENSMUSG00000103366
ENSG00000228140	ENSMUSG00000073728
ENSG00000228140	ENSMUSG00000073731
ENSG00000228140	ENSMUSG00000085424
ENSG00000228140	ENSMUSG00000085761
ENSG00000228140	ENSMUSG00000085922
ENSG00000228140	ENSMUSG00000086818
ENSG00000228140	ENSMUSG00000100396
ENSG00000228150	ENSMUSG00000086949
ENSG00000228338	ENSMUSG00000028590
ENSG00000228549	ENSMUSG00000085774
ENSG00000228549	ENSMUSG00000087698
ENSG00000228549	ENSMUSG00000103366
ENSG00000229484	ENSMUSG00000103911
ENSG00000230035	ENSMUSG00000085047
ENSG00000230035	ENSMUSG00000085968
ENSG00000230035	ENSMUSG00000086164
ENSG00000230035	ENSMUSG00000086437
ENSG00000230035	ENSMUSG00000086960
ENSG00000230035	ENSMUSG00000087084
ENSG00000230035	ENSMUSG00000087628
ENSG00000230035	ENSMUSG00000087646
ENSG00000230068	ENSMUSG00000086845
ENSG00000230239	ENSMUSG00000085774
ENSG00000230239	ENSMUSG00000087698
ENSG00000230239	ENSMUSG00000103366
ENSG00000230337	ENSMUSG00000086326
ENSG00000230337	ENSMUSG00000087217
ENSG00000230424	ENSMUSG00000073739
ENSG00000230424	ENSMUSG00000097731
ENSG00000231105	ENSMUSG00000084804
ENSG00000231105	ENSMUSG00000085823
ENSG00000231105	ENSMUSG00000087476
ENSG00000231606	ENSMUSG00000085574
ENSG00000231606	ENSMUSG00000087525
ENSG00000231606	ENSMUSG00000103678
ENSG00000231789	ENSMUSG00000085368
ENSG00000231789	ENSMUSG00000085403
ENSG00000231789	ENSMUSG00000086767
ENSG00000233069	ENSMUSG00000084804
ENSG00000233078	ENSMUSG00000073731
ENSG00000233078	ENSMUSG00000085395
ENSG00000233078	ENSMUSG00000085836
ENSG00000233078	ENSMUSG00000086061
ENSG00000233078	ENSMUSG00000097620
ENSG00000233421	ENSMUSG00000085918
ENSG00000233421	ENSMUSG00000087045
ENSG00000233421	ENSMUSG00000097620
ENSG00000233431	ENSMUSG00000085823
ENSG00000233431	ENSMUSG00000087476
ENSG00000233485	ENSMUSG00000073728
ENSG00000233485	ENSMUSG00000085424
ENSG00000233485	ENSMUSG00000085761
ENSG00000233485	ENSMUSG00000085922
ENSG00000233485	ENSMUSG00000086818
ENSG00000233485	ENSMUSG00000087525
ENSG00000233485	ENSMUSG00000100396
ENSG00000234166	ENSMUSG00000085774
ENSG00000234166	ENSMUSG00000103366
ENSG00000234546	ENSMUSG00000084807
ENSG00000234546	ENSMUSG00000087094
ENSG00000234593	ENSMUSG00000085574
ENSG00000234593	ENSMUSG00000087525
ENSG00000234593	ENSMUSG00000103678
ENSG00000235185	ENSMUSG00000110296
ENSG00000235263	ENSMUSG00000085368
ENSG00000235263	ENSMUSG00000085403
ENSG00000235263	ENSMUSG00000086665
ENSG00000235263	ENSMUSG00000086767
ENSG00000235263	ENSMUSG00000102813
ENSG00000235434	ENSMUSG00000073739
ENSG00000235643	ENSMUSG00000078494
ENSG00000235643	ENSMUSG00000086326
ENSG00000235643	ENSMUSG00000086806
ENSG00000236009	ENSMUSG00000084804
ENSG00000236009	ENSMUSG00000085823
ENSG00000236009	ENSMUSG00000087476
ENSG00000236045	ENSMUSG00000073728
ENSG00000236045	ENSMUSG00000085424
ENSG00000236045	ENSMUSG00000085761
ENSG00000236045	ENSMUSG00000085922
ENSG00000236045	ENSMUSG00000086818
ENSG00000236045	ENSMUSG00000087525
ENSG00000236045	ENSMUSG00000100396
ENSG00000236648	ENSMUSG00000103107
ENSG00000236936	ENSMUSG00000084804
ENSG00000236936	ENSMUSG00000085823
ENSG00000236936	ENSMUSG00000087476
ENSG00000236963	ENSMUSG00000046109
ENSG00000237301	ENSMUSG00000073728
ENSG00000237301	ENSMUSG00000073731
ENSG00000237301	ENSMUSG00000085424
ENSG00000237301	ENSMUSG00000085761
ENSG00000237301	ENSMUSG00000085922
ENSG00000237301	ENSMUSG00000086061
ENSG00000237301	ENSMUSG00000086818
ENSG00000237301	ENSMUSG00000100396
ENSG00000237938	ENSMUSG00000073731
ENSG00000237938	ENSMUSG00000085424
ENSG00000237938	ENSMUSG00000085816
ENSG00000237938	ENSMUSG00000085836
ENSG00000237938	ENSMUSG00000085922
ENSG00000237938	ENSMUSG00000086061
ENSG00000237938	ENSMUSG00000086818
ENSG00000237938	ENSMUSG00000100396
ENSG00000238142	ENSMUSG00000085395
ENSG00000238142	ENSMUSG00000085836
ENSG00000238142	ENSMUSG00000086061
ENSG00000238142	ENSMUSG00000087045
ENSG00000238142	ENSMUSG00000097620
ENSG00000241326	ENSMUSG00000086949
ENSG00000242349	ENSMUSG00000078494
ENSG00000242349	ENSMUSG00000086806
ENSG00000261135	ENSMUSG00000087698
ENSG00000261135	ENSMUSG00000103366
ENSG00000261781	ENSMUSG00000085928
ENSG00000261781	ENSMUSG00000103107
ENSG00000271732	ENSMUSG00000087698
ENSG00000271732	ENSMUSG00000103366
ENSG00000271742	ENSMUSG00000073731
ENSG00000271742	ENSMUSG00000085424
ENSG00000271742	ENSMUSG00000085761
ENSG00000271742	ENSMUSG00000085922
ENSG00000271742	ENSMUSG00000086061
ENSG00000271742	ENSMUSG00000086818
ENSG00000271742	ENSMUSG00000100396
ENSG00000271840	ENSMUSG00000086845
ENSG00000271895	ENSMUSG00000086326
ENSG00000271895	ENSMUSG00000086606
ENSG00000271895	ENSMUSG00000086766
ENSG00000271895	ENSMUSG00000087217
ENSG00000271989	ENSMUSG00000085286
ENSG00000271989	ENSMUSG00000085807
ENSG00000271989	ENSMUSG00000085819
ENSG00000271989	ENSMUSG00000086740
ENSG00000272078	ENSMUSG00000086606
ENSG00000272078	ENSMUSG00000086766
ENSG00000272078	ENSMUSG00000087217
ENSG00000272426	ENSMUSG00000085395
ENSG00000272426	ENSMUSG00000085836
ENSG00000272426	ENSMUSG00000086061
ENSG00000272426	ENSMUSG00000087045
ENSG00000272426	ENSMUSG00000097620
ENSG00000272510	ENSMUSG00000073728
ENSG00000272510	ENSMUSG00000073731
ENSG00000272510	ENSMUSG00000085424
ENSG00000272510	ENSMUSG00000085761
ENSG00000272510	ENSMUSG00000085922
ENSG00000272510	ENSMUSG00000086818
ENSG00000272510	ENSMUSG00000100396
ENSG00000279151	ENSMUSG00000085774
ENSG00000279151	ENSMUSG00000087698
ENSG00000279151	ENSMUSG00000103366
ENSG00000280222	ENSMUSG00000085928
ENSG00000280222	ENSMUSG00000103107
ENSG00000281937	ENSMUSG00000085368
ENSG00000281937	ENSMUSG00000085403
ENSG00000281937	ENSMUSG00000086665
ENSG00000281937	ENSMUSG00000086767
ENSG00000281937	ENSMUSG00000102813
ENSG00000282143	ENSMUSG00000087698
ENSG00000282143	ENSMUSG00000103366
ENSG00000282740	ENSMUSG00000085395
ENSG00000282740	ENSMUSG00000085836
ENSG00000282740	ENSMUSG00000086061
ENSG00000282740	ENSMUSG00000087045
ENSG00000282740	ENSMUSG00000097620
ENSG00000282843	ENSMUSG00000085918
ENSG00000282843	ENSMUSG00000087045
ENSG00000282843	ENSMUSG00000097620
ENSG00000117242	ENSMUSG00000101493
ENSG00000218510	ENSMUSG00000085542
ENSG00000218510	ENSMUSG00000085833
ENSG00000218510	ENSMUSG00000087417
ENSG00000218510	ENSMUSG00000101493
ENSG00000225315	ENSMUSG00000097995
ENSG00000225952	ENSMUSG00000103119
ENSG00000229162	ENSMUSG00000084986
ENSG00000229162	ENSMUSG00000086884
ENSG00000230023	ENSMUSG00000087016
ENSG00000230068	ENSMUSG00000085542
ENSG00000230068	ENSMUSG00000085833
ENSG00000230068	ENSMUSG00000087417
ENSG00000230068	ENSMUSG00000101493
ENSG00000230703	ENSMUSG00000097995
ENSG00000232298	ENSMUSG00000086788
ENSG00000232298	ENSMUSG00000103955
ENSG00000232557	ENSMUSG00000097995
ENSG00000235052	ENSMUSG00000085714
ENSG00000236810	ENSMUSG00000085714
ENSG00000237200	ENSMUSG00000085542
ENSG00000237200	ENSMUSG00000085833
ENSG00000237200	ENSMUSG00000087417
ENSG00000240553	ENSMUSG00000103119
ENSG00000249087	ENSMUSG00000098155
ENSG00000264443	ENSMUSG00000085002
ENSG00000264443	ENSMUSG00000086788
ENSG00000264443	ENSMUSG00000103955
ENSG00000271420	ENSMUSG00000085714
ENSG00000271840	ENSMUSG00000085542
ENSG00000271840	ENSMUSG00000085833
ENSG00000271840	ENSMUSG00000087417
ENSG00000271840	ENSMUSG00000101493
ENSG00000116883	ENSMUSG00000085562
ENSG00000182109	ENSMUSG00000086443
ENSG00000186056	ENSMUSG00000086262
ENSG00000186056	ENSMUSG00000087451
ENSG00000186056	ENSMUSG00000097158
ENSG00000186056	ENSMUSG00000097224
ENSG00000197989	ENSMUSG00000084869
ENSG00000197989	ENSMUSG00000086290
ENSG00000197989	ENSMUSG00000087352
ENSG00000197989	ENSMUSG00000091021
ENSG00000197989	ENSMUSG00000099937
ENSG00000197989	ENSMUSG00000100813
ENSG00000203325	ENSMUSG00000085389
ENSG00000203325	ENSMUSG00000086369
ENSG00000203620	ENSMUSG00000085389
ENSG00000203620	ENSMUSG00000086369
ENSG00000223382	ENSMUSG00000086262
ENSG00000223382	ENSMUSG00000087451
ENSG00000223382	ENSMUSG00000097158
ENSG00000223382	ENSMUSG00000097224
ENSG00000223944	ENSMUSG00000087010
ENSG00000224409	ENSMUSG00000087416
ENSG00000224409	ENSMUSG00000087575
ENSG00000224409	ENSMUSG00000096944
ENSG00000224592	ENSMUSG00000084757
ENSG00000224592	ENSMUSG00000085263
ENSG00000224592	ENSMUSG00000086087
ENSG00000224592	ENSMUSG00000086589
ENSG00000224592	ENSMUSG00000086955
ENSG00000224592	ENSMUSG00000086978
ENSG00000224592	ENSMUSG00000098760
ENSG00000224592	ENSMUSG00000103541
ENSG00000225643	ENSMUSG00000087343
ENSG00000225750	ENSMUSG00000084869
ENSG00000225750	ENSMUSG00000102602
ENSG00000225891	ENSMUSG00000084789
ENSG00000225891	ENSMUSG00000085009
ENSG00000225891	ENSMUSG00000087288
ENSG00000225903	ENSMUSG00000086153
ENSG00000225903	ENSMUSG00000102997
ENSG00000226438	ENSMUSG00000087307
ENSG00000226698	ENSMUSG00000086850
ENSG00000227050	ENSMUSG00000087352
ENSG00000227409	ENSMUSG00000085334
ENSG00000228060	ENSMUSG00000086153
ENSG00000228060	ENSMUSG00000102997
ENSG00000228176	ENSMUSG00000078531
ENSG00000228436	ENSMUSG00000085875
ENSG00000228436	ENSMUSG00000086275
ENSG00000228436	ENSMUSG00000097337
ENSG00000228436	ENSMUSG00000103541
ENSG00000228634	ENSMUSG00000085517
ENSG00000229167	ENSMUSG00000085389
ENSG00000229167	ENSMUSG00000086369
ENSG00000229388	ENSMUSG00000085241
ENSG00000229388	ENSMUSG00000086997
ENSG00000229388	ENSMUSG00000102796
ENSG00000229528	ENSMUSG00000110389
ENSG00000229607	ENSMUSG00000085804
ENSG00000229607	ENSMUSG00000086548
ENSG00000229607	ENSMUSG00000087449
ENSG00000229901	ENSMUSG00000084929
ENSG00000229901	ENSMUSG00000085203
ENSG00000229901	ENSMUSG00000086187
ENSG00000229901	ENSMUSG00000102819
ENSG00000230523	ENSMUSG00000102602
ENSG00000230955	ENSMUSG00000085263
ENSG00000230955	ENSMUSG00000086589
ENSG00000230955	ENSMUSG00000087011
ENSG00000230955	ENSMUSG00000098760
ENSG00000231163	ENSMUSG00000087459
ENSG00000231949	ENSMUSG00000086262
ENSG00000231953	ENSMUSG00000084986
ENSG00000231953	ENSMUSG00000086884
ENSG00000233372	ENSMUSG00000086262
ENSG00000233372	ENSMUSG00000086856
ENSG00000233372	ENSMUSG00000087171
ENSG00000233372	ENSMUSG00000087451
ENSG00000233372	ENSMUSG00000097224
ENSG00000233399	ENSMUSG00000078531
ENSG00000233399	ENSMUSG00000085804
ENSG00000233427	ENSMUSG00000084869
ENSG00000233427	ENSMUSG00000086290
ENSG00000233427	ENSMUSG00000091021
ENSG00000233427	ENSMUSG00000099937
ENSG00000233427	ENSMUSG00000100813
ENSG00000233427	ENSMUSG00000102602
ENSG00000233621	ENSMUSG00000044730
ENSG00000233621	ENSMUSG00000087010
ENSG00000233728	ENSMUSG00000044730
ENSG00000233755	ENSMUSG00000085002
ENSG00000233775	ENSMUSG00000087575
ENSG00000233775	ENSMUSG00000096944
ENSG00000233975	ENSMUSG00000097088
ENSG00000234481	ENSMUSG00000085562
ENSG00000235143	ENSMUSG00000087451
ENSG00000235143	ENSMUSG00000097158
ENSG00000235143	ENSMUSG00000097224
ENSG00000235358	ENSMUSG00000110389
ENSG00000235790	ENSMUSG00000085517
ENSG00000236065	ENSMUSG00000085085
ENSG00000236335	ENSMUSG00000085804
ENSG00000236528	ENSMUSG00000087343
ENSG00000236546	ENSMUSG00000086153
ENSG00000236546	ENSMUSG00000102997
ENSG00000237290	ENSMUSG00000073759
ENSG00000237934	ENSMUSG00000085667
ENSG00000237934	ENSMUSG00000086856
ENSG00000237934	ENSMUSG00000087171
ENSG00000237934	ENSMUSG00000102796
ENSG00000238063	ENSMUSG00000084757
ENSG00000238063	ENSMUSG00000085875
ENSG00000238063	ENSMUSG00000086087
ENSG00000238063	ENSMUSG00000086955
ENSG00000238063	ENSMUSG00000086978
ENSG00000238063	ENSMUSG00000098760
ENSG00000238063	ENSMUSG00000103541
ENSG00000239636	ENSMUSG00000085334
ENSG00000241014	ENSMUSG00000085334
ENSG00000241014	ENSMUSG00000086138
ENSG00000242125	ENSMUSG00000085241
ENSG00000242125	ENSMUSG00000086997
ENSG00000242125	ENSMUSG00000102796
ENSG00000250135	ENSMUSG00000086336
ENSG00000254545	ENSMUSG00000085517
ENSG00000255811	ENSMUSG00000086138
ENSG00000255811	ENSMUSG00000086771
ENSG00000255811	ENSMUSG00000087470
ENSG00000260063	ENSMUSG00000084789
ENSG00000260063	ENSMUSG00000085009
ENSG00000260063	ENSMUSG00000087288
ENSG00000261025	ENSMUSG00000085002
ENSG00000261798	ENSMUSG00000086153
ENSG00000261798	ENSMUSG00000102997
ENSG00000264078	ENSMUSG00000085517
ENSG00000269967	ENSMUSG00000085389
ENSG00000269967	ENSMUSG00000086369
ENSG00000270040	ENSMUSG00000086275
ENSG00000270103	ENSMUSG00000085241
ENSG00000270103	ENSMUSG00000086997
ENSG00000270103	ENSMUSG00000102796
ENSG00000270115	ENSMUSG00000085085
ENSG00000270605	ENSMUSG00000086290
ENSG00000270605	ENSMUSG00000087352
ENSG00000270605	ENSMUSG00000091021
ENSG00000270605	ENSMUSG00000099937
ENSG00000270605	ENSMUSG00000100813
ENSG00000271398	ENSMUSG00000085241
ENSG00000271398	ENSMUSG00000086997
ENSG00000271554	ENSMUSG00000086961
ENSG00000271554	ENSMUSG00000087394
ENSG00000271914	ENSMUSG00000086961
ENSG00000271914	ENSMUSG00000087394
ENSG00000272432	ENSMUSG00000084986
ENSG00000272432	ENSMUSG00000086884
ENSG00000273637	ENSMUSG00000087307
ENSG00000278966	ENSMUSG00000085085
ENSG00000278997	ENSMUSG00000084891
ENSG00000278997	ENSMUSG00000085701
ENSG00000278997	ENSMUSG00000085961
ENSG00000278997	ENSMUSG00000087416
ENSG00000279179	ENSMUSG00000085085
ENSG00000279443	ENSMUSG00000085241
ENSG00000279443	ENSMUSG00000086997
ENSG00000279443	ENSMUSG00000102796
ENSG00000281207	ENSMUSG00000110389
ENSG00000198711	ENSMUSG00000085581
ENSG00000198711	ENSMUSG00000086940
ENSG00000203356	ENSMUSG00000084968
ENSG00000203356	ENSMUSG00000087641
ENSG00000203356	ENSMUSG00000091985
ENSG00000203356	ENSMUSG00000102912
ENSG00000223390	ENSMUSG00000084968
ENSG00000223390	ENSMUSG00000086483
ENSG00000223390	ENSMUSG00000091985
ENSG00000223390	ENSMUSG00000102912
ENSG00000223814	ENSMUSG00000085870
ENSG00000224609	ENSMUSG00000044125
ENSG00000224609	ENSMUSG00000084939
ENSG00000224609	ENSMUSG00000085377
ENSG00000224609	ENSMUSG00000100129
ENSG00000224805	ENSMUSG00000085323
ENSG00000224863	ENSMUSG00000085249
ENSG00000225028	ENSMUSG00000085323
ENSG00000225028	ENSMUSG00000100998
ENSG00000225030	ENSMUSG00000085549
ENSG00000225030	ENSMUSG00000086713
ENSG00000225030	ENSMUSG00000087195
ENSG00000225030	ENSMUSG00000087289
ENSG00000225506	ENSMUSG00000085399
ENSG00000225506	ENSMUSG00000085870
ENSG00000225506	ENSMUSG00000086896
ENSG00000225632	ENSMUSG00000085581
ENSG00000225632	ENSMUSG00000086940
ENSG00000225675	ENSMUSG00000028612
ENSG00000225675	ENSMUSG00000073779
ENSG00000225675	ENSMUSG00000087200
ENSG00000225721	ENSMUSG00000085749
ENSG00000225721	ENSMUSG00000086876
ENSG00000225721	ENSMUSG00000087228
ENSG00000225762	ENSMUSG00000085399
ENSG00000225762	ENSMUSG00000085870
ENSG00000225767	ENSMUSG00000085256
ENSG00000226252	ENSMUSG00000085323
ENSG00000226754	ENSMUSG00000028612
ENSG00000226754	ENSMUSG00000073779
ENSG00000226754	ENSMUSG00000087200
ENSG00000226759	ENSMUSG00000087482
ENSG00000226883	ENSMUSG00000044125
ENSG00000226938	ENSMUSG00000085549
ENSG00000226938	ENSMUSG00000086713
ENSG00000226938	ENSMUSG00000087195
ENSG00000226938	ENSMUSG00000087289
ENSG00000227070	ENSMUSG00000085873
ENSG00000227070	ENSMUSG00000086483
ENSG00000227947	ENSMUSG00000085323
ENSG00000227947	ENSMUSG00000100998
ENSG00000228237	ENSMUSG00000100081
ENSG00000228369	ENSMUSG00000084968
ENSG00000228369	ENSMUSG00000086483
ENSG00000228369	ENSMUSG00000091985
ENSG00000228369	ENSMUSG00000102912
ENSG00000228838	ENSMUSG00000028612
ENSG00000228838	ENSMUSG00000073779
ENSG00000228838	ENSMUSG00000087200
ENSG00000230138	ENSMUSG00000085549
ENSG00000230138	ENSMUSG00000086713
ENSG00000230138	ENSMUSG00000087195
ENSG00000230138	ENSMUSG00000087289
ENSG00000230896	ENSMUSG00000085920
ENSG00000230896	ENSMUSG00000087299
ENSG00000231090	ENSMUSG00000085790
ENSG00000231090	ENSMUSG00000085933
ENSG00000231090	ENSMUSG00000104192
ENSG00000231740	ENSMUSG00000052767
ENSG00000231740	ENSMUSG00000084939
ENSG00000231740	ENSMUSG00000085377
ENSG00000231740	ENSMUSG00000100129
ENSG00000232245	ENSMUSG00000085581
ENSG00000232245	ENSMUSG00000086940
ENSG00000232453	ENSMUSG00000052767
ENSG00000232453	ENSMUSG00000084939
ENSG00000232453	ENSMUSG00000085377
ENSG00000232453	ENSMUSG00000100129
ENSG00000232762	ENSMUSG00000028612
ENSG00000232762	ENSMUSG00000073779
ENSG00000232762	ENSMUSG00000087200
ENSG00000232993	ENSMUSG00000085549
ENSG00000232993	ENSMUSG00000086713
ENSG00000232993	ENSMUSG00000087195
ENSG00000232993	ENSMUSG00000087289
ENSG00000233203	ENSMUSG00000085023
ENSG00000233203	ENSMUSG00000085933
ENSG00000233203	ENSMUSG00000086172
ENSG00000233203	ENSMUSG00000086940
ENSG00000233203	ENSMUSG00000104192
ENSG00000233271	ENSMUSG00000086249
ENSG00000233271	ENSMUSG00000087051
ENSG00000233602	ENSMUSG00000085749
ENSG00000233602	ENSMUSG00000086876
ENSG00000233602	ENSMUSG00000087228
ENSG00000234578	ENSMUSG00000028612
ENSG00000234578	ENSMUSG00000073779
ENSG00000234578	ENSMUSG00000087200
ENSG00000234807	ENSMUSG00000084918
ENSG00000234807	ENSMUSG00000085835
ENSG00000234807	ENSMUSG00000086251
ENSG00000234807	ENSMUSG00000087366
ENSG00000234807	ENSMUSG00000100189
ENSG00000234810	ENSMUSG00000085790
ENSG00000235038	ENSMUSG00000087482
ENSG00000235215	ENSMUSG00000084939
ENSG00000235215	ENSMUSG00000085377
ENSG00000235215	ENSMUSG00000100129
ENSG00000235563	ENSMUSG00000028612
ENSG00000235563	ENSMUSG00000073779
ENSG00000235563	ENSMUSG00000087200
ENSG00000235741	ENSMUSG00000085304
ENSG00000236434	ENSMUSG00000084968
ENSG00000236434	ENSMUSG00000087641
ENSG00000236434	ENSMUSG00000091985
ENSG00000236434	ENSMUSG00000102912
ENSG00000236723	ENSMUSG00000085549
ENSG00000236723	ENSMUSG00000086713
ENSG00000236723	ENSMUSG00000087195
ENSG00000236723	ENSMUSG00000087289
ENSG00000237352	ENSMUSG00000084918
ENSG00000237352	ENSMUSG00000085835
ENSG00000237424	ENSMUSG00000085399
ENSG00000237424	ENSMUSG00000085870
ENSG00000237453	ENSMUSG00000085023
ENSG00000237453	ENSMUSG00000085933
ENSG00000237453	ENSMUSG00000086172
ENSG00000237453	ENSMUSG00000086940
ENSG00000238140	ENSMUSG00000085873
ENSG00000241042	ENSMUSG00000084939
ENSG00000241042	ENSMUSG00000085377
ENSG00000241042	ENSMUSG00000100129
ENSG00000242396	ENSMUSG00000085023
ENSG00000242396	ENSMUSG00000085933
ENSG00000242396	ENSMUSG00000086172
ENSG00000242396	ENSMUSG00000086940
ENSG00000242396	ENSMUSG00000104192
ENSG00000259818	ENSMUSG00000028612
ENSG00000259818	ENSMUSG00000073779
ENSG00000259818	ENSMUSG00000087200
ENSG00000261664	ENSMUSG00000059027
ENSG00000261664	ENSMUSG00000085093
ENSG00000261664	ENSMUSG00000085873
ENSG00000266993	ENSMUSG00000086483
ENSG00000269956	ENSMUSG00000100081
ENSG00000270457	ENSMUSG00000044125
ENSG00000270457	ENSMUSG00000084939
ENSG00000270457	ENSMUSG00000100129
ENSG00000272100	ENSMUSG00000084968
ENSG00000272100	ENSMUSG00000091985
ENSG00000272100	ENSMUSG00000102912
ENSG00000272175	ENSMUSG00000086483
ENSG00000272226	ENSMUSG00000052767
ENSG00000272226	ENSMUSG00000084939
ENSG00000272226	ENSMUSG00000085377
ENSG00000272226	ENSMUSG00000100129
ENSG00000272371	ENSMUSG00000084968
ENSG00000272371	ENSMUSG00000087641
ENSG00000272371	ENSMUSG00000091985
ENSG00000272371	ENSMUSG00000102912
ENSG00000280378	ENSMUSG00000085304
ENSG00000280425	ENSMUSG00000085581
ENSG00000280425	ENSMUSG00000086041
ENSG00000280425	ENSMUSG00000086940
ENSG00000281912	ENSMUSG00000086890
ENSG00000283445	ENSMUSG00000084918
ENSG00000283445	ENSMUSG00000086251
ENSG00000283445	ENSMUSG00000087366
ENSG00000283445	ENSMUSG00000100189
ENSG00000227527	ENSMUSG00000085626
ENSG00000227533	ENSMUSG00000066060
ENSG00000227533	ENSMUSG00000073765
ENSG00000227533	ENSMUSG00000085203
ENSG00000227533	ENSMUSG00000085292
ENSG00000227533	ENSMUSG00000085505
ENSG00000227533	ENSMUSG00000086683
ENSG00000227533	ENSMUSG00000087238
ENSG00000227533	ENSMUSG00000087464
ENSG00000228192	ENSMUSG00000085626
ENSG00000228192	ENSMUSG00000085895
ENSG00000228452	ENSMUSG00000085626
ENSG00000228452	ENSMUSG00000085895
ENSG00000229444	ENSMUSG00000086554
ENSG00000230615	ENSMUSG00000091237
ENSG00000233602	ENSMUSG00000085278
ENSG00000233602	ENSMUSG00000086320
ENSG00000233602	ENSMUSG00000086554
ENSG00000234917	ENSMUSG00000066060
ENSG00000234917	ENSMUSG00000073765
ENSG00000234917	ENSMUSG00000084929
ENSG00000234917	ENSMUSG00000085203
ENSG00000234917	ENSMUSG00000085505
ENSG00000234917	ENSMUSG00000086683
ENSG00000234917	ENSMUSG00000087238
ENSG00000234917	ENSMUSG00000087464
ENSG00000234917	ENSMUSG00000102819
ENSG00000236200	ENSMUSG00000086554
ENSG00000237950	ENSMUSG00000085278
ENSG00000237950	ENSMUSG00000086320
ENSG00000237950	ENSMUSG00000086554
ENSG00000225087	ENSMUSG00000104553
ENSG00000226088	ENSMUSG00000028177
ENSG00000226088	ENSMUSG00000104647
ENSG00000226088	ENSMUSG00000105643
ENSG00000226088	ENSMUSG00000106043
ENSG00000226088	ENSMUSG00000106448
ENSG00000226208	ENSMUSG00000028177
ENSG00000226208	ENSMUSG00000105643
ENSG00000226208	ENSMUSG00000106043
ENSG00000227016	ENSMUSG00000104826
ENSG00000228853	ENSMUSG00000086708
ENSG00000228853	ENSMUSG00000104696
ENSG00000228853	ENSMUSG00000105290
ENSG00000228853	ENSMUSG00000105803
ENSG00000228853	ENSMUSG00000106018
ENSG00000228853	ENSMUSG00000106047
ENSG00000228853	ENSMUSG00000106385
ENSG00000228988	ENSMUSG00000028177
ENSG00000228988	ENSMUSG00000104647
ENSG00000228988	ENSMUSG00000105643
ENSG00000228988	ENSMUSG00000105683
ENSG00000228988	ENSMUSG00000106043
ENSG00000228988	ENSMUSG00000106448
ENSG00000229051	ENSMUSG00000104528
ENSG00000229051	ENSMUSG00000104597
ENSG00000229051	ENSMUSG00000105201
ENSG00000229051	ENSMUSG00000105834
ENSG00000229051	ENSMUSG00000106632
ENSG00000229956	ENSMUSG00000086708
ENSG00000229956	ENSMUSG00000102322
ENSG00000229956	ENSMUSG00000105834
ENSG00000229956	ENSMUSG00000106632
ENSG00000231985	ENSMUSG00000086708
ENSG00000231985	ENSMUSG00000102322
ENSG00000231985	ENSMUSG00000105834
ENSG00000233973	ENSMUSG00000104826
ENSG00000235079	ENSMUSG00000102322
ENSG00000235079	ENSMUSG00000104528
ENSG00000235079	ENSMUSG00000105834
ENSG00000235079	ENSMUSG00000106632
ENSG00000235446	ENSMUSG00000106053
ENSG00000235782	ENSMUSG00000102322
ENSG00000235782	ENSMUSG00000104528
ENSG00000235782	ENSMUSG00000105201
ENSG00000235782	ENSMUSG00000105834
ENSG00000235782	ENSMUSG00000106632
ENSG00000237919	ENSMUSG00000028177
ENSG00000237919	ENSMUSG00000104647
ENSG00000237919	ENSMUSG00000105643
ENSG00000237919	ENSMUSG00000105683
ENSG00000237919	ENSMUSG00000106043
ENSG00000237919	ENSMUSG00000106448
ENSG00000269933	ENSMUSG00000028177
ENSG00000269933	ENSMUSG00000105803
ENSG00000271992	ENSMUSG00000104528
ENSG00000271992	ENSMUSG00000104597
ENSG00000271992	ENSMUSG00000105201
ENSG00000271992	ENSMUSG00000105834
ENSG00000271992	ENSMUSG00000106632
ENSG00000280317	ENSMUSG00000104553
ENSG00000178193	ENSMUSG00000104622
ENSG00000178193	ENSMUSG00000105820
ENSG00000180869	ENSMUSG00000085810
ENSG00000180869	ENSMUSG00000105209
ENSG00000223479	ENSMUSG00000104329
ENSG00000223653	ENSMUSG00000085773
ENSG00000223653	ENSMUSG00000105900
ENSG00000223653	ENSMUSG00000106361
ENSG00000223653	ENSMUSG00000106424
ENSG00000224127	ENSMUSG00000093738
ENSG00000224127	ENSMUSG00000103204
ENSG00000224127	ENSMUSG00000104622
ENSG00000224149	ENSMUSG00000093738
ENSG00000224149	ENSMUSG00000103204
ENSG00000224149	ENSMUSG00000104622
ENSG00000225605	ENSMUSG00000062046
ENSG00000225605	ENSMUSG00000086438
ENSG00000225605	ENSMUSG00000104908
ENSG00000225605	ENSMUSG00000104964
ENSG00000225605	ENSMUSG00000105023
ENSG00000227290	ENSMUSG00000105197
ENSG00000227290	ENSMUSG00000106266
ENSG00000227960	ENSMUSG00000070342
ENSG00000227960	ENSMUSG00000106515
ENSG00000229943	ENSMUSG00000092522
ENSG00000229943	ENSMUSG00000106500
ENSG00000230027	ENSMUSG00000062046
ENSG00000230027	ENSMUSG00000086438
ENSG00000230027	ENSMUSG00000104908
ENSG00000230027	ENSMUSG00000104964
ENSG00000230027	ENSMUSG00000105023
ENSG00000230027	ENSMUSG00000106024
ENSG00000230285	ENSMUSG00000085773
ENSG00000230285	ENSMUSG00000105619
ENSG00000230285	ENSMUSG00000105900
ENSG00000230285	ENSMUSG00000106361
ENSG00000230285	ENSMUSG00000106424
ENSG00000230498	ENSMUSG00000105337
ENSG00000230817	ENSMUSG00000103349
ENSG00000231364	ENSMUSG00000103302
ENSG00000231364	ENSMUSG00000103349
ENSG00000233008	ENSMUSG00000102569
ENSG00000233008	ENSMUSG00000103334
ENSG00000233008	ENSMUSG00000106023
ENSG00000233061	ENSMUSG00000085810
ENSG00000233061	ENSMUSG00000103334
ENSG00000233099	ENSMUSG00000090017
ENSG00000233099	ENSMUSG00000090163
ENSG00000233099	ENSMUSG00000097745
ENSG00000233099	ENSMUSG00000104546
ENSG00000233099	ENSMUSG00000105894
ENSG00000233290	ENSMUSG00000103566
ENSG00000233290	ENSMUSG00000105718
ENSG00000233894	ENSMUSG00000092522
ENSG00000233973	ENSMUSG00000104329
ENSG00000234184	ENSMUSG00000105125
ENSG00000234497	ENSMUSG00000092522
ENSG00000234953	ENSMUSG00000104786
ENSG00000234953	ENSMUSG00000105797
ENSG00000235011	ENSMUSG00000104816
ENSG00000235011	ENSMUSG00000105425
ENSG00000235927	ENSMUSG00000097293
ENSG00000235927	ENSMUSG00000104546
ENSG00000235927	ENSMUSG00000104659
ENSG00000235927	ENSMUSG00000105698
ENSG00000236676	ENSMUSG00000104786
ENSG00000236676	ENSMUSG00000105797
ENSG00000236676	ENSMUSG00000105876
ENSG00000236915	ENSMUSG00000085773
ENSG00000236915	ENSMUSG00000105900
ENSG00000236915	ENSMUSG00000106361
ENSG00000236915	ENSMUSG00000106424
ENSG00000237076	ENSMUSG00000103302
ENSG00000237324	ENSMUSG00000102238
ENSG00000237324	ENSMUSG00000103204
ENSG00000237324	ENSMUSG00000104122
ENSG00000237552	ENSMUSG00000090017
ENSG00000237552	ENSMUSG00000090163
ENSG00000237552	ENSMUSG00000105894
ENSG00000261213	ENSMUSG00000093738
ENSG00000261213	ENSMUSG00000103204
ENSG00000261213	ENSMUSG00000104622
ENSG00000261737	ENSMUSG00000085773
ENSG00000261737	ENSMUSG00000105900
ENSG00000261737	ENSMUSG00000106266
ENSG00000261737	ENSMUSG00000106361
ENSG00000261737	ENSMUSG00000106424
ENSG00000267272	ENSMUSG00000104903
ENSG00000267272	ENSMUSG00000104969
ENSG00000267272	ENSMUSG00000105959
ENSG00000267272	ENSMUSG00000106057
ENSG00000267734	ENSMUSG00000105197
ENSG00000267734	ENSMUSG00000105619
ENSG00000267734	ENSMUSG00000106266
ENSG00000267734	ENSMUSG00000106424
ENSG00000271576	ENSMUSG00000085810
ENSG00000271576	ENSMUSG00000103334
ENSG00000272691	ENSMUSG00000097183
ENSG00000272691	ENSMUSG00000105959
ENSG00000272691	ENSMUSG00000106057
ENSG00000272855	ENSMUSG00000104908
ENSG00000272855	ENSMUSG00000104964
ENSG00000272855	ENSMUSG00000105023
ENSG00000272855	ENSMUSG00000105337
ENSG00000272855	ENSMUSG00000106024
ENSG00000272864	ENSMUSG00000102238
ENSG00000272864	ENSMUSG00000103204
ENSG00000272864	ENSMUSG00000104122
ENSG00000273264	ENSMUSG00000085773
ENSG00000273264	ENSMUSG00000105900
ENSG00000273264	ENSMUSG00000106361
ENSG00000273264	ENSMUSG00000106424
ENSG00000273338	ENSMUSG00000097293
ENSG00000273338	ENSMUSG00000104546
ENSG00000273338	ENSMUSG00000104659
ENSG00000273338	ENSMUSG00000104909
ENSG00000273338	ENSMUSG00000105403
ENSG00000273338	ENSMUSG00000105698
ENSG00000279778	ENSMUSG00000086561
ENSG00000279778	ENSMUSG00000103816
ENSG00000279778	ENSMUSG00000104865
ENSG00000279778	ENSMUSG00000104939
ENSG00000279778	ENSMUSG00000105324
ENSG00000279778	ENSMUSG00000105511
ENSG00000279778	ENSMUSG00000105917
ENSG00000279778	ENSMUSG00000105923
ENSG00000279778	ENSMUSG00000106109
ENSG00000279778	ENSMUSG00000106162
ENSG00000279778	ENSMUSG00000106210
ENSG00000279778	ENSMUSG00000106524
ENSG00000280099	ENSMUSG00000105146
ENSG00000280099	ENSMUSG00000105209
ENSG00000282057	ENSMUSG00000097183
ENSG00000282057	ENSMUSG00000105959
ENSG00000282057	ENSMUSG00000106057
ENSG00000282898	ENSMUSG00000105125
ENSG00000282898	ENSMUSG00000105401
ENSG00000282898	ENSMUSG00000106157
ENSG00000116652	ENSMUSG00000085142
ENSG00000116652	ENSMUSG00000086385
ENSG00000203605	ENSMUSG00000087332
ENSG00000203605	ENSMUSG00000103575
ENSG00000203605	ENSMUSG00000104479
ENSG00000223949	ENSMUSG00000085871
ENSG00000224209	ENSMUSG00000086096
ENSG00000224209	ENSMUSG00000086592
ENSG00000224209	ENSMUSG00000103097
ENSG00000226891	ENSMUSG00000085721
ENSG00000226891	ENSMUSG00000086782
ENSG00000226891	ENSMUSG00000102578
ENSG00000227485	ENSMUSG00000087332
ENSG00000227485	ENSMUSG00000087395
ENSG00000227485	ENSMUSG00000103575
ENSG00000227485	ENSMUSG00000104479
ENSG00000228734	ENSMUSG00000087332
ENSG00000228734	ENSMUSG00000103575
ENSG00000228734	ENSMUSG00000104479
ENSG00000229225	ENSMUSG00000086096
ENSG00000229225	ENSMUSG00000086498
ENSG00000229225	ENSMUSG00000086592
ENSG00000229225	ENSMUSG00000103097
ENSG00000229294	ENSMUSG00000085721
ENSG00000229294	ENSMUSG00000086782
ENSG00000229537	ENSMUSG00000086096
ENSG00000229537	ENSMUSG00000086498
ENSG00000229537	ENSMUSG00000086592
ENSG00000229537	ENSMUSG00000103097
ENSG00000230798	ENSMUSG00000086096
ENSG00000230798	ENSMUSG00000086592
ENSG00000230798	ENSMUSG00000103097
ENSG00000231080	ENSMUSG00000107726
ENSG00000231252	ENSMUSG00000085710
ENSG00000231485	ENSMUSG00000085721
ENSG00000231485	ENSMUSG00000086782
ENSG00000231485	ENSMUSG00000102578
ENSG00000234318	ENSMUSG00000087332
ENSG00000234318	ENSMUSG00000087395
ENSG00000234318	ENSMUSG00000103575
ENSG00000234318	ENSMUSG00000104479
ENSG00000235545	ENSMUSG00000087395
ENSG00000235545	ENSMUSG00000104479
ENSG00000237853	ENSMUSG00000085710
ENSG00000237928	ENSMUSG00000085710
ENSG00000248458	ENSMUSG00000085041
ENSG00000248458	ENSMUSG00000085181
ENSG00000272506	ENSMUSG00000085721
ENSG00000272506	ENSMUSG00000086782
ENSG00000272506	ENSMUSG00000102578
ENSG00000278967	ENSMUSG00000085843
ENSG00000278967	ENSMUSG00000087395
ENSG00000278967	ENSMUSG00000104479
ENSG00000235200	ENSMUSG00000107634
ENSG00000235200	ENSMUSG00000107799
ENSG00000224235	ENSMUSG00000086561
ENSG00000224235	ENSMUSG00000103816
ENSG00000224235	ENSMUSG00000104939
ENSG00000224235	ENSMUSG00000105324
ENSG00000224235	ENSMUSG00000105511
ENSG00000224235	ENSMUSG00000105917
ENSG00000224235	ENSMUSG00000105923
ENSG00000224235	ENSMUSG00000106109
ENSG00000224235	ENSMUSG00000106162
ENSG00000224235	ENSMUSG00000106210
ENSG00000224235	ENSMUSG00000106524
ENSG00000237505	ENSMUSG00000105652
ENSG00000237505	ENSMUSG00000106550
ENSG00000203897	ENSMUSG00000103761
ENSG00000223675	ENSMUSG00000097124
ENSG00000223675	ENSMUSG00000106022
ENSG00000223906	ENSMUSG00000106025
ENSG00000223906	ENSMUSG00000106415
ENSG00000224093	ENSMUSG00000104554
ENSG00000224093	ENSMUSG00000104574
ENSG00000224093	ENSMUSG00000106364
ENSG00000224093	ENSMUSG00000106365
ENSG00000224445	ENSMUSG00000106128
ENSG00000224445	ENSMUSG00000106342
ENSG00000224616	ENSMUSG00000097362
ENSG00000224616	ENSMUSG00000097737
ENSG00000224616	ENSMUSG00000104607
ENSG00000224616	ENSMUSG00000104653
ENSG00000224616	ENSMUSG00000105339
ENSG00000224616	ENSMUSG00000105729
ENSG00000224616	ENSMUSG00000105992
ENSG00000224616	ENSMUSG00000106005
ENSG00000224616	ENSMUSG00000106125
ENSG00000224698	ENSMUSG00000105139
ENSG00000224698	ENSMUSG00000105638
ENSG00000224699	ENSMUSG00000098108
ENSG00000225113	ENSMUSG00000084863
ENSG00000225113	ENSMUSG00000085102
ENSG00000225113	ENSMUSG00000086968
ENSG00000225113	ENSMUSG00000087357
ENSG00000225113	ENSMUSG00000106426
ENSG00000225206	ENSMUSG00000097311
ENSG00000225206	ENSMUSG00000102729
ENSG00000225206	ENSMUSG00000104033
ENSG00000225206	ENSMUSG00000104178
ENSG00000225206	ENSMUSG00000104362
ENSG00000225206	ENSMUSG00000106542
ENSG00000225938	ENSMUSG00000052769
ENSG00000225938	ENSMUSG00000104803
ENSG00000225938	ENSMUSG00000105108
ENSG00000226026	ENSMUSG00000106022
ENSG00000226026	ENSMUSG00000106329
ENSG00000226822	ENSMUSG00000105139
ENSG00000226822	ENSMUSG00000105638
ENSG00000226835	ENSMUSG00000044522
ENSG00000226835	ENSMUSG00000104676
ENSG00000226835	ENSMUSG00000105597
ENSG00000226835	ENSMUSG00000105767
ENSG00000226835	ENSMUSG00000106036
ENSG00000226835	ENSMUSG00000106087
ENSG00000226835	ENSMUSG00000106224
ENSG00000227963	ENSMUSG00000050179
ENSG00000228084	ENSMUSG00000097737
ENSG00000228084	ENSMUSG00000105339
ENSG00000228084	ENSMUSG00000105992
ENSG00000228084	ENSMUSG00000106125
ENSG00000228084	ENSMUSG00000106128
ENSG00000228086	ENSMUSG00000097362
ENSG00000228086	ENSMUSG00000097737
ENSG00000228086	ENSMUSG00000104607
ENSG00000228086	ENSMUSG00000104653
ENSG00000228086	ENSMUSG00000105339
ENSG00000228086	ENSMUSG00000105729
ENSG00000228086	ENSMUSG00000105992
ENSG00000228086	ENSMUSG00000106005
ENSG00000228420	ENSMUSG00000086968
ENSG00000228420	ENSMUSG00000087357
ENSG00000228420	ENSMUSG00000106426
ENSG00000228504	ENSMUSG00000106329
ENSG00000228703	ENSMUSG00000056411
ENSG00000228703	ENSMUSG00000085318
ENSG00000228703	ENSMUSG00000105358
ENSG00000228703	ENSMUSG00000105456
ENSG00000228703	ENSMUSG00000105961
ENSG00000228703	ENSMUSG00000106359
ENSG00000228852	ENSMUSG00000106329
ENSG00000228971	ENSMUSG00000098097
ENSG00000230402	ENSMUSG00000097362
ENSG00000230402	ENSMUSG00000097737
ENSG00000230402	ENSMUSG00000104607
ENSG00000230402	ENSMUSG00000104653
ENSG00000230402	ENSMUSG00000104803
ENSG00000230402	ENSMUSG00000105108
ENSG00000230402	ENSMUSG00000105729
ENSG00000230402	ENSMUSG00000105992
ENSG00000230402	ENSMUSG00000106005
ENSG00000230427	ENSMUSG00000105813
ENSG00000230434	ENSMUSG00000106329
ENSG00000230439	ENSMUSG00000105057
ENSG00000230439	ENSMUSG00000106194
ENSG00000230489	ENSMUSG00000105139
ENSG00000231671	ENSMUSG00000054426
ENSG00000231671	ENSMUSG00000105017
ENSG00000231992	ENSMUSG00000104749
ENSG00000231992	ENSMUSG00000105243
ENSG00000231992	ENSMUSG00000105813
ENSG00000232542	ENSMUSG00000106542
ENSG00000232811	ENSMUSG00000098108
ENSG00000232811	ENSMUSG00000105102
ENSG00000232825	ENSMUSG00000028009
ENSG00000232878	ENSMUSG00000105572
ENSG00000232971	ENSMUSG00000098800
ENSG00000232971	ENSMUSG00000106108
ENSG00000233184	ENSMUSG00000054426
ENSG00000233184	ENSMUSG00000105017
ENSG00000233482	ENSMUSG00000057359
ENSG00000233907	ENSMUSG00000098097
ENSG00000233907	ENSMUSG00000104749
ENSG00000233907	ENSMUSG00000105243
ENSG00000235005	ENSMUSG00000105456
ENSG00000235005	ENSMUSG00000106359
ENSG00000235407	ENSMUSG00000050179
ENSG00000235407	ENSMUSG00000056145
ENSG00000235501	ENSMUSG00000044522
ENSG00000235501	ENSMUSG00000105813
ENSG00000235795	ENSMUSG00000054426
ENSG00000235795	ENSMUSG00000105017
ENSG00000236098	ENSMUSG00000097124
ENSG00000236098	ENSMUSG00000104869
ENSG00000237435	ENSMUSG00000098097
ENSG00000237954	ENSMUSG00000106329
ENSG00000238122	ENSMUSG00000106108
ENSG00000241073	ENSMUSG00000097737
ENSG00000241073	ENSMUSG00000105339
ENSG00000241073	ENSMUSG00000105992
ENSG00000241073	ENSMUSG00000106005
ENSG00000241073	ENSMUSG00000106125
ENSG00000241073	ENSMUSG00000106128
ENSG00000241720	ENSMUSG00000086968
ENSG00000241720	ENSMUSG00000087357
ENSG00000241720	ENSMUSG00000106426
ENSG00000254942	ENSMUSG00000056411
ENSG00000254942	ENSMUSG00000078601
ENSG00000254942	ENSMUSG00000085318
ENSG00000254942	ENSMUSG00000105358
ENSG00000254942	ENSMUSG00000105456
ENSG00000254942	ENSMUSG00000105961
ENSG00000254942	ENSMUSG00000106359
ENSG00000258634	ENSMUSG00000086968
ENSG00000258634	ENSMUSG00000106426
ENSG00000258673	ENSMUSG00000086968
ENSG00000258673	ENSMUSG00000106426
ENSG00000259834	ENSMUSG00000050179
ENSG00000259834	ENSMUSG00000056145
ENSG00000259834	ENSMUSG00000102780
ENSG00000259946	ENSMUSG00000097311
ENSG00000259946	ENSMUSG00000102729
ENSG00000259946	ENSMUSG00000104033
ENSG00000259946	ENSMUSG00000104178
ENSG00000259946	ENSMUSG00000104362
ENSG00000259946	ENSMUSG00000106542
ENSG00000260246	ENSMUSG00000056411
ENSG00000260246	ENSMUSG00000085318
ENSG00000260246	ENSMUSG00000105456
ENSG00000260246	ENSMUSG00000105961
ENSG00000260246	ENSMUSG00000106359
ENSG00000260464	ENSMUSG00000057359
ENSG00000260464	ENSMUSG00000104554
ENSG00000260464	ENSMUSG00000104574
ENSG00000260464	ENSMUSG00000106364
ENSG00000260879	ENSMUSG00000105139
ENSG00000260879	ENSMUSG00000105638
ENSG00000260940	ENSMUSG00000054426
ENSG00000260940	ENSMUSG00000105017
ENSG00000261055	ENSMUSG00000086968
ENSG00000261055	ENSMUSG00000087357
ENSG00000261055	ENSMUSG00000106426
ENSG00000261654	ENSMUSG00000050179
ENSG00000261654	ENSMUSG00000056145
ENSG00000261654	ENSMUSG00000102780
ENSG00000269998	ENSMUSG00000097311
ENSG00000269998	ENSMUSG00000102729
ENSG00000269998	ENSMUSG00000104033
ENSG00000269998	ENSMUSG00000104178
ENSG00000269998	ENSMUSG00000104362
ENSG00000269998	ENSMUSG00000106542
ENSG00000270066	ENSMUSG00000074281
ENSG00000270066	ENSMUSG00000084863
ENSG00000270066	ENSMUSG00000103761
ENSG00000270380	ENSMUSG00000050179
ENSG00000270380	ENSMUSG00000056145
ENSG00000271252	ENSMUSG00000098097
ENSG00000272982	ENSMUSG00000102780
ENSG00000273010	ENSMUSG00000105102
ENSG00000273204	ENSMUSG00000054426
ENSG00000273204	ENSMUSG00000105017
ENSG00000273221	ENSMUSG00000102780
ENSG00000273382	ENSMUSG00000078601
ENSG00000273382	ENSMUSG00000098800
ENSG00000273382	ENSMUSG00000105810
ENSG00000280040	ENSMUSG00000104703
ENSG00000280186	ENSMUSG00000105139
ENSG00000280186	ENSMUSG00000105638
ENSG00000282887	ENSMUSG00000098108
ENSG00000232811	ENSMUSG00000091575
ENSG00000261654	ENSMUSG00000103053
ENSG00000261654	ENSMUSG00000104350
ENSG00000261654	ENSMUSG00000105272
ENSG00000272982	ENSMUSG00000103053
ENSG00000272982	ENSMUSG00000104350
ENSG00000272982	ENSMUSG00000105272
ENSG00000273010	ENSMUSG00000091575
ENSG00000273221	ENSMUSG00000103053
ENSG00000273221	ENSMUSG00000104350
ENSG00000273221	ENSMUSG00000105272
ENSG00000225446	ENSMUSG00000101237
ENSG00000225446	ENSMUSG00000105508
ENSG00000225446	ENSMUSG00000105531
ENSG00000225446	ENSMUSG00000105618
ENSG00000229201	ENSMUSG00000097018
ENSG00000229201	ENSMUSG00000098302
ENSG00000229201	ENSMUSG00000099061
ENSG00000229201	ENSMUSG00000106594
ENSG00000230735	ENSMUSG00000085771
ENSG00000230735	ENSMUSG00000097237
ENSG00000230735	ENSMUSG00000105826
ENSG00000230735	ENSMUSG00000106438
ENSG00000231613	ENSMUSG00000085771
ENSG00000231613	ENSMUSG00000097237
ENSG00000231613	ENSMUSG00000105826
ENSG00000231613	ENSMUSG00000106438
ENSG00000233593	ENSMUSG00000097018
ENSG00000233593	ENSMUSG00000098302
ENSG00000233593	ENSMUSG00000099061
ENSG00000233593	ENSMUSG00000104706
ENSG00000233593	ENSMUSG00000106594
ENSG00000237568	ENSMUSG00000097237
ENSG00000237568	ENSMUSG00000105826
ENSG00000237568	ENSMUSG00000106438
ENSG00000272094	ENSMUSG00000097018
ENSG00000272094	ENSMUSG00000098302
ENSG00000272094	ENSMUSG00000099061
ENSG00000272094	ENSMUSG00000104706
ENSG00000272094	ENSMUSG00000106594
ENSG00000272672	ENSMUSG00000085771
ENSG00000272672	ENSMUSG00000097237
ENSG00000272672	ENSMUSG00000105341
ENSG00000272672	ENSMUSG00000105826
ENSG00000272931	ENSMUSG00000084878
ENSG00000273487	ENSMUSG00000105421
ENSG00000273487	ENSMUSG00000106554
ENSG00000203864	ENSMUSG00000104693
ENSG00000203864	ENSMUSG00000104737
ENSG00000203864	ENSMUSG00000105717
ENSG00000203864	ENSMUSG00000106137
ENSG00000203865	ENSMUSG00000104639
ENSG00000203865	ENSMUSG00000105611
ENSG00000203865	ENSMUSG00000105642
ENSG00000203865	ENSMUSG00000106070
ENSG00000215866	ENSMUSG00000100466
ENSG00000215866	ENSMUSG00000104768
ENSG00000215866	ENSMUSG00000105199
ENSG00000215866	ENSMUSG00000106287
ENSG00000224167	ENSMUSG00000022187
ENSG00000224167	ENSMUSG00000100188
ENSG00000224167	ENSMUSG00000101641
ENSG00000224167	ENSMUSG00000104973
ENSG00000224167	ENSMUSG00000105195
ENSG00000224167	ENSMUSG00000105304
ENSG00000224167	ENSMUSG00000105655
ENSG00000224167	ENSMUSG00000105659
ENSG00000224167	ENSMUSG00000106251
ENSG00000224238	ENSMUSG00000085121
ENSG00000224238	ENSMUSG00000105689
ENSG00000224481	ENSMUSG00000105004
ENSG00000224481	ENSMUSG00000105245
ENSG00000224481	ENSMUSG00000106167
ENSG00000224950	ENSMUSG00000104639
ENSG00000224950	ENSMUSG00000105611
ENSG00000224950	ENSMUSG00000105642
ENSG00000224950	ENSMUSG00000106070
ENSG00000225075	ENSMUSG00000089998
ENSG00000225075	ENSMUSG00000100466
ENSG00000225075	ENSMUSG00000104874
ENSG00000225075	ENSMUSG00000105199
ENSG00000225075	ENSMUSG00000105355
ENSG00000225075	ENSMUSG00000106287
ENSG00000226067	ENSMUSG00000104745
ENSG00000226067	ENSMUSG00000104766
ENSG00000226067	ENSMUSG00000105385
ENSG00000226167	ENSMUSG00000089998
ENSG00000226167	ENSMUSG00000104721
ENSG00000226167	ENSMUSG00000104874
ENSG00000226167	ENSMUSG00000105229
ENSG00000226172	ENSMUSG00000086833
ENSG00000226172	ENSMUSG00000105472
ENSG00000226172	ENSMUSG00000106197
ENSG00000226419	ENSMUSG00000022187
ENSG00000226419	ENSMUSG00000100188
ENSG00000226419	ENSMUSG00000101641
ENSG00000226419	ENSMUSG00000104973
ENSG00000226419	ENSMUSG00000105195
ENSG00000226419	ENSMUSG00000105304
ENSG00000226419	ENSMUSG00000105659
ENSG00000227712	ENSMUSG00000086833
ENSG00000227712	ENSMUSG00000105472
ENSG00000227712	ENSMUSG00000106197
ENSG00000227811	ENSMUSG00000074346
ENSG00000227811	ENSMUSG00000104910
ENSG00000227811	ENSMUSG00000105677
ENSG00000227811	ENSMUSG00000105842
ENSG00000227811	ENSMUSG00000106317
ENSG00000227811	ENSMUSG00000106341
ENSG00000228035	ENSMUSG00000086745
ENSG00000228035	ENSMUSG00000105855
ENSG00000229283	ENSMUSG00000104350
ENSG00000229283	ENSMUSG00000105272
ENSG00000229283	ENSMUSG00000105852
ENSG00000229283	ENSMUSG00000106093
ENSG00000230381	ENSMUSG00000104639
ENSG00000230381	ENSMUSG00000105611
ENSG00000230381	ENSMUSG00000105642
ENSG00000230381	ENSMUSG00000106070
ENSG00000230921	ENSMUSG00000085121
ENSG00000231128	ENSMUSG00000089998
ENSG00000231128	ENSMUSG00000104721
ENSG00000231128	ENSMUSG00000104874
ENSG00000231128	ENSMUSG00000105148
ENSG00000231128	ENSMUSG00000105229
ENSG00000231128	ENSMUSG00000105355
ENSG00000231128	ENSMUSG00000106371
ENSG00000231246	ENSMUSG00000104583
ENSG00000231246	ENSMUSG00000104721
ENSG00000231246	ENSMUSG00000105083
ENSG00000231246	ENSMUSG00000105148
ENSG00000231246	ENSMUSG00000105355
ENSG00000231246	ENSMUSG00000105753
ENSG00000231246	ENSMUSG00000105846
ENSG00000231246	ENSMUSG00000106063
ENSG00000231246	ENSMUSG00000106371
ENSG00000231246	ENSMUSG00000106432
ENSG00000231246	ENSMUSG00000106443
ENSG00000231346	ENSMUSG00000104835
ENSG00000231346	ENSMUSG00000105852
ENSG00000231346	ENSMUSG00000106093
ENSG00000231365	ENSMUSG00000085121
ENSG00000231365	ENSMUSG00000105689
ENSG00000231437	ENSMUSG00000074346
ENSG00000231437	ENSMUSG00000105677
ENSG00000231437	ENSMUSG00000105842
ENSG00000231437	ENSMUSG00000106317
ENSG00000231437	ENSMUSG00000106341
ENSG00000231551	ENSMUSG00000105004
ENSG00000231551	ENSMUSG00000105245
ENSG00000231551	ENSMUSG00000106167
ENSG00000231551	ENSMUSG00000106536
ENSG00000232265	ENSMUSG00000105245
ENSG00000232558	ENSMUSG00000104835
ENSG00000232558	ENSMUSG00000105753
ENSG00000232650	ENSMUSG00000085121
ENSG00000232895	ENSMUSG00000085754
ENSG00000232895	ENSMUSG00000104764
ENSG00000232895	ENSMUSG00000104925
ENSG00000233154	ENSMUSG00000104639
ENSG00000233154	ENSMUSG00000105611
ENSG00000233154	ENSMUSG00000105642
ENSG00000233154	ENSMUSG00000106070
ENSG00000233730	ENSMUSG00000086745
ENSG00000233730	ENSMUSG00000105855
ENSG00000234190	ENSMUSG00000105385
ENSG00000234225	ENSMUSG00000087223
ENSG00000235202	ENSMUSG00000105137
ENSG00000235202	ENSMUSG00000105561
ENSG00000235202	ENSMUSG00000105824
ENSG00000235202	ENSMUSG00000106184
ENSG00000235527	ENSMUSG00000084760
ENSG00000235527	ENSMUSG00000084997
ENSG00000235527	ENSMUSG00000085754
ENSG00000235527	ENSMUSG00000104764
ENSG00000235527	ENSMUSG00000105655
ENSG00000235527	ENSMUSG00000105986
ENSG00000235527	ENSMUSG00000106251
ENSG00000235933	ENSMUSG00000104693
ENSG00000235933	ENSMUSG00000104737
ENSG00000236866	ENSMUSG00000053957
ENSG00000236866	ENSMUSG00000086923
ENSG00000236866	ENSMUSG00000104943
ENSG00000236866	ENSMUSG00000106227
ENSG00000236866	ENSMUSG00000106639
ENSG00000237556	ENSMUSG00000074346
ENSG00000237556	ENSMUSG00000104910
ENSG00000237556	ENSMUSG00000105677
ENSG00000237556	ENSMUSG00000105842
ENSG00000237556	ENSMUSG00000106317
ENSG00000237556	ENSMUSG00000106341
ENSG00000237993	ENSMUSG00000105342
ENSG00000237993	ENSMUSG00000105570
ENSG00000237993	ENSMUSG00000105642
ENSG00000237993	ENSMUSG00000106070
ENSG00000237993	ENSMUSG00000106296
ENSG00000238107	ENSMUSG00000105004
ENSG00000238107	ENSMUSG00000105245
ENSG00000238198	ENSMUSG00000100466
ENSG00000238198	ENSMUSG00000104768
ENSG00000238198	ENSMUSG00000105199
ENSG00000238198	ENSMUSG00000106287
ENSG00000239216	ENSMUSG00000086833
ENSG00000239216	ENSMUSG00000105472
ENSG00000239216	ENSMUSG00000106197
ENSG00000243960	ENSMUSG00000104835
ENSG00000243960	ENSMUSG00000105852
ENSG00000243960	ENSMUSG00000106093
ENSG00000260941	ENSMUSG00000105909
ENSG00000260941	ENSMUSG00000106107
ENSG00000260948	ENSMUSG00000104835
ENSG00000260948	ENSMUSG00000105852
ENSG00000260948	ENSMUSG00000106093
ENSG00000261595	ENSMUSG00000100188
ENSG00000261595	ENSMUSG00000101641
ENSG00000261595	ENSMUSG00000104973
ENSG00000261595	ENSMUSG00000105195
ENSG00000261595	ENSMUSG00000105655
ENSG00000261595	ENSMUSG00000105925
ENSG00000261595	ENSMUSG00000106251
ENSG00000261662	ENSMUSG00000105728
ENSG00000261662	ENSMUSG00000105909
ENSG00000261662	ENSMUSG00000106427
ENSG00000271427	ENSMUSG00000053957
ENSG00000271427	ENSMUSG00000086923
ENSG00000271427	ENSMUSG00000104943
ENSG00000271427	ENSMUSG00000106227
ENSG00000271427	ENSMUSG00000106639
ENSG00000272715	ENSMUSG00000104639
ENSG00000272715	ENSMUSG00000105611
ENSG00000273059	ENSMUSG00000105245
ENSG00000273483	ENSMUSG00000089998
ENSG00000273483	ENSMUSG00000104721
ENSG00000273483	ENSMUSG00000105355
ENSG00000274020	ENSMUSG00000104745
ENSG00000274020	ENSMUSG00000104766
ENSG00000274372	ENSMUSG00000105245
ENSG00000274415	ENSMUSG00000105385
ENSG00000276509	ENSMUSG00000086557
ENSG00000276509	ENSMUSG00000105004
ENSG00000276509	ENSMUSG00000106167
ENSG00000276509	ENSMUSG00000106536
ENSG00000279513	ENSMUSG00000105137
ENSG00000279513	ENSMUSG00000105561
ENSG00000279513	ENSMUSG00000105824
ENSG00000279513	ENSMUSG00000106184
ENSG00000282048	ENSMUSG00000104874
ENSG00000282048	ENSMUSG00000105229
ENSG00000215859	ENSMUSG00000105976
ENSG00000234225	ENSMUSG00000074398
ENSG00000234225	ENSMUSG00000104795
ENSG00000237188	ENSMUSG00000105976
ENSG00000244619	ENSMUSG00000104795
ENSG00000254539	ENSMUSG00000104795
ENSG00000254913	ENSMUSG00000105976
ENSG00000255148	ENSMUSG00000105976
ENSG00000273071	ENSMUSG00000105976
ENSG00000278431	ENSMUSG00000104795
ENSG00000198358	ENSMUSG00000091993
ENSG00000198358	ENSMUSG00000097045
ENSG00000198358	ENSMUSG00000103083
ENSG00000198358	ENSMUSG00000103983
ENSG00000224259	ENSMUSG00000085184
ENSG00000224259	ENSMUSG00000102278
ENSG00000224515	ENSMUSG00000053925
ENSG00000224515	ENSMUSG00000103676
ENSG00000224515	ENSMUSG00000104340
ENSG00000224985	ENSMUSG00000102929
ENSG00000225279	ENSMUSG00000085184
ENSG00000225279	ENSMUSG00000102278
ENSG00000225279	ENSMUSG00000103380
ENSG00000226889	ENSMUSG00000053925
ENSG00000226889	ENSMUSG00000103676
ENSG00000226889	ENSMUSG00000104340
ENSG00000227741	ENSMUSG00000092085
ENSG00000227741	ENSMUSG00000102413
ENSG00000227741	ENSMUSG00000103617
ENSG00000228560	ENSMUSG00000102701
ENSG00000228606	ENSMUSG00000102278
ENSG00000228606	ENSMUSG00000103380
ENSG00000228606	ENSMUSG00000104413
ENSG00000228863	ENSMUSG00000103083
ENSG00000228863	ENSMUSG00000104413
ENSG00000228917	ENSMUSG00000091993
ENSG00000228917	ENSMUSG00000097045
ENSG00000228917	ENSMUSG00000103083
ENSG00000228917	ENSMUSG00000103983
ENSG00000232188	ENSMUSG00000102929
ENSG00000232188	ENSMUSG00000103219
ENSG00000232188	ENSMUSG00000103883
ENSG00000234211	ENSMUSG00000053925
ENSG00000234211	ENSMUSG00000103676
ENSG00000234211	ENSMUSG00000104340
ENSG00000234425	ENSMUSG00000103083
ENSG00000234425	ENSMUSG00000103380
ENSG00000234425	ENSMUSG00000104413
ENSG00000260766	ENSMUSG00000092085
ENSG00000260766	ENSMUSG00000097045
ENSG00000260766	ENSMUSG00000102413
ENSG00000260766	ENSMUSG00000102701
ENSG00000260766	ENSMUSG00000103617
ENSG00000260766	ENSMUSG00000104351
ENSG00000272668	ENSMUSG00000085184
ENSG00000272668	ENSMUSG00000102278
ENSG00000273112	ENSMUSG00000103676
ENSG00000279430	ENSMUSG00000102413
ENSG00000279430	ENSMUSG00000102701
ENSG00000279430	ENSMUSG00000104351
ENSG00000283317	ENSMUSG00000053925
ENSG00000283317	ENSMUSG00000103676
ENSG00000283317	ENSMUSG00000104340
ENSG00000283360	ENSMUSG00000103676
ENSG00000283360	ENSMUSG00000104340
ENSG00000233030	ENSMUSG00000106536
ENSG00000275557	ENSMUSG00000104745
ENSG00000275557	ENSMUSG00000104766
ENSG00000277147	ENSMUSG00000104745
ENSG00000277147	ENSMUSG00000104766
ENSG00000176075	ENSMUSG00000102469
ENSG00000176320	ENSMUSG00000102893
ENSG00000203288	ENSMUSG00000097515
ENSG00000203288	ENSMUSG00000104631
ENSG00000203288	ENSMUSG00000104669
ENSG00000203288	ENSMUSG00000105391
ENSG00000203288	ENSMUSG00000105412
ENSG00000203288	ENSMUSG00000105708
ENSG00000203288	ENSMUSG00000106061
ENSG00000203804	ENSMUSG00000080727
ENSG00000203804	ENSMUSG00000097189
ENSG00000203804	ENSMUSG00000097532
ENSG00000203804	ENSMUSG00000103900
ENSG00000203804	ENSMUSG00000105460
ENSG00000203804	ENSMUSG00000106383
ENSG00000223356	ENSMUSG00000097156
ENSG00000223356	ENSMUSG00000097428
ENSG00000223356	ENSMUSG00000105843
ENSG00000224276	ENSMUSG00000093390
ENSG00000224276	ENSMUSG00000098912
ENSG00000224276	ENSMUSG00000103115
ENSG00000224276	ENSMUSG00000104333
ENSG00000224276	ENSMUSG00000105512
ENSG00000224276	ENSMUSG00000106218
ENSG00000224308	ENSMUSG00000104981
ENSG00000224308	ENSMUSG00000105476
ENSG00000224308	ENSMUSG00000106143
ENSG00000224645	ENSMUSG00000084846
ENSG00000224645	ENSMUSG00000086288
ENSG00000224645	ENSMUSG00000087660
ENSG00000224645	ENSMUSG00000105412
ENSG00000225855	ENSMUSG00000086389
ENSG00000225855	ENSMUSG00000097004
ENSG00000225855	ENSMUSG00000105692
ENSG00000226716	ENSMUSG00000102476
ENSG00000227045	ENSMUSG00000097515
ENSG00000227045	ENSMUSG00000104631
ENSG00000227045	ENSMUSG00000104669
ENSG00000227045	ENSMUSG00000105391
ENSG00000227045	ENSMUSG00000105412
ENSG00000227045	ENSMUSG00000105708
ENSG00000227045	ENSMUSG00000106061
ENSG00000227673	ENSMUSG00000091881
ENSG00000227773	ENSMUSG00000105692
ENSG00000228013	ENSMUSG00000090005
ENSG00000228013	ENSMUSG00000105552
ENSG00000228013	ENSMUSG00000105941
ENSG00000229021	ENSMUSG00000097515
ENSG00000229021	ENSMUSG00000102476
ENSG00000229021	ENSMUSG00000104669
ENSG00000229021	ENSMUSG00000105391
ENSG00000229021	ENSMUSG00000105708
ENSG00000229699	ENSMUSG00000103187
ENSG00000229699	ENSMUSG00000103385
ENSG00000229699	ENSMUSG00000104791
ENSG00000229780	ENSMUSG00000042579
ENSG00000229953	ENSMUSG00000097156
ENSG00000229953	ENSMUSG00000097428
ENSG00000229953	ENSMUSG00000105843
ENSG00000231064	ENSMUSG00000086718
ENSG00000231073	ENSMUSG00000084846
ENSG00000231073	ENSMUSG00000086288
ENSG00000231073	ENSMUSG00000087660
ENSG00000231073	ENSMUSG00000093424
ENSG00000231666	ENSMUSG00000102893
ENSG00000232093	ENSMUSG00000074466
ENSG00000232093	ENSMUSG00000086389
ENSG00000232093	ENSMUSG00000097004
ENSG00000232093	ENSMUSG00000105692
ENSG00000232519	ENSMUSG00000091881
ENSG00000232536	ENSMUSG00000097515
ENSG00000232536	ENSMUSG00000104631
ENSG00000232536	ENSMUSG00000104669
ENSG00000232536	ENSMUSG00000105391
ENSG00000232536	ENSMUSG00000105412
ENSG00000232536	ENSMUSG00000105708
ENSG00000232536	ENSMUSG00000106061
ENSG00000232671	ENSMUSG00000085250
ENSG00000232671	ENSMUSG00000085956
ENSG00000232937	ENSMUSG00000097515
ENSG00000232937	ENSMUSG00000104631
ENSG00000232937	ENSMUSG00000104669
ENSG00000232937	ENSMUSG00000105391
ENSG00000232937	ENSMUSG00000105412
ENSG00000232937	ENSMUSG00000105708
ENSG00000232937	ENSMUSG00000106061
ENSG00000233030	ENSMUSG00000050936
ENSG00000233030	ENSMUSG00000070392
ENSG00000233030	ENSMUSG00000093577
ENSG00000233030	ENSMUSG00000103940
ENSG00000233222	ENSMUSG00000087411
ENSG00000233222	ENSMUSG00000108394
ENSG00000233222	ENSMUSG00000108689
ENSG00000233875	ENSMUSG00000090005
ENSG00000233875	ENSMUSG00000105552
ENSG00000233875	ENSMUSG00000105941
ENSG00000234614	ENSMUSG00000097515
ENSG00000234614	ENSMUSG00000104631
ENSG00000234614	ENSMUSG00000104669
ENSG00000234614	ENSMUSG00000105391
ENSG00000234614	ENSMUSG00000105708
ENSG00000234614	ENSMUSG00000106061
ENSG00000235919	ENSMUSG00000086718
ENSG00000235919	ENSMUSG00000093390
ENSG00000235919	ENSMUSG00000098912
ENSG00000235919	ENSMUSG00000104333
ENSG00000235919	ENSMUSG00000105512
ENSG00000235919	ENSMUSG00000106218
ENSG00000236263	ENSMUSG00000074466
ENSG00000236263	ENSMUSG00000086389
ENSG00000236263	ENSMUSG00000097004
ENSG00000236263	ENSMUSG00000105692
ENSG00000236427	ENSMUSG00000102476
ENSG00000236947	ENSMUSG00000097156
ENSG00000236947	ENSMUSG00000097428
ENSG00000236947	ENSMUSG00000105843
ENSG00000237390	ENSMUSG00000096935
ENSG00000237390	ENSMUSG00000097280
ENSG00000237390	ENSMUSG00000103115
ENSG00000237588	ENSMUSG00000097156
ENSG00000237588	ENSMUSG00000097428
ENSG00000237588	ENSMUSG00000105843
ENSG00000237781	ENSMUSG00000080727
ENSG00000237781	ENSMUSG00000097189
ENSG00000237781	ENSMUSG00000097532
ENSG00000237781	ENSMUSG00000103900
ENSG00000237781	ENSMUSG00000105460
ENSG00000237781	ENSMUSG00000106262
ENSG00000237781	ENSMUSG00000106383
ENSG00000237976	ENSMUSG00000084846
ENSG00000237976	ENSMUSG00000086288
ENSG00000237976	ENSMUSG00000087660
ENSG00000237976	ENSMUSG00000104631
ENSG00000237976	ENSMUSG00000105412
ENSG00000243613	ENSMUSG00000087411
ENSG00000243613	ENSMUSG00000108394
ENSG00000243613	ENSMUSG00000108689
ENSG00000249602	ENSMUSG00000085250
ENSG00000249602	ENSMUSG00000104470
ENSG00000249602	ENSMUSG00000106032
ENSG00000250734	ENSMUSG00000085250
ENSG00000250734	ENSMUSG00000106032
ENSG00000259357	ENSMUSG00000084846
ENSG00000259357	ENSMUSG00000086288
ENSG00000259357	ENSMUSG00000087660
ENSG00000259357	ENSMUSG00000093424
ENSG00000260460	ENSMUSG00000096935
ENSG00000260460	ENSMUSG00000097280
ENSG00000261168	ENSMUSG00000085956
ENSG00000261168	ENSMUSG00000097167
ENSG00000261716	ENSMUSG00000050936
ENSG00000261716	ENSMUSG00000070392
ENSG00000261716	ENSMUSG00000093577
ENSG00000261716	ENSMUSG00000103940
ENSG00000264207	ENSMUSG00000086556
ENSG00000264207	ENSMUSG00000093507
ENSG00000264207	ENSMUSG00000093553
ENSG00000264207	ENSMUSG00000093656
ENSG00000264207	ENSMUSG00000097204
ENSG00000268288	ENSMUSG00000085250
ENSG00000268288	ENSMUSG00000104470
ENSG00000268288	ENSMUSG00000106032
ENSG00000269489	ENSMUSG00000097515
ENSG00000269489	ENSMUSG00000104631
ENSG00000269489	ENSMUSG00000104669
ENSG00000269489	ENSMUSG00000105391
ENSG00000269489	ENSMUSG00000105412
ENSG00000269489	ENSMUSG00000105708
ENSG00000269489	ENSMUSG00000106061
ENSG00000269621	ENSMUSG00000097515
ENSG00000269621	ENSMUSG00000104631
ENSG00000269621	ENSMUSG00000104669
ENSG00000269621	ENSMUSG00000105391
ENSG00000269621	ENSMUSG00000105412
ENSG00000269621	ENSMUSG00000105708
ENSG00000269621	ENSMUSG00000106061
ENSG00000270361	ENSMUSG00000042579
ENSG00000271380	ENSMUSG00000042579
ENSG00000271853	ENSMUSG00000087411
ENSG00000272030	ENSMUSG00000087411
ENSG00000272068	ENSMUSG00000097156
ENSG00000272068	ENSMUSG00000097428
ENSG00000272068	ENSMUSG00000105843
ENSG00000272405	ENSMUSG00000097156
ENSG00000272405	ENSMUSG00000097428
ENSG00000272405	ENSMUSG00000105843
ENSG00000272654	ENSMUSG00000105350
ENSG00000272971	ENSMUSG00000097156
ENSG00000272971	ENSMUSG00000097428
ENSG00000272971	ENSMUSG00000105843
ENSG00000272993	ENSMUSG00000086556
ENSG00000272993	ENSMUSG00000093507
ENSG00000272993	ENSMUSG00000093553
ENSG00000272993	ENSMUSG00000093656
ENSG00000273002	ENSMUSG00000093390
ENSG00000273002	ENSMUSG00000098912
ENSG00000273002	ENSMUSG00000103115
ENSG00000273002	ENSMUSG00000104333
ENSG00000273002	ENSMUSG00000105512
ENSG00000273002	ENSMUSG00000106218
ENSG00000273026	ENSMUSG00000105350
ENSG00000273110	ENSMUSG00000042579
ENSG00000273481	ENSMUSG00000084846
ENSG00000273481	ENSMUSG00000086288
ENSG00000273481	ENSMUSG00000087660
ENSG00000276110	ENSMUSG00000080727
ENSG00000276110	ENSMUSG00000097189
ENSG00000276110	ENSMUSG00000106262
ENSG00000282386	ENSMUSG00000105350
ENSG00000179452	ENSMUSG00000096950
ENSG00000179452	ENSMUSG00000101880
ENSG00000203729	ENSMUSG00000099568
ENSG00000203729	ENSMUSG00000100334
ENSG00000203729	ENSMUSG00000100502
ENSG00000203729	ENSMUSG00000100627
ENSG00000203729	ENSMUSG00000100945
ENSG00000203729	ENSMUSG00000101903
ENSG00000203729	ENSMUSG00000102459
ENSG00000224810	ENSMUSG00000100014
ENSG00000224810	ENSMUSG00000100221
ENSG00000225857	ENSMUSG00000073535
ENSG00000225857	ENSMUSG00000096950
ENSG00000225857	ENSMUSG00000101880
ENSG00000225982	ENSMUSG00000099933
ENSG00000225982	ENSMUSG00000100502
ENSG00000225982	ENSMUSG00000100627
ENSG00000225982	ENSMUSG00000101903
ENSG00000225982	ENSMUSG00000102459
ENSG00000228918	ENSMUSG00000100014
ENSG00000228918	ENSMUSG00000100183
ENSG00000228918	ENSMUSG00000100221
ENSG00000232309	ENSMUSG00000100014
ENSG00000232309	ENSMUSG00000100221
ENSG00000232586	ENSMUSG00000103670
ENSG00000236719	ENSMUSG00000073535
ENSG00000237292	ENSMUSG00000096950
ENSG00000237292	ENSMUSG00000101880
ENSG00000243155	ENSMUSG00000103670
ENSG00000260360	ENSMUSG00000102299
ENSG00000261504	ENSMUSG00000099568
ENSG00000261504	ENSMUSG00000100334
ENSG00000261504	ENSMUSG00000100502
ENSG00000261504	ENSMUSG00000100945
ENSG00000261504	ENSMUSG00000101903
ENSG00000261504	ENSMUSG00000102459
ENSG00000261817	ENSMUSG00000102299
ENSG00000261831	ENSMUSG00000102299
ENSG00000272880	ENSMUSG00000099933
ENSG00000272880	ENSMUSG00000100627
ENSG00000272906	ENSMUSG00000102299
ENSG00000203601	ENSMUSG00000097281
ENSG00000203601	ENSMUSG00000102389
ENSG00000203601	ENSMUSG00000102761
ENSG00000203601	ENSMUSG00000103383
ENSG00000203601	ENSMUSG00000103493
ENSG00000203601	ENSMUSG00000104011
ENSG00000203601	ENSMUSG00000104117
ENSG00000203739	ENSMUSG00000053332
ENSG00000203739	ENSMUSG00000102864
ENSG00000203739	ENSMUSG00000103222
ENSG00000203739	ENSMUSG00000104016
ENSG00000213057	ENSMUSG00000101768
ENSG00000213057	ENSMUSG00000102326
ENSG00000213057	ENSMUSG00000102391
ENSG00000213057	ENSMUSG00000102960
ENSG00000213057	ENSMUSG00000103303
ENSG00000213062	ENSMUSG00000086593
ENSG00000213062	ENSMUSG00000090081
ENSG00000223525	ENSMUSG00000026729
ENSG00000223525	ENSMUSG00000103391
ENSG00000223525	ENSMUSG00000103432
ENSG00000223525	ENSMUSG00000103522
ENSG00000223525	ENSMUSG00000103693
ENSG00000223525	ENSMUSG00000103719
ENSG00000223525	ENSMUSG00000104020
ENSG00000223525	ENSMUSG00000104026
ENSG00000223525	ENSMUSG00000104111
ENSG00000224000	ENSMUSG00000103625
ENSG00000224228	ENSMUSG00000103625
ENSG00000224286	ENSMUSG00000092188
ENSG00000224286	ENSMUSG00000101869
ENSG00000224687	ENSMUSG00000102618
ENSG00000224687	ENSMUSG00000103971
ENSG00000224718	ENSMUSG00000103186
ENSG00000224977	ENSMUSG00000049160
ENSG00000224977	ENSMUSG00000102172
ENSG00000224977	ENSMUSG00000103200
ENSG00000224977	ENSMUSG00000103391
ENSG00000224977	ENSMUSG00000103432
ENSG00000224977	ENSMUSG00000103632
ENSG00000224977	ENSMUSG00000103680
ENSG00000224977	ENSMUSG00000104020
ENSG00000224977	ENSMUSG00000104026
ENSG00000225243	ENSMUSG00000103102
ENSG00000225243	ENSMUSG00000103288
ENSG00000225545	ENSMUSG00000092188
ENSG00000225545	ENSMUSG00000101869
ENSG00000225545	ENSMUSG00000103102
ENSG00000225545	ENSMUSG00000103288
ENSG00000225826	ENSMUSG00000102163
ENSG00000225826	ENSMUSG00000102408
ENSG00000225826	ENSMUSG00000102897
ENSG00000225826	ENSMUSG00000103320
ENSG00000225826	ENSMUSG00000103659
ENSG00000226375	ENSMUSG00000102860
ENSG00000227373	ENSMUSG00000053332
ENSG00000227373	ENSMUSG00000102852
ENSG00000227373	ENSMUSG00000102864
ENSG00000227373	ENSMUSG00000103222
ENSG00000227373	ENSMUSG00000103343
ENSG00000227373	ENSMUSG00000103631
ENSG00000227373	ENSMUSG00000103739
ENSG00000227373	ENSMUSG00000103846
ENSG00000227373	ENSMUSG00000104016
ENSG00000227373	ENSMUSG00000104053
ENSG00000227373	ENSMUSG00000104302
ENSG00000227579	ENSMUSG00000102789
ENSG00000227740	ENSMUSG00000073528
ENSG00000227740	ENSMUSG00000103225
ENSG00000227740	ENSMUSG00000103572
ENSG00000227907	ENSMUSG00000091393
ENSG00000227907	ENSMUSG00000103400
ENSG00000228686	ENSMUSG00000103186
ENSG00000228697	ENSMUSG00000101189
ENSG00000228697	ENSMUSG00000104117
ENSG00000229407	ENSMUSG00000102558
ENSG00000229407	ENSMUSG00000102833
ENSG00000229407	ENSMUSG00000103705
ENSG00000229531	ENSMUSG00000103006
ENSG00000229531	ENSMUSG00000104302
ENSG00000230630	ENSMUSG00000066752
ENSG00000230630	ENSMUSG00000078190
ENSG00000230630	ENSMUSG00000090260
ENSG00000230630	ENSMUSG00000103158
ENSG00000230630	ENSMUSG00000103393
ENSG00000230687	ENSMUSG00000073528
ENSG00000230687	ENSMUSG00000103006
ENSG00000230687	ENSMUSG00000103225
ENSG00000230687	ENSMUSG00000104302
ENSG00000231407	ENSMUSG00000092188
ENSG00000231407	ENSMUSG00000101869
ENSG00000231407	ENSMUSG00000103102
ENSG00000231424	ENSMUSG00000103102
ENSG00000231424	ENSMUSG00000103288
ENSG00000231605	ENSMUSG00000089829
ENSG00000231605	ENSMUSG00000097196
ENSG00000231605	ENSMUSG00000102484
ENSG00000231966	ENSMUSG00000102558
ENSG00000231966	ENSMUSG00000102833
ENSG00000231966	ENSMUSG00000103705
ENSG00000232194	ENSMUSG00000102154
ENSG00000232194	ENSMUSG00000102363
ENSG00000232194	ENSMUSG00000102401
ENSG00000232194	ENSMUSG00000103583
ENSG00000232194	ENSMUSG00000103768
ENSG00000232194	ENSMUSG00000104306
ENSG00000233411	ENSMUSG00000089829
ENSG00000233411	ENSMUSG00000097196
ENSG00000233411	ENSMUSG00000102484
ENSG00000233411	ENSMUSG00000103686
ENSG00000233411	ENSMUSG00000104474
ENSG00000233540	ENSMUSG00000102994
ENSG00000233985	ENSMUSG00000096984
ENSG00000233985	ENSMUSG00000103195
ENSG00000234741	ENSMUSG00000053332
ENSG00000234741	ENSMUSG00000102852
ENSG00000234741	ENSMUSG00000102864
ENSG00000234741	ENSMUSG00000103222
ENSG00000234741	ENSMUSG00000103343
ENSG00000234741	ENSMUSG00000103631
ENSG00000234741	ENSMUSG00000103739
ENSG00000234741	ENSMUSG00000103846
ENSG00000234741	ENSMUSG00000104016
ENSG00000234741	ENSMUSG00000104053
ENSG00000235303	ENSMUSG00000096984
ENSG00000235303	ENSMUSG00000103195
ENSG00000235575	ENSMUSG00000086593
ENSG00000235575	ENSMUSG00000090081
ENSG00000235575	ENSMUSG00000102897
ENSG00000235628	ENSMUSG00000073528
ENSG00000235628	ENSMUSG00000103225
ENSG00000235736	ENSMUSG00000097281
ENSG00000235736	ENSMUSG00000101189
ENSG00000235736	ENSMUSG00000102389
ENSG00000235736	ENSMUSG00000102761
ENSG00000235736	ENSMUSG00000103383
ENSG00000235736	ENSMUSG00000103493
ENSG00000235736	ENSMUSG00000104011
ENSG00000235736	ENSMUSG00000104117
ENSG00000236021	ENSMUSG00000047661
ENSG00000236021	ENSMUSG00000103186
ENSG00000236535	ENSMUSG00000053332
ENSG00000236535	ENSMUSG00000102852
ENSG00000236535	ENSMUSG00000102864
ENSG00000236535	ENSMUSG00000103222
ENSG00000236535	ENSMUSG00000103343
ENSG00000236535	ENSMUSG00000103631
ENSG00000236535	ENSMUSG00000103739
ENSG00000236535	ENSMUSG00000103846
ENSG00000236535	ENSMUSG00000104016
ENSG00000236535	ENSMUSG00000104053
ENSG00000237707	ENSMUSG00000102163
ENSG00000237707	ENSMUSG00000102897
ENSG00000237707	ENSMUSG00000103320
ENSG00000237707	ENSMUSG00000103659
ENSG00000238272	ENSMUSG00000049160
ENSG00000238272	ENSMUSG00000103680
ENSG00000241666	ENSMUSG00000089829
ENSG00000241666	ENSMUSG00000103686
ENSG00000241666	ENSMUSG00000103763
ENSG00000241666	ENSMUSG00000104474
ENSG00000243062	ENSMUSG00000102372
ENSG00000243062	ENSMUSG00000102964
ENSG00000254154	ENSMUSG00000102618
ENSG00000254154	ENSMUSG00000103971
ENSG00000260360	ENSMUSG00000102558
ENSG00000260360	ENSMUSG00000102833
ENSG00000260360	ENSMUSG00000103705
[truncated: 23,006 more rows]

## Sheet: Supplementary Table 2b
human gene	cow gene
ENSG00000082929	XLOC_018146_cow
ENSG00000082929	XLOC_018147_cow
ENSG00000082929	XLOC_018150_cow
ENSG00000082929	XLOC_018156_cow
ENSG00000082929	XLOC_018157_cow
ENSG00000082929	XLOC_018160_cow
ENSG00000083622	XLOC_010375_cow
ENSG00000083622	XLOC_010383_cow
ENSG00000083622	XLOC_010384_cow
ENSG00000093100	XLOC_013919_cow
ENSG00000093100	XLOC_013920_cow
ENSG00000093100	XLOC_013921_cow
ENSG00000093100	XLOC_015582_cow
ENSG00000093100	XLOC_015583_cow
ENSG00000093100	XLOC_015584_cow
ENSG00000093100	XLOC_015587_cow
ENSG00000093100	XLOC_015588_cow
ENSG00000093100	XLOC_015589_cow
ENSG00000093100	XLOC_015590_cow
ENSG00000093100	XLOC_015592_cow
ENSG00000099869	XLOC_065397_cow
ENSG00000099869	XLOC_065398_cow
ENSG00000099869	XLOC_065399_cow
ENSG00000099869	XLOC_065400_cow
ENSG00000099869	XLOC_065402_cow
ENSG00000099869	XLOC_065403_cow
ENSG00000099869	XLOC_065404_cow
ENSG00000099869	XLOC_065406_cow
ENSG00000099869	XLOC_065407_cow
ENSG00000099869	XLOC_065408_cow
ENSG00000099869	XLOC_065410_cow
ENSG00000115934	XLOC_013617_cow
ENSG00000115934	XLOC_013618_cow
ENSG00000115934	XLOC_013619_cow
ENSG00000115934	XLOC_013620_cow
ENSG00000115934	XLOC_013621_cow
ENSG00000115934	XLOC_013622_cow
ENSG00000115934	XLOC_013626_cow
ENSG00000115934	XLOC_013629_cow
ENSG00000115934	XLOC_013632_cow
ENSG00000115934	XLOC_013633_cow
ENSG00000115934	XLOC_013634_cow
ENSG00000115934	XLOC_015245_cow
ENSG00000115934	XLOC_015246_cow
ENSG00000116652	XLOC_007511_cow
ENSG00000116652	XLOC_009215_cow
ENSG00000116652	XLOC_009216_cow
ENSG00000116652	XLOC_009217_cow
ENSG00000116652	XLOC_009219_cow
ENSG00000116652	XLOC_009221_cow
ENSG00000116652	XLOC_009222_cow
ENSG00000116652	XLOC_009223_cow
ENSG00000116883	XLOC_009563_cow
ENSG00000116883	XLOC_009566_cow
ENSG00000116883	XLOC_009567_cow
ENSG00000116883	XLOC_009569_cow
ENSG00000116883	XLOC_009570_cow
ENSG00000116883	XLOC_009571_cow
ENSG00000116883	XLOC_009572_cow
ENSG00000116883	XLOC_009573_cow
ENSG00000116883	XLOC_009575_cow
ENSG00000117242	XLOC_004760_cow
ENSG00000117242	XLOC_004761_cow
ENSG00000117242	XLOC_004762_cow
ENSG00000117242	XLOC_004763_cow
ENSG00000117242	XLOC_004764_cow
ENSG00000117242	XLOC_004766_cow
ENSG00000117242	XLOC_004767_cow
ENSG00000117242	XLOC_004768_cow
ENSG00000117242	XLOC_004769_cow
ENSG00000117242	XLOC_004770_cow
ENSG00000117242	XLOC_004771_cow
ENSG00000117242	XLOC_004775_cow
ENSG00000117242	XLOC_004776_cow
ENSG00000117242	XLOC_004778_cow
ENSG00000117242	XLOC_004779_cow
ENSG00000117242	XLOC_004780_cow
ENSG00000117242	XLOC_004784_cow
ENSG00000117242	XLOC_004785_cow
ENSG00000117242	XLOC_004786_cow
ENSG00000117242	XLOC_006224_cow
ENSG00000117242	XLOC_006227_cow
ENSG00000117242	XLOC_006228_cow
ENSG00000117242	XLOC_006229_cow
ENSG00000117242	XLOC_006231_cow
ENSG00000117242	XLOC_006233_cow
ENSG00000120664	XLOC_032248_cow
ENSG00000120664	XLOC_032249_cow
ENSG00000120664	XLOC_033170_cow
ENSG00000120664	XLOC_033172_cow
ENSG00000120664	XLOC_033173_cow
ENSG00000120664	XLOC_033174_cow
ENSG00000120664	XLOC_033175_cow
ENSG00000120664	XLOC_033176_cow
ENSG00000120664	XLOC_033177_cow
ENSG00000120664	XLOC_033179_cow
ENSG00000120664	XLOC_033180_cow
ENSG00000120664	XLOC_033181_cow
ENSG00000120664	XLOC_033182_cow
ENSG00000120664	XLOC_033183_cow
ENSG00000120664	XLOC_033186_cow
ENSG00000120664	XLOC_033187_cow
ENSG00000120664	XLOC_033188_cow
ENSG00000120664	XLOC_033190_cow
ENSG00000122043	XLOC_033242_cow
ENSG00000122043	XLOC_033243_cow
ENSG00000122043	XLOC_033244_cow
ENSG00000122043	XLOC_033245_cow
ENSG00000122043	XLOC_033250_cow
ENSG00000122043	XLOC_033255_cow
ENSG00000122043	XLOC_033256_cow
ENSG00000122548	XLOC_010561_cow
ENSG00000122548	XLOC_010562_cow
ENSG00000122548	XLOC_010564_cow
ENSG00000122548	XLOC_010565_cow
ENSG00000122548	XLOC_010566_cow
ENSG00000122548	XLOC_010568_cow
ENSG00000122548	XLOC_010569_cow
ENSG00000122548	XLOC_010570_cow
ENSG00000122548	XLOC_010571_cow
ENSG00000122548	XLOC_010572_cow
ENSG00000122548	XLOC_010573_cow
ENSG00000124835	XLOC_009642_cow
ENSG00000124835	XLOC_009643_cow
ENSG00000124835	XLOC_009646_cow
ENSG00000124835	XLOC_009649_cow
ENSG00000124835	XLOC_009650_cow
ENSG00000124835	XLOC_009651_cow
ENSG00000124835	XLOC_009657_cow
ENSG00000124835	XLOC_009658_cow
ENSG00000124835	XLOC_009661_cow
ENSG00000124835	XLOC_009662_cow
ENSG00000124835	XLOC_009663_cow
ENSG00000124835	XLOC_009665_cow
ENSG00000124835	XLOC_009666_cow
ENSG00000124835	XLOC_009667_cow
ENSG00000124835	XLOC_009668_cow
ENSG00000124835	XLOC_009671_cow
ENSG00000124835	XLOC_009672_cow
ENSG00000124835	XLOC_009673_cow
ENSG00000124915	XLOC_065153_cow
ENSG00000124915	XLOC_065154_cow
ENSG00000124915	XLOC_065156_cow
ENSG00000124915	XLOC_065158_cow
ENSG00000124915	XLOC_065159_cow
ENSG00000124915	XLOC_065160_cow
ENSG00000124915	XLOC_065161_cow
ENSG00000124915	XLOC_065162_cow
ENSG00000124915	XLOC_065163_cow
ENSG00000124915	XLOC_065164_cow
ENSG00000125514	XLOC_034645_cow
ENSG00000125514	XLOC_034646_cow
ENSG00000125514	XLOC_034647_cow
ENSG00000125514	XLOC_034648_cow
ENSG00000125514	XLOC_034649_cow
ENSG00000125514	XLOC_034650_cow
ENSG00000125514	XLOC_034651_cow
ENSG00000125514	XLOC_034656_cow
ENSG00000125514	XLOC_034658_cow
ENSG00000125514	XLOC_034660_cow
ENSG00000125514	XLOC_034661_cow
ENSG00000125514	XLOC_034663_cow
ENSG00000125514	XLOC_034664_cow
ENSG00000125514	XLOC_034665_cow
ENSG00000125514	XLOC_034666_cow
ENSG00000125514	XLOC_034667_cow
ENSG00000125514	XLOC_034670_cow
ENSG00000125514	XLOC_034672_cow
ENSG00000125514	XLOC_034674_cow
ENSG00000125514	XLOC_034675_cow
ENSG00000125899	XLOC_033996_cow
ENSG00000125899	XLOC_034000_cow
ENSG00000125899	XLOC_034001_cow
ENSG00000125899	XLOC_034002_cow
ENSG00000125899	XLOC_034003_cow
ENSG00000125899	XLOC_034006_cow
ENSG00000125899	XLOC_034008_cow
ENSG00000128254	XLOC_044707_cow
ENSG00000128254	XLOC_044708_cow
ENSG00000128254	XLOC_044709_cow
ENSG00000128254	XLOC_044711_cow
ENSG00000128254	XLOC_044712_cow
ENSG00000128254	XLOC_044713_cow
ENSG00000128254	XLOC_044717_cow
ENSG00000128254	XLOC_044721_cow
ENSG00000128254	XLOC_044722_cow
ENSG00000128254	XLOC_044723_cow
ENSG00000128254	XLOC_044725_cow
ENSG00000128254	XLOC_044726_cow
ENSG00000128254	XLOC_044729_cow
ENSG00000128254	XLOC_044730_cow
ENSG00000130600	XLOC_064677_cow
ENSG00000130600	XLOC_064679_cow
ENSG00000130600	XLOC_064680_cow
ENSG00000130600	XLOC_064682_cow
ENSG00000130600	XLOC_064685_cow
ENSG00000130600	XLOC_064686_cow
ENSG00000130600	XLOC_064687_cow
ENSG00000130600	XLOC_064688_cow
ENSG00000130600	XLOC_064689_cow
ENSG00000130600	XLOC_064690_cow
ENSG00000130600	XLOC_064691_cow
ENSG00000130600	XLOC_064692_cow
ENSG00000130600	XLOC_064693_cow
ENSG00000130600	XLOC_064694_cow
ENSG00000130600	XLOC_064695_cow
ENSG00000130600	XLOC_064696_cow
ENSG00000130600	XLOC_068426_cow
ENSG00000131484	XLOC_048422_cow
ENSG00000131484	XLOC_048424_cow
ENSG00000131484	XLOC_048425_cow
ENSG00000131484	XLOC_048426_cow
ENSG00000131484	XLOC_048427_cow
ENSG00000131484	XLOC_048430_cow
ENSG00000131484	XLOC_048431_cow
ENSG00000131484	XLOC_048432_cow
ENSG00000131484	XLOC_048433_cow
ENSG00000131484	XLOC_048436_cow
ENSG00000131484	XLOC_048437_cow
ENSG00000131484	XLOC_048438_cow
ENSG00000131484	XLOC_048439_cow
ENSG00000131484	XLOC_049828_cow
ENSG00000131484	XLOC_049846_cow
ENSG00000131484	XLOC_049847_cow
ENSG00000131484	XLOC_049848_cow
ENSG00000131484	XLOC_049851_cow
ENSG00000131484	XLOC_049853_cow
ENSG00000132204	XLOC_058408_cow
ENSG00000132204	XLOC_058410_cow
ENSG00000132832	XLOC_036177_cow
ENSG00000132832	XLOC_036178_cow
ENSG00000132832	XLOC_036180_cow
ENSG00000132832	XLOC_036181_cow
ENSG00000132832	XLOC_036182_cow
ENSG00000132832	XLOC_036183_cow
ENSG00000132832	XLOC_036184_cow
ENSG00000132832	XLOC_036185_cow
ENSG00000132832	XLOC_036186_cow
ENSG00000132832	XLOC_036187_cow
ENSG00000132832	XLOC_036189_cow
ENSG00000132832	XLOC_036190_cow
ENSG00000132832	XLOC_036191_cow
ENSG00000132832	XLOC_036192_cow
ENSG00000132832	XLOC_036193_cow
ENSG00000136275	XLOC_010620_cow
ENSG00000136275	XLOC_011958_cow
ENSG00000136275	XLOC_011960_cow
ENSG00000136315	XLOC_026566_cow
ENSG00000136315	XLOC_026567_cow
ENSG00000136315	XLOC_026569_cow
ENSG00000136315	XLOC_026570_cow
ENSG00000136315	XLOC_028021_cow
ENSG00000136315	XLOC_028023_cow
ENSG00000136315	XLOC_028024_cow
ENSG00000136315	XLOC_028030_cow
ENSG00000136315	XLOC_028031_cow
ENSG00000136315	XLOC_028032_cow
ENSG00000137808	XLOC_026401_cow
ENSG00000137808	XLOC_026403_cow
ENSG00000137808	XLOC_026404_cow
ENSG00000137808	XLOC_026405_cow
ENSG00000137808	XLOC_026406_cow
ENSG00000137808	XLOC_026410_cow
ENSG00000137808	XLOC_026411_cow
ENSG00000137808	XLOC_026412_cow
ENSG00000137808	XLOC_026413_cow
ENSG00000137808	XLOC_026415_cow
ENSG00000145063	XLOC_030095_cow
ENSG00000145063	XLOC_030096_cow
ENSG00000145063	XLOC_030097_cow
ENSG00000145063	XLOC_030099_cow
ENSG00000145063	XLOC_030100_cow
ENSG00000145063	XLOC_030101_cow
ENSG00000146521	XLOC_026061_cow
ENSG00000146521	XLOC_026063_cow
ENSG00000146521	XLOC_026064_cow
ENSG00000146521	XLOC_026065_cow
ENSG00000146521	XLOC_026066_cow
ENSG00000146521	XLOC_026067_cow
ENSG00000146521	XLOC_026069_cow
ENSG00000146521	XLOC_026072_cow
ENSG00000146521	XLOC_026076_cow
ENSG00000146521	XLOC_026078_cow
ENSG00000146521	XLOC_026079_cow
ENSG00000146521	XLOC_026080_cow
ENSG00000146521	XLOC_026081_cow
ENSG00000146521	XLOC_026083_cow
ENSG00000146666	XLOC_010620_cow
ENSG00000146666	XLOC_011958_cow
ENSG00000146666	XLOC_011960_cow
ENSG00000149443	XLOC_035654_cow
ENSG00000149443	XLOC_035655_cow
ENSG00000149443	XLOC_035656_cow
ENSG00000149443	XLOC_035657_cow
ENSG00000149443	XLOC_035658_cow
ENSG00000149443	XLOC_035659_cow
ENSG00000149443	XLOC_035660_cow
ENSG00000149443	XLOC_035663_cow
ENSG00000149443	XLOC_035665_cow
ENSG00000149443	XLOC_035666_cow
ENSG00000151303	XLOC_063402_cow
ENSG00000151303	XLOC_063403_cow
ENSG00000151303	XLOC_063405_cow
ENSG00000151303	XLOC_063407_cow
ENSG00000151303	XLOC_063408_cow
ENSG00000151303	XLOC_063409_cow
ENSG00000151303	XLOC_063411_cow
ENSG00000151303	XLOC_063412_cow
ENSG00000151303	XLOC_063413_cow
ENSG00000151303	XLOC_063414_cow
ENSG00000152931	XLOC_051271_cow
ENSG00000152931	XLOC_051272_cow
ENSG00000152931	XLOC_051273_cow
ENSG00000152931	XLOC_051275_cow
ENSG00000152931	XLOC_051276_cow
ENSG00000152931	XLOC_051279_cow
ENSG00000152931	XLOC_051282_cow
ENSG00000152931	XLOC_051283_cow
ENSG00000152931	XLOC_051284_cow
ENSG00000152931	XLOC_051285_cow
ENSG00000153363	XLOC_042739_cow
ENSG00000153363	XLOC_042740_cow
ENSG00000153363	XLOC_042741_cow
ENSG00000153363	XLOC_042743_cow
ENSG00000153363	XLOC_042745_cow
ENSG00000153363	XLOC_042748_cow
ENSG00000153363	XLOC_042749_cow
ENSG00000153363	XLOC_042750_cow
ENSG00000153363	XLOC_042751_cow
ENSG00000153363	XLOC_042753_cow
ENSG00000153363	XLOC_042754_cow
ENSG00000153363	XLOC_042755_cow
ENSG00000157306	XLOC_027844_cow
ENSG00000157306	XLOC_027846_cow
ENSG00000157306	XLOC_027848_cow
ENSG00000157306	XLOC_027849_cow
ENSG00000157306	XLOC_027850_cow
ENSG00000157306	XLOC_027851_cow
ENSG00000157306	XLOC_027852_cow
ENSG00000157306	XLOC_027853_cow
ENSG00000157306	XLOC_027854_cow
ENSG00000157306	XLOC_027855_cow
ENSG00000157306	XLOC_027856_cow
ENSG00000157306	XLOC_027857_cow
ENSG00000157306	XLOC_027859_cow
ENSG00000157306	XLOC_027860_cow
ENSG00000157306	XLOC_027861_cow
ENSG00000157306	XLOC_027862_cow
ENSG00000157306	XLOC_027864_cow
ENSG00000157306	XLOC_027866_cow
ENSG00000157306	XLOC_027867_cow
ENSG00000157306	XLOC_027869_cow
ENSG00000157306	XLOC_027870_cow
ENSG00000162888	XLOC_041931_cow
ENSG00000162888	XLOC_041934_cow
ENSG00000162888	XLOC_041936_cow
ENSG00000162888	XLOC_041938_cow
ENSG00000162947	XLOC_003784_cow
ENSG00000162947	XLOC_003785_cow
ENSG00000162947	XLOC_003786_cow
ENSG00000162947	XLOC_003790_cow
ENSG00000162947	XLOC_003791_cow
ENSG00000162947	XLOC_003792_cow
ENSG00000163009	XLOC_031486_cow
ENSG00000163009	XLOC_031488_cow
ENSG00000163009	XLOC_031490_cow
ENSG00000163009	XLOC_031492_cow
ENSG00000163009	XLOC_031493_cow
ENSG00000163009	XLOC_031495_cow
ENSG00000163009	XLOC_031496_cow
ENSG00000163364	XLOC_003487_cow
ENSG00000163364	XLOC_003490_cow
ENSG00000163364	XLOC_003491_cow
ENSG00000163364	XLOC_003496_cow
ENSG00000163597	XLOC_050040_cow
ENSG00000163597	XLOC_050041_cow
ENSG00000163597	XLOC_050042_cow
ENSG00000163597	XLOC_050043_cow
ENSG00000163597	XLOC_050044_cow
ENSG00000163597	XLOC_050047_cow
ENSG00000163597	XLOC_050048_cow
ENSG00000163597	XLOC_050049_cow
ENSG00000163597	XLOC_050051_cow
ENSG00000163597	XLOC_050052_cow
ENSG00000163597	XLOC_050053_cow
ENSG00000163597	XLOC_050054_cow
ENSG00000163597	XLOC_050057_cow
ENSG00000163597	XLOC_050058_cow
ENSG00000163597	XLOC_050062_cow
ENSG00000163597	XLOC_050063_cow
ENSG00000163915	XLOC_000732_cow
ENSG00000163915	XLOC_002277_cow
ENSG00000163915	XLOC_002279_cow
ENSG00000163915	XLOC_002282_cow
ENSG00000163915	XLOC_002283_cow
ENSG00000163915	XLOC_002287_cow
ENSG00000163915	XLOC_002288_cow
ENSG00000163915	XLOC_002289_cow
ENSG00000163915	XLOC_002290_cow
ENSG00000164385	XLOC_056322_cow
ENSG00000164385	XLOC_056323_cow
ENSG00000164385	XLOC_056324_cow
ENSG00000164385	XLOC_056327_cow
ENSG00000164385	XLOC_056328_cow
ENSG00000164385	XLOC_056329_cow
ENSG00000164385	XLOC_056331_cow
ENSG00000164385	XLOC_056332_cow
ENSG00000164385	XLOC_056333_cow
ENSG00000164385	XLOC_056335_cow
ENSG00000164385	XLOC_056336_cow
ENSG00000164385	XLOC_056337_cow
ENSG00000164385	XLOC_056338_cow
ENSG00000164385	XLOC_056339_cow
ENSG00000164385	XLOC_056342_cow
ENSG00000164385	XLOC_056343_cow
ENSG00000164385	XLOC_056345_cow
ENSG00000164385	XLOC_056346_cow
ENSG00000164621	XLOC_020766_cow
ENSG00000164621	XLOC_020767_cow
ENSG00000164621	XLOC_020770_cow
ENSG00000165511	XLOC_063108_cow
ENSG00000165511	XLOC_063111_cow
ENSG00000165511	XLOC_063118_cow
ENSG00000165511	XLOC_063120_cow
ENSG00000165511	XLOC_063453_cow
ENSG00000165511	XLOC_063456_cow
ENSG00000165511	XLOC_063457_cow
ENSG00000165511	XLOC_063458_cow
ENSG00000165511	XLOC_063598_cow
ENSG00000165511	XLOC_063984_cow
ENSG00000165511	XLOC_063985_cow
ENSG00000165511	XLOC_063986_cow
ENSG00000165511	XLOC_063987_cow
ENSG00000165511	XLOC_063988_cow
ENSG00000166770	XLOC_046061_cow
ENSG00000166770	XLOC_046062_cow
ENSG00000166770	XLOC_046068_cow
ENSG00000166770	XLOC_046069_cow
ENSG00000166770	XLOC_046070_cow
ENSG00000166770	XLOC_046072_cow
ENSG00000166770	XLOC_046073_cow
ENSG00000166770	XLOC_046093_cow
ENSG00000166917	XLOC_061102_cow
ENSG00000166917	XLOC_061104_cow
ENSG00000166917	XLOC_061105_cow
ENSG00000166917	XLOC_061106_cow
ENSG00000166917	XLOC_061108_cow
ENSG00000166917	XLOC_061109_cow
ENSG00000166917	XLOC_061111_cow
ENSG00000166917	XLOC_061113_cow
ENSG00000166917	XLOC_061114_cow
ENSG00000166917	XLOC_061121_cow
ENSG00000166917	XLOC_061122_cow
ENSG00000167046	XLOC_034661_cow
ENSG00000167046	XLOC_034663_cow
ENSG00000167046	XLOC_034664_cow
ENSG00000167046	XLOC_034665_cow
ENSG00000167046	XLOC_034666_cow
ENSG00000167046	XLOC_034667_cow
ENSG00000167046	XLOC_034670_cow
ENSG00000167046	XLOC_034672_cow
ENSG00000167046	XLOC_034674_cow
ENSG00000167046	XLOC_034675_cow
ENSG00000167046	XLOC_034676_cow
ENSG00000167046	XLOC_034677_cow
ENSG00000167046	XLOC_034681_cow
ENSG00000167046	XLOC_034686_cow
ENSG00000167046	XLOC_034687_cow
ENSG00000167046	XLOC_034688_cow
ENSG00000167117	XLOC_048148_cow
ENSG00000167117	XLOC_048149_cow
ENSG00000167117	XLOC_048151_cow
ENSG00000167117	XLOC_048153_cow
ENSG00000167117	XLOC_048154_cow
ENSG00000167117	XLOC_048158_cow
ENSG00000167117	XLOC_048160_cow
ENSG00000167117	XLOC_048161_cow
ENSG00000167117	XLOC_048162_cow
ENSG00000167117	XLOC_048163_cow
ENSG00000167117	XLOC_048164_cow
ENSG00000167355	XLOC_039076_cow
ENSG00000167355	XLOC_039077_cow
ENSG00000167355	XLOC_039082_cow
ENSG00000167355	XLOC_039083_cow
ENSG00000167355	XLOC_039084_cow
ENSG00000167355	XLOC_039085_cow
ENSG00000167355	XLOC_039089_cow
ENSG00000167355	XLOC_039092_cow
ENSG00000167355	XLOC_039098_cow
ENSG00000167355	XLOC_039107_cow
ENSG00000167355	XLOC_039112_cow
ENSG00000167355	XLOC_039114_cow
ENSG00000167355	XLOC_039115_cow
ENSG00000167355	XLOC_039116_cow
ENSG00000167355	XLOC_039117_cow
ENSG00000167355	XLOC_040194_cow
ENSG00000167355	XLOC_040212_cow
ENSG00000167355	XLOC_040217_cow
ENSG00000167355	XLOC_040227_cow
ENSG00000167355	XLOC_040234_cow
ENSG00000167459	XLOC_020050_cow
ENSG00000167459	XLOC_020053_cow
ENSG00000167459	XLOC_020054_cow
ENSG00000167912	XLOC_036874_cow
ENSG00000167912	XLOC_036875_cow
ENSG00000167912	XLOC_036876_cow
ENSG00000167912	XLOC_036877_cow
ENSG00000167912	XLOC_036879_cow
ENSG00000167912	XLOC_036880_cow
ENSG00000168367	XLOC_046300_cow
ENSG00000168367	XLOC_046303_cow
ENSG00000168367	XLOC_046305_cow
ENSG00000168367	XLOC_046306_cow
ENSG00000168367	XLOC_046307_cow
ENSG00000168367	XLOC_046308_cow
ENSG00000168367	XLOC_046309_cow
ENSG00000168367	XLOC_046310_cow
ENSG00000168367	XLOC_046311_cow
ENSG00000168367	XLOC_046312_cow
ENSG00000168367	XLOC_046314_cow
ENSG00000168367	XLOC_046316_cow
ENSG00000168746	XLOC_036176_cow
ENSG00000168746	XLOC_036177_cow
ENSG00000168746	XLOC_036178_cow
ENSG00000168746	XLOC_036180_cow
ENSG00000168746	XLOC_036181_cow
ENSG00000168746	XLOC_036182_cow
ENSG00000168746	XLOC_036183_cow
ENSG00000168746	XLOC_036184_cow
ENSG00000168746	XLOC_036185_cow
ENSG00000168746	XLOC_036186_cow
ENSG00000168746	XLOC_036187_cow
ENSG00000170846	XLOC_017012_cow
ENSG00000170846	XLOC_017014_cow
ENSG00000170846	XLOC_017015_cow
ENSG00000170846	XLOC_017016_cow
ENSG00000170846	XLOC_017157_cow
ENSG00000170846	XLOC_017159_cow
ENSG00000170846	XLOC_017160_cow
ENSG00000170846	XLOC_017161_cow
ENSG00000170846	XLOC_017163_cow
ENSG00000170846	XLOC_017164_cow
ENSG00000170846	XLOC_017168_cow
ENSG00000170846	XLOC_017169_cow
ENSG00000170846	XLOC_017170_cow
ENSG00000170846	XLOC_017171_cow
ENSG00000170846	XLOC_017173_cow
ENSG00000170846	XLOC_017174_cow
ENSG00000170846	XLOC_017175_cow
ENSG00000170846	XLOC_017176_cow
ENSG00000170846	XLOC_018143_cow
ENSG00000170846	XLOC_018144_cow
ENSG00000170846	XLOC_018146_cow
ENSG00000170846	XLOC_018147_cow
ENSG00000170846	XLOC_018150_cow
ENSG00000170846	XLOC_018156_cow
ENSG00000170846	XLOC_018157_cow
ENSG00000170919	XLOC_032117_cow
ENSG00000170919	XLOC_032119_cow
ENSG00000170919	XLOC_032120_cow
ENSG00000170919	XLOC_032122_cow
ENSG00000170919	XLOC_032123_cow
ENSG00000170919	XLOC_032124_cow
ENSG00000170919	XLOC_032127_cow
ENSG00000170919	XLOC_032129_cow
ENSG00000170983	XLOC_022788_cow
ENSG00000170983	XLOC_022789_cow
ENSG00000170983	XLOC_022790_cow
ENSG00000170983	XLOC_022791_cow
ENSG00000170983	XLOC_022792_cow
ENSG00000170983	XLOC_022793_cow
ENSG00000170983	XLOC_022794_cow
ENSG00000170983	XLOC_022795_cow
ENSG00000171671	XLOC_064643_cow
ENSG00000171671	XLOC_064644_cow
ENSG00000171671	XLOC_064645_cow
ENSG00000171671	XLOC_064646_cow
ENSG00000171671	XLOC_064647_cow
ENSG00000171671	XLOC_064648_cow
ENSG00000171671	XLOC_064649_cow
ENSG00000171671	XLOC_064652_cow
ENSG00000171671	XLOC_064656_cow
ENSG00000171889	XLOC_021744_cow
ENSG00000171889	XLOC_021747_cow
ENSG00000171889	XLOC_021748_cow
ENSG00000171889	XLOC_021749_cow
ENSG00000171889	XLOC_021750_cow
ENSG00000171889	XLOC_021751_cow
ENSG00000171889	XLOC_021752_cow
ENSG00000171889	XLOC_021753_cow
ENSG00000171889	XLOC_021756_cow
ENSG00000171889	XLOC_021758_cow
ENSG00000171889	XLOC_021759_cow
ENSG00000171889	XLOC_021760_cow
ENSG00000171889	XLOC_021764_cow
ENSG00000171889	XLOC_021765_cow
ENSG00000171889	XLOC_021766_cow
ENSG00000171889	XLOC_021767_cow
ENSG00000171889	XLOC_021773_cow
ENSG00000171889	XLOC_021775_cow
ENSG00000171889	XLOC_021781_cow
ENSG00000171889	XLOC_021785_cow
ENSG00000171889	XLOC_021787_cow
ENSG00000171889	XLOC_021789_cow
ENSG00000171889	XLOC_021790_cow
ENSG00000171889	XLOC_021791_cow
ENSG00000171889	XLOC_021792_cow
ENSG00000171889	XLOC_021794_cow
ENSG00000171889	XLOC_021795_cow
ENSG00000171889	XLOC_021796_cow
ENSG00000171889	XLOC_022916_cow
ENSG00000171889	XLOC_022917_cow
ENSG00000171889	XLOC_022918_cow
ENSG00000171889	XLOC_022926_cow
ENSG00000171889	XLOC_022927_cow
ENSG00000171889	XLOC_022928_cow
ENSG00000171889	XLOC_022930_cow
ENSG00000171889	XLOC_022931_cow
ENSG00000171889	XLOC_022932_cow
ENSG00000172250	XLOC_014055_cow
ENSG00000172250	XLOC_014058_cow
ENSG00000172250	XLOC_014060_cow
ENSG00000172250	XLOC_014061_cow
ENSG00000172250	XLOC_014064_cow
ENSG00000172250	XLOC_014065_cow
ENSG00000172250	XLOC_014068_cow
ENSG00000172250	XLOC_014070_cow
ENSG00000172250	XLOC_014072_cow
ENSG00000172250	XLOC_014074_cow
ENSG00000172250	XLOC_014075_cow
ENSG00000172250	XLOC_014076_cow
ENSG00000172965	XLOC_029092_cow
ENSG00000172965	XLOC_029094_cow
ENSG00000172965	XLOC_029096_cow
ENSG00000172965	XLOC_029097_cow
ENSG00000172965	XLOC_029098_cow
ENSG00000172965	XLOC_029099_cow
ENSG00000172965	XLOC_029101_cow
ENSG00000172965	XLOC_029102_cow
ENSG00000172965	XLOC_029103_cow
ENSG00000172965	XLOC_029106_cow
ENSG00000172965	XLOC_029107_cow
ENSG00000172965	XLOC_029109_cow
ENSG00000172965	XLOC_029110_cow
ENSG00000172965	XLOC_029111_cow
ENSG00000172965	XLOC_029112_cow
ENSG00000173811	XLOC_053876_cow
ENSG00000173811	XLOC_053878_cow
ENSG00000173811	XLOC_053887_cow
ENSG00000173811	XLOC_053888_cow
ENSG00000173811	XLOC_053890_cow
ENSG00000173811	XLOC_053892_cow
ENSG00000173811	XLOC_053893_cow
ENSG00000173811	XLOC_053894_cow
ENSG00000173811	XLOC_053895_cow
ENSG00000173811	XLOC_053896_cow
ENSG00000173811	XLOC_054673_cow
ENSG00000173811	XLOC_054674_cow
ENSG00000173811	XLOC_054675_cow
ENSG00000173811	XLOC_054680_cow
ENSG00000173811	XLOC_054681_cow
ENSG00000173811	XLOC_054682_cow
ENSG00000173811	XLOC_054683_cow
ENSG00000173811	XLOC_054686_cow
ENSG00000173862	XLOC_010472_cow
ENSG00000173862	XLOC_010473_cow
ENSG00000173862	XLOC_010474_cow
ENSG00000173862	XLOC_010475_cow
ENSG00000173862	XLOC_010477_cow
ENSG00000173862	XLOC_011809_cow
ENSG00000173862	XLOC_011810_cow
ENSG00000173862	XLOC_011812_cow
ENSG00000173867	XLOC_052940_cow
ENSG00000173867	XLOC_052941_cow
ENSG00000173867	XLOC_052942_cow
ENSG00000173867	XLOC_052943_cow
ENSG00000173867	XLOC_052944_cow
ENSG00000173867	XLOC_052945_cow
ENSG00000173867	XLOC_052946_cow
ENSG00000173867	XLOC_052948_cow
ENSG00000173867	XLOC_052949_cow
ENSG00000173867	XLOC_052951_cow
ENSG00000173867	XLOC_052952_cow
ENSG00000173867	XLOC_052956_cow
ENSG00000173867	XLOC_052957_cow
ENSG00000173867	XLOC_052959_cow
ENSG00000173867	XLOC_052963_cow
ENSG00000174171	XLOC_026724_cow
ENSG00000174171	XLOC_026725_cow
ENSG00000174171	XLOC_026726_cow
ENSG00000174171	XLOC_026727_cow
ENSG00000174171	XLOC_026728_cow
ENSG00000174171	XLOC_026729_cow
ENSG00000174171	XLOC_026730_cow
ENSG00000174171	XLOC_026731_cow
ENSG00000174171	XLOC_026732_cow
ENSG00000174171	XLOC_026733_cow
ENSG00000174171	XLOC_028180_cow
ENSG00000174171	XLOC_028181_cow
ENSG00000174365	XLOC_034919_cow
ENSG00000174365	XLOC_034921_cow
ENSG00000174365	XLOC_034922_cow
ENSG00000174365	XLOC_034923_cow
ENSG00000174365	XLOC_034924_cow
ENSG00000174365	XLOC_034925_cow
ENSG00000174365	XLOC_034927_cow
ENSG00000174365	XLOC_034930_cow
ENSG00000174365	XLOC_034931_cow
ENSG00000174365	XLOC_034932_cow
ENSG00000174365	XLOC_034933_cow
ENSG00000174403	XLOC_034663_cow
ENSG00000174403	XLOC_034664_cow
ENSG00000174403	XLOC_034665_cow
ENSG00000174403	XLOC_034666_cow
ENSG00000174403	XLOC_034667_cow
ENSG00000174403	XLOC_034670_cow
ENSG00000174403	XLOC_034672_cow
ENSG00000174403	XLOC_034674_cow
ENSG00000174403	XLOC_034675_cow
ENSG00000174403	XLOC_034676_cow
ENSG00000174403	XLOC_034677_cow
ENSG00000174403	XLOC_034681_cow
ENSG00000174403	XLOC_034686_cow
ENSG00000174403	XLOC_034687_cow
ENSG00000174403	XLOC_034688_cow
ENSG00000174407	XLOC_035887_cow
ENSG00000174407	XLOC_035888_cow
ENSG00000174407	XLOC_035890_cow
ENSG00000174407	XLOC_035891_cow
ENSG00000174407	XLOC_035892_cow
ENSG00000174407	XLOC_035893_cow
ENSG00000174407	XLOC_035894_cow
ENSG00000174407	XLOC_035895_cow
ENSG00000174407	XLOC_035897_cow
ENSG00000174407	XLOC_035898_cow
ENSG00000174407	XLOC_035899_cow
ENSG00000174407	XLOC_035900_cow
ENSG00000174407	XLOC_035902_cow
ENSG00000174680	XLOC_001622_cow
ENSG00000174680	XLOC_001623_cow
ENSG00000174680	XLOC_001624_cow
ENSG00000174680	XLOC_001625_cow
ENSG00000174680	XLOC_001626_cow
ENSG00000174680	XLOC_001627_cow
ENSG00000175061	XLOC_048090_cow
ENSG00000175061	XLOC_048091_cow
ENSG00000175061	XLOC_048093_cow
ENSG00000175061	XLOC_048095_cow
ENSG00000175061	XLOC_048096_cow
ENSG00000175061	XLOC_048097_cow
ENSG00000175061	XLOC_048105_cow
ENSG00000175061	XLOC_048107_cow
ENSG00000175061	XLOC_048109_cow
ENSG00000175061	XLOC_048110_cow
ENSG00000175061	XLOC_048111_cow
ENSG00000175061	XLOC_048112_cow
ENSG00000175061	XLOC_049456_cow
ENSG00000175061	XLOC_049457_cow
ENSG00000175061	XLOC_049458_cow
ENSG00000175061	XLOC_049459_cow
ENSG00000175061	XLOC_049461_cow
ENSG00000175061	XLOC_049462_cow
ENSG00000175061	XLOC_049463_cow
ENSG00000175061	XLOC_049464_cow
ENSG00000175061	XLOC_049465_cow
ENSG00000175061	XLOC_049466_cow
ENSG00000175061	XLOC_049467_cow
ENSG00000175061	XLOC_049468_cow
ENSG00000175147	XLOC_041479_cow
ENSG00000175147	XLOC_041480_cow
ENSG00000175147	XLOC_041481_cow
ENSG00000175147	XLOC_041482_cow
ENSG00000175147	XLOC_041483_cow
ENSG00000175147	XLOC_041484_cow
ENSG00000175147	XLOC_041485_cow
ENSG00000175147	XLOC_041488_cow
ENSG00000175147	XLOC_041489_cow
ENSG00000175147	XLOC_041490_cow
ENSG00000175147	XLOC_041491_cow
ENSG00000175147	XLOC_041492_cow
ENSG00000175147	XLOC_041496_cow
ENSG00000175147	XLOC_042491_cow
ENSG00000175147	XLOC_042492_cow
ENSG00000175604	XLOC_059020_cow
ENSG00000175604	XLOC_059831_cow
ENSG00000175604	XLOC_059833_cow
ENSG00000175604	XLOC_059835_cow
ENSG00000175604	XLOC_059836_cow
ENSG00000175604	XLOC_059837_cow
ENSG00000175604	XLOC_059838_cow
ENSG00000175604	XLOC_059839_cow
ENSG00000175604	XLOC_059842_cow
ENSG00000175604	XLOC_059846_cow
ENSG00000175604	XLOC_059847_cow
ENSG00000175604	XLOC_059850_cow
ENSG00000175604	XLOC_059851_cow
ENSG00000175611	XLOC_022388_cow
ENSG00000175611	XLOC_022389_cow
ENSG00000175611	XLOC_022390_cow
ENSG00000175611	XLOC_022391_cow
ENSG00000175611	XLOC_022394_cow
ENSG00000175611	XLOC_022415_cow
ENSG00000175611	XLOC_022416_cow
ENSG00000175611	XLOC_022417_cow
ENSG00000175611	XLOC_022418_cow
ENSG00000175611	XLOC_022419_cow
ENSG00000175611	XLOC_022420_cow
ENSG00000175611	XLOC_022422_cow
ENSG00000175611	XLOC_022424_cow
ENSG00000175611	XLOC_023583_cow
ENSG00000175611	XLOC_023584_cow
ENSG00000175611	XLOC_023586_cow
ENSG00000175611	XLOC_023587_cow
ENSG00000175611	XLOC_023588_cow
ENSG00000175611	XLOC_023589_cow
ENSG00000175611	XLOC_023592_cow
ENSG00000175611	XLOC_023594_cow
ENSG00000175728	XLOC_064382_cow
ENSG00000175728	XLOC_065081_cow
ENSG00000175728	XLOC_065082_cow
ENSG00000175728	XLOC_065084_cow
ENSG00000175728	XLOC_065085_cow
ENSG00000175728	XLOC_065086_cow
ENSG00000175746	XLOC_026679_cow
ENSG00000175746	XLOC_026680_cow
ENSG00000175746	XLOC_026682_cow
ENSG00000175746	XLOC_026684_cow
ENSG00000175746	XLOC_026685_cow
ENSG00000175772	XLOC_029110_cow
ENSG00000175772	XLOC_029111_cow
ENSG00000175772	XLOC_029112_cow
ENSG00000175772	XLOC_029113_cow
ENSG00000175772	XLOC_029114_cow
ENSG00000175772	XLOC_029115_cow
ENSG00000175772	XLOC_029116_cow
ENSG00000175772	XLOC_031039_cow
ENSG00000175772	XLOC_031041_cow
ENSG00000175772	XLOC_031042_cow
ENSG00000175772	XLOC_031043_cow
ENSG00000175773	XLOC_065082_cow
ENSG00000175967	XLOC_025386_cow
ENSG00000175967	XLOC_025387_cow
ENSG00000175967	XLOC_025389_cow
ENSG00000175967	XLOC_025390_cow
ENSG00000175967	XLOC_025391_cow
ENSG00000176075	XLOC_008381_cow
ENSG00000176075	XLOC_008382_cow
ENSG00000176075	XLOC_008384_cow
ENSG00000176075	XLOC_008386_cow
ENSG00000176075	XLOC_008387_cow
ENSG00000176075	XLOC_008388_cow
ENSG00000176075	XLOC_008389_cow
ENSG00000176075	XLOC_008390_cow
ENSG00000176075	XLOC_008392_cow
ENSG00000176075	XLOC_008393_cow
ENSG00000176075	XLOC_008394_cow
ENSG00000176075	XLOC_008395_cow
ENSG00000176075	XLOC_008396_cow
ENSG00000176075	XLOC_008399_cow
ENSG00000176075	XLOC_008401_cow
ENSG00000176075	XLOC_008402_cow
ENSG00000176075	XLOC_008403_cow
ENSG00000176075	XLOC_008404_cow
ENSG00000176075	XLOC_008406_cow
ENSG00000176236	XLOC_035513_cow
ENSG00000176236	XLOC_035516_cow
ENSG00000176236	XLOC_035517_cow
ENSG00000176236	XLOC_035521_cow
ENSG00000176236	XLOC_035522_cow
ENSG00000176236	XLOC_035523_cow
ENSG00000176236	XLOC_035524_cow
ENSG00000176236	XLOC_035527_cow
ENSG00000176236	XLOC_035528_cow
ENSG00000176236	XLOC_035530_cow
ENSG00000176236	XLOC_035531_cow
ENSG00000176236	XLOC_035532_cow
ENSG00000176236	XLOC_035533_cow
ENSG00000176236	XLOC_035534_cow
ENSG00000176320	XLOC_006600_cow
ENSG00000176320	XLOC_006601_cow
ENSG00000176320	XLOC_006604_cow
ENSG00000176320	XLOC_006605_cow
ENSG00000176320	XLOC_006606_cow
ENSG00000176320	XLOC_006607_cow
ENSG00000176320	XLOC_006610_cow
ENSG00000176320	XLOC_006613_cow
ENSG00000176320	XLOC_006614_cow
ENSG00000176320	XLOC_006615_cow
ENSG00000176320	XLOC_006616_cow
ENSG00000176320	XLOC_006617_cow
ENSG00000176320	XLOC_006618_cow
ENSG00000176320	XLOC_006619_cow
ENSG00000176320	XLOC_006620_cow
ENSG00000176320	XLOC_006621_cow
ENSG00000176320	XLOC_006622_cow
ENSG00000176320	XLOC_006623_cow
ENSG00000176320	XLOC_006624_cow
ENSG00000176320	XLOC_006627_cow
ENSG00000176320	XLOC_006628_cow
ENSG00000176320	XLOC_006630_cow
ENSG00000176320	XLOC_006631_cow
ENSG00000176320	XLOC_006633_cow
ENSG00000176320	XLOC_043976_cow
ENSG00000176349	XLOC_059581_cow
ENSG00000176349	XLOC_060396_cow
ENSG00000176349	XLOC_060397_cow
ENSG00000176349	XLOC_060398_cow
ENSG00000176349	XLOC_060400_cow
ENSG00000176349	XLOC_060403_cow
ENSG00000176349	XLOC_060404_cow
ENSG00000176349	XLOC_060405_cow
ENSG00000176349	XLOC_060406_cow
ENSG00000176349	XLOC_060407_cow
ENSG00000176349	XLOC_060409_cow
ENSG00000176349	XLOC_060412_cow
ENSG00000176349	XLOC_060413_cow
ENSG00000176349	XLOC_060415_cow
ENSG00000176515	XLOC_057313_cow
ENSG00000176515	XLOC_057314_cow
ENSG00000176515	XLOC_057315_cow
ENSG00000176515	XLOC_057316_cow
ENSG00000176515	XLOC_057318_cow
ENSG00000176515	XLOC_057319_cow
ENSG00000176515	XLOC_057320_cow
ENSG00000176515	XLOC_057322_cow
ENSG00000176515	XLOC_057323_cow
ENSG00000176515	XLOC_057324_cow
ENSG00000176515	XLOC_057325_cow
ENSG00000176593	XLOC_046096_cow
ENSG00000176593	XLOC_046099_cow
ENSG00000176593	XLOC_046100_cow
ENSG00000176593	XLOC_046101_cow
ENSG00000176593	XLOC_046102_cow
ENSG00000176593	XLOC_046103_cow
ENSG00000176593	XLOC_046104_cow
ENSG00000176593	XLOC_046105_cow
ENSG00000176593	XLOC_046106_cow
ENSG00000176593	XLOC_046107_cow
ENSG00000176593	XLOC_046109_cow
ENSG00000176593	XLOC_046110_cow
ENSG00000176593	XLOC_046112_cow
ENSG00000176593	XLOC_046115_cow
ENSG00000176593	XLOC_046116_cow
ENSG00000176593	XLOC_046117_cow
ENSG00000176593	XLOC_046118_cow
ENSG00000176593	XLOC_046119_cow
ENSG00000176593	XLOC_046120_cow
ENSG00000176593	XLOC_046123_cow
ENSG00000176593	XLOC_046124_cow
ENSG00000176593	XLOC_046126_cow
ENSG00000176593	XLOC_046127_cow
ENSG00000176593	XLOC_046128_cow
ENSG00000176593	XLOC_046129_cow
ENSG00000176593	XLOC_046130_cow
ENSG00000176593	XLOC_047361_cow
ENSG00000176593	XLOC_047362_cow
ENSG00000176593	XLOC_047364_cow
ENSG00000176593	XLOC_047365_cow
ENSG00000176593	XLOC_047386_cow
ENSG00000176659	XLOC_035914_cow
ENSG00000176659	XLOC_035915_cow
ENSG00000176659	XLOC_035916_cow
ENSG00000176659	XLOC_035917_cow
ENSG00000176753	XLOC_028130_cow
ENSG00000176753	XLOC_028132_cow
ENSG00000176753	XLOC_028133_cow
ENSG00000176753	XLOC_028134_cow
ENSG00000176753	XLOC_028135_cow
ENSG00000176753	XLOC_028138_cow
ENSG00000176753	XLOC_028140_cow
ENSG00000176753	XLOC_028141_cow
ENSG00000176753	XLOC_028144_cow
ENSG00000176753	XLOC_028145_cow
ENSG00000176753	XLOC_028146_cow
ENSG00000176753	XLOC_028147_cow
ENSG00000176753	XLOC_028148_cow
ENSG00000176754	XLOC_041877_cow
ENSG00000176754	XLOC_041878_cow
ENSG00000176840	XLOC_018884_cow
ENSG00000176840	XLOC_018885_cow
ENSG00000176840	XLOC_020325_cow
ENSG00000176840	XLOC_020326_cow
ENSG00000176840	XLOC_020327_cow
ENSG00000176840	XLOC_020329_cow
ENSG00000176840	XLOC_020330_cow
ENSG00000176840	XLOC_020331_cow
ENSG00000176840	XLOC_020333_cow
ENSG00000176840	XLOC_020334_cow
ENSG00000176840	XLOC_020337_cow
ENSG00000176840	XLOC_020338_cow
ENSG00000176840	XLOC_020340_cow
ENSG00000176840	XLOC_020341_cow
ENSG00000176840	XLOC_020342_cow
ENSG00000176840	XLOC_020344_cow
ENSG00000176840	XLOC_020345_cow
ENSG00000176868	XLOC_030311_cow
ENSG00000176868	XLOC_030312_cow
ENSG00000176868	XLOC_030313_cow
ENSG00000176868	XLOC_030319_cow
ENSG00000176868	XLOC_030320_cow
ENSG00000176868	XLOC_030321_cow
ENSG00000176868	XLOC_030324_cow
ENSG00000176868	XLOC_030383_cow
ENSG00000176868	XLOC_030384_cow
ENSG00000176868	XLOC_031701_cow
ENSG00000176868	XLOC_031702_cow
ENSG00000176868	XLOC_031703_cow
ENSG00000176868	XLOC_031704_cow
ENSG00000176868	XLOC_031705_cow
ENSG00000176868	XLOC_031706_cow
ENSG00000176868	XLOC_031707_cow
ENSG00000176868	XLOC_031708_cow
ENSG00000176868	XLOC_031709_cow
ENSG00000176868	XLOC_031710_cow
ENSG00000176868	XLOC_031712_cow
ENSG00000176868	XLOC_031716_cow
ENSG00000176868	XLOC_031717_cow
ENSG00000176868	XLOC_031718_cow
ENSG00000176912	XLOC_058396_cow
ENSG00000176912	XLOC_058400_cow
ENSG00000176912	XLOC_058402_cow
ENSG00000176912	XLOC_058403_cow
ENSG00000176912	XLOC_058404_cow
ENSG00000176912	XLOC_058406_cow
ENSG00000176984	XLOC_038859_cow
ENSG00000176984	XLOC_038860_cow
ENSG00000176984	XLOC_038861_cow
ENSG00000176984	XLOC_038867_cow
ENSG00000176984	XLOC_038868_cow
ENSG00000177112	XLOC_039001_cow
ENSG00000177112	XLOC_039002_cow
ENSG00000177112	XLOC_039003_cow
ENSG00000177112	XLOC_039005_cow
ENSG00000177112	XLOC_039007_cow
ENSG00000177112	XLOC_039008_cow
ENSG00000177112	XLOC_039009_cow
ENSG00000177112	XLOC_039010_cow
ENSG00000177112	XLOC_039012_cow
ENSG00000177112	XLOC_040085_cow
ENSG00000177112	XLOC_040086_cow
ENSG00000177112	XLOC_040087_cow
ENSG00000177112	XLOC_040088_cow
ENSG00000177112	XLOC_040089_cow
ENSG00000177112	XLOC_040090_cow
ENSG00000177112	XLOC_040094_cow
ENSG00000177112	XLOC_040095_cow
ENSG00000177112	XLOC_040096_cow
ENSG00000177133	XLOC_041408_cow
ENSG00000177133	XLOC_041410_cow
ENSG00000177133	XLOC_041412_cow
ENSG00000177133	XLOC_041413_cow
ENSG00000177133	XLOC_041414_cow
ENSG00000177133	XLOC_041419_cow
ENSG00000177133	XLOC_041420_cow
ENSG00000177234	XLOC_060962_cow
ENSG00000177234	XLOC_060963_cow
ENSG00000177234	XLOC_060966_cow
ENSG00000177234	XLOC_060971_cow
ENSG00000177234	XLOC_060972_cow
ENSG00000177234	XLOC_060973_cow
ENSG00000177335	XLOC_037559_cow
ENSG00000177335	XLOC_037560_cow
ENSG00000177335	XLOC_037561_cow
ENSG00000177335	XLOC_037562_cow
ENSG00000177335	XLOC_037563_cow
ENSG00000177335	XLOC_037564_cow
ENSG00000177335	XLOC_037565_cow
ENSG00000177335	XLOC_037566_cow
ENSG00000177335	XLOC_037567_cow
ENSG00000177335	XLOC_037568_cow
ENSG00000177335	XLOC_037569_cow
ENSG00000177335	XLOC_037570_cow
ENSG00000177335	XLOC_037571_cow
ENSG00000177335	XLOC_037572_cow
ENSG00000177335	XLOC_037573_cow
ENSG00000177335	XLOC_037574_cow
ENSG00000177335	XLOC_037575_cow
ENSG00000177335	XLOC_037577_cow
ENSG00000177335	XLOC_037580_cow
ENSG00000177337	XLOC_057735_cow
ENSG00000177337	XLOC_057736_cow
ENSG00000177337	XLOC_057737_cow
ENSG00000177337	XLOC_057738_cow
ENSG00000177337	XLOC_057739_cow
ENSG00000177337	XLOC_057740_cow
ENSG00000177337	XLOC_058431_cow
ENSG00000177337	XLOC_058432_cow
ENSG00000177338	XLOC_048733_cow
ENSG00000177338	XLOC_048735_cow
ENSG00000177338	XLOC_048736_cow
ENSG00000177338	XLOC_048737_cow
ENSG00000177338	XLOC_048740_cow
ENSG00000177338	XLOC_048743_cow
ENSG00000177338	XLOC_048745_cow
ENSG00000177338	XLOC_048746_cow
ENSG00000177338	XLOC_048751_cow
ENSG00000177340	XLOC_015174_cow
ENSG00000177340	XLOC_015175_cow
ENSG00000177340	XLOC_015176_cow
ENSG00000177340	XLOC_015178_cow
ENSG00000177340	XLOC_015179_cow
ENSG00000177340	XLOC_015180_cow
ENSG00000177340	XLOC_015183_cow
ENSG00000177340	XLOC_015184_cow
ENSG00000177369	XLOC_049563_cow
ENSG00000177369	XLOC_049565_cow
ENSG00000177369	XLOC_049566_cow
ENSG00000177369	XLOC_049569_cow
ENSG00000177369	XLOC_049571_cow
ENSG00000177369	XLOC_049572_cow
ENSG00000177369	XLOC_049573_cow
ENSG00000177369	XLOC_049577_cow
ENSG00000177369	XLOC_049578_cow
ENSG00000177369	XLOC_049579_cow
ENSG00000177369	XLOC_049580_cow
ENSG00000177406	XLOC_013919_cow
ENSG00000177406	XLOC_013921_cow
ENSG00000177406	XLOC_013922_cow
ENSG00000177406	XLOC_013924_cow
ENSG00000177406	XLOC_013926_cow
ENSG00000177406	XLOC_013927_cow
ENSG00000177406	XLOC_013928_cow
ENSG00000177406	XLOC_013929_cow
ENSG00000177410	XLOC_035098_cow
ENSG00000177410	XLOC_035099_cow
ENSG00000177410	XLOC_035100_cow
ENSG00000177410	XLOC_035102_cow
ENSG00000177410	XLOC_035103_cow
ENSG00000177410	XLOC_035104_cow
ENSG00000177410	XLOC_035105_cow
ENSG00000177410	XLOC_035106_cow
ENSG00000177410	XLOC_035108_cow
ENSG00000177410	XLOC_035111_cow
ENSG00000177410	XLOC_035113_cow
ENSG00000177410	XLOC_035114_cow
ENSG00000177410	XLOC_035116_cow
ENSG00000177410	XLOC_035118_cow
ENSG00000177410	XLOC_035120_cow
ENSG00000177410	XLOC_035121_cow
ENSG00000177410	XLOC_035122_cow
ENSG00000177410	XLOC_035124_cow
ENSG00000177410	XLOC_036305_cow
ENSG00000177410	XLOC_036306_cow
ENSG00000177410	XLOC_036307_cow
ENSG00000177410	XLOC_036308_cow
ENSG00000177410	XLOC_036309_cow
ENSG00000177553	XLOC_041277_cow
ENSG00000177553	XLOC_041279_cow
ENSG00000177553	XLOC_041280_cow
ENSG00000177553	XLOC_041282_cow
ENSG00000177553	XLOC_041283_cow
ENSG00000177553	XLOC_041284_cow
ENSG00000177553	XLOC_041286_cow
ENSG00000177553	XLOC_041287_cow
ENSG00000177553	XLOC_041288_cow
ENSG00000177553	XLOC_041289_cow
ENSG00000177553	XLOC_041290_cow
ENSG00000177596	XLOC_033428_cow
ENSG00000177596	XLOC_033436_cow
ENSG00000177596	XLOC_033437_cow
ENSG00000177596	XLOC_033438_cow
ENSG00000177640	XLOC_060924_cow
ENSG00000177640	XLOC_060929_cow
ENSG00000177640	XLOC_060936_cow
ENSG00000177640	XLOC_060941_cow
ENSG00000177640	XLOC_060942_cow
ENSG00000177640	XLOC_060944_cow
ENSG00000177699	XLOC_052111_cow
ENSG00000177699	XLOC_052115_cow
ENSG00000177725	XLOC_022233_cow
ENSG00000177725	XLOC_022234_cow
ENSG00000177725	XLOC_022236_cow
ENSG00000177725	XLOC_022237_cow
ENSG00000177725	XLOC_022238_cow
ENSG00000177725	XLOC_022239_cow
ENSG00000177725	XLOC_022240_cow
ENSG00000177725	XLOC_022241_cow
ENSG00000177725	XLOC_022242_cow
ENSG00000177738	XLOC_050701_cow
ENSG00000177738	XLOC_050702_cow
ENSG00000177738	XLOC_050704_cow
ENSG00000177738	XLOC_050705_cow
ENSG00000177738	XLOC_050706_cow
ENSG00000177738	XLOC_050707_cow
ENSG00000177738	XLOC_050708_cow
ENSG00000177738	XLOC_050709_cow
ENSG00000177738	XLOC_050710_cow
ENSG00000177738	XLOC_050711_cow
ENSG00000177738	XLOC_050712_cow
ENSG00000177738	XLOC_050713_cow
ENSG00000177788	XLOC_062974_cow
ENSG00000177788	XLOC_062975_cow
ENSG00000177788	XLOC_062976_cow
ENSG00000177788	XLOC_062978_cow
ENSG00000177788	XLOC_062980_cow
ENSG00000177788	XLOC_062982_cow
ENSG00000177788	XLOC_062983_cow
ENSG00000177788	XLOC_063476_cow
ENSG00000177788	XLOC_063477_cow
ENSG00000177788	XLOC_063478_cow
ENSG00000177788	XLOC_063479_cow
ENSG00000177788	XLOC_063480_cow
ENSG00000177788	XLOC_063509_cow
ENSG00000177788	XLOC_063510_cow
ENSG00000177822	XLOC_062498_cow
ENSG00000177822	XLOC_062499_cow
ENSG00000177822	XLOC_062500_cow
ENSG00000177993	XLOC_044647_cow
ENSG00000177993	XLOC_044648_cow
ENSG00000177993	XLOC_044649_cow
ENSG00000177993	XLOC_044650_cow
ENSG00000177993	XLOC_044651_cow
ENSG00000177993	XLOC_044652_cow
ENSG00000177993	XLOC_044654_cow
ENSG00000177993	XLOC_044656_cow
ENSG00000177993	XLOC_044657_cow
ENSG00000177993	XLOC_044658_cow
ENSG00000177993	XLOC_044660_cow
ENSG00000177993	XLOC_044661_cow
ENSG00000177993	XLOC_044662_cow
ENSG00000177993	XLOC_044663_cow
ENSG00000177993	XLOC_044664_cow
ENSG00000177993	XLOC_044665_cow
ENSG00000177993	XLOC_044666_cow
ENSG00000177993	XLOC_044667_cow
ENSG00000177993	XLOC_044668_cow
ENSG00000177993	XLOC_044669_cow
ENSG00000178107	XLOC_026571_cow
ENSG00000178107	XLOC_028015_cow
ENSG00000178107	XLOC_028016_cow
ENSG00000178107	XLOC_028019_cow
ENSG00000178107	XLOC_028021_cow
ENSG00000178107	XLOC_028023_cow
ENSG00000178107	XLOC_028024_cow
ENSG00000178107	XLOC_028030_cow
ENSG00000178107	XLOC_028031_cow
ENSG00000178107	XLOC_028032_cow
ENSG00000178193	XLOC_007411_cow
ENSG00000178193	XLOC_007414_cow
ENSG00000178193	XLOC_007415_cow
ENSG00000178243	XLOC_031775_cow
ENSG00000178243	XLOC_031777_cow
ENSG00000178243	XLOC_031778_cow
ENSG00000178243	XLOC_031779_cow
ENSG00000178243	XLOC_031780_cow
ENSG00000178243	XLOC_031781_cow
ENSG00000178243	XLOC_031843_cow
ENSG00000178243	XLOC_031845_cow
ENSG00000178412	XLOC_057430_cow
ENSG00000178412	XLOC_057431_cow
ENSG00000178412	XLOC_057432_cow
ENSG00000178412	XLOC_057433_cow
ENSG00000178412	XLOC_057434_cow
ENSG00000178412	XLOC_057435_cow
ENSG00000178412	XLOC_057436_cow
ENSG00000178412	XLOC_057439_cow
ENSG00000178412	XLOC_057440_cow
ENSG00000178440	XLOC_063445_cow
ENSG00000178440	XLOC_063446_cow
ENSG00000178440	XLOC_063448_cow
ENSG00000178440	XLOC_063451_cow
ENSG00000178440	XLOC_063452_cow
ENSG00000178457	XLOC_001641_cow
ENSG00000178722	XLOC_051266_cow
ENSG00000178722	XLOC_051267_cow
ENSG00000178977	XLOC_049363_cow
ENSG00000178977	XLOC_049364_cow
ENSG00000178977	XLOC_049365_cow
ENSG00000178977	XLOC_049366_cow
ENSG00000178977	XLOC_049367_cow
ENSG00000178977	XLOC_049369_cow
ENSG00000178977	XLOC_049370_cow
ENSG00000178977	XLOC_049371_cow
ENSG00000178977	XLOC_049374_cow
ENSG00000178977	XLOC_049375_cow
ENSG00000178977	XLOC_049376_cow
ENSG00000178977	XLOC_049378_cow
ENSG00000178977	XLOC_049379_cow
ENSG00000178977	XLOC_049380_cow
ENSG00000178977	XLOC_049382_cow
ENSG00000178977	XLOC_049383_cow
ENSG00000178977	XLOC_049384_cow
ENSG00000178977	XLOC_049387_cow
ENSG00000178977	XLOC_049391_cow
ENSG00000178977	XLOC_049392_cow
ENSG00000178977	XLOC_049393_cow
ENSG00000178977	XLOC_049395_cow
ENSG00000178977	XLOC_049396_cow
ENSG00000178977	XLOC_049398_cow
ENSG00000179028	XLOC_066332_cow
ENSG00000179028	XLOC_066345_cow
ENSG00000179028	XLOC_066346_cow
ENSG00000179028	XLOC_066348_cow
ENSG00000179066	XLOC_045460_cow
ENSG00000179066	XLOC_045463_cow
ENSG00000179066	XLOC_045471_cow
ENSG00000179066	XLOC_045473_cow
ENSG00000179066	XLOC_045474_cow
ENSG00000179066	XLOC_045475_cow
ENSG00000179066	XLOC_045476_cow
ENSG00000179066	XLOC_045477_cow
ENSG00000179066	XLOC_045478_cow
ENSG00000179066	XLOC_045479_cow
ENSG00000179066	XLOC_045480_cow
ENSG00000179066	XLOC_045481_cow
ENSG00000179066	XLOC_045485_cow
ENSG00000179066	XLOC_045486_cow
ENSG00000179066	XLOC_045487_cow
ENSG00000179066	XLOC_045488_cow
ENSG00000179066	XLOC_045518_cow
ENSG00000179066	XLOC_045538_cow
ENSG00000179066	XLOC_046777_cow
ENSG00000179066	XLOC_046778_cow
ENSG00000179066	XLOC_046779_cow
ENSG00000179066	XLOC_046780_cow
ENSG00000179066	XLOC_046781_cow
ENSG00000179066	XLOC_046782_cow
ENSG00000179066	XLOC_046783_cow
ENSG00000179066	XLOC_046784_cow
ENSG00000179066	XLOC_046785_cow
ENSG00000179066	XLOC_046786_cow
ENSG00000179066	XLOC_046787_cow
ENSG00000179066	XLOC_046789_cow
ENSG00000179066	XLOC_046790_cow
ENSG00000179066	XLOC_046791_cow
ENSG00000179066	XLOC_046792_cow
ENSG00000179066	XLOC_046794_cow
ENSG00000179066	XLOC_046795_cow
ENSG00000179066	XLOC_046796_cow
ENSG00000179066	XLOC_046797_cow
ENSG00000179066	XLOC_046799_cow
ENSG00000179066	XLOC_046800_cow
ENSG00000179066	XLOC_046802_cow
ENSG00000179066	XLOC_046804_cow
ENSG00000179066	XLOC_046806_cow
ENSG00000179066	XLOC_046807_cow
ENSG00000179066	XLOC_046810_cow
ENSG00000179082	XLOC_030308_cow
ENSG00000179082	XLOC_030309_cow
ENSG00000179082	XLOC_030310_cow
ENSG00000179082	XLOC_030311_cow
ENSG00000179082	XLOC_030312_cow
ENSG00000179082	XLOC_030313_cow
ENSG00000179082	XLOC_030314_cow
ENSG00000179082	XLOC_030315_cow
ENSG00000179082	XLOC_030316_cow
ENSG00000179082	XLOC_030319_cow
ENSG00000179082	XLOC_030320_cow
ENSG00000179082	XLOC_030321_cow
ENSG00000179082	XLOC_030324_cow
ENSG00000179082	XLOC_030326_cow
ENSG00000179082	XLOC_030327_cow
ENSG00000179082	XLOC_030328_cow
ENSG00000179082	XLOC_030329_cow
ENSG00000179082	XLOC_030330_cow
ENSG00000179082	XLOC_030332_cow
ENSG00000179082	XLOC_030333_cow
ENSG00000179082	XLOC_030334_cow
ENSG00000179082	XLOC_031694_cow
ENSG00000179082	XLOC_031695_cow
ENSG00000179082	XLOC_031696_cow
ENSG00000179082	XLOC_031699_cow
ENSG00000179082	XLOC_031701_cow
ENSG00000179082	XLOC_031702_cow
ENSG00000179082	XLOC_031703_cow
ENSG00000179082	XLOC_031704_cow
ENSG00000179082	XLOC_031705_cow
ENSG00000179082	XLOC_031706_cow
ENSG00000179082	XLOC_031707_cow
ENSG00000179082	XLOC_031708_cow
ENSG00000179082	XLOC_031709_cow
ENSG00000179082	XLOC_031710_cow
ENSG00000179136	XLOC_048048_cow
ENSG00000179136	XLOC_048049_cow
ENSG00000179136	XLOC_048050_cow
ENSG00000179136	XLOC_048052_cow
ENSG00000179136	XLOC_048053_cow
ENSG00000179136	XLOC_048055_cow
ENSG00000179136	XLOC_048056_cow
ENSG00000179136	XLOC_048057_cow
ENSG00000179136	XLOC_049442_cow
ENSG00000179141	XLOC_032312_cow
ENSG00000179141	XLOC_032313_cow
ENSG00000179141	XLOC_032315_cow
ENSG00000179141	XLOC_032317_cow
ENSG00000179141	XLOC_032319_cow
ENSG00000179141	XLOC_032322_cow
ENSG00000179141	XLOC_032323_cow
ENSG00000179141	XLOC_032324_cow
ENSG00000179219	XLOC_044995_cow
ENSG00000179219	XLOC_044996_cow
ENSG00000179219	XLOC_045000_cow
ENSG00000179219	XLOC_045001_cow
ENSG00000179219	XLOC_045002_cow
ENSG00000179219	XLOC_045003_cow
ENSG00000179219	XLOC_045004_cow
ENSG00000179219	XLOC_045005_cow
ENSG00000179219	XLOC_045007_cow
ENSG00000179219	XLOC_045008_cow
ENSG00000179219	XLOC_045010_cow
ENSG00000179253	XLOC_034686_cow
ENSG00000179253	XLOC_034687_cow
ENSG00000179253	XLOC_034688_cow
ENSG00000179428	XLOC_011502_cow
ENSG00000179428	XLOC_011505_cow
ENSG00000179428	XLOC_011506_cow
ENSG00000179428	XLOC_011507_cow
ENSG00000179428	XLOC_011508_cow
ENSG00000179428	XLOC_011509_cow
ENSG00000179428	XLOC_011510_cow
ENSG00000179428	XLOC_011511_cow
ENSG00000179428	XLOC_011513_cow
ENSG00000179428	XLOC_011514_cow
ENSG00000179447	XLOC_034426_cow
ENSG00000179447	XLOC_035663_cow
ENSG00000179447	XLOC_035665_cow
ENSG00000179447	XLOC_035666_cow
ENSG00000179447	XLOC_035667_cow
ENSG00000179447	XLOC_035668_cow
ENSG00000179447	XLOC_035669_cow
ENSG00000179447	XLOC_035672_cow
ENSG00000179447	XLOC_035674_cow
ENSG00000179447	XLOC_035675_cow
ENSG00000179452	XLOC_041601_cow
ENSG00000179452	XLOC_041602_cow
ENSG00000179452	XLOC_041604_cow
ENSG00000179452	XLOC_041605_cow
ENSG00000179452	XLOC_041608_cow
ENSG00000179523	XLOC_028959_cow
ENSG00000179523	XLOC_028960_cow
ENSG00000179523	XLOC_028961_cow
ENSG00000179523	XLOC_028962_cow
ENSG00000179523	XLOC_028963_cow
ENSG00000179523	XLOC_028964_cow
ENSG00000179577	XLOC_037192_cow
ENSG00000179577	XLOC_037193_cow
ENSG00000179676	XLOC_057512_cow
ENSG00000179676	XLOC_057513_cow
ENSG00000179743	XLOC_004834_cow
ENSG00000179743	XLOC_004836_cow
ENSG00000179743	XLOC_004837_cow
ENSG00000179743	XLOC_004838_cow
ENSG00000179743	XLOC_004839_cow
ENSG00000179743	XLOC_004840_cow
ENSG00000179743	XLOC_004841_cow
ENSG00000179743	XLOC_004842_cow
ENSG00000179743	XLOC_004843_cow
ENSG00000179743	XLOC_004845_cow
ENSG00000179743	XLOC_004848_cow
ENSG00000179743	XLOC_004849_cow
ENSG00000179743	XLOC_004850_cow
ENSG00000179743	XLOC_041472_cow
ENSG00000179743	XLOC_041473_cow
ENSG00000179743	XLOC_041474_cow
ENSG00000179743	XLOC_041476_cow
ENSG00000179743	XLOC_041477_cow
ENSG00000179743	XLOC_041479_cow
ENSG00000179743	XLOC_041480_cow
ENSG00000179743	XLOC_041481_cow
ENSG00000179743	XLOC_041482_cow
ENSG00000179743	XLOC_041483_cow
ENSG00000179743	XLOC_041484_cow
ENSG00000179743	XLOC_041485_cow
ENSG00000179743	XLOC_041488_cow
ENSG00000179743	XLOC_042489_cow
ENSG00000179743	XLOC_042491_cow
ENSG00000179743	XLOC_042492_cow
ENSG00000179818	XLOC_031259_cow
ENSG00000179818	XLOC_031261_cow
ENSG00000179818	XLOC_031262_cow
ENSG00000179818	XLOC_031263_cow
ENSG00000179818	XLOC_031264_cow
ENSG00000179818	XLOC_031266_cow
ENSG00000179818	XLOC_031268_cow
ENSG00000179818	XLOC_031269_cow
ENSG00000179818	XLOC_031271_cow
ENSG00000179818	XLOC_031272_cow
ENSG00000179818	XLOC_031273_cow
ENSG00000179818	XLOC_031274_cow
ENSG00000179818	XLOC_031275_cow
ENSG00000179818	XLOC_031277_cow
ENSG00000179818	XLOC_031278_cow
ENSG00000179818	XLOC_031279_cow
ENSG00000179818	XLOC_031280_cow
ENSG00000179840	XLOC_041314_cow
ENSG00000179840	XLOC_041316_cow
ENSG00000179840	XLOC_041317_cow
ENSG00000179840	XLOC_041318_cow
ENSG00000179840	XLOC_041319_cow
ENSG00000179840	XLOC_041320_cow
ENSG00000179840	XLOC_041322_cow
ENSG00000179840	XLOC_041323_cow
ENSG00000179840	XLOC_041326_cow
ENSG00000179840	XLOC_041327_cow
ENSG00000179840	XLOC_041328_cow
ENSG00000179840	XLOC_041329_cow
ENSG00000179840	XLOC_041330_cow
ENSG00000179840	XLOC_041331_cow
ENSG00000179840	XLOC_041332_cow
ENSG00000179840	XLOC_041333_cow
ENSG00000179840	XLOC_041335_cow
ENSG00000179840	XLOC_041338_cow
ENSG00000179935	XLOC_035654_cow
ENSG00000179935	XLOC_035655_cow
ENSG00000179935	XLOC_035656_cow
ENSG00000179935	XLOC_035657_cow
ENSG00000179935	XLOC_035658_cow
ENSG00000179935	XLOC_035659_cow
ENSG00000179935	XLOC_035660_cow
ENSG00000179935	XLOC_035663_cow
ENSG00000180066	XLOC_061760_cow
ENSG00000180066	XLOC_061761_cow
ENSG00000180066	XLOC_061765_cow
ENSG00000180066	XLOC_061766_cow
ENSG00000180066	XLOC_061767_cow
ENSG00000180066	XLOC_061768_cow
ENSG00000180066	XLOC_061770_cow
ENSG00000180066	XLOC_061771_cow
ENSG00000180066	XLOC_061772_cow
ENSG00000180066	XLOC_061773_cow
ENSG00000180066	XLOC_061774_cow
ENSG00000180066	XLOC_061775_cow
ENSG00000180066	XLOC_061777_cow
ENSG00000180066	XLOC_061778_cow
ENSG00000180139	XLOC_060547_cow
ENSG00000180139	XLOC_060548_cow
ENSG00000180139	XLOC_060549_cow
ENSG00000180139	XLOC_060550_cow
ENSG00000180139	XLOC_060552_cow
ENSG00000180139	XLOC_060553_cow
ENSG00000180139	XLOC_060554_cow
ENSG00000180139	XLOC_060555_cow
ENSG00000180139	XLOC_060559_cow
ENSG00000180139	XLOC_060560_cow
ENSG00000180139	XLOC_060561_cow
ENSG00000180139	XLOC_060562_cow
ENSG00000180139	XLOC_060563_cow
ENSG00000180139	XLOC_060565_cow
ENSG00000180139	XLOC_060566_cow
ENSG00000180139	XLOC_060568_cow
ENSG00000180279	XLOC_045840_cow
ENSG00000180279	XLOC_045841_cow
ENSG00000180279	XLOC_045843_cow
ENSG00000180279	XLOC_045844_cow
ENSG00000180279	XLOC_045845_cow
ENSG00000180279	XLOC_045846_cow
ENSG00000180279	XLOC_045848_cow
ENSG00000180279	XLOC_045849_cow
ENSG00000180279	XLOC_045850_cow
ENSG00000180279	XLOC_045853_cow
ENSG00000180279	XLOC_045854_cow
ENSG00000180279	XLOC_045855_cow
ENSG00000180279	XLOC_045856_cow
ENSG00000180279	XLOC_045857_cow
ENSG00000180279	XLOC_045858_cow
ENSG00000180279	XLOC_045859_cow
ENSG00000180279	XLOC_045860_cow
ENSG00000180279	XLOC_045863_cow
ENSG00000180279	XLOC_045864_cow
ENSG00000180279	XLOC_045865_cow
ENSG00000180279	XLOC_045866_cow
ENSG00000180279	XLOC_045867_cow
ENSG00000180279	XLOC_045868_cow
ENSG00000180279	XLOC_045869_cow
ENSG00000180279	XLOC_045871_cow
ENSG00000180279	XLOC_045872_cow
ENSG00000180279	XLOC_045873_cow
ENSG00000180279	XLOC_047099_cow
ENSG00000180279	XLOC_047100_cow
ENSG00000180279	XLOC_047101_cow
ENSG00000180279	XLOC_047106_cow
ENSG00000180279	XLOC_047140_cow
ENSG00000180279	XLOC_047142_cow
ENSG00000180279	XLOC_047143_cow
ENSG00000180279	XLOC_047144_cow
ENSG00000180279	XLOC_068481_cow
ENSG00000180279	XLOC_068484_cow
ENSG00000180422	XLOC_045046_cow
ENSG00000180422	XLOC_045047_cow
ENSG00000180422	XLOC_045048_cow
ENSG00000180422	XLOC_045049_cow
ENSG00000180422	XLOC_045052_cow
ENSG00000180422	XLOC_045053_cow
ENSG00000180422	XLOC_045054_cow
ENSG00000180422	XLOC_045055_cow
ENSG00000180422	XLOC_045056_cow
ENSG00000180422	XLOC_045057_cow
ENSG00000180422	XLOC_045059_cow
ENSG00000180422	XLOC_045060_cow
ENSG00000180422	XLOC_045061_cow
ENSG00000180422	XLOC_045062_cow
ENSG00000180422	XLOC_045063_cow
ENSG00000180422	XLOC_045064_cow
ENSG00000180422	XLOC_045065_cow
ENSG00000180422	XLOC_045067_cow
ENSG00000180422	XLOC_045068_cow
ENSG00000180422	XLOC_045071_cow
ENSG00000180422	XLOC_045072_cow
ENSG00000180422	XLOC_045073_cow
ENSG00000180422	XLOC_045074_cow
ENSG00000180422	XLOC_063482_cow
ENSG00000180422	XLOC_063483_cow
ENSG00000180458	XLOC_045485_cow
ENSG00000180458	XLOC_045487_cow
ENSG00000180458	XLOC_045488_cow
ENSG00000180458	XLOC_046791_cow
ENSG00000180458	XLOC_046792_cow
ENSG00000180458	XLOC_046794_cow
ENSG00000180458	XLOC_046795_cow
ENSG00000180458	XLOC_046796_cow
ENSG00000180458	XLOC_046797_cow
ENSG00000180458	XLOC_046799_cow
ENSG00000180458	XLOC_046800_cow
ENSG00000180458	XLOC_046802_cow
ENSG00000180458	XLOC_046804_cow
ENSG00000180458	XLOC_046806_cow
ENSG00000180458	XLOC_046807_cow
ENSG00000180458	XLOC_046810_cow
ENSG00000180458	XLOC_046811_cow
ENSG00000180458	XLOC_046812_cow
ENSG00000180458	XLOC_046813_cow
ENSG00000180458	XLOC_046814_cow
ENSG00000180458	XLOC_046815_cow
ENSG00000180539	XLOC_030431_cow
ENSG00000180539	XLOC_030432_cow
ENSG00000180539	XLOC_030435_cow
ENSG00000180539	XLOC_030436_cow
ENSG00000180539	XLOC_030437_cow
ENSG00000180539	XLOC_030438_cow
ENSG00000180539	XLOC_030439_cow
ENSG00000180539	XLOC_030440_cow
ENSG00000180539	XLOC_030441_cow
ENSG00000180539	XLOC_030443_cow
ENSG00000180539	XLOC_030444_cow
ENSG00000180539	XLOC_030445_cow
ENSG00000180539	XLOC_030446_cow
ENSG00000180539	XLOC_030448_cow
ENSG00000180539	XLOC_030449_cow
ENSG00000180539	XLOC_030450_cow
ENSG00000180539	XLOC_030451_cow
ENSG00000180539	XLOC_030452_cow
ENSG00000180539	XLOC_030453_cow
ENSG00000180539	XLOC_030454_cow
ENSG00000180539	XLOC_030455_cow
ENSG00000180539	XLOC_030456_cow
ENSG00000180539	XLOC_030483_cow
ENSG00000180539	XLOC_030484_cow
ENSG00000180539	XLOC_030486_cow
ENSG00000180539	XLOC_031742_cow
ENSG00000180539	XLOC_031805_cow
ENSG00000180539	XLOC_031806_cow
ENSG00000180539	XLOC_031809_cow
ENSG00000180539	XLOC_031810_cow
ENSG00000180539	XLOC_031813_cow
ENSG00000180539	XLOC_031814_cow
ENSG00000180539	XLOC_031816_cow
ENSG00000180539	XLOC_031817_cow
ENSG00000180539	XLOC_031818_cow
ENSG00000180539	XLOC_031819_cow
ENSG00000180539	XLOC_031820_cow
ENSG00000180539	XLOC_031821_cow
ENSG00000180539	XLOC_031822_cow
ENSG00000180539	XLOC_031823_cow
ENSG00000180539	XLOC_031824_cow
ENSG00000180539	XLOC_031825_cow
ENSG00000180539	XLOC_031826_cow
ENSG00000180539	XLOC_031827_cow
ENSG00000180539	XLOC_031828_cow
ENSG00000180539	XLOC_031830_cow
ENSG00000180539	XLOC_031831_cow
ENSG00000180539	XLOC_031832_cow
ENSG00000180539	XLOC_031834_cow
ENSG00000180539	XLOC_031835_cow
ENSG00000180539	XLOC_031838_cow
ENSG00000180539	XLOC_031839_cow
ENSG00000180712	XLOC_062528_cow
ENSG00000180712	XLOC_062529_cow
ENSG00000180712	XLOC_062530_cow
ENSG00000180712	XLOC_062532_cow
ENSG00000180712	XLOC_062538_cow
ENSG00000180712	XLOC_062539_cow
ENSG00000180712	XLOC_062540_cow
ENSG00000180712	XLOC_062542_cow
ENSG00000180712	XLOC_062543_cow
ENSG00000180712	XLOC_062544_cow
ENSG00000180712	XLOC_062545_cow
ENSG00000180712	XLOC_062547_cow
ENSG00000180712	XLOC_062549_cow
ENSG00000180769	XLOC_016966_cow
ENSG00000180769	XLOC_016967_cow
ENSG00000180769	XLOC_016970_cow
ENSG00000180769	XLOC_016973_cow
ENSG00000180769	XLOC_016974_cow
ENSG00000180769	XLOC_016975_cow
ENSG00000180769	XLOC_018115_cow
ENSG00000180769	XLOC_018116_cow
ENSG00000180846	XLOC_018923_cow
ENSG00000180846	XLOC_018926_cow
ENSG00000180846	XLOC_018927_cow
ENSG00000180846	XLOC_018928_cow
ENSG00000180846	XLOC_018929_cow
ENSG00000180846	XLOC_018931_cow
ENSG00000180846	XLOC_018932_cow
ENSG00000180846	XLOC_018934_cow
ENSG00000180846	XLOC_018935_cow
ENSG00000180846	XLOC_018936_cow
ENSG00000180846	XLOC_018937_cow
ENSG00000180846	XLOC_018938_cow
ENSG00000180846	XLOC_018940_cow
ENSG00000180846	XLOC_018941_cow
ENSG00000180846	XLOC_018943_cow
ENSG00000180846	XLOC_018947_cow
ENSG00000180846	XLOC_018948_cow
ENSG00000180846	XLOC_018950_cow
ENSG00000180846	XLOC_019205_cow
ENSG00000180846	XLOC_019206_cow
ENSG00000180846	XLOC_020697_cow
ENSG00000180846	XLOC_020704_cow
ENSG00000180846	XLOC_020705_cow
ENSG00000180846	XLOC_020706_cow
ENSG00000180846	XLOC_020708_cow
ENSG00000180846	XLOC_020709_cow
ENSG00000180846	XLOC_020710_cow
ENSG00000180846	XLOC_020711_cow
ENSG00000180861	XLOC_013705_cow
ENSG00000180861	XLOC_013707_cow
ENSG00000180861	XLOC_013709_cow
ENSG00000180861	XLOC_013711_cow
ENSG00000180861	XLOC_013712_cow
ENSG00000180861	XLOC_013713_cow
ENSG00000180861	XLOC_013714_cow
ENSG00000180861	XLOC_013715_cow
ENSG00000180861	XLOC_013717_cow
ENSG00000180869	XLOC_007339_cow
ENSG00000180869	XLOC_007340_cow
ENSG00000180869	XLOC_007345_cow
ENSG00000180869	XLOC_007346_cow
ENSG00000180869	XLOC_007347_cow
ENSG00000180869	XLOC_007348_cow
ENSG00000180869	XLOC_007349_cow
ENSG00000180869	XLOC_007350_cow
ENSG00000180869	XLOC_007352_cow
ENSG00000180869	XLOC_007353_cow
ENSG00000180869	XLOC_007354_cow
ENSG00000180869	XLOC_007355_cow
ENSG00000180869	XLOC_007356_cow
ENSG00000180869	XLOC_007357_cow
ENSG00000180869	XLOC_007361_cow
ENSG00000181097	XLOC_037547_cow
ENSG00000181097	XLOC_037548_cow
ENSG00000181097	XLOC_037549_cow
ENSG00000181097	XLOC_037550_cow
ENSG00000181097	XLOC_037551_cow
ENSG00000181097	XLOC_037554_cow
ENSG00000181097	XLOC_037557_cow
ENSG00000181097	XLOC_037558_cow
ENSG00000181097	XLOC_037559_cow
ENSG00000181097	XLOC_037560_cow
ENSG00000181097	XLOC_037561_cow
ENSG00000181097	XLOC_037562_cow
ENSG00000181123	XLOC_043781_cow
ENSG00000181123	XLOC_043785_cow
ENSG00000181123	XLOC_043786_cow
ENSG00000181123	XLOC_043787_cow
ENSG00000181123	XLOC_043788_cow
ENSG00000181123	XLOC_043789_cow
ENSG00000181123	XLOC_043790_cow
ENSG00000181123	XLOC_043791_cow
ENSG00000181123	XLOC_043793_cow
ENSG00000181123	XLOC_043794_cow
ENSG00000181123	XLOC_043796_cow
ENSG00000181123	XLOC_043797_cow
ENSG00000181123	XLOC_043798_cow
ENSG00000181123	XLOC_043799_cow
ENSG00000181123	XLOC_044688_cow
ENSG00000181171	XLOC_036772_cow
ENSG00000181171	XLOC_036774_cow
ENSG00000181171	XLOC_036775_cow
ENSG00000181171	XLOC_036776_cow
ENSG00000181171	XLOC_036778_cow
ENSG00000181171	XLOC_036779_cow
ENSG00000181171	XLOC_036780_cow
ENSG00000181211	XLOC_011991_cow
ENSG00000181211	XLOC_012004_cow
ENSG00000181211	XLOC_012005_cow
ENSG00000181211	XLOC_012006_cow
ENSG00000181211	XLOC_012007_cow
ENSG00000181211	XLOC_012008_cow
ENSG00000181211	XLOC_012010_cow
ENSG00000181211	XLOC_012011_cow
ENSG00000181211	XLOC_012012_cow
ENSG00000181211	XLOC_012013_cow
ENSG00000181798	XLOC_004515_cow
ENSG00000181798	XLOC_004516_cow
ENSG00000181798	XLOC_004517_cow
ENSG00000181798	XLOC_004519_cow
ENSG00000181798	XLOC_004520_cow
ENSG00000181798	XLOC_004521_cow
ENSG00000181798	XLOC_004522_cow
ENSG00000181798	XLOC_005967_cow
ENSG00000181798	XLOC_005970_cow
ENSG00000181798	XLOC_005971_cow
ENSG00000181798	XLOC_005972_cow
ENSG00000181798	XLOC_005973_cow
ENSG00000181798	XLOC_005976_cow
ENSG00000181798	XLOC_005977_cow
ENSG00000181798	XLOC_005979_cow
ENSG00000181798	XLOC_005981_cow
ENSG00000181798	XLOC_005982_cow
ENSG00000181800	XLOC_034083_cow
ENSG00000181800	XLOC_034084_cow
ENSG00000181800	XLOC_034085_cow
ENSG00000181800	XLOC_034086_cow
ENSG00000181800	XLOC_034087_cow
ENSG00000181800	XLOC_034090_cow
ENSG00000181800	XLOC_034093_cow
ENSG00000181800	XLOC_034094_cow
ENSG00000181800	XLOC_034095_cow
ENSG00000181800	XLOC_034096_cow
ENSG00000181800	XLOC_034097_cow
ENSG00000181800	XLOC_034098_cow
ENSG00000181800	XLOC_034099_cow
ENSG00000181800	XLOC_034100_cow
ENSG00000181908	XLOC_064497_cow
ENSG00000181908	XLOC_064498_cow
ENSG00000181908	XLOC_064500_cow
ENSG00000181908	XLOC_064501_cow
ENSG00000181908	XLOC_064502_cow
ENSG00000181908	XLOC_064504_cow
ENSG00000181908	XLOC_064506_cow
ENSG00000181908	XLOC_064507_cow
ENSG00000181908	XLOC_064508_cow
ENSG00000181908	XLOC_064509_cow
ENSG00000181908	XLOC_064510_cow
ENSG00000181908	XLOC_064511_cow
ENSG00000181908	XLOC_064512_cow
ENSG00000181908	XLOC_064513_cow
ENSG00000181908	XLOC_064514_cow
ENSG00000181908	XLOC_064516_cow
ENSG00000181908	XLOC_064517_cow
ENSG00000181908	XLOC_064518_cow
ENSG00000181908	XLOC_064519_cow
ENSG00000181908	XLOC_064520_cow
ENSG00000181908	XLOC_064521_cow
ENSG00000181908	XLOC_064523_cow
ENSG00000181908	XLOC_065194_cow
ENSG00000181908	XLOC_065195_cow
ENSG00000181908	XLOC_065196_cow
ENSG00000181908	XLOC_065199_cow
ENSG00000181908	XLOC_065226_cow
ENSG00000181908	XLOC_065228_cow
ENSG00000181908	XLOC_065229_cow
ENSG00000181995	XLOC_039606_cow
ENSG00000181995	XLOC_039607_cow
ENSG00000181995	XLOC_039608_cow
ENSG00000181995	XLOC_039612_cow
ENSG00000181995	XLOC_064387_cow
ENSG00000181995	XLOC_064388_cow
ENSG00000181995	XLOC_064389_cow
ENSG00000181995	XLOC_064390_cow
ENSG00000181995	XLOC_064391_cow
ENSG00000181995	XLOC_064393_cow
ENSG00000181995	XLOC_064394_cow
ENSG00000181995	XLOC_064395_cow
ENSG00000181995	XLOC_064396_cow
ENSG00000181995	XLOC_064397_cow
ENSG00000182057	XLOC_014055_cow
ENSG00000182057	XLOC_014057_cow
ENSG00000182057	XLOC_014058_cow
ENSG00000182057	XLOC_014060_cow
ENSG00000182057	XLOC_014061_cow
ENSG00000182057	XLOC_014064_cow
ENSG00000182057	XLOC_014065_cow
ENSG00000182057	XLOC_014068_cow
ENSG00000182057	XLOC_014070_cow
ENSG00000182057	XLOC_014072_cow
ENSG00000182057	XLOC_014074_cow
ENSG00000182057	XLOC_014075_cow
ENSG00000182057	XLOC_014076_cow
ENSG00000182109	XLOC_007811_cow
ENSG00000182109	XLOC_007814_cow
ENSG00000182109	XLOC_007815_cow
ENSG00000182109	XLOC_007816_cow
ENSG00000182109	XLOC_007819_cow
ENSG00000182109	XLOC_007820_cow
ENSG00000182109	XLOC_007821_cow
ENSG00000182109	XLOC_007823_cow
ENSG00000182109	XLOC_007824_cow
ENSG00000182109	XLOC_007825_cow
ENSG00000182109	XLOC_007826_cow
ENSG00000182109	XLOC_009528_cow
ENSG00000182165	XLOC_010231_cow
ENSG00000182165	XLOC_010232_cow
ENSG00000182165	XLOC_010235_cow
ENSG00000182165	XLOC_010237_cow
ENSG00000182165	XLOC_010238_cow
ENSG00000182165	XLOC_010239_cow
ENSG00000182165	XLOC_010242_cow
ENSG00000182165	XLOC_010243_cow
ENSG00000182165	XLOC_010244_cow
ENSG00000182352	XLOC_050102_cow
ENSG00000182352	XLOC_050103_cow
ENSG00000182352	XLOC_050104_cow
ENSG00000182352	XLOC_050105_cow
ENSG00000182352	XLOC_050106_cow
ENSG00000182352	XLOC_050109_cow
ENSG00000182352	XLOC_050110_cow
ENSG00000182352	XLOC_050111_cow
ENSG00000182352	XLOC_050113_cow
ENSG00000182376	XLOC_045043_cow
ENSG00000182376	XLOC_045044_cow
ENSG00000182376	XLOC_045046_cow
ENSG00000182376	XLOC_045047_cow
ENSG00000182376	XLOC_045048_cow
ENSG00000182376	XLOC_045049_cow
ENSG00000182376	XLOC_045052_cow
ENSG00000182376	XLOC_045053_cow
ENSG00000182376	XLOC_045054_cow
ENSG00000182376	XLOC_045055_cow
ENSG00000182376	XLOC_045056_cow
ENSG00000182376	XLOC_045057_cow
ENSG00000182376	XLOC_045059_cow
ENSG00000182376	XLOC_045060_cow
ENSG00000182586	XLOC_001389_cow
ENSG00000182586	XLOC_001396_cow
ENSG00000182586	XLOC_001397_cow
ENSG00000182586	XLOC_001399_cow
ENSG00000182586	XLOC_001400_cow
ENSG00000182586	XLOC_001401_cow
ENSG00000182586	XLOC_001402_cow
ENSG00000182586	XLOC_001403_cow
ENSG00000182586	XLOC_001406_cow
ENSG00000182586	XLOC_001407_cow
ENSG00000182648	XLOC_011215_cow
ENSG00000182648	XLOC_011217_cow
ENSG00000182648	XLOC_012495_cow
ENSG00000182648	XLOC_012496_cow
ENSG00000182648	XLOC_012498_cow
ENSG00000182648	XLOC_012500_cow
ENSG00000182648	XLOC_012504_cow
ENSG00000182648	XLOC_012505_cow
ENSG00000182648	XLOC_012506_cow
ENSG00000182648	XLOC_012507_cow
ENSG00000182776	XLOC_067674_cow
ENSG00000182776	XLOC_067676_cow
ENSG00000182776	XLOC_067677_cow
ENSG00000182776	XLOC_067678_cow
ENSG00000182776	XLOC_067680_cow
ENSG00000182776	XLOC_067681_cow
ENSG00000182776	XLOC_067682_cow
ENSG00000182776	XLOC_067683_cow
ENSG00000182776	XLOC_067684_cow
ENSG00000182776	XLOC_067695_cow
ENSG00000182824	XLOC_043868_cow
ENSG00000182824	XLOC_043869_cow
ENSG00000182824	XLOC_043870_cow
ENSG00000182824	XLOC_043871_cow
ENSG00000182824	XLOC_043872_cow
ENSG00000182824	XLOC_043873_cow
ENSG00000182824	XLOC_043874_cow
ENSG00000182824	XLOC_043875_cow
ENSG00000182824	XLOC_043876_cow
ENSG00000182824	XLOC_043877_cow
ENSG00000182824	XLOC_043878_cow
ENSG00000182824	XLOC_043879_cow
ENSG00000182824	XLOC_043880_cow
ENSG00000182824	XLOC_043881_cow
ENSG00000182824	XLOC_043883_cow
ENSG00000182824	XLOC_043884_cow
ENSG00000182824	XLOC_043885_cow
ENSG00000182824	XLOC_043886_cow
ENSG00000182824	XLOC_043887_cow
ENSG00000182824	XLOC_043889_cow
ENSG00000182824	XLOC_043890_cow
ENSG00000182824	XLOC_043891_cow
ENSG00000182824	XLOC_043893_cow
ENSG00000182824	XLOC_043894_cow
ENSG00000182824	XLOC_043895_cow
ENSG00000182824	XLOC_043896_cow
ENSG00000182824	XLOC_043898_cow
ENSG00000182824	XLOC_043899_cow
ENSG00000182824	XLOC_043900_cow
ENSG00000182824	XLOC_044783_cow
ENSG00000182824	XLOC_044784_cow
ENSG00000182824	XLOC_044786_cow
ENSG00000182873	XLOC_041413_cow
ENSG00000182873	XLOC_041419_cow
ENSG00000182873	XLOC_041420_cow
ENSG00000182873	XLOC_041421_cow
ENSG00000182873	XLOC_041425_cow
ENSG00000182873	XLOC_041426_cow
ENSG00000182873	XLOC_041428_cow
ENSG00000182873	XLOC_041431_cow
ENSG00000182873	XLOC_041432_cow
ENSG00000182873	XLOC_041434_cow
ENSG00000182873	XLOC_041436_cow
ENSG00000182873	XLOC_041437_cow
ENSG00000182873	XLOC_041438_cow
ENSG00000182873	XLOC_041439_cow
[truncated: 155,395 more rows]

## Sheet: Supplementary Table 2c
human gene	opossum gene
ENSG00000082929	XLOC_031857_ops
ENSG00000082929	XLOC_031861_ops
ENSG00000082929	XLOC_031863_ops
ENSG00000082929	XLOC_031865_ops
ENSG00000082929	XLOC_031867_ops
ENSG00000083622	XLOC_044220_ops
ENSG00000083622	XLOC_044221_ops
ENSG00000083622	XLOC_044222_ops
ENSG00000083622	XLOC_044225_ops
ENSG00000083622	XLOC_044226_ops
ENSG00000083622	XLOC_044229_ops
ENSG00000083622	XLOC_044236_ops
ENSG00000093100	XLOC_041762_ops
ENSG00000093100	XLOC_043930_ops
ENSG00000093100	XLOC_043931_ops
ENSG00000093100	XLOC_043932_ops
ENSG00000093100	XLOC_043933_ops
ENSG00000115934	XLOC_041597_ops
ENSG00000115934	XLOC_041598_ops
ENSG00000116652	XLOC_014085_ops
ENSG00000116652	XLOC_014086_ops
ENSG00000116652	XLOC_014092_ops
ENSG00000116652	XLOC_014093_ops
ENSG00000116652	XLOC_014095_ops
ENSG00000116883	XLOC_027483_ops
ENSG00000116883	XLOC_027488_ops
ENSG00000116883	XLOC_027489_ops
ENSG00000116883	XLOC_027493_ops
ENSG00000116883	XLOC_027494_ops
ENSG00000116883	XLOC_027495_ops
ENSG00000117242	XLOC_026659_ops
ENSG00000117242	XLOC_026660_ops
ENSG00000117242	XLOC_026662_ops
ENSG00000117242	XLOC_026664_ops
ENSG00000117242	XLOC_026666_ops
ENSG00000117242	XLOC_026667_ops
ENSG00000117242	XLOC_026668_ops
ENSG00000117242	XLOC_026671_ops
ENSG00000117242	XLOC_026673_ops
ENSG00000117242	XLOC_029761_ops
ENSG00000117242	XLOC_029764_ops
ENSG00000120664	XLOC_026313_ops
ENSG00000120664	XLOC_026322_ops
ENSG00000120664	XLOC_026323_ops
ENSG00000122043	XLOC_026267_ops
ENSG00000122043	XLOC_026269_ops
ENSG00000122043	XLOC_026270_ops
ENSG00000122043	XLOC_026272_ops
ENSG00000122043	XLOC_026274_ops
ENSG00000122043	XLOC_026275_ops
ENSG00000122043	XLOC_026277_ops
ENSG00000122043	XLOC_026281_ops
ENSG00000122043	XLOC_026283_ops
ENSG00000122043	XLOC_026284_ops
ENSG00000122548	XLOC_042861_ops
ENSG00000122548	XLOC_042862_ops
ENSG00000122548	XLOC_042863_ops
ENSG00000122548	XLOC_042866_ops
ENSG00000122548	XLOC_042867_ops
ENSG00000124835	XLOC_013765_ops
ENSG00000124835	XLOC_013767_ops
ENSG00000124835	XLOC_013770_ops
ENSG00000124835	XLOC_017658_ops
ENSG00000124835	XLOC_017659_ops
ENSG00000124915	XLOC_034164_ops
ENSG00000124915	XLOC_034165_ops
ENSG00000124915	XLOC_034168_ops
ENSG00000124915	XLOC_034170_ops
ENSG00000124915	XLOC_034171_ops
ENSG00000124915	XLOC_034172_ops
ENSG00000124915	XLOC_034175_ops
ENSG00000124915	XLOC_034176_ops
ENSG00000124915	XLOC_034178_ops
ENSG00000124915	XLOC_034179_ops
ENSG00000125514	XLOC_003207_ops
ENSG00000125514	XLOC_003208_ops
ENSG00000125514	XLOC_003209_ops
ENSG00000125514	XLOC_003210_ops
ENSG00000125514	XLOC_003212_ops
ENSG00000125514	XLOC_003213_ops
ENSG00000125514	XLOC_003214_ops
ENSG00000125899	XLOC_008968_ops
ENSG00000125899	XLOC_008970_ops
ENSG00000125899	XLOC_008975_ops
ENSG00000128254	XLOC_024389_ops
ENSG00000131484	XLOC_011491_ops
ENSG00000131484	XLOC_011493_ops
ENSG00000131484	XLOC_011495_ops
ENSG00000131484	XLOC_011496_ops
ENSG00000131484	XLOC_011498_ops
ENSG00000131484	XLOC_011499_ops
ENSG00000131484	XLOC_011500_ops
ENSG00000131484	XLOC_015410_ops
ENSG00000131484	XLOC_015411_ops
ENSG00000131484	XLOC_015412_ops
ENSG00000131484	XLOC_015414_ops
ENSG00000131484	XLOC_015415_ops
ENSG00000131484	XLOC_015416_ops
ENSG00000132832	XLOC_008269_ops
ENSG00000132832	XLOC_008272_ops
ENSG00000132832	XLOC_008275_ops
ENSG00000132832	XLOC_008276_ops
ENSG00000136275	XLOC_037855_ops
ENSG00000136315	XLOC_001129_ops
ENSG00000136315	XLOC_001131_ops
ENSG00000136315	XLOC_001136_ops
ENSG00000136315	XLOC_001137_ops
ENSG00000136315	XLOC_001138_ops
ENSG00000136315	XLOC_001140_ops
ENSG00000136315	XLOC_001141_ops
ENSG00000136315	XLOC_001142_ops
ENSG00000136315	XLOC_006036_ops
ENSG00000136315	XLOC_006038_ops
ENSG00000136315	XLOC_006079_ops
ENSG00000136315	XLOC_006080_ops
ENSG00000136315	XLOC_006081_ops
ENSG00000136315	XLOC_006082_ops
ENSG00000137808	XLOC_001032_ops
ENSG00000137808	XLOC_001033_ops
ENSG00000146521	XLOC_016865_ops
ENSG00000146521	XLOC_016868_ops
ENSG00000146521	XLOC_016870_ops
ENSG00000146521	XLOC_016872_ops
ENSG00000146521	XLOC_016873_ops
ENSG00000146666	XLOC_037855_ops
ENSG00000149443	XLOC_003934_ops
ENSG00000149443	XLOC_003935_ops
ENSG00000149443	XLOC_003939_ops
ENSG00000152931	XLOC_017888_ops
ENSG00000152931	XLOC_017891_ops
ENSG00000152931	XLOC_017893_ops
ENSG00000152931	XLOC_017898_ops
ENSG00000152931	XLOC_017899_ops
ENSG00000153363	XLOC_010784_ops
ENSG00000153363	XLOC_010785_ops
ENSG00000153363	XLOC_010788_ops
ENSG00000153363	XLOC_010790_ops
ENSG00000157306	XLOC_001191_ops
ENSG00000157306	XLOC_001192_ops
ENSG00000157306	XLOC_001193_ops
ENSG00000157306	XLOC_001194_ops
ENSG00000157306	XLOC_001196_ops
ENSG00000157306	XLOC_001198_ops
ENSG00000157306	XLOC_001199_ops
ENSG00000157306	XLOC_001200_ops
ENSG00000157306	XLOC_001201_ops
ENSG00000157306	XLOC_001202_ops
ENSG00000157306	XLOC_001203_ops
ENSG00000157306	XLOC_001207_ops
ENSG00000157306	XLOC_001208_ops
ENSG00000157306	XLOC_001209_ops
ENSG00000157306	XLOC_001210_ops
ENSG00000157306	XLOC_001211_ops
ENSG00000162888	XLOC_014644_ops
ENSG00000162888	XLOC_014645_ops
ENSG00000162888	XLOC_014647_ops
ENSG00000162888	XLOC_014648_ops
ENSG00000162888	XLOC_014649_ops
ENSG00000162888	XLOC_014650_ops
ENSG00000162947	XLOC_028511_ops
ENSG00000162947	XLOC_028513_ops
ENSG00000163009	XLOC_008469_ops
ENSG00000163009	XLOC_008476_ops
ENSG00000163364	XLOC_028718_ops
ENSG00000163364	XLOC_028724_ops
ENSG00000163364	XLOC_028726_ops
ENSG00000163364	XLOC_028728_ops
ENSG00000163597	XLOC_015451_ops
ENSG00000163597	XLOC_015452_ops
ENSG00000163597	XLOC_015455_ops
ENSG00000163597	XLOC_015456_ops
ENSG00000163597	XLOC_015457_ops
ENSG00000163597	XLOC_015459_ops
ENSG00000163597	XLOC_015460_ops
ENSG00000163597	XLOC_015461_ops
ENSG00000163597	XLOC_015464_ops
ENSG00000163597	XLOC_015465_ops
ENSG00000163915	XLOC_013654_ops
ENSG00000163915	XLOC_013656_ops
ENSG00000163915	XLOC_013658_ops
ENSG00000163915	XLOC_013839_ops
ENSG00000164385	XLOC_022888_ops
ENSG00000164621	XLOC_006771_ops
ENSG00000164621	XLOC_006773_ops
ENSG00000165511	XLOC_000123_ops
ENSG00000165511	XLOC_000154_ops
ENSG00000165511	XLOC_000157_ops
ENSG00000165511	XLOC_000158_ops
ENSG00000165511	XLOC_000160_ops
ENSG00000166917	XLOC_005052_ops
ENSG00000166917	XLOC_005055_ops
ENSG00000167046	XLOC_003221_ops
ENSG00000167046	XLOC_003223_ops
ENSG00000167046	XLOC_003225_ops
ENSG00000167046	XLOC_003226_ops
ENSG00000167117	XLOC_011186_ops
ENSG00000167117	XLOC_011190_ops
ENSG00000167355	XLOC_026591_ops
ENSG00000167459	XLOC_020488_ops
ENSG00000167459	XLOC_020489_ops
ENSG00000167912	XLOC_018636_ops
ENSG00000167912	XLOC_022048_ops
ENSG00000167912	XLOC_022051_ops
ENSG00000167912	XLOC_022052_ops
ENSG00000167912	XLOC_022053_ops
ENSG00000167912	XLOC_022054_ops
ENSG00000168367	XLOC_009412_ops
ENSG00000168367	XLOC_009418_ops
ENSG00000168367	XLOC_009420_ops
ENSG00000168367	XLOC_009421_ops
ENSG00000168367	XLOC_009423_ops
ENSG00000168367	XLOC_009424_ops
ENSG00000168746	XLOC_008269_ops
ENSG00000168746	XLOC_008272_ops
ENSG00000168746	XLOC_008275_ops
ENSG00000168746	XLOC_008276_ops
ENSG00000170846	XLOC_031863_ops
ENSG00000170846	XLOC_031865_ops
ENSG00000170846	XLOC_031867_ops
ENSG00000170846	XLOC_031870_ops
ENSG00000170846	XLOC_031871_ops
ENSG00000170846	XLOC_031875_ops
ENSG00000170919	XLOC_038906_ops
ENSG00000170919	XLOC_038907_ops
ENSG00000170919	XLOC_038908_ops
ENSG00000170919	XLOC_038913_ops
ENSG00000170983	XLOC_008610_ops
ENSG00000171671	XLOC_034230_ops
ENSG00000171671	XLOC_034231_ops
ENSG00000171671	XLOC_034232_ops
ENSG00000171671	XLOC_034233_ops
ENSG00000171671	XLOC_034234_ops
ENSG00000171671	XLOC_034243_ops
ENSG00000171889	XLOC_036353_ops
ENSG00000171889	XLOC_036356_ops
ENSG00000171889	XLOC_036359_ops
ENSG00000171889	XLOC_036361_ops
ENSG00000172250	XLOC_043204_ops
ENSG00000172250	XLOC_043205_ops
ENSG00000172250	XLOC_043206_ops
ENSG00000172250	XLOC_043208_ops
ENSG00000172250	XLOC_043209_ops
ENSG00000172250	XLOC_043215_ops
ENSG00000172250	XLOC_043216_ops
ENSG00000172250	XLOC_043217_ops
ENSG00000172965	XLOC_008849_ops
ENSG00000173811	XLOC_037422_ops
ENSG00000173811	XLOC_037423_ops
ENSG00000173811	XLOC_037424_ops
ENSG00000173811	XLOC_037425_ops
ENSG00000173811	XLOC_037426_ops
ENSG00000173811	XLOC_044826_ops
ENSG00000173862	XLOC_037507_ops
ENSG00000173862	XLOC_037509_ops
ENSG00000173862	XLOC_037510_ops
ENSG00000173862	XLOC_037511_ops
ENSG00000173862	XLOC_037512_ops
ENSG00000173862	XLOC_037513_ops
ENSG00000173867	XLOC_000836_ops
ENSG00000173867	XLOC_000837_ops
ENSG00000173867	XLOC_000843_ops
ENSG00000173867	XLOC_000844_ops
ENSG00000173867	XLOC_000848_ops
ENSG00000173867	XLOC_000849_ops
ENSG00000174171	XLOC_001365_ops
ENSG00000174171	XLOC_001368_ops
ENSG00000174171	XLOC_001369_ops
ENSG00000174171	XLOC_001370_ops
ENSG00000174171	XLOC_001372_ops
ENSG00000174365	XLOC_002605_ops
ENSG00000174365	XLOC_007461_ops
ENSG00000174365	XLOC_007462_ops
ENSG00000174365	XLOC_007463_ops
ENSG00000174365	XLOC_007465_ops
ENSG00000174365	XLOC_007467_ops
ENSG00000174365	XLOC_007473_ops
ENSG00000174365	XLOC_007478_ops
ENSG00000174365	XLOC_007480_ops
ENSG00000174365	XLOC_007481_ops
ENSG00000174403	XLOC_003221_ops
ENSG00000174403	XLOC_003223_ops
ENSG00000174403	XLOC_003225_ops
ENSG00000174403	XLOC_003226_ops
ENSG00000174407	XLOC_003229_ops
ENSG00000174407	XLOC_008126_ops
ENSG00000174407	XLOC_008129_ops
ENSG00000174407	XLOC_008133_ops
ENSG00000174407	XLOC_008134_ops
ENSG00000174407	XLOC_008135_ops
ENSG00000174407	XLOC_008137_ops
ENSG00000174407	XLOC_008139_ops
ENSG00000174407	XLOC_008141_ops
ENSG00000174407	XLOC_008142_ops
ENSG00000174680	XLOC_024656_ops
ENSG00000174680	XLOC_024657_ops
ENSG00000174680	XLOC_024660_ops
ENSG00000174680	XLOC_024661_ops
ENSG00000175147	XLOC_026918_ops
ENSG00000175147	XLOC_026919_ops
ENSG00000175147	XLOC_026924_ops
ENSG00000175147	XLOC_026925_ops
ENSG00000175147	XLOC_026926_ops
ENSG00000175147	XLOC_026927_ops
ENSG00000175147	XLOC_026928_ops
ENSG00000175147	XLOC_026929_ops
ENSG00000175147	XLOC_026931_ops
ENSG00000175147	XLOC_026932_ops
ENSG00000175147	XLOC_030030_ops
ENSG00000175147	XLOC_030036_ops
ENSG00000175147	XLOC_030041_ops
ENSG00000175604	XLOC_036759_ops
ENSG00000175604	XLOC_036760_ops
ENSG00000175604	XLOC_036762_ops
ENSG00000175604	XLOC_036765_ops
ENSG00000175611	XLOC_036249_ops
ENSG00000175728	XLOC_026155_ops
ENSG00000175728	XLOC_026158_ops
ENSG00000175728	XLOC_026163_ops
ENSG00000175728	XLOC_026164_ops
ENSG00000175746	XLOC_001324_ops
ENSG00000175772	XLOC_008844_ops
ENSG00000175772	XLOC_008845_ops
ENSG00000175772	XLOC_038482_ops
ENSG00000175772	XLOC_038483_ops
ENSG00000175773	XLOC_026150_ops
ENSG00000175773	XLOC_026153_ops
ENSG00000175773	XLOC_026155_ops
ENSG00000175773	XLOC_026158_ops
ENSG00000175967	XLOC_012618_ops
ENSG00000175967	XLOC_012619_ops
ENSG00000176075	XLOC_011211_ops
ENSG00000176236	XLOC_044036_ops
ENSG00000176236	XLOC_044039_ops
ENSG00000176320	XLOC_011085_ops
ENSG00000176320	XLOC_011087_ops
ENSG00000176320	XLOC_011088_ops
ENSG00000176320	XLOC_011089_ops
ENSG00000176349	XLOC_034652_ops
ENSG00000176349	XLOC_034653_ops
ENSG00000176349	XLOC_034660_ops
ENSG00000176515	XLOC_019460_ops
ENSG00000176515	XLOC_019462_ops
ENSG00000176515	XLOC_019464_ops
ENSG00000176753	XLOC_006241_ops
ENSG00000176753	XLOC_006242_ops
ENSG00000176753	XLOC_006244_ops
ENSG00000176753	XLOC_006245_ops
ENSG00000176753	XLOC_006246_ops
ENSG00000176753	XLOC_006253_ops
ENSG00000176753	XLOC_006254_ops
ENSG00000176753	XLOC_006255_ops
ENSG00000176753	XLOC_006257_ops
ENSG00000176753	XLOC_006259_ops
ENSG00000176753	XLOC_006260_ops
ENSG00000176754	XLOC_014599_ops
ENSG00000176754	XLOC_014601_ops
ENSG00000176754	XLOC_014602_ops
ENSG00000176754	XLOC_014603_ops
ENSG00000176754	XLOC_014604_ops
ENSG00000176754	XLOC_014607_ops
ENSG00000176754	XLOC_014608_ops
ENSG00000176754	XLOC_014610_ops
ENSG00000176840	XLOC_020084_ops
ENSG00000176840	XLOC_020085_ops
ENSG00000176840	XLOC_020086_ops
ENSG00000176840	XLOC_020090_ops
ENSG00000176840	XLOC_020092_ops
ENSG00000176840	XLOC_020095_ops
ENSG00000176840	XLOC_020096_ops
ENSG00000176868	XLOC_002750_ops
ENSG00000176868	XLOC_003032_ops
ENSG00000176868	XLOC_003037_ops
ENSG00000176868	XLOC_003056_ops
ENSG00000176868	XLOC_003057_ops
ENSG00000176868	XLOC_003061_ops
ENSG00000176868	XLOC_003065_ops
ENSG00000176868	XLOC_007934_ops
ENSG00000176868	XLOC_007936_ops
ENSG00000176868	XLOC_007939_ops
ENSG00000176868	XLOC_007940_ops
ENSG00000176868	XLOC_007941_ops
ENSG00000176912	XLOC_022488_ops
ENSG00000176912	XLOC_022490_ops
ENSG00000176984	XLOC_028904_ops
ENSG00000176984	XLOC_028913_ops
ENSG00000176984	XLOC_028914_ops
ENSG00000176984	XLOC_028922_ops
ENSG00000177112	XLOC_033821_ops
ENSG00000177112	XLOC_033826_ops
ENSG00000177112	XLOC_033828_ops
ENSG00000177112	XLOC_033830_ops
ENSG00000177133	XLOC_030170_ops
ENSG00000177133	XLOC_030171_ops
ENSG00000177133	XLOC_030174_ops
ENSG00000177133	XLOC_030191_ops
ENSG00000177133	XLOC_030193_ops
ENSG00000177133	XLOC_030194_ops
ENSG00000177335	XLOC_019868_ops
ENSG00000177335	XLOC_019869_ops
ENSG00000177335	XLOC_019870_ops
ENSG00000177335	XLOC_020041_ops
ENSG00000177335	XLOC_020042_ops
ENSG00000177335	XLOC_020043_ops
ENSG00000177335	XLOC_020044_ops
ENSG00000177335	XLOC_023311_ops
ENSG00000177335	XLOC_023476_ops
ENSG00000177335	XLOC_023477_ops
ENSG00000177335	XLOC_023478_ops
ENSG00000177335	XLOC_023481_ops
ENSG00000177335	XLOC_023482_ops
ENSG00000177337	XLOC_019096_ops
ENSG00000177337	XLOC_019097_ops
ENSG00000177337	XLOC_019099_ops
ENSG00000177337	XLOC_019100_ops
ENSG00000177337	XLOC_019101_ops
ENSG00000177337	XLOC_019103_ops
ENSG00000177337	XLOC_019104_ops
ENSG00000177340	XLOC_040919_ops
ENSG00000177340	XLOC_040920_ops
ENSG00000177340	XLOC_040921_ops
ENSG00000177340	XLOC_040922_ops
ENSG00000177340	XLOC_040923_ops
ENSG00000177340	XLOC_040924_ops
ENSG00000177369	XLOC_011433_ops
ENSG00000177369	XLOC_011434_ops
ENSG00000177369	XLOC_011435_ops
ENSG00000177369	XLOC_011436_ops
ENSG00000177369	XLOC_011439_ops
ENSG00000177369	XLOC_011440_ops
ENSG00000177369	XLOC_011441_ops
ENSG00000177369	XLOC_011442_ops
ENSG00000177369	XLOC_011446_ops
ENSG00000177369	XLOC_011453_ops
ENSG00000177369	XLOC_011455_ops
ENSG00000177406	XLOC_041765_ops
ENSG00000177410	XLOC_003313_ops
ENSG00000177410	XLOC_003314_ops
ENSG00000177410	XLOC_003315_ops
ENSG00000177410	XLOC_003317_ops
ENSG00000177410	XLOC_008240_ops
ENSG00000177410	XLOC_008242_ops
ENSG00000177410	XLOC_008243_ops
ENSG00000177410	XLOC_008244_ops
ENSG00000177410	XLOC_008247_ops
ENSG00000177410	XLOC_008249_ops
ENSG00000177410	XLOC_008250_ops
ENSG00000177410	XLOC_008252_ops
ENSG00000177553	XLOC_026772_ops
ENSG00000177553	XLOC_026943_ops
ENSG00000177553	XLOC_026944_ops
ENSG00000177553	XLOC_026945_ops
ENSG00000177640	XLOC_005549_ops
ENSG00000177640	XLOC_005552_ops
ENSG00000177699	XLOC_005729_ops
ENSG00000177699	XLOC_005731_ops
ENSG00000177699	XLOC_005734_ops
ENSG00000177725	XLOC_003799_ops
ENSG00000177725	XLOC_003800_ops
ENSG00000177725	XLOC_003801_ops
ENSG00000177725	XLOC_003802_ops
ENSG00000177725	XLOC_003803_ops
ENSG00000177725	XLOC_003804_ops
ENSG00000177725	XLOC_003805_ops
ENSG00000177725	XLOC_003806_ops
ENSG00000177725	XLOC_003807_ops
ENSG00000177725	XLOC_003808_ops
ENSG00000177725	XLOC_003810_ops
ENSG00000177725	XLOC_003811_ops
ENSG00000177725	XLOC_003812_ops
ENSG00000177725	XLOC_003813_ops
ENSG00000177725	XLOC_003814_ops
ENSG00000177725	XLOC_003815_ops
ENSG00000177725	XLOC_003816_ops
ENSG00000177725	XLOC_003819_ops
ENSG00000177738	XLOC_018881_ops
ENSG00000177738	XLOC_018884_ops
ENSG00000177738	XLOC_018890_ops
ENSG00000177788	XLOC_011021_ops
ENSG00000177788	XLOC_011030_ops
ENSG00000177788	XLOC_014918_ops
ENSG00000177788	XLOC_014920_ops
ENSG00000177788	XLOC_014921_ops
ENSG00000177788	XLOC_014922_ops
ENSG00000177788	XLOC_014930_ops
ENSG00000177993	XLOC_020974_ops
ENSG00000177993	XLOC_020975_ops
ENSG00000177993	XLOC_024429_ops
ENSG00000177993	XLOC_024430_ops
ENSG00000177993	XLOC_024431_ops
ENSG00000177993	XLOC_024432_ops
ENSG00000177993	XLOC_024433_ops
ENSG00000177993	XLOC_024436_ops
ENSG00000178107	XLOC_001129_ops
ENSG00000178107	XLOC_001131_ops
ENSG00000178107	XLOC_001136_ops
ENSG00000178107	XLOC_001137_ops
ENSG00000178107	XLOC_001138_ops
ENSG00000178107	XLOC_001140_ops
ENSG00000178107	XLOC_001141_ops
ENSG00000178107	XLOC_001142_ops
ENSG00000178107	XLOC_001146_ops
ENSG00000178107	XLOC_006036_ops
ENSG00000178107	XLOC_006038_ops
ENSG00000178193	XLOC_009891_ops
ENSG00000178193	XLOC_009892_ops
ENSG00000178193	XLOC_009893_ops
ENSG00000178193	XLOC_009896_ops
ENSG00000178193	XLOC_009897_ops
ENSG00000178193	XLOC_009898_ops
ENSG00000178193	XLOC_009899_ops
ENSG00000178193	XLOC_013850_ops
ENSG00000178243	XLOC_003096_ops
ENSG00000178243	XLOC_003103_ops
ENSG00000178243	XLOC_003104_ops
ENSG00000178243	XLOC_007966_ops
ENSG00000178243	XLOC_007972_ops
ENSG00000178243	XLOC_007973_ops
ENSG00000178243	XLOC_007974_ops
ENSG00000178248	XLOC_021061_ops
ENSG00000178412	XLOC_022674_ops
ENSG00000178412	XLOC_022680_ops
ENSG00000178412	XLOC_022682_ops
ENSG00000178412	XLOC_022683_ops
ENSG00000178412	XLOC_022684_ops
ENSG00000178412	XLOC_022685_ops
ENSG00000178412	XLOC_022686_ops
ENSG00000178722	XLOC_017900_ops
ENSG00000178977	XLOC_011829_ops
ENSG00000178977	XLOC_011830_ops
ENSG00000178977	XLOC_011831_ops
ENSG00000178977	XLOC_011832_ops
ENSG00000178977	XLOC_011833_ops
ENSG00000178977	XLOC_011840_ops
ENSG00000178977	XLOC_011842_ops
ENSG00000178977	XLOC_011847_ops
ENSG00000178977	XLOC_011848_ops
ENSG00000178977	XLOC_011849_ops
ENSG00000178977	XLOC_011850_ops
ENSG00000178977	XLOC_011851_ops
ENSG00000178977	XLOC_011853_ops
ENSG00000178977	XLOC_011854_ops
ENSG00000178977	XLOC_011856_ops
ENSG00000178977	XLOC_011857_ops
ENSG00000178977	XLOC_011860_ops
ENSG00000178977	XLOC_015728_ops
ENSG00000179066	XLOC_026952_ops
ENSG00000179066	XLOC_026953_ops
ENSG00000179066	XLOC_026954_ops
ENSG00000179066	XLOC_026957_ops
ENSG00000179066	XLOC_026959_ops
ENSG00000179066	XLOC_026960_ops
ENSG00000179066	XLOC_026961_ops
ENSG00000179066	XLOC_026963_ops
ENSG00000179066	XLOC_026967_ops
ENSG00000179066	XLOC_026968_ops
ENSG00000179066	XLOC_026969_ops
ENSG00000179066	XLOC_026970_ops
ENSG00000179066	XLOC_026972_ops
ENSG00000179066	XLOC_026973_ops
ENSG00000179066	XLOC_026974_ops
ENSG00000179066	XLOC_026976_ops
ENSG00000179066	XLOC_026977_ops
ENSG00000179066	XLOC_026981_ops
ENSG00000179066	XLOC_026982_ops
ENSG00000179066	XLOC_030050_ops
ENSG00000179066	XLOC_030096_ops
ENSG00000179066	XLOC_030098_ops
ENSG00000179066	XLOC_030099_ops
ENSG00000179066	XLOC_030100_ops
ENSG00000179066	XLOC_030101_ops
ENSG00000179066	XLOC_030103_ops
ENSG00000179066	XLOC_030104_ops
ENSG00000179066	XLOC_030106_ops
ENSG00000179066	XLOC_030107_ops
ENSG00000179066	XLOC_030108_ops
ENSG00000179082	XLOC_003016_ops
ENSG00000179082	XLOC_003019_ops
ENSG00000179082	XLOC_003020_ops
ENSG00000179082	XLOC_003021_ops
ENSG00000179082	XLOC_003022_ops
ENSG00000179082	XLOC_003026_ops
ENSG00000179082	XLOC_003027_ops
ENSG00000179082	XLOC_003028_ops
ENSG00000179082	XLOC_003029_ops
ENSG00000179082	XLOC_003031_ops
ENSG00000179082	XLOC_003032_ops
ENSG00000179082	XLOC_003055_ops
ENSG00000179082	XLOC_007893_ops
ENSG00000179082	XLOC_007894_ops
ENSG00000179082	XLOC_007896_ops
ENSG00000179082	XLOC_007936_ops
ENSG00000179136	XLOC_011950_ops
ENSG00000179136	XLOC_011953_ops
ENSG00000179136	XLOC_011956_ops
ENSG00000179136	XLOC_015864_ops
ENSG00000179136	XLOC_015865_ops
ENSG00000179141	XLOC_029379_ops
ENSG00000179141	XLOC_029381_ops
ENSG00000179141	XLOC_029382_ops
ENSG00000179141	XLOC_029387_ops
ENSG00000179141	XLOC_029388_ops
ENSG00000179141	XLOC_029390_ops
ENSG00000179141	XLOC_029391_ops
ENSG00000179141	XLOC_029393_ops
ENSG00000179219	XLOC_004413_ops
ENSG00000179219	XLOC_004414_ops
ENSG00000179219	XLOC_004415_ops
ENSG00000179219	XLOC_004419_ops
ENSG00000179219	XLOC_004420_ops
ENSG00000179219	XLOC_004421_ops
ENSG00000179219	XLOC_004422_ops
ENSG00000179219	XLOC_004423_ops
ENSG00000179219	XLOC_004424_ops
ENSG00000179219	XLOC_004426_ops
ENSG00000179219	XLOC_004430_ops
ENSG00000179219	XLOC_004432_ops
ENSG00000179253	XLOC_003229_ops
ENSG00000179253	XLOC_003231_ops
ENSG00000179253	XLOC_003232_ops
ENSG00000179253	XLOC_003237_ops
ENSG00000179428	XLOC_042896_ops
ENSG00000179428	XLOC_042899_ops
ENSG00000179428	XLOC_042900_ops
ENSG00000179428	XLOC_042906_ops
ENSG00000179428	XLOC_042908_ops
ENSG00000179428	XLOC_042909_ops
ENSG00000179447	XLOC_003932_ops
ENSG00000179447	XLOC_003934_ops
ENSG00000179447	XLOC_003935_ops
ENSG00000179452	XLOC_010476_ops
ENSG00000179452	XLOC_010477_ops
ENSG00000179452	XLOC_010478_ops
ENSG00000179452	XLOC_010479_ops
ENSG00000179452	XLOC_010480_ops
ENSG00000179452	XLOC_010485_ops
ENSG00000179452	XLOC_010486_ops
ENSG00000179452	XLOC_010487_ops
ENSG00000179523	XLOC_006301_ops
ENSG00000179523	XLOC_006303_ops
ENSG00000179523	XLOC_006304_ops
ENSG00000179523	XLOC_006305_ops
ENSG00000179523	XLOC_006308_ops
ENSG00000179523	XLOC_006310_ops
ENSG00000179577	XLOC_023040_ops
ENSG00000179577	XLOC_023041_ops
ENSG00000179743	XLOC_026870_ops
ENSG00000179743	XLOC_026871_ops
ENSG00000179743	XLOC_026872_ops
ENSG00000179743	XLOC_026873_ops
ENSG00000179743	XLOC_026874_ops
ENSG00000179743	XLOC_026877_ops
ENSG00000179743	XLOC_026878_ops
ENSG00000179743	XLOC_026879_ops
ENSG00000179743	XLOC_026880_ops
ENSG00000179743	XLOC_026883_ops
ENSG00000179743	XLOC_026886_ops
ENSG00000179743	XLOC_026887_ops
ENSG00000179743	XLOC_026890_ops
ENSG00000179743	XLOC_026891_ops
ENSG00000179743	XLOC_026892_ops
ENSG00000179743	XLOC_026918_ops
ENSG00000179743	XLOC_026919_ops
ENSG00000179743	XLOC_029991_ops
ENSG00000179743	XLOC_030036_ops
ENSG00000179818	XLOC_003664_ops
ENSG00000179818	XLOC_003681_ops
ENSG00000179818	XLOC_008628_ops
ENSG00000179818	XLOC_008632_ops
ENSG00000179818	XLOC_008636_ops
ENSG00000179840	XLOC_026853_ops
ENSG00000179840	XLOC_026856_ops
ENSG00000179840	XLOC_026857_ops
ENSG00000179840	XLOC_027647_ops
ENSG00000179840	XLOC_027648_ops
ENSG00000179840	XLOC_027651_ops
ENSG00000179935	XLOC_003934_ops
ENSG00000179935	XLOC_003935_ops
ENSG00000179935	XLOC_003938_ops
ENSG00000179935	XLOC_003939_ops
ENSG00000179935	XLOC_003940_ops
ENSG00000179935	XLOC_003941_ops
ENSG00000180139	XLOC_005214_ops
ENSG00000180422	XLOC_004458_ops
ENSG00000180422	XLOC_004459_ops
ENSG00000180422	XLOC_004465_ops
ENSG00000180422	XLOC_004466_ops
ENSG00000180422	XLOC_004467_ops
ENSG00000180422	XLOC_004468_ops
ENSG00000180422	XLOC_014923_ops
ENSG00000180458	XLOC_026952_ops
ENSG00000180458	XLOC_026953_ops
ENSG00000180458	XLOC_026954_ops
ENSG00000180458	XLOC_026957_ops
ENSG00000180458	XLOC_026959_ops
ENSG00000180458	XLOC_026960_ops
ENSG00000180458	XLOC_026961_ops
ENSG00000180458	XLOC_026963_ops
ENSG00000180458	XLOC_026967_ops
ENSG00000180458	XLOC_026968_ops
ENSG00000180458	XLOC_026969_ops
ENSG00000180458	XLOC_026970_ops
ENSG00000180458	XLOC_026972_ops
ENSG00000180458	XLOC_026973_ops
ENSG00000180458	XLOC_026974_ops
ENSG00000180458	XLOC_026976_ops
ENSG00000180458	XLOC_026977_ops
ENSG00000180458	XLOC_026981_ops
ENSG00000180458	XLOC_026982_ops
ENSG00000180458	XLOC_030050_ops
ENSG00000180539	XLOC_003130_ops
ENSG00000180539	XLOC_003131_ops
ENSG00000180539	XLOC_003132_ops
ENSG00000180539	XLOC_003133_ops
ENSG00000180539	XLOC_003145_ops
ENSG00000180539	XLOC_003149_ops
ENSG00000180539	XLOC_003154_ops
ENSG00000180539	XLOC_003155_ops
ENSG00000180539	XLOC_003158_ops
ENSG00000180539	XLOC_003159_ops
ENSG00000180539	XLOC_008075_ops
ENSG00000180539	XLOC_008076_ops
ENSG00000180712	XLOC_031224_ops
ENSG00000180712	XLOC_031227_ops
ENSG00000180712	XLOC_031234_ops
ENSG00000180769	XLOC_031121_ops
ENSG00000180769	XLOC_032796_ops
ENSG00000180769	XLOC_032797_ops
ENSG00000180846	XLOC_020196_ops
ENSG00000180846	XLOC_020279_ops
ENSG00000180846	XLOC_020280_ops
ENSG00000180846	XLOC_020281_ops
ENSG00000180846	XLOC_020282_ops
ENSG00000180846	XLOC_020285_ops
ENSG00000180846	XLOC_020287_ops
ENSG00000180846	XLOC_020288_ops
ENSG00000180846	XLOC_020289_ops
ENSG00000180846	XLOC_020291_ops
ENSG00000180846	XLOC_023685_ops
ENSG00000180846	XLOC_023687_ops
ENSG00000180846	XLOC_023688_ops
ENSG00000180846	XLOC_023690_ops
ENSG00000180846	XLOC_023692_ops
ENSG00000180846	XLOC_023695_ops
ENSG00000180846	XLOC_023698_ops
ENSG00000180846	XLOC_023701_ops
ENSG00000180846	XLOC_023702_ops
ENSG00000180846	XLOC_023703_ops
ENSG00000180846	XLOC_023705_ops
ENSG00000180846	XLOC_023707_ops
ENSG00000180861	XLOC_041700_ops
ENSG00000180869	XLOC_010278_ops
ENSG00000180869	XLOC_010279_ops
ENSG00000180869	XLOC_010283_ops
ENSG00000180869	XLOC_010285_ops
ENSG00000180869	XLOC_010287_ops
ENSG00000180869	XLOC_010289_ops
ENSG00000181097	XLOC_019964_ops
ENSG00000181097	XLOC_023455_ops
ENSG00000181097	XLOC_023456_ops
ENSG00000181097	XLOC_023457_ops
ENSG00000181097	XLOC_023458_ops
ENSG00000181097	XLOC_023469_ops
ENSG00000181123	XLOC_020980_ops
ENSG00000181123	XLOC_020981_ops
ENSG00000181171	XLOC_023175_ops
ENSG00000181171	XLOC_023176_ops
ENSG00000181171	XLOC_023179_ops
ENSG00000181171	XLOC_023180_ops
ENSG00000181171	XLOC_023183_ops
ENSG00000181171	XLOC_023184_ops
ENSG00000181798	XLOC_017675_ops
ENSG00000181798	XLOC_017677_ops
ENSG00000181798	XLOC_017678_ops
ENSG00000181798	XLOC_017680_ops
ENSG00000181800	XLOC_044009_ops
ENSG00000181800	XLOC_044011_ops
ENSG00000181800	XLOC_044012_ops
ENSG00000181800	XLOC_044013_ops
ENSG00000181800	XLOC_044014_ops
ENSG00000181800	XLOC_044015_ops
ENSG00000181800	XLOC_044016_ops
ENSG00000181800	XLOC_044017_ops
ENSG00000181800	XLOC_044019_ops
ENSG00000181995	XLOC_032355_ops
ENSG00000181995	XLOC_032356_ops
ENSG00000181995	XLOC_032357_ops
ENSG00000181995	XLOC_032361_ops
ENSG00000181995	XLOC_032362_ops
ENSG00000181995	XLOC_032367_ops
ENSG00000181995	XLOC_032368_ops
ENSG00000181995	XLOC_032369_ops
ENSG00000182057	XLOC_043204_ops
ENSG00000182057	XLOC_043205_ops
ENSG00000182057	XLOC_043206_ops
ENSG00000182057	XLOC_043208_ops
ENSG00000182057	XLOC_043209_ops
ENSG00000182057	XLOC_043215_ops
ENSG00000182057	XLOC_043216_ops
ENSG00000182057	XLOC_043217_ops
ENSG00000182109	XLOC_027527_ops
ENSG00000182109	XLOC_030648_ops
ENSG00000182109	XLOC_030649_ops
ENSG00000182109	XLOC_030651_ops
ENSG00000182109	XLOC_030654_ops
ENSG00000182109	XLOC_030655_ops
ENSG00000182165	XLOC_044768_ops
ENSG00000182165	XLOC_044769_ops
ENSG00000182165	XLOC_044770_ops
ENSG00000182165	XLOC_044771_ops
ENSG00000182165	XLOC_044772_ops
ENSG00000182352	XLOC_015494_ops
ENSG00000182352	XLOC_015496_ops
ENSG00000182352	XLOC_015497_ops
ENSG00000182352	XLOC_015499_ops
ENSG00000182352	XLOC_015501_ops
ENSG00000182376	XLOC_004452_ops
ENSG00000182376	XLOC_004454_ops
ENSG00000182376	XLOC_004455_ops
ENSG00000182376	XLOC_004458_ops
ENSG00000182376	XLOC_004459_ops
ENSG00000182376	XLOC_004465_ops
ENSG00000182376	XLOC_009430_ops
ENSG00000182648	XLOC_042423_ops
ENSG00000182648	XLOC_042425_ops
ENSG00000182648	XLOC_044559_ops
ENSG00000182648	XLOC_044560_ops
ENSG00000182648	XLOC_044564_ops
ENSG00000182648	XLOC_044565_ops
ENSG00000182824	XLOC_020940_ops
ENSG00000182873	XLOC_014539_ops
ENSG00000182873	XLOC_014541_ops
ENSG00000182873	XLOC_014542_ops
ENSG00000182873	XLOC_014543_ops
ENSG00000182873	XLOC_014544_ops
ENSG00000182873	XLOC_014545_ops
ENSG00000182873	XLOC_014547_ops
ENSG00000182873	XLOC_014548_ops
ENSG00000182873	XLOC_014549_ops
ENSG00000182873	XLOC_027064_ops
ENSG00000182873	XLOC_027066_ops
ENSG00000182873	XLOC_027070_ops
ENSG00000182873	XLOC_027071_ops
ENSG00000182873	XLOC_030008_ops
ENSG00000182873	XLOC_030188_ops
ENSG00000182873	XLOC_030191_ops
ENSG00000182912	XLOC_013799_ops
ENSG00000182912	XLOC_013800_ops
ENSG00000182912	XLOC_013801_ops
ENSG00000182912	XLOC_013803_ops
ENSG00000182912	XLOC_013808_ops
ENSG00000183154	XLOC_003725_ops
ENSG00000183154	XLOC_003729_ops
ENSG00000183154	XLOC_003732_ops
ENSG00000183154	XLOC_003733_ops
ENSG00000183154	XLOC_003734_ops
ENSG00000183154	XLOC_003736_ops
ENSG00000183154	XLOC_003738_ops
ENSG00000183154	XLOC_008694_ops
ENSG00000183154	XLOC_008695_ops
ENSG00000183154	XLOC_008699_ops
ENSG00000183154	XLOC_008701_ops
ENSG00000183154	XLOC_008702_ops
ENSG00000183154	XLOC_008703_ops
ENSG00000183154	XLOC_008704_ops
ENSG00000183154	XLOC_008706_ops
ENSG00000183154	XLOC_008707_ops
ENSG00000183242	XLOC_032151_ops
ENSG00000183308	XLOC_038917_ops
ENSG00000183308	XLOC_038919_ops
ENSG00000183308	XLOC_038921_ops
ENSG00000183308	XLOC_038923_ops
ENSG00000183308	XLOC_038924_ops
ENSG00000183308	XLOC_038925_ops
ENSG00000183308	XLOC_038926_ops
ENSG00000183470	XLOC_042186_ops
ENSG00000183470	XLOC_042191_ops
ENSG00000183470	XLOC_042200_ops
ENSG00000183470	XLOC_042201_ops
ENSG00000183470	XLOC_042204_ops
ENSG00000183470	XLOC_042205_ops
ENSG00000183470	XLOC_044345_ops
ENSG00000183562	XLOC_032435_ops
ENSG00000183562	XLOC_032438_ops
ENSG00000183562	XLOC_032442_ops
ENSG00000183643	XLOC_000871_ops
ENSG00000183643	XLOC_000872_ops
ENSG00000183674	XLOC_019390_ops
ENSG00000183674	XLOC_019391_ops
ENSG00000183674	XLOC_019392_ops
ENSG00000183674	XLOC_019394_ops
ENSG00000183822	XLOC_043705_ops
ENSG00000183822	XLOC_043706_ops
ENSG00000183822	XLOC_043707_ops
ENSG00000184115	XLOC_008844_ops
ENSG00000184115	XLOC_008845_ops
ENSG00000184115	XLOC_038482_ops
ENSG00000184224	XLOC_040984_ops
ENSG00000184224	XLOC_040985_ops
ENSG00000184224	XLOC_040986_ops
ENSG00000184224	XLOC_040987_ops
ENSG00000184224	XLOC_040988_ops
ENSG00000184224	XLOC_040989_ops
ENSG00000184224	XLOC_040990_ops
ENSG00000184566	XLOC_032155_ops
ENSG00000184566	XLOC_032158_ops
ENSG00000184566	XLOC_032159_ops
ENSG00000184608	XLOC_008808_ops
ENSG00000184809	XLOC_024629_ops
ENSG00000184809	XLOC_024630_ops
ENSG00000184809	XLOC_024632_ops
ENSG00000184809	XLOC_024633_ops
ENSG00000184809	XLOC_024637_ops
ENSG00000185065	XLOC_020937_ops
ENSG00000185065	XLOC_020938_ops
ENSG00000185065	XLOC_020939_ops
ENSG00000185065	XLOC_020940_ops
ENSG00000185168	XLOC_011693_ops
ENSG00000185168	XLOC_011695_ops
ENSG00000185168	XLOC_011699_ops
ENSG00000185168	XLOC_011702_ops
ENSG00000185168	XLOC_011706_ops
ENSG00000185168	XLOC_011707_ops
ENSG00000185168	XLOC_011711_ops
ENSG00000185168	XLOC_011712_ops
ENSG00000185186	XLOC_027757_ops
ENSG00000185186	XLOC_027758_ops
ENSG00000185186	XLOC_027759_ops
ENSG00000185186	XLOC_027760_ops
ENSG00000185186	XLOC_027761_ops
ENSG00000185186	XLOC_027762_ops
ENSG00000185837	XLOC_041776_ops
ENSG00000185837	XLOC_041777_ops
ENSG00000185837	XLOC_041778_ops
ENSG00000185837	XLOC_043900_ops
ENSG00000185837	XLOC_043901_ops
ENSG00000185837	XLOC_043902_ops
ENSG00000185837	XLOC_043904_ops
ENSG00000185837	XLOC_043927_ops
ENSG00000185847	XLOC_023974_ops
ENSG00000185847	XLOC_023975_ops
ENSG00000185847	XLOC_023976_ops
ENSG00000185847	XLOC_023978_ops
ENSG00000185847	XLOC_023979_ops
ENSG00000186019	XLOC_029941_ops
ENSG00000186056	XLOC_027548_ops
ENSG00000186056	XLOC_027549_ops
ENSG00000186056	XLOC_027550_ops
ENSG00000186056	XLOC_027552_ops
ENSG00000186056	XLOC_027553_ops
ENSG00000186056	XLOC_027555_ops
ENSG00000186056	XLOC_027567_ops
ENSG00000186056	XLOC_027569_ops
ENSG00000186056	XLOC_027570_ops
ENSG00000186056	XLOC_030659_ops
ENSG00000186056	XLOC_030660_ops
ENSG00000186056	XLOC_030665_ops
ENSG00000186056	XLOC_030735_ops
ENSG00000186056	XLOC_030738_ops
ENSG00000186056	XLOC_030740_ops
ENSG00000186056	XLOC_030743_ops
ENSG00000186148	XLOC_039906_ops
ENSG00000186148	XLOC_039907_ops
ENSG00000186235	XLOC_013611_ops
ENSG00000186235	XLOC_013612_ops
ENSG00000186235	XLOC_013613_ops
ENSG00000186235	XLOC_013614_ops
ENSG00000186235	XLOC_013615_ops
ENSG00000186235	XLOC_013616_ops
ENSG00000186235	XLOC_013617_ops
ENSG00000186235	XLOC_013619_ops
ENSG00000186235	XLOC_013620_ops
ENSG00000186235	XLOC_013622_ops
ENSG00000186235	XLOC_013623_ops
ENSG00000186594	XLOC_013558_ops
ENSG00000186594	XLOC_013559_ops
ENSG00000186594	XLOC_017448_ops
ENSG00000186594	XLOC_017449_ops
ENSG00000186594	XLOC_017450_ops
ENSG00000186594	XLOC_017451_ops
ENSG00000186594	XLOC_017452_ops
ENSG00000186594	XLOC_017453_ops
ENSG00000186615	XLOC_006566_ops
ENSG00000186615	XLOC_006568_ops
ENSG00000186842	XLOC_024742_ops
ENSG00000186960	XLOC_006341_ops
ENSG00000187013	XLOC_011101_ops
ENSG00000187013	XLOC_011103_ops
ENSG00000187013	XLOC_011105_ops
ENSG00000187013	XLOC_011112_ops
ENSG00000187013	XLOC_011115_ops
ENSG00000187185	XLOC_002936_ops
ENSG00000187185	XLOC_009582_ops
ENSG00000187185	XLOC_009584_ops
ENSG00000187185	XLOC_009586_ops
ENSG00000187185	XLOC_009587_ops
ENSG00000187185	XLOC_009589_ops
ENSG00000187185	XLOC_009590_ops
ENSG00000187621	XLOC_006994_ops
ENSG00000187621	XLOC_006995_ops
ENSG00000187904	XLOC_031867_ops
ENSG00000187904	XLOC_031870_ops
ENSG00000187904	XLOC_031871_ops
ENSG00000187904	XLOC_031875_ops
ENSG00000187979	XLOC_041762_ops
ENSG00000187979	XLOC_043931_ops
ENSG00000187979	XLOC_043932_ops
ENSG00000187979	XLOC_043933_ops
ENSG00000188185	XLOC_036047_ops
ENSG00000188185	XLOC_036048_ops
ENSG00000188185	XLOC_036050_ops
ENSG00000188242	XLOC_021639_ops
ENSG00000188242	XLOC_021640_ops
ENSG00000188242	XLOC_021641_ops
ENSG00000188242	XLOC_021642_ops
ENSG00000188365	XLOC_034704_ops
ENSG00000188365	XLOC_034705_ops
ENSG00000188365	XLOC_034706_ops
ENSG00000188365	XLOC_034709_ops
ENSG00000188365	XLOC_034710_ops
ENSG00000188477	XLOC_034556_ops
ENSG00000188477	XLOC_034557_ops
ENSG00000188477	XLOC_034561_ops
ENSG00000188477	XLOC_034562_ops
ENSG00000188477	XLOC_034564_ops
ENSG00000188477	XLOC_034565_ops
ENSG00000188477	XLOC_034566_ops
ENSG00000188525	XLOC_003534_ops
ENSG00000188525	XLOC_003538_ops
ENSG00000188660	XLOC_024683_ops
ENSG00000188660	XLOC_024688_ops
ENSG00000188660	XLOC_024689_ops
ENSG00000188693	XLOC_042642_ops
ENSG00000188693	XLOC_042643_ops
ENSG00000188693	XLOC_042644_ops
ENSG00000188693	XLOC_042645_ops
ENSG00000188693	XLOC_042647_ops
ENSG00000188693	XLOC_042650_ops
ENSG00000188825	XLOC_011305_ops
ENSG00000188825	XLOC_011307_ops
ENSG00000188825	XLOC_011308_ops
ENSG00000188825	XLOC_011310_ops
ENSG00000188825	XLOC_011311_ops
ENSG00000188825	XLOC_011312_ops
ENSG00000188825	XLOC_011315_ops
ENSG00000188825	XLOC_011316_ops
ENSG00000188825	XLOC_011318_ops
ENSG00000189149	XLOC_034577_ops
ENSG00000189149	XLOC_034579_ops
ENSG00000189149	XLOC_034582_ops
ENSG00000189149	XLOC_034583_ops
ENSG00000189149	XLOC_034585_ops
ENSG00000189149	XLOC_034586_ops
ENSG00000189149	XLOC_034587_ops
ENSG00000189149	XLOC_034588_ops
ENSG00000189149	XLOC_034592_ops
ENSG00000189149	XLOC_034593_ops
ENSG00000189149	XLOC_034594_ops
ENSG00000189196	XLOC_037557_ops
ENSG00000189196	XLOC_037559_ops
ENSG00000189196	XLOC_037560_ops
ENSG00000189196	XLOC_037562_ops
ENSG00000189223	XLOC_004623_ops
ENSG00000189223	XLOC_004624_ops
ENSG00000189229	XLOC_035726_ops
ENSG00000189275	XLOC_004922_ops
ENSG00000189419	XLOC_005830_ops
ENSG00000189419	XLOC_005832_ops
ENSG00000189419	XLOC_005833_ops
ENSG00000196096	XLOC_038988_ops
ENSG00000196096	XLOC_038989_ops
ENSG00000196167	XLOC_025949_ops
ENSG00000196167	XLOC_025953_ops
ENSG00000196167	XLOC_025956_ops
ENSG00000196243	XLOC_041384_ops
ENSG00000196243	XLOC_041387_ops
ENSG00000196273	XLOC_006961_ops
ENSG00000196273	XLOC_006962_ops
ENSG00000196273	XLOC_006963_ops
ENSG00000196295	XLOC_036069_ops
ENSG00000196366	XLOC_003130_ops
ENSG00000196366	XLOC_003131_ops
ENSG00000196366	XLOC_003132_ops
ENSG00000196366	XLOC_003133_ops
ENSG00000196366	XLOC_007999_ops
ENSG00000196366	XLOC_008000_ops
ENSG00000196366	XLOC_008001_ops
ENSG00000196366	XLOC_008002_ops
ENSG00000196366	XLOC_008004_ops
ENSG00000196366	XLOC_008005_ops
ENSG00000196366	XLOC_008075_ops
ENSG00000196566	XLOC_000307_ops
ENSG00000196566	XLOC_000308_ops
ENSG00000196566	XLOC_000309_ops
ENSG00000196634	XLOC_012849_ops
ENSG00000196668	XLOC_020631_ops
ENSG00000196668	XLOC_020632_ops
ENSG00000196668	XLOC_020841_ops
ENSG00000196668	XLOC_020842_ops
ENSG00000196668	XLOC_020845_ops
ENSG00000196668	XLOC_020847_ops
ENSG00000196696	XLOC_009551_ops
ENSG00000196756	XLOC_002593_ops
ENSG00000196756	XLOC_002598_ops
ENSG00000196756	XLOC_002599_ops
ENSG00000196756	XLOC_002601_ops
ENSG00000196756	XLOC_002603_ops
ENSG00000196756	XLOC_007482_ops
ENSG00000196758	XLOC_017527_ops
ENSG00000196758	XLOC_017528_ops
ENSG00000196758	XLOC_039409_ops
ENSG00000196810	XLOC_033696_ops
ENSG00000196810	XLOC_033698_ops
ENSG00000196810	XLOC_033733_ops
ENSG00000196810	XLOC_033734_ops
ENSG00000196810	XLOC_033735_ops
ENSG00000196810	XLOC_033736_ops
ENSG00000196810	XLOC_033737_ops
ENSG00000196893	XLOC_013583_ops
ENSG00000196893	XLOC_013584_ops
ENSG00000196893	XLOC_013585_ops
ENSG00000196893	XLOC_013588_ops
ENSG00000196893	XLOC_013589_ops
ENSG00000196893	XLOC_013590_ops
ENSG00000196893	XLOC_013591_ops
ENSG00000196893	XLOC_013593_ops
ENSG00000196893	XLOC_017465_ops
ENSG00000196893	XLOC_017466_ops
ENSG00000196893	XLOC_017468_ops
ENSG00000196893	XLOC_017491_ops
ENSG00000196893	XLOC_017492_ops
ENSG00000196893	XLOC_017493_ops
ENSG00000196893	XLOC_036285_ops
ENSG00000196893	XLOC_036287_ops
ENSG00000196951	XLOC_031487_ops
ENSG00000196951	XLOC_031489_ops
ENSG00000196951	XLOC_031493_ops
ENSG00000196951	XLOC_031496_ops
ENSG00000196979	XLOC_007925_ops
ENSG00000196979	XLOC_007926_ops
ENSG00000196979	XLOC_007928_ops
ENSG00000196979	XLOC_007929_ops
ENSG00000196979	XLOC_007931_ops
ENSG00000196979	XLOC_007932_ops
ENSG00000197085	XLOC_037507_ops
ENSG00000197085	XLOC_037509_ops
ENSG00000197085	XLOC_037510_ops
ENSG00000197085	XLOC_037511_ops
ENSG00000197085	XLOC_037512_ops
ENSG00000197085	XLOC_037513_ops
ENSG00000197099	XLOC_017566_ops
ENSG00000197099	XLOC_017568_ops
ENSG00000197099	XLOC_017570_ops
ENSG00000197180	XLOC_045232_ops
ENSG00000197180	XLOC_045234_ops
ENSG00000197180	XLOC_045260_ops
ENSG00000197180	XLOC_045736_ops
ENSG00000197180	XLOC_045738_ops
ENSG00000197180	XLOC_045739_ops
ENSG00000197182	XLOC_040961_ops
ENSG00000197182	XLOC_040962_ops
ENSG00000197182	XLOC_040968_ops
ENSG00000197182	XLOC_040971_ops
ENSG00000197182	XLOC_040972_ops
ENSG00000197210	XLOC_024359_ops
ENSG00000197251	XLOC_015985_ops
ENSG00000197251	XLOC_015988_ops
ENSG00000197251	XLOC_015989_ops
ENSG00000197251	XLOC_015990_ops
ENSG00000197291	XLOC_011310_ops
ENSG00000197291	XLOC_011311_ops
ENSG00000197291	XLOC_011312_ops
ENSG00000197291	XLOC_011315_ops
ENSG00000197291	XLOC_011316_ops
ENSG00000197291	XLOC_011318_ops
ENSG00000197291	XLOC_011319_ops
ENSG00000197291	XLOC_011321_ops
ENSG00000197291	XLOC_011322_ops
ENSG00000197308	XLOC_043990_ops
ENSG00000197308	XLOC_043992_ops
ENSG00000197308	XLOC_043995_ops
ENSG00000197322	XLOC_013424_ops
ENSG00000197322	XLOC_013426_ops
ENSG00000197332	XLOC_019913_ops
ENSG00000197332	XLOC_023327_ops
ENSG00000197332	XLOC_023329_ops
ENSG00000197332	XLOC_023330_ops
ENSG00000197332	XLOC_023331_ops
ENSG00000197332	XLOC_023332_ops
ENSG00000197445	XLOC_004506_ops
ENSG00000197445	XLOC_004508_ops
ENSG00000197445	XLOC_004509_ops
ENSG00000197445	XLOC_004510_ops
ENSG00000197445	XLOC_009495_ops
ENSG00000197585	XLOC_040348_ops
ENSG00000197585	XLOC_040349_ops
ENSG00000197595	XLOC_039938_ops
ENSG00000197595	XLOC_039940_ops
ENSG00000197595	XLOC_039941_ops
ENSG00000197595	XLOC_039942_ops
ENSG00000197595	XLOC_039943_ops
ENSG00000197595	XLOC_039947_ops
ENSG00000197595	XLOC_039949_ops
ENSG00000197644	XLOC_003449_ops
ENSG00000197644	XLOC_003450_ops
ENSG00000197644	XLOC_003453_ops
ENSG00000197644	XLOC_003454_ops
ENSG00000197644	XLOC_003455_ops
ENSG00000197644	XLOC_003457_ops
ENSG00000197665	XLOC_011968_ops
ENSG00000197665	XLOC_013589_ops
ENSG00000197665	XLOC_013590_ops
ENSG00000197665	XLOC_013591_ops
ENSG00000197665	XLOC_013593_ops
ENSG00000197665	XLOC_013600_ops
ENSG00000197665	XLOC_017465_ops
ENSG00000197665	XLOC_017466_ops
ENSG00000197665	XLOC_017468_ops
ENSG00000197665	XLOC_036285_ops
ENSG00000197665	XLOC_036287_ops
ENSG00000197813	XLOC_027417_ops
ENSG00000197813	XLOC_027418_ops
ENSG00000197813	XLOC_027419_ops
ENSG00000197813	XLOC_027421_ops
ENSG00000197813	XLOC_027423_ops
ENSG00000197813	XLOC_027424_ops
ENSG00000197813	XLOC_027426_ops
ENSG00000197813	XLOC_027427_ops
ENSG00000197813	XLOC_027428_ops
ENSG00000197813	XLOC_027431_ops
ENSG00000197813	XLOC_027432_ops
ENSG00000197813	XLOC_027433_ops
ENSG00000197813	XLOC_030542_ops
ENSG00000197813	XLOC_030543_ops
ENSG00000197813	XLOC_030544_ops
ENSG00000197813	XLOC_030545_ops
ENSG00000197813	XLOC_032014_ops
ENSG00000197815	XLOC_036206_ops
ENSG00000197815	XLOC_036207_ops
ENSG00000197815	XLOC_036208_ops
ENSG00000197815	XLOC_036209_ops
ENSG00000197815	XLOC_036212_ops
ENSG00000197815	XLOC_036213_ops
ENSG00000197815	XLOC_036214_ops
ENSG00000197815	XLOC_036215_ops
ENSG00000197815	XLOC_036217_ops
ENSG00000197934	XLOC_027714_ops
ENSG00000197934	XLOC_027718_ops
ENSG00000197934	XLOC_027720_ops
ENSG00000197934	XLOC_027723_ops
ENSG00000197934	XLOC_027725_ops
ENSG00000197989	XLOC_029916_ops
ENSG00000197989	XLOC_029918_ops
ENSG00000197989	XLOC_029921_ops
ENSG00000198106	XLOC_037204_ops
ENSG00000198106	XLOC_037207_ops
ENSG00000198106	XLOC_037208_ops
ENSG00000198221	XLOC_016865_ops
ENSG00000198221	XLOC_016868_ops
ENSG00000198221	XLOC_016870_ops
ENSG00000198221	XLOC_016872_ops
ENSG00000198221	XLOC_016873_ops
ENSG00000198358	XLOC_011064_ops
ENSG00000198358	XLOC_011065_ops
ENSG00000198358	XLOC_011068_ops
ENSG00000198358	XLOC_011072_ops
ENSG00000198358	XLOC_011075_ops
ENSG00000198358	XLOC_011076_ops
ENSG00000198358	XLOC_013012_ops
ENSG00000198358	XLOC_013013_ops
ENSG00000198358	XLOC_013015_ops
ENSG00000198358	XLOC_013016_ops
ENSG00000198358	XLOC_013019_ops
ENSG00000198358	XLOC_013020_ops
ENSG00000198358	XLOC_013021_ops
ENSG00000198358	XLOC_014242_ops
ENSG00000198358	XLOC_014244_ops
ENSG00000198358	XLOC_014941_ops
ENSG00000198358	XLOC_014942_ops
ENSG00000198358	XLOC_014945_ops
ENSG00000198358	XLOC_014946_ops
ENSG00000198358	XLOC_014948_ops
ENSG00000198454	XLOC_003130_ops
ENSG00000198454	XLOC_003131_ops
ENSG00000198454	XLOC_003132_ops
ENSG00000198454	XLOC_003133_ops
ENSG00000198454	XLOC_003140_ops
ENSG00000198454	XLOC_003141_ops
ENSG00000198454	XLOC_003142_ops
ENSG00000198454	XLOC_003145_ops
ENSG00000198454	XLOC_003155_ops
ENSG00000198454	XLOC_008075_ops
ENSG00000198468	XLOC_014701_ops
ENSG00000198468	XLOC_014703_ops
ENSG00000198468	XLOC_014711_ops
ENSG00000198468	XLOC_014712_ops
ENSG00000198468	XLOC_014713_ops
ENSG00000198468	XLOC_014714_ops
ENSG00000198468	XLOC_014715_ops
ENSG00000198468	XLOC_014720_ops
ENSG00000198491	XLOC_017570_ops
ENSG00000198491	XLOC_017573_ops
ENSG00000198491	XLOC_017574_ops
ENSG00000198491	XLOC_017575_ops
ENSG00000198491	XLOC_040776_ops
ENSG00000198491	XLOC_040777_ops
ENSG00000198547	XLOC_002614_ops
ENSG00000198547	XLOC_002615_ops
ENSG00000198547	XLOC_002616_ops
ENSG00000198547	XLOC_002618_ops
ENSG00000198547	XLOC_002619_ops
ENSG00000198547	XLOC_002620_ops
ENSG00000198547	XLOC_002622_ops
ENSG00000198547	XLOC_002623_ops
ENSG00000198590	XLOC_036071_ops
ENSG00000198590	XLOC_036072_ops
ENSG00000198590	XLOC_036077_ops
ENSG00000198590	XLOC_036078_ops
ENSG00000198590	XLOC_037988_ops
ENSG00000198590	XLOC_037990_ops
ENSG00000198685	XLOC_008615_ops
ENSG00000198685	XLOC_008618_ops
ENSG00000198685	XLOC_035819_ops
ENSG00000198685	XLOC_035824_ops
ENSG00000198685	XLOC_037776_ops
ENSG00000198685	XLOC_037777_ops
ENSG00000198685	XLOC_037781_ops
ENSG00000198685	XLOC_037784_ops
ENSG00000198685	XLOC_037785_ops
ENSG00000203258	XLOC_033847_ops
ENSG00000203258	XLOC_033848_ops
ENSG00000203258	XLOC_033849_ops
ENSG00000203258	XLOC_033851_ops
ENSG00000203258	XLOC_033852_ops
ENSG00000203258	XLOC_033853_ops
ENSG00000203258	XLOC_033856_ops
ENSG00000203258	XLOC_033857_ops
ENSG00000203266	XLOC_008181_ops
ENSG00000203280	XLOC_020688_ops
ENSG00000203280	XLOC_020689_ops
ENSG00000203280	XLOC_020690_ops
ENSG00000203280	XLOC_020691_ops
ENSG00000203280	XLOC_020692_ops
ENSG00000203280	XLOC_020693_ops
ENSG00000203280	XLOC_020694_ops
ENSG00000203288	XLOC_013373_ops
ENSG00000203288	XLOC_013374_ops
ENSG00000203288	XLOC_013375_ops
ENSG00000203288	XLOC_013376_ops
ENSG00000203288	XLOC_013377_ops
ENSG00000203288	XLOC_013378_ops
ENSG00000203288	XLOC_013381_ops
ENSG00000203307	XLOC_010376_ops
ENSG00000203307	XLOC_010380_ops
ENSG00000203321	XLOC_036659_ops
ENSG00000203321	XLOC_036660_ops
ENSG00000203321	XLOC_036662_ops
ENSG00000203325	XLOC_027580_ops
ENSG00000203325	XLOC_027584_ops
ENSG00000203325	XLOC_027585_ops
ENSG00000203325	XLOC_027623_ops
ENSG00000203325	XLOC_027624_ops
ENSG00000203325	XLOC_027625_ops
ENSG00000203325	XLOC_030660_ops
ENSG00000203325	XLOC_030666_ops
ENSG00000203325	XLOC_030668_ops
ENSG00000203325	XLOC_030669_ops
ENSG00000203327	XLOC_004133_ops
ENSG00000203327	XLOC_004135_ops
ENSG00000203334	XLOC_029059_ops
ENSG00000203335	XLOC_044546_ops
ENSG00000203335	XLOC_044547_ops
ENSG00000203356	XLOC_009938_ops
ENSG00000203356	XLOC_009940_ops
ENSG00000203356	XLOC_009941_ops
ENSG00000203356	XLOC_009942_ops
ENSG00000203356	XLOC_009944_ops
ENSG00000203356	XLOC_013864_ops
ENSG00000203356	XLOC_013867_ops
ENSG00000203356	XLOC_013869_ops
ENSG00000203356	XLOC_013870_ops
ENSG00000203356	XLOC_013871_ops
ENSG00000203356	XLOC_013872_ops
ENSG00000203356	XLOC_013874_ops
ENSG00000203356	XLOC_013875_ops
ENSG00000203362	XLOC_016118_ops
ENSG00000203362	XLOC_016119_ops
ENSG00000203362	XLOC_016122_ops
ENSG00000203362	XLOC_016123_ops
ENSG00000203362	XLOC_016124_ops
ENSG00000203362	XLOC_016125_ops
ENSG00000203362	XLOC_016126_ops
ENSG00000203362	XLOC_016127_ops
ENSG00000203362	XLOC_016128_ops
ENSG00000203362	XLOC_016129_ops
ENSG00000203364	XLOC_037814_ops
ENSG00000203364	XLOC_037816_ops
ENSG00000203392	XLOC_000081_ops
ENSG00000203392	XLOC_000082_ops
ENSG00000203392	XLOC_000085_ops
ENSG00000203392	XLOC_000214_ops
ENSG00000203392	XLOC_000216_ops
ENSG00000203392	XLOC_000219_ops
ENSG00000203395	XLOC_004031_ops
ENSG00000203395	XLOC_004032_ops
ENSG00000203395	XLOC_004035_ops
ENSG00000203395	XLOC_004038_ops
ENSG00000203441	XLOC_038597_ops
ENSG00000203441	XLOC_038598_ops
ENSG00000203441	XLOC_038599_ops
ENSG00000203441	XLOC_038605_ops
ENSG00000203446	XLOC_037970_ops
ENSG00000203469	XLOC_029957_ops
ENSG00000203469	XLOC_029965_ops
ENSG00000203472	XLOC_009516_ops
ENSG00000203497	XLOC_000680_ops
ENSG00000203497	XLOC_000681_ops
ENSG00000203497	XLOC_000682_ops
ENSG00000203497	XLOC_000684_ops
ENSG00000203497	XLOC_000685_ops
ENSG00000203497	XLOC_000686_ops
ENSG00000203497	XLOC_005604_ops
ENSG00000203498	XLOC_022829_ops
ENSG00000203498	XLOC_022830_ops
ENSG00000203498	XLOC_022831_ops
ENSG00000203498	XLOC_022838_ops
ENSG00000203498	XLOC_022839_ops
ENSG00000203506	XLOC_044962_ops
ENSG00000203520	XLOC_032417_ops
ENSG00000203520	XLOC_032418_ops
ENSG00000203527	XLOC_043200_ops
ENSG00000203527	XLOC_043202_ops
ENSG00000203588	XLOC_045651_ops
ENSG00000203588	XLOC_045654_ops
ENSG00000203593	XLOC_041774_ops
ENSG00000203601	XLOC_014290_ops
ENSG00000203601	XLOC_014293_ops
ENSG00000203601	XLOC_014298_ops
ENSG00000203601	XLOC_014303_ops
ENSG00000203601	XLOC_014305_ops
ENSG00000203605	XLOC_014092_ops
ENSG00000203605	XLOC_014093_ops
ENSG00000203605	XLOC_014095_ops
ENSG00000203605	XLOC_014104_ops
ENSG00000203605	XLOC_014105_ops
ENSG00000203605	XLOC_014106_ops
ENSG00000203620	XLOC_027580_ops
ENSG00000203620	XLOC_027584_ops
ENSG00000203620	XLOC_027585_ops
ENSG00000203620	XLOC_027623_ops
ENSG00000203620	XLOC_027624_ops
ENSG00000203620	XLOC_027625_ops
ENSG00000203620	XLOC_030660_ops
ENSG00000203620	XLOC_030666_ops
ENSG00000203620	XLOC_030668_ops
ENSG00000203620	XLOC_030669_ops
ENSG00000203635	XLOC_003600_ops
ENSG00000203635	XLOC_003601_ops
ENSG00000203643	XLOC_009833_ops
ENSG00000203644	XLOC_037722_ops
ENSG00000203644	XLOC_037724_ops
ENSG00000203644	XLOC_037725_ops
ENSG00000203644	XLOC_037726_ops
ENSG00000203644	XLOC_037727_ops
ENSG00000203644	XLOC_037729_ops
ENSG00000203684	XLOC_037410_ops
ENSG00000203684	XLOC_037411_ops
ENSG00000203684	XLOC_037413_ops
ENSG00000203688	XLOC_016865_ops
ENSG00000203688	XLOC_016868_ops
ENSG00000203688	XLOC_016870_ops
ENSG00000203688	XLOC_016872_ops
ENSG00000203688	XLOC_016873_ops
ENSG00000203706	XLOC_014680_ops
ENSG00000203706	XLOC_014685_ops
ENSG00000203706	XLOC_014687_ops
ENSG00000203709	XLOC_014661_ops
ENSG00000203709	XLOC_014663_ops
ENSG00000203709	XLOC_014665_ops
ENSG00000203709	XLOC_014666_ops
ENSG00000203709	XLOC_014668_ops
ENSG00000203711	XLOC_012933_ops
ENSG00000203711	XLOC_012934_ops
ENSG00000203721	XLOC_014505_ops
ENSG00000203721	XLOC_014509_ops
ENSG00000203721	XLOC_014510_ops
ENSG00000203721	XLOC_014512_ops
ENSG00000203729	XLOC_010488_ops
ENSG00000203729	XLOC_010490_ops
ENSG00000203729	XLOC_010491_ops
ENSG00000203729	XLOC_010492_ops
ENSG00000203729	XLOC_010496_ops
ENSG00000203729	XLOC_010498_ops
ENSG00000203729	XLOC_010499_ops
ENSG00000203729	XLOC_010500_ops
ENSG00000203729	XLOC_010501_ops
ENSG00000203729	XLOC_010502_ops
ENSG00000203729	XLOC_010504_ops
ENSG00000203739	XLOC_014335_ops
ENSG00000203739	XLOC_014336_ops
ENSG00000203739	XLOC_014339_ops
ENSG00000203739	XLOC_014340_ops
ENSG00000203739	XLOC_014341_ops
ENSG00000203739	XLOC_014342_ops
ENSG00000203801	XLOC_012576_ops
ENSG00000203801	XLOC_012577_ops
ENSG00000203801	XLOC_012580_ops
ENSG00000203804	XLOC_017223_ops
ENSG00000203804	XLOC_017224_ops
ENSG00000203804	XLOC_017226_ops
ENSG00000203804	XLOC_017228_ops
ENSG00000203804	XLOC_017231_ops
ENSG00000203804	XLOC_017232_ops
ENSG00000203804	XLOC_017233_ops
ENSG00000203804	XLOC_017237_ops
ENSG00000203804	XLOC_017238_ops
ENSG00000203804	XLOC_017240_ops
ENSG00000203804	XLOC_017242_ops
ENSG00000203804	XLOC_017243_ops
ENSG00000203804	XLOC_017244_ops
ENSG00000203804	XLOC_017245_ops
ENSG00000203808	XLOC_012547_ops
ENSG00000203809	XLOC_016462_ops
ENSG00000203809	XLOC_016463_ops
ENSG00000203809	XLOC_016464_ops
ENSG00000203809	XLOC_016465_ops
ENSG00000203809	XLOC_016466_ops
ENSG00000203864	XLOC_013237_ops
ENSG00000203864	XLOC_013240_ops
ENSG00000203864	XLOC_013242_ops
ENSG00000203864	XLOC_013244_ops
ENSG00000203864	XLOC_013245_ops
ENSG00000203864	XLOC_013248_ops
ENSG00000203864	XLOC_013249_ops
ENSG00000203865	XLOC_017119_ops
ENSG00000203865	XLOC_017124_ops
ENSG00000203876	XLOC_000689_ops
ENSG00000203876	XLOC_000690_ops
ENSG00000203876	XLOC_000691_ops
ENSG00000203876	XLOC_000694_ops
ENSG00000203886	XLOC_005642_ops
ENSG00000203886	XLOC_005645_ops
ENSG00000203897	XLOC_013130_ops
ENSG00000203897	XLOC_013132_ops
ENSG00000203897	XLOC_013135_ops
ENSG00000203897	XLOC_013136_ops
ENSG00000203897	XLOC_013138_ops
ENSG00000203897	XLOC_013140_ops
ENSG00000203897	XLOC_013144_ops
ENSG00000203897	XLOC_013147_ops
ENSG00000203897	XLOC_013148_ops
ENSG00000203900	XLOC_008096_ops
ENSG00000203900	XLOC_008098_ops
ENSG00000203900	XLOC_008103_ops
ENSG00000203900	XLOC_008104_ops
ENSG00000203900	XLOC_008106_ops
ENSG00000203900	XLOC_008107_ops
ENSG00000203900	XLOC_008110_ops
ENSG00000203900	XLOC_008113_ops
ENSG00000203900	XLOC_008118_ops
ENSG00000203971	XLOC_003260_ops
ENSG00000203971	XLOC_003262_ops
ENSG00000203971	XLOC_003263_ops
ENSG00000203987	XLOC_008060_ops
ENSG00000203987	XLOC_008062_ops
ENSG00000203987	XLOC_008063_ops
ENSG00000203987	XLOC_008064_ops
ENSG00000203987	XLOC_008065_ops
ENSG00000203987	XLOC_008066_ops
ENSG00000203987	XLOC_008067_ops
ENSG00000203987	XLOC_008068_ops
ENSG00000203987	XLOC_008069_ops
ENSG00000203987	XLOC_008071_ops
ENSG00000203987	XLOC_008073_ops
ENSG00000203993	XLOC_008060_ops
ENSG00000203993	XLOC_008062_ops
ENSG00000203993	XLOC_008063_ops
ENSG00000203993	XLOC_008064_ops
ENSG00000203993	XLOC_008065_ops
ENSG00000203993	XLOC_008066_ops
ENSG00000203993	XLOC_008067_ops
ENSG00000203993	XLOC_008068_ops
ENSG00000203993	XLOC_008069_ops
ENSG00000203993	XLOC_008071_ops
ENSG00000203993	XLOC_008073_ops
ENSG00000203999	XLOC_003313_ops
ENSG00000203999	XLOC_003314_ops
ENSG00000203999	XLOC_008223_ops
ENSG00000203999	XLOC_008225_ops
ENSG00000203999	XLOC_008227_ops
ENSG00000203999	XLOC_008228_ops
ENSG00000203999	XLOC_008229_ops
ENSG00000203999	XLOC_008230_ops
ENSG00000203999	XLOC_008234_ops
ENSG00000203999	XLOC_008249_ops
ENSG00000203999	XLOC_008250_ops
ENSG00000204011	XLOC_003068_ops
ENSG00000204011	XLOC_003072_ops
ENSG00000204011	XLOC_003073_ops
ENSG00000204011	XLOC_003076_ops
ENSG00000204011	XLOC_003077_ops
ENSG00000204011	XLOC_003079_ops
ENSG00000204011	XLOC_003080_ops
ENSG00000204011	XLOC_003081_ops
ENSG00000204011	XLOC_003082_ops
ENSG00000204011	XLOC_003084_ops
ENSG00000204011	XLOC_003086_ops
ENSG00000204011	XLOC_003087_ops
ENSG00000204011	XLOC_003091_ops
ENSG00000204011	XLOC_003093_ops
ENSG00000204011	XLOC_007954_ops
ENSG00000204011	XLOC_007956_ops
ENSG00000204011	XLOC_007957_ops
ENSG00000204011	XLOC_007960_ops
ENSG00000204011	XLOC_007961_ops
ENSG00000204011	XLOC_007962_ops
ENSG00000204011	XLOC_007963_ops
ENSG00000204011	XLOC_007965_ops
ENSG00000204011	XLOC_007966_ops
ENSG00000204011	XLOC_007985_ops
ENSG00000204011	XLOC_007986_ops
ENSG00000204011	XLOC_007988_ops
ENSG00000204011	XLOC_007993_ops
ENSG00000204011	XLOC_007999_ops
ENSG00000204011	XLOC_008000_ops
ENSG00000204011	XLOC_008001_ops
ENSG00000204011	XLOC_008002_ops
ENSG00000204011	XLOC_008004_ops
ENSG00000204011	XLOC_008005_ops
ENSG00000204044	XLOC_003351_ops
ENSG00000204044	XLOC_003354_ops
ENSG00000204044	XLOC_003356_ops
ENSG00000204044	XLOC_003358_ops
ENSG00000204044	XLOC_003359_ops
ENSG00000204044	XLOC_003362_ops
ENSG00000204044	XLOC_003363_ops
ENSG00000204044	XLOC_003364_ops
ENSG00000204044	XLOC_007838_ops
ENSG00000204044	XLOC_007841_ops
ENSG00000204044	XLOC_008258_ops
ENSG00000204049	XLOC_000394_ops
ENSG00000204049	XLOC_000396_ops
ENSG00000204054	XLOC_003016_ops
ENSG00000204054	XLOC_003019_ops
ENSG00000204054	XLOC_003020_ops
ENSG00000204054	XLOC_003021_ops
ENSG00000204054	XLOC_003022_ops
ENSG00000204054	XLOC_003026_ops
ENSG00000204054	XLOC_003027_ops
ENSG00000204054	XLOC_003028_ops
ENSG00000204054	XLOC_003029_ops
ENSG00000204054	XLOC_003031_ops
ENSG00000204054	XLOC_003032_ops
ENSG00000204054	XLOC_003055_ops
ENSG00000204054	XLOC_007893_ops
ENSG00000204054	XLOC_007894_ops
ENSG00000204054	XLOC_007896_ops
ENSG00000204054	XLOC_007902_ops
ENSG00000204054	XLOC_007903_ops
ENSG00000204054	XLOC_007904_ops
ENSG00000204054	XLOC_007907_ops
ENSG00000204054	XLOC_007908_ops
ENSG00000204054	XLOC_007936_ops
ENSG00000204054	XLOC_007947_ops
ENSG00000204054	XLOC_007948_ops
ENSG00000204055	XLOC_003016_ops
ENSG00000204055	XLOC_003019_ops
ENSG00000204055	XLOC_003020_ops
ENSG00000204055	XLOC_003021_ops
ENSG00000204055	XLOC_003022_ops
ENSG00000204055	XLOC_003026_ops
ENSG00000204055	XLOC_003027_ops
ENSG00000204055	XLOC_003028_ops
ENSG00000204055	XLOC_003029_ops
ENSG00000204055	XLOC_003031_ops
ENSG00000204055	XLOC_003032_ops
ENSG00000204055	XLOC_003045_ops
ENSG00000204055	XLOC_003046_ops
ENSG00000204055	XLOC_003055_ops
ENSG00000204055	XLOC_007887_ops
ENSG00000204055	XLOC_007892_ops
ENSG00000204055	XLOC_007893_ops
ENSG00000204055	XLOC_007894_ops
ENSG00000204055	XLOC_007896_ops
ENSG00000204055	XLOC_007931_ops
ENSG00000204055	XLOC_007932_ops
ENSG00000204055	XLOC_007934_ops
ENSG00000204055	XLOC_007936_ops
ENSG00000204055	XLOC_007939_ops
ENSG00000204091	XLOC_012149_ops
ENSG00000204091	XLOC_012152_ops
ENSG00000204091	XLOC_012156_ops
ENSG00000204092	XLOC_016073_ops
ENSG00000204110	XLOC_012130_ops
ENSG00000204110	XLOC_012131_ops
ENSG00000204110	XLOC_012132_ops
ENSG00000204110	XLOC_012134_ops
ENSG00000204117	XLOC_002603_ops
ENSG00000204148	XLOC_007564_ops
ENSG00000204187	XLOC_000160_ops
ENSG00000204241	XLOC_026181_ops
ENSG00000204241	XLOC_026183_ops
ENSG00000204261	XLOC_012043_ops
ENSG00000204261	XLOC_012048_ops
ENSG00000204261	XLOC_012055_ops
ENSG00000204261	XLOC_012059_ops
ENSG00000204261	XLOC_012062_ops
ENSG00000204261	XLOC_012063_ops
ENSG00000204261	XLOC_012068_ops
ENSG00000204261	XLOC_012069_ops
ENSG00000204277	XLOC_011729_ops
ENSG00000204277	XLOC_011731_ops
ENSG00000204277	XLOC_011733_ops
ENSG00000204277	XLOC_011736_ops
ENSG00000204277	XLOC_011737_ops
ENSG00000204277	XLOC_011738_ops
ENSG00000204277	XLOC_011739_ops
ENSG00000204277	XLOC_011740_ops
ENSG00000204277	XLOC_011751_ops
ENSG00000204277	XLOC_015650_ops
ENSG00000204277	XLOC_015651_ops
ENSG00000204277	XLOC_015658_ops
ENSG00000204277	XLOC_015660_ops
ENSG00000204282	XLOC_011731_ops
ENSG00000204282	XLOC_011733_ops
ENSG00000204282	XLOC_011736_ops
ENSG00000204282	XLOC_011737_ops
ENSG00000204282	XLOC_011738_ops
ENSG00000204282	XLOC_011739_ops
ENSG00000204282	XLOC_011740_ops
ENSG00000204282	XLOC_011751_ops
ENSG00000204282	XLOC_015650_ops
ENSG00000204282	XLOC_015651_ops
ENSG00000204282	XLOC_015652_ops
ENSG00000204282	XLOC_015654_ops
ENSG00000204282	XLOC_015658_ops
ENSG00000204282	XLOC_015660_ops
ENSG00000204283	XLOC_011731_ops
ENSG00000204283	XLOC_011733_ops
ENSG00000204283	XLOC_011736_ops
ENSG00000204283	XLOC_011737_ops
ENSG00000204283	XLOC_011738_ops
ENSG00000204283	XLOC_011739_ops
ENSG00000204283	XLOC_011740_ops
ENSG00000204283	XLOC_011743_ops
ENSG00000204283	XLOC_011744_ops
ENSG00000204283	XLOC_011746_ops
ENSG00000204283	XLOC_011748_ops
ENSG00000204283	XLOC_011751_ops
ENSG00000204283	XLOC_015628_ops
ENSG00000204283	XLOC_015629_ops
ENSG00000204283	XLOC_015630_ops
ENSG00000204283	XLOC_015631_ops
ENSG00000204283	XLOC_015632_ops
ENSG00000204283	XLOC_015658_ops
ENSG00000204283	XLOC_015660_ops
ENSG00000204362	XLOC_029989_ops
ENSG00000204362	XLOC_029990_ops
ENSG00000204362	XLOC_029991_ops
ENSG00000204365	XLOC_044676_ops
ENSG00000204380	XLOC_028575_ops
ENSG00000204380	XLOC_028576_ops
ENSG00000204380	XLOC_028577_ops
ENSG00000204380	XLOC_028579_ops
ENSG00000204393	XLOC_007489_ops
ENSG00000204393	XLOC_007491_ops
ENSG00000204393	XLOC_007492_ops
ENSG00000204393	XLOC_007493_ops
ENSG00000204393	XLOC_007498_ops
ENSG00000204393	XLOC_007502_ops
ENSG00000204393	XLOC_007503_ops
ENSG00000204393	XLOC_007504_ops
ENSG00000204398	XLOC_039947_ops
ENSG00000204398	XLOC_039949_ops
ENSG00000204398	XLOC_039955_ops
ENSG00000204398	XLOC_039956_ops
ENSG00000204446	XLOC_034373_ops
ENSG00000204446	XLOC_034376_ops
ENSG00000204460	XLOC_003387_ops
ENSG00000204460	XLOC_003388_ops
ENSG00000204460	XLOC_028333_ops
ENSG00000204464	XLOC_026918_ops
ENSG00000204464	XLOC_026919_ops
ENSG00000204464	XLOC_026924_ops
ENSG00000204464	XLOC_026925_ops
ENSG00000204464	XLOC_026926_ops
ENSG00000204464	XLOC_026927_ops
ENSG00000204464	XLOC_026928_ops
ENSG00000204464	XLOC_026929_ops
ENSG00000204464	XLOC_026931_ops
ENSG00000204464	XLOC_026932_ops
ENSG00000204464	XLOC_030030_ops
ENSG00000204464	XLOC_030036_ops
ENSG00000204528	XLOC_012043_ops
ENSG00000204528	XLOC_015920_ops
ENSG00000204528	XLOC_015923_ops
ENSG00000204528	XLOC_015924_ops
ENSG00000204528	XLOC_015926_ops
ENSG00000204528	XLOC_015927_ops
ENSG00000204528	XLOC_015930_ops
ENSG00000204581	XLOC_008844_ops
ENSG00000204581	XLOC_008845_ops
ENSG00000204581	XLOC_008849_ops
ENSG00000204584	XLOC_011453_ops
ENSG00000204584	XLOC_011455_ops
ENSG00000204584	XLOC_011457_ops
ENSG00000204584	XLOC_011458_ops
ENSG00000204584	XLOC_011462_ops
ENSG00000204584	XLOC_011464_ops
ENSG00000204584	XLOC_011466_ops
ENSG00000204584	XLOC_015323_ops
ENSG00000204584	XLOC_015324_ops
ENSG00000204584	XLOC_015327_ops
ENSG00000204584	XLOC_015330_ops
ENSG00000204584	XLOC_015333_ops
ENSG00000204584	XLOC_015334_ops
ENSG00000204588	XLOC_039906_ops
ENSG00000204588	XLOC_039907_ops
ENSG00000204620	XLOC_046183_ops
ENSG00000204620	XLOC_046184_ops
ENSG00000204620	XLOC_046186_ops
ENSG00000204620	XLOC_046187_ops
ENSG00000204620	XLOC_046188_ops
ENSG00000204620	XLOC_046189_ops
ENSG00000204620	XLOC_046190_ops
ENSG00000204620	XLOC_046191_ops
ENSG00000204620	XLOC_046192_ops
ENSG00000204620	XLOC_046193_ops
ENSG00000204620	XLOC_046194_ops
ENSG00000204625	XLOC_011991_ops
ENSG00000204625	XLOC_011992_ops
ENSG00000204625	XLOC_011993_ops
ENSG00000204625	XLOC_011994_ops
ENSG00000204650	XLOC_011491_ops
ENSG00000204650	XLOC_011493_ops
ENSG00000204650	XLOC_011495_ops
ENSG00000204650	XLOC_011496_ops
ENSG00000204650	XLOC_011498_ops
ENSG00000204650	XLOC_011499_ops
ENSG00000204650	XLOC_011500_ops
ENSG00000204650	XLOC_015410_ops
ENSG00000204650	XLOC_015411_ops
ENSG00000204650	XLOC_015412_ops
ENSG00000204650	XLOC_015414_ops
ENSG00000204650	XLOC_015415_ops
ENSG00000204650	XLOC_015416_ops
ENSG00000204661	XLOC_002509_ops
ENSG00000204661	XLOC_002510_ops
ENSG00000204661	XLOC_002513_ops
ENSG00000204661	XLOC_007361_ops
ENSG00000204661	XLOC_007363_ops
ENSG00000204666	XLOC_030016_ops
ENSG00000204666	XLOC_030529_ops
ENSG00000204684	XLOC_003911_ops
ENSG00000204684	XLOC_003912_ops
ENSG00000204684	XLOC_003913_ops
ENSG00000204685	XLOC_008832_ops
ENSG00000204685	XLOC_008834_ops
ENSG00000204685	XLOC_008835_ops
ENSG00000204706	XLOC_034785_ops
ENSG00000204706	XLOC_034786_ops
ENSG00000204706	XLOC_034787_ops
ENSG00000204706	XLOC_034788_ops
ENSG00000204706	XLOC_034791_ops
ENSG00000204754	XLOC_002461_ops
ENSG00000204754	XLOC_002466_ops
ENSG00000204754	XLOC_002467_ops
ENSG00000204754	XLOC_002469_ops
ENSG00000204754	XLOC_002476_ops
ENSG00000204754	XLOC_002478_ops
ENSG00000204754	XLOC_007279_ops
ENSG00000204758	XLOC_002406_ops
ENSG00000204758	XLOC_002410_ops
ENSG00000204758	XLOC_002411_ops
ENSG00000204758	XLOC_007262_ops
ENSG00000204758	XLOC_007263_ops
ENSG00000204758	XLOC_007264_ops
ENSG00000204758	XLOC_007267_ops
ENSG00000204791	XLOC_019992_ops
ENSG00000204791	XLOC_019993_ops
ENSG00000204791	XLOC_019995_ops
ENSG00000204791	XLOC_019999_ops
ENSG00000204791	XLOC_020001_ops
ENSG00000204791	XLOC_020002_ops
ENSG00000204791	XLOC_023456_ops
ENSG00000204791	XLOC_023457_ops
ENSG00000204791	XLOC_023465_ops
ENSG00000204791	XLOC_023466_ops
ENSG00000204791	XLOC_023469_ops
ENSG00000204791	XLOC_023472_ops
ENSG00000204792	XLOC_003691_ops
ENSG00000204832	XLOC_044752_ops
ENSG00000204832	XLOC_044753_ops
ENSG00000204850	XLOC_030148_ops
ENSG00000204850	XLOC_030149_ops
ENSG00000204876	XLOC_042423_ops
ENSG00000204876	XLOC_042425_ops
ENSG00000204876	XLOC_044559_ops
ENSG00000204876	XLOC_044564_ops
ENSG00000204876	XLOC_044565_ops
ENSG00000204904	XLOC_038327_ops
ENSG00000204904	XLOC_038328_ops
ENSG00000204904	XLOC_038329_ops
ENSG00000204929	XLOC_009033_ops
ENSG00000204929	XLOC_009034_ops
ENSG00000204929	XLOC_009040_ops
ENSG00000204929	XLOC_009041_ops
ENSG00000204934	XLOC_042335_ops
ENSG00000204934	XLOC_042337_ops
ENSG00000204934	XLOC_042339_ops
ENSG00000204934	XLOC_042341_ops
ENSG00000204934	XLOC_042342_ops
ENSG00000204934	XLOC_044444_ops
ENSG00000204934	XLOC_044447_ops
ENSG00000204934	XLOC_044448_ops
ENSG00000204934	XLOC_044481_ops
ENSG00000204934	XLOC_044484_ops
ENSG00000204934	XLOC_044485_ops
ENSG00000204934	XLOC_044488_ops
ENSG00000204934	XLOC_044489_ops
ENSG00000204934	XLOC_044502_ops
ENSG00000204949	XLOC_023163_ops
ENSG00000204949	XLOC_023165_ops
ENSG00000204949	XLOC_023166_ops
ENSG00000204949	XLOC_023167_ops
ENSG00000204949	XLOC_023170_ops
ENSG00000204949	XLOC_023171_ops
ENSG00000204971	XLOC_026574_ops
ENSG00000204971	XLOC_026575_ops
ENSG00000204971	XLOC_026577_ops
ENSG00000204971	XLOC_026579_ops
ENSG00000204971	XLOC_026582_ops
ENSG00000204971	XLOC_026583_ops
ENSG00000204990	XLOC_044391_ops
ENSG00000204990	XLOC_044392_ops
ENSG00000204990	XLOC_044395_ops
ENSG00000205015	XLOC_004458_ops
ENSG00000205015	XLOC_004459_ops
ENSG00000205015	XLOC_004465_ops
ENSG00000205015	XLOC_004466_ops
ENSG00000205015	XLOC_004467_ops
ENSG00000205015	XLOC_004468_ops
ENSG00000205015	XLOC_014923_ops
ENSG00000205018	XLOC_004458_ops
ENSG00000205018	XLOC_004459_ops
ENSG00000205018	XLOC_004465_ops
ENSG00000205037	XLOC_009428_ops
ENSG00000205037	XLOC_009429_ops
ENSG00000205037	XLOC_009430_ops
ENSG00000205037	XLOC_009432_ops
ENSG00000205041	XLOC_027033_ops
ENSG00000205041	XLOC_030100_ops
ENSG00000205041	XLOC_030101_ops
ENSG00000205041	XLOC_030103_ops
ENSG00000205041	XLOC_030104_ops
ENSG00000205041	XLOC_030106_ops
ENSG00000205041	XLOC_030107_ops
ENSG00000205041	XLOC_030108_ops
ENSG00000205041	XLOC_030109_ops
ENSG00000205041	XLOC_030110_ops
ENSG00000205041	XLOC_030113_ops
ENSG00000205041	XLOC_030114_ops
ENSG00000205041	XLOC_030116_ops
ENSG00000205041	XLOC_030117_ops
ENSG00000205041	XLOC_030119_ops
ENSG00000205054	XLOC_004190_ops
ENSG00000205054	XLOC_004191_ops
ENSG00000205054	XLOC_004192_ops
ENSG00000205054	XLOC_004194_ops
ENSG00000205056	XLOC_041392_ops
ENSG00000205056	XLOC_041394_ops
ENSG00000205106	XLOC_032212_ops
ENSG00000205106	XLOC_032213_ops
ENSG00000205106	XLOC_032214_ops
ENSG00000205106	XLOC_032215_ops
ENSG00000205106	XLOC_032216_ops
ENSG00000205106	XLOC_032219_ops
ENSG00000205106	XLOC_032220_ops
ENSG00000205106	XLOC_032223_ops
ENSG00000205106	XLOC_032224_ops
ENSG00000205106	XLOC_032225_ops
ENSG00000205106	XLOC_032226_ops
ENSG00000205106	XLOC_034037_ops
ENSG00000205174	XLOC_044146_ops
ENSG00000205181	XLOC_004024_ops
ENSG00000205181	XLOC_004025_ops
ENSG00000205181	XLOC_004026_ops
ENSG00000205181	XLOC_004027_ops
ENSG00000205293	XLOC_022056_ops
ENSG00000205293	XLOC_022059_ops
ENSG00000205293	XLOC_022060_ops
ENSG00000205325	XLOC_015865_ops
ENSG00000205325	XLOC_015869_ops
ENSG00000205325	XLOC_015870_ops
ENSG00000205325	XLOC_015871_ops
ENSG00000205325	XLOC_015874_ops
ENSG00000205334	XLOC_008353_ops
ENSG00000205334	XLOC_008354_ops
ENSG00000205334	XLOC_008355_ops
ENSG00000205334	XLOC_008356_ops
[truncated: 65,268 more rows]

## Sheet: Supplementary Table 2d
human gene	chicken gene
ENSG00000082929	XLOC_019957_chc
ENSG00000082929	XLOC_019960_chc
ENSG00000082929	XLOC_019963_chc
ENSG00000082929	XLOC_019968_chc
ENSG00000082929	XLOC_019975_chc
ENSG00000082929	XLOC_019977_chc
ENSG00000082929	XLOC_019980_chc
ENSG00000082929	XLOC_019981_chc
ENSG00000082929	XLOC_019982_chc
ENSG00000082929	XLOC_019984_chc
ENSG00000082929	XLOC_021708_chc
ENSG00000082929	XLOC_021709_chc
ENSG00000082929	XLOC_021711_chc
ENSG00000082929	XLOC_021712_chc
ENSG00000082929	XLOC_021713_chc
ENSG00000082929	XLOC_021716_chc
ENSG00000083622	XLOC_000463_chc
ENSG00000083622	XLOC_000465_chc
ENSG00000083622	XLOC_000466_chc
ENSG00000083622	XLOC_000468_chc
ENSG00000083622	XLOC_000469_chc
ENSG00000083622	XLOC_000470_chc
ENSG00000083622	XLOC_000471_chc
ENSG00000083622	XLOC_000472_chc
ENSG00000083622	XLOC_000473_chc
ENSG00000083622	XLOC_000476_chc
ENSG00000083622	XLOC_000477_chc
ENSG00000083622	XLOC_000481_chc
ENSG00000083622	XLOC_000483_chc
ENSG00000083622	XLOC_004568_chc
ENSG00000083622	XLOC_004574_chc
ENSG00000083622	XLOC_004575_chc
ENSG00000093100	XLOC_001253_chc
ENSG00000093100	XLOC_001254_chc
ENSG00000093100	XLOC_001255_chc
ENSG00000093100	XLOC_001257_chc
ENSG00000093100	XLOC_001258_chc
ENSG00000093100	XLOC_001259_chc
ENSG00000093100	XLOC_001261_chc
ENSG00000093100	XLOC_001264_chc
ENSG00000093100	XLOC_001265_chc
ENSG00000093100	XLOC_005399_chc
ENSG00000093100	XLOC_005400_chc
ENSG00000093100	XLOC_005402_chc
ENSG00000093100	XLOC_005404_chc
ENSG00000093100	XLOC_005405_chc
ENSG00000093100	XLOC_005406_chc
ENSG00000093100	XLOC_005408_chc
ENSG00000093100	XLOC_005412_chc
ENSG00000093100	XLOC_005413_chc
ENSG00000093100	XLOC_005414_chc
ENSG00000093100	XLOC_005418_chc
ENSG00000093100	XLOC_005419_chc
ENSG00000093100	XLOC_005420_chc
ENSG00000093100	XLOC_005421_chc
ENSG00000093100	XLOC_005422_chc
ENSG00000093100	XLOC_005423_chc
ENSG00000099869	XLOC_022168_chc
ENSG00000099869	XLOC_022169_chc
ENSG00000099869	XLOC_022170_chc
ENSG00000099869	XLOC_022173_chc
ENSG00000099869	XLOC_022175_chc
ENSG00000099869	XLOC_023458_chc
ENSG00000099869	XLOC_023462_chc
ENSG00000099869	XLOC_023464_chc
ENSG00000099869	XLOC_023466_chc
ENSG00000099869	XLOC_023467_chc
ENSG00000099869	XLOC_023468_chc
ENSG00000099869	XLOC_023470_chc
ENSG00000099869	XLOC_023471_chc
ENSG00000099869	XLOC_023472_chc
ENSG00000099869	XLOC_023473_chc
ENSG00000099869	XLOC_023474_chc
ENSG00000099869	XLOC_023475_chc
ENSG00000099869	XLOC_023476_chc
ENSG00000099869	XLOC_023477_chc
ENSG00000099869	XLOC_023478_chc
ENSG00000099869	XLOC_023479_chc
ENSG00000099869	XLOC_023481_chc
ENSG00000099869	XLOC_023484_chc
ENSG00000099869	XLOC_023486_chc
ENSG00000099869	XLOC_023487_chc
ENSG00000099869	XLOC_023488_chc
ENSG00000099869	XLOC_023489_chc
ENSG00000115934	XLOC_001359_chc
ENSG00000115934	XLOC_001362_chc
ENSG00000115934	XLOC_001364_chc
ENSG00000115934	XLOC_001366_chc
ENSG00000115934	XLOC_001367_chc
ENSG00000115934	XLOC_001368_chc
ENSG00000115934	XLOC_001370_chc
ENSG00000115934	XLOC_001371_chc
ENSG00000115934	XLOC_001373_chc
ENSG00000115934	XLOC_001374_chc
ENSG00000115934	XLOC_001377_chc
ENSG00000115934	XLOC_001378_chc
ENSG00000115934	XLOC_001379_chc
ENSG00000115934	XLOC_001380_chc
ENSG00000115934	XLOC_001381_chc
ENSG00000115934	XLOC_001382_chc
ENSG00000115934	XLOC_001383_chc
ENSG00000115934	XLOC_005479_chc
ENSG00000115934	XLOC_005480_chc
ENSG00000115934	XLOC_005481_chc
ENSG00000115934	XLOC_005483_chc
ENSG00000115934	XLOC_005484_chc
ENSG00000115934	XLOC_005485_chc
ENSG00000115934	XLOC_005486_chc
ENSG00000115934	XLOC_005491_chc
ENSG00000115934	XLOC_005492_chc
ENSG00000115934	XLOC_005495_chc
ENSG00000115934	XLOC_005496_chc
ENSG00000115934	XLOC_005498_chc
ENSG00000115934	XLOC_005499_chc
ENSG00000115934	XLOC_005503_chc
ENSG00000115934	XLOC_005505_chc
ENSG00000115934	XLOC_005507_chc
ENSG00000115934	XLOC_005509_chc
ENSG00000115934	XLOC_005510_chc
ENSG00000115934	XLOC_005515_chc
ENSG00000115934	XLOC_005516_chc
ENSG00000116652	XLOC_027728_chc
ENSG00000116652	XLOC_027729_chc
ENSG00000116652	XLOC_027730_chc
ENSG00000116652	XLOC_027732_chc
ENSG00000116652	XLOC_027733_chc
ENSG00000116652	XLOC_027734_chc
ENSG00000116652	XLOC_027735_chc
ENSG00000116652	XLOC_027736_chc
ENSG00000116652	XLOC_027738_chc
ENSG00000116883	XLOC_037561_chc
ENSG00000116883	XLOC_037562_chc
ENSG00000116883	XLOC_037563_chc
ENSG00000116883	XLOC_037565_chc
ENSG00000116883	XLOC_037566_chc
ENSG00000116883	XLOC_037567_chc
ENSG00000116883	XLOC_037569_chc
ENSG00000116883	XLOC_037570_chc
ENSG00000116883	XLOC_037571_chc
ENSG00000116883	XLOC_037572_chc
ENSG00000116883	XLOC_037573_chc
ENSG00000116883	XLOC_037575_chc
ENSG00000116883	XLOC_037576_chc
ENSG00000116883	XLOC_037577_chc
ENSG00000116883	XLOC_037578_chc
ENSG00000116883	XLOC_037580_chc
ENSG00000116883	XLOC_037583_chc
ENSG00000116883	XLOC_037584_chc
ENSG00000117242	XLOC_036759_chc
ENSG00000117242	XLOC_036761_chc
ENSG00000117242	XLOC_036762_chc
ENSG00000117242	XLOC_036763_chc
ENSG00000117242	XLOC_036764_chc
ENSG00000117242	XLOC_036765_chc
ENSG00000117242	XLOC_036766_chc
ENSG00000117242	XLOC_036768_chc
ENSG00000117242	XLOC_036769_chc
ENSG00000117242	XLOC_036770_chc
ENSG00000117242	XLOC_036772_chc
ENSG00000117242	XLOC_036773_chc
ENSG00000117242	XLOC_036774_chc
ENSG00000117242	XLOC_036775_chc
ENSG00000117242	XLOC_036776_chc
ENSG00000117242	XLOC_036777_chc
ENSG00000117242	XLOC_036797_chc
ENSG00000117242	XLOC_036798_chc
ENSG00000117242	XLOC_036800_chc
ENSG00000117242	XLOC_036805_chc
ENSG00000117242	XLOC_036807_chc
ENSG00000117242	XLOC_036808_chc
ENSG00000117242	XLOC_036809_chc
ENSG00000117242	XLOC_036811_chc
ENSG00000117242	XLOC_036813_chc
ENSG00000117242	XLOC_036814_chc
ENSG00000117242	XLOC_036828_chc
ENSG00000117242	XLOC_036830_chc
ENSG00000117242	XLOC_036831_chc
ENSG00000117242	XLOC_036832_chc
ENSG00000117242	XLOC_036835_chc
ENSG00000117242	XLOC_036836_chc
ENSG00000117242	XLOC_036837_chc
ENSG00000117242	XLOC_036838_chc
ENSG00000117242	XLOC_036839_chc
ENSG00000117242	XLOC_036840_chc
ENSG00000117242	XLOC_036970_chc
ENSG00000117242	XLOC_036971_chc
ENSG00000117242	XLOC_036972_chc
ENSG00000117242	XLOC_036973_chc
ENSG00000117242	XLOC_036975_chc
ENSG00000117242	XLOC_036976_chc
ENSG00000117242	XLOC_036978_chc
ENSG00000117242	XLOC_036979_chc
ENSG00000117242	XLOC_036980_chc
ENSG00000117242	XLOC_036981_chc
ENSG00000117242	XLOC_036986_chc
ENSG00000117242	XLOC_036987_chc
ENSG00000117242	XLOC_036988_chc
ENSG00000117242	XLOC_036989_chc
ENSG00000117242	XLOC_036990_chc
ENSG00000117242	XLOC_036991_chc
ENSG00000117242	XLOC_036992_chc
ENSG00000117242	XLOC_036993_chc
ENSG00000117242	XLOC_036994_chc
ENSG00000117242	XLOC_036995_chc
ENSG00000117242	XLOC_036996_chc
ENSG00000117242	XLOC_036998_chc
ENSG00000117242	XLOC_036999_chc
ENSG00000117242	XLOC_037000_chc
ENSG00000117242	XLOC_037001_chc
ENSG00000117242	XLOC_037002_chc
ENSG00000117242	XLOC_037005_chc
ENSG00000117242	XLOC_037006_chc
ENSG00000117242	XLOC_037007_chc
ENSG00000117242	XLOC_037008_chc
ENSG00000117242	XLOC_037009_chc
ENSG00000117242	XLOC_037011_chc
ENSG00000117242	XLOC_037012_chc
ENSG00000117242	XLOC_037013_chc
ENSG00000117242	XLOC_037014_chc
ENSG00000117242	XLOC_037015_chc
ENSG00000117242	XLOC_037016_chc
ENSG00000117242	XLOC_037017_chc
ENSG00000117242	XLOC_037019_chc
ENSG00000117242	XLOC_037020_chc
ENSG00000117242	XLOC_037021_chc
ENSG00000117242	XLOC_037022_chc
ENSG00000117242	XLOC_037023_chc
ENSG00000117242	XLOC_037024_chc
ENSG00000117242	XLOC_037025_chc
ENSG00000117242	XLOC_037026_chc
ENSG00000117242	XLOC_037027_chc
ENSG00000117242	XLOC_037028_chc
ENSG00000117242	XLOC_037029_chc
ENSG00000117242	XLOC_037030_chc
ENSG00000117242	XLOC_037032_chc
ENSG00000117242	XLOC_037033_chc
ENSG00000117242	XLOC_037034_chc
ENSG00000120664	XLOC_007758_chc
ENSG00000120664	XLOC_007760_chc
ENSG00000120664	XLOC_007762_chc
ENSG00000120664	XLOC_007764_chc
ENSG00000120664	XLOC_007769_chc
ENSG00000120664	XLOC_007770_chc
ENSG00000120664	XLOC_007773_chc
ENSG00000120664	XLOC_007777_chc
ENSG00000120664	XLOC_007778_chc
ENSG00000122043	XLOC_007803_chc
ENSG00000122043	XLOC_007804_chc
ENSG00000122043	XLOC_007805_chc
ENSG00000122043	XLOC_007806_chc
ENSG00000122043	XLOC_007807_chc
ENSG00000122043	XLOC_007808_chc
ENSG00000122043	XLOC_007810_chc
ENSG00000122043	XLOC_007813_chc
ENSG00000122043	XLOC_007815_chc
ENSG00000122043	XLOC_007817_chc
ENSG00000122548	XLOC_011869_chc
ENSG00000122548	XLOC_011870_chc
ENSG00000122548	XLOC_011871_chc
ENSG00000122548	XLOC_011872_chc
ENSG00000122548	XLOC_011873_chc
ENSG00000122548	XLOC_011875_chc
ENSG00000122548	XLOC_011876_chc
ENSG00000122548	XLOC_011877_chc
ENSG00000122548	XLOC_011878_chc
ENSG00000122548	XLOC_011880_chc
ENSG00000122548	XLOC_011882_chc
ENSG00000122548	XLOC_011891_chc
ENSG00000124835	XLOC_025909_chc
ENSG00000124835	XLOC_025911_chc
ENSG00000124835	XLOC_025913_chc
ENSG00000124835	XLOC_025914_chc
ENSG00000124835	XLOC_025915_chc
ENSG00000124835	XLOC_025916_chc
ENSG00000124835	XLOC_025925_chc
ENSG00000124835	XLOC_025933_chc
ENSG00000124835	XLOC_025934_chc
ENSG00000124835	XLOC_026588_chc
ENSG00000124835	XLOC_026589_chc
ENSG00000124835	XLOC_026593_chc
ENSG00000124835	XLOC_026595_chc
ENSG00000124835	XLOC_026597_chc
ENSG00000124835	XLOC_026598_chc
ENSG00000124835	XLOC_026600_chc
ENSG00000124835	XLOC_026601_chc
ENSG00000124835	XLOC_026602_chc
ENSG00000124835	XLOC_026603_chc
ENSG00000124835	XLOC_026604_chc
ENSG00000124835	XLOC_026605_chc
ENSG00000124835	XLOC_026607_chc
ENSG00000124835	XLOC_026608_chc
ENSG00000124835	XLOC_026609_chc
ENSG00000124835	XLOC_026611_chc
ENSG00000124835	XLOC_026612_chc
ENSG00000124835	XLOC_026613_chc
ENSG00000124835	XLOC_026614_chc
ENSG00000124835	XLOC_026615_chc
ENSG00000124915	XLOC_021967_chc
ENSG00000124915	XLOC_021968_chc
ENSG00000124915	XLOC_021969_chc
ENSG00000124915	XLOC_021970_chc
ENSG00000124915	XLOC_021971_chc
ENSG00000124915	XLOC_022259_chc
ENSG00000124915	XLOC_022261_chc
ENSG00000124915	XLOC_022262_chc
ENSG00000124915	XLOC_022265_chc
ENSG00000124915	XLOC_022267_chc
ENSG00000124915	XLOC_022288_chc
ENSG00000124915	XLOC_022290_chc
ENSG00000124915	XLOC_022291_chc
ENSG00000124915	XLOC_022292_chc
ENSG00000124915	XLOC_022293_chc
ENSG00000124915	XLOC_022294_chc
ENSG00000124915	XLOC_022295_chc
ENSG00000124915	XLOC_022296_chc
ENSG00000124915	XLOC_022297_chc
ENSG00000124915	XLOC_022298_chc
ENSG00000125514	XLOC_036428_chc
ENSG00000125514	XLOC_036429_chc
ENSG00000125514	XLOC_036430_chc
ENSG00000125514	XLOC_036432_chc
ENSG00000125514	XLOC_036433_chc
ENSG00000125514	XLOC_036434_chc
ENSG00000125514	XLOC_036435_chc
ENSG00000125514	XLOC_036440_chc
ENSG00000125514	XLOC_036443_chc
ENSG00000125514	XLOC_036444_chc
ENSG00000125514	XLOC_036445_chc
ENSG00000125514	XLOC_036446_chc
ENSG00000125514	XLOC_036448_chc
ENSG00000125514	XLOC_036449_chc
ENSG00000125514	XLOC_036457_chc
ENSG00000125514	XLOC_036458_chc
ENSG00000125514	XLOC_036459_chc
ENSG00000125514	XLOC_036460_chc
ENSG00000125514	XLOC_036461_chc
ENSG00000125514	XLOC_036462_chc
ENSG00000125514	XLOC_036463_chc
ENSG00000125514	XLOC_036464_chc
ENSG00000125899	XLOC_014354_chc
ENSG00000125899	XLOC_016557_chc
ENSG00000125899	XLOC_016559_chc
ENSG00000125899	XLOC_016562_chc
ENSG00000125899	XLOC_016563_chc
ENSG00000125899	XLOC_016565_chc
ENSG00000125899	XLOC_016566_chc
ENSG00000125899	XLOC_016568_chc
ENSG00000125899	XLOC_016569_chc
ENSG00000125899	XLOC_016570_chc
ENSG00000125899	XLOC_016572_chc
ENSG00000128254	XLOC_033621_chc
ENSG00000128254	XLOC_033622_chc
ENSG00000128254	XLOC_033623_chc
ENSG00000128254	XLOC_033624_chc
ENSG00000128254	XLOC_033625_chc
ENSG00000128254	XLOC_033626_chc
ENSG00000128254	XLOC_033628_chc
ENSG00000128254	XLOC_033629_chc
ENSG00000128254	XLOC_033631_chc
ENSG00000128254	XLOC_033632_chc
ENSG00000128254	XLOC_033633_chc
ENSG00000128254	XLOC_033635_chc
ENSG00000128254	XLOC_033636_chc
ENSG00000128254	XLOC_033637_chc
ENSG00000128254	XLOC_033638_chc
ENSG00000128254	XLOC_033640_chc
ENSG00000128254	XLOC_033641_chc
ENSG00000128254	XLOC_033643_chc
ENSG00000128254	XLOC_033644_chc
ENSG00000128254	XLOC_033645_chc
ENSG00000128254	XLOC_033646_chc
ENSG00000128254	XLOC_033647_chc
ENSG00000128254	XLOC_033648_chc
ENSG00000130600	XLOC_022177_chc
ENSG00000130600	XLOC_022180_chc
ENSG00000130600	XLOC_022182_chc
ENSG00000130600	XLOC_022183_chc
ENSG00000130600	XLOC_022184_chc
ENSG00000130600	XLOC_022185_chc
ENSG00000130600	XLOC_022187_chc
ENSG00000130600	XLOC_022188_chc
ENSG00000130600	XLOC_022191_chc
ENSG00000130600	XLOC_022192_chc
ENSG00000130600	XLOC_022193_chc
ENSG00000130600	XLOC_022194_chc
ENSG00000130600	XLOC_022195_chc
ENSG00000130600	XLOC_022197_chc
ENSG00000130600	XLOC_022198_chc
ENSG00000130600	XLOC_022199_chc
ENSG00000130600	XLOC_022201_chc
ENSG00000130600	XLOC_022202_chc
ENSG00000130600	XLOC_022204_chc
ENSG00000130600	XLOC_022205_chc
ENSG00000130600	XLOC_022206_chc
ENSG00000130600	XLOC_022209_chc
ENSG00000130600	XLOC_022211_chc
ENSG00000130600	XLOC_022213_chc
ENSG00000130600	XLOC_022214_chc
ENSG00000130600	XLOC_023459_chc
ENSG00000130600	XLOC_023460_chc
ENSG00000130600	XLOC_023461_chc
ENSG00000130600	XLOC_023462_chc
ENSG00000131484	XLOC_038734_chc
ENSG00000131484	XLOC_038735_chc
ENSG00000131484	XLOC_038737_chc
ENSG00000131484	XLOC_038738_chc
ENSG00000131484	XLOC_038740_chc
ENSG00000131484	XLOC_038742_chc
ENSG00000131484	XLOC_038743_chc
ENSG00000131484	XLOC_038746_chc
ENSG00000131484	XLOC_038747_chc
ENSG00000131484	XLOC_038748_chc
ENSG00000131484	XLOC_038749_chc
ENSG00000131484	XLOC_038750_chc
ENSG00000131484	XLOC_038751_chc
ENSG00000131484	XLOC_038752_chc
ENSG00000131484	XLOC_038753_chc
ENSG00000131484	XLOC_038754_chc
ENSG00000131484	XLOC_038755_chc
ENSG00000131484	XLOC_038757_chc
ENSG00000131484	XLOC_038758_chc
ENSG00000131484	XLOC_038760_chc
ENSG00000131484	XLOC_038762_chc
ENSG00000131484	XLOC_038763_chc
ENSG00000131484	XLOC_038764_chc
ENSG00000131484	XLOC_038765_chc
ENSG00000131484	XLOC_038767_chc
ENSG00000131484	XLOC_038769_chc
ENSG00000131484	XLOC_038770_chc
ENSG00000131484	XLOC_038771_chc
ENSG00000131484	XLOC_038772_chc
ENSG00000131484	XLOC_038941_chc
ENSG00000131484	XLOC_038942_chc
ENSG00000131484	XLOC_038943_chc
ENSG00000131484	XLOC_038944_chc
ENSG00000131484	XLOC_038946_chc
ENSG00000131484	XLOC_038947_chc
ENSG00000131484	XLOC_038948_chc
ENSG00000131484	XLOC_038949_chc
ENSG00000131484	XLOC_038952_chc
ENSG00000131484	XLOC_038953_chc
ENSG00000131484	XLOC_038954_chc
ENSG00000131484	XLOC_038957_chc
ENSG00000131484	XLOC_038959_chc
ENSG00000131484	XLOC_038960_chc
ENSG00000131484	XLOC_038977_chc
ENSG00000131484	XLOC_038979_chc
ENSG00000132204	XLOC_010278_chc
ENSG00000132204	XLOC_010279_chc
ENSG00000132204	XLOC_010281_chc
ENSG00000132832	XLOC_036012_chc
ENSG00000132832	XLOC_036014_chc
ENSG00000132832	XLOC_036015_chc
ENSG00000132832	XLOC_036016_chc
ENSG00000132832	XLOC_036017_chc
ENSG00000132832	XLOC_036018_chc
ENSG00000132832	XLOC_036019_chc
ENSG00000132832	XLOC_036020_chc
ENSG00000132832	XLOC_036021_chc
ENSG00000132832	XLOC_036022_chc
ENSG00000132832	XLOC_036024_chc
ENSG00000132832	XLOC_036027_chc
ENSG00000132832	XLOC_036336_chc
ENSG00000132832	XLOC_036338_chc
ENSG00000132832	XLOC_036340_chc
ENSG00000132832	XLOC_036342_chc
ENSG00000132832	XLOC_036344_chc
ENSG00000132832	XLOC_036345_chc
ENSG00000132832	XLOC_036346_chc
ENSG00000132832	XLOC_036371_chc
ENSG00000132832	XLOC_036395_chc
ENSG00000132832	XLOC_036397_chc
ENSG00000136275	XLOC_009429_chc
ENSG00000136275	XLOC_009430_chc
ENSG00000137808	XLOC_029776_chc
ENSG00000137808	XLOC_029777_chc
ENSG00000137808	XLOC_029779_chc
ENSG00000137808	XLOC_029780_chc
ENSG00000137808	XLOC_029782_chc
ENSG00000137808	XLOC_029783_chc
ENSG00000145063	XLOC_018164_chc
ENSG00000145063	XLOC_018166_chc
ENSG00000145063	XLOC_018167_chc
ENSG00000145063	XLOC_018169_chc
ENSG00000145063	XLOC_018170_chc
ENSG00000145063	XLOC_018171_chc
ENSG00000145063	XLOC_018172_chc
ENSG00000145063	XLOC_018173_chc
ENSG00000145063	XLOC_018175_chc
ENSG00000145063	XLOC_018178_chc
ENSG00000145063	XLOC_018179_chc
ENSG00000145063	XLOC_018180_chc
ENSG00000145063	XLOC_018182_chc
ENSG00000145063	XLOC_018184_chc
ENSG00000145063	XLOC_018188_chc
ENSG00000146521	XLOC_014903_chc
ENSG00000146521	XLOC_014904_chc
ENSG00000146521	XLOC_014907_chc
ENSG00000146521	XLOC_014908_chc
ENSG00000146521	XLOC_014909_chc
ENSG00000146521	XLOC_014910_chc
ENSG00000146521	XLOC_014912_chc
ENSG00000146521	XLOC_014913_chc
ENSG00000146521	XLOC_014914_chc
ENSG00000146521	XLOC_014915_chc
ENSG00000146521	XLOC_014916_chc
ENSG00000146521	XLOC_014917_chc
ENSG00000146521	XLOC_014918_chc
ENSG00000146521	XLOC_014919_chc
ENSG00000146521	XLOC_014920_chc
ENSG00000146521	XLOC_014921_chc
ENSG00000146521	XLOC_014923_chc
ENSG00000146521	XLOC_014924_chc
ENSG00000146666	XLOC_009429_chc
ENSG00000146666	XLOC_009430_chc
ENSG00000151303	XLOC_024498_chc
ENSG00000151303	XLOC_024500_chc
ENSG00000151303	XLOC_024501_chc
ENSG00000151303	XLOC_024503_chc
ENSG00000151303	XLOC_024506_chc
ENSG00000151303	XLOC_024507_chc
ENSG00000151303	XLOC_024508_chc
ENSG00000151303	XLOC_024509_chc
ENSG00000151303	XLOC_024510_chc
ENSG00000152931	XLOC_039929_chc
ENSG00000152931	XLOC_039932_chc
ENSG00000152931	XLOC_039933_chc
ENSG00000152931	XLOC_039934_chc
ENSG00000152931	XLOC_039935_chc
ENSG00000152931	XLOC_039936_chc
ENSG00000153363	XLOC_016765_chc
ENSG00000153363	XLOC_016766_chc
ENSG00000153363	XLOC_016768_chc
ENSG00000153363	XLOC_016769_chc
ENSG00000153363	XLOC_016770_chc
ENSG00000153363	XLOC_016771_chc
ENSG00000153363	XLOC_016772_chc
ENSG00000153363	XLOC_016773_chc
ENSG00000153363	XLOC_016774_chc
ENSG00000153363	XLOC_016775_chc
ENSG00000153363	XLOC_016777_chc
ENSG00000153363	XLOC_016779_chc
ENSG00000153363	XLOC_016780_chc
ENSG00000153363	XLOC_016782_chc
ENSG00000162888	XLOC_038512_chc
ENSG00000162888	XLOC_038525_chc
ENSG00000162888	XLOC_038527_chc
ENSG00000162888	XLOC_038528_chc
ENSG00000162888	XLOC_038529_chc
ENSG00000162888	XLOC_038531_chc
ENSG00000162888	XLOC_038532_chc
ENSG00000162888	XLOC_038533_chc
ENSG00000162888	XLOC_038544_chc
ENSG00000162888	XLOC_038545_chc
ENSG00000162888	XLOC_038546_chc
ENSG00000162888	XLOC_038547_chc
ENSG00000162888	XLOC_038548_chc
ENSG00000162888	XLOC_038549_chc
ENSG00000162888	XLOC_038550_chc
ENSG00000162888	XLOC_038554_chc
ENSG00000162888	XLOC_038555_chc
ENSG00000162888	XLOC_038556_chc
ENSG00000162888	XLOC_038558_chc
ENSG00000162888	XLOC_038559_chc
ENSG00000162888	XLOC_038560_chc
ENSG00000162888	XLOC_038562_chc
ENSG00000162888	XLOC_038563_chc
ENSG00000162888	XLOC_038565_chc
ENSG00000162888	XLOC_038566_chc
ENSG00000162888	XLOC_038567_chc
ENSG00000162888	XLOC_038570_chc
ENSG00000162888	XLOC_038571_chc
ENSG00000162888	XLOC_038572_chc
ENSG00000162947	XLOC_027129_chc
ENSG00000162947	XLOC_027131_chc
ENSG00000162947	XLOC_027132_chc
ENSG00000162947	XLOC_027133_chc
ENSG00000163009	XLOC_015935_chc
ENSG00000163009	XLOC_015936_chc
ENSG00000163009	XLOC_015937_chc
ENSG00000163009	XLOC_015938_chc
ENSG00000163009	XLOC_015939_chc
ENSG00000163009	XLOC_015942_chc
ENSG00000163009	XLOC_015943_chc
ENSG00000163009	XLOC_015944_chc
ENSG00000163009	XLOC_015945_chc
ENSG00000163009	XLOC_015947_chc
ENSG00000163009	XLOC_015948_chc
ENSG00000163009	XLOC_015949_chc
ENSG00000163009	XLOC_015953_chc
ENSG00000163009	XLOC_015955_chc
ENSG00000163009	XLOC_015959_chc
ENSG00000163009	XLOC_015960_chc
ENSG00000163009	XLOC_015964_chc
ENSG00000163009	XLOC_015967_chc
ENSG00000163009	XLOC_015970_chc
ENSG00000163009	XLOC_015971_chc
ENSG00000163009	XLOC_015972_chc
ENSG00000163009	XLOC_015973_chc
ENSG00000163364	XLOC_026085_chc
ENSG00000163364	XLOC_026089_chc
ENSG00000163364	XLOC_026091_chc
ENSG00000163364	XLOC_026092_chc
ENSG00000163364	XLOC_026093_chc
ENSG00000163364	XLOC_026094_chc
ENSG00000163364	XLOC_026097_chc
ENSG00000163364	XLOC_026098_chc
ENSG00000163364	XLOC_026099_chc
ENSG00000163597	XLOC_034871_chc
ENSG00000163597	XLOC_034872_chc
ENSG00000163597	XLOC_034873_chc
ENSG00000163597	XLOC_034874_chc
ENSG00000163597	XLOC_034876_chc
ENSG00000163597	XLOC_034877_chc
ENSG00000163597	XLOC_034878_chc
ENSG00000163597	XLOC_034879_chc
ENSG00000163597	XLOC_034881_chc
ENSG00000163597	XLOC_034884_chc
ENSG00000163597	XLOC_035141_chc
ENSG00000163597	XLOC_035143_chc
ENSG00000163597	XLOC_035144_chc
ENSG00000163597	XLOC_035145_chc
ENSG00000163597	XLOC_035146_chc
ENSG00000163597	XLOC_035147_chc
ENSG00000163597	XLOC_035148_chc
ENSG00000163597	XLOC_035149_chc
ENSG00000163597	XLOC_035150_chc
ENSG00000163597	XLOC_035152_chc
ENSG00000163597	XLOC_035154_chc
ENSG00000163597	XLOC_035155_chc
ENSG00000163597	XLOC_035157_chc
ENSG00000163597	XLOC_035158_chc
ENSG00000163597	XLOC_035162_chc
ENSG00000163597	XLOC_035163_chc
ENSG00000163597	XLOC_035166_chc
ENSG00000163597	XLOC_035167_chc
ENSG00000163597	XLOC_035168_chc
ENSG00000163597	XLOC_035169_chc
ENSG00000163597	XLOC_035170_chc
ENSG00000163597	XLOC_035171_chc
ENSG00000163597	XLOC_035172_chc
ENSG00000163597	XLOC_035173_chc
ENSG00000163597	XLOC_035174_chc
ENSG00000163915	XLOC_028448_chc
ENSG00000163915	XLOC_028449_chc
ENSG00000163915	XLOC_028450_chc
ENSG00000163915	XLOC_028451_chc
ENSG00000163915	XLOC_028452_chc
ENSG00000163915	XLOC_028453_chc
ENSG00000163915	XLOC_028454_chc
ENSG00000163915	XLOC_028455_chc
ENSG00000163915	XLOC_028456_chc
ENSG00000163915	XLOC_028460_chc
ENSG00000163915	XLOC_028463_chc
ENSG00000163915	XLOC_028464_chc
ENSG00000163915	XLOC_028465_chc
ENSG00000163915	XLOC_028468_chc
ENSG00000163915	XLOC_028471_chc
ENSG00000163915	XLOC_028472_chc
ENSG00000163915	XLOC_028473_chc
ENSG00000163915	XLOC_028474_chc
ENSG00000163915	XLOC_028475_chc
ENSG00000163915	XLOC_028476_chc
ENSG00000163915	XLOC_028477_chc
ENSG00000163915	XLOC_028479_chc
ENSG00000163915	XLOC_028480_chc
ENSG00000163915	XLOC_028481_chc
ENSG00000163915	XLOC_028482_chc
ENSG00000163915	XLOC_028484_chc
ENSG00000163915	XLOC_028485_chc
ENSG00000163915	XLOC_028486_chc
ENSG00000163915	XLOC_028490_chc
ENSG00000163915	XLOC_028492_chc
ENSG00000163915	XLOC_028493_chc
ENSG00000163915	XLOC_028494_chc
ENSG00000163915	XLOC_028495_chc
ENSG00000163915	XLOC_028496_chc
ENSG00000163915	XLOC_028497_chc
ENSG00000163915	XLOC_028498_chc
ENSG00000163915	XLOC_028502_chc
ENSG00000163915	XLOC_028503_chc
ENSG00000163915	XLOC_028505_chc
ENSG00000163915	XLOC_028507_chc
ENSG00000163915	XLOC_028508_chc
ENSG00000163915	XLOC_028510_chc
ENSG00000163915	XLOC_028964_chc
ENSG00000163915	XLOC_028966_chc
ENSG00000164385	XLOC_009639_chc
ENSG00000164385	XLOC_009640_chc
ENSG00000164385	XLOC_009641_chc
ENSG00000164385	XLOC_009642_chc
ENSG00000164385	XLOC_009643_chc
ENSG00000164385	XLOC_009647_chc
ENSG00000164385	XLOC_009650_chc
ENSG00000164385	XLOC_009653_chc
ENSG00000164385	XLOC_009655_chc
ENSG00000164385	XLOC_009656_chc
ENSG00000164385	XLOC_012554_chc
ENSG00000164385	XLOC_012555_chc
ENSG00000164385	XLOC_012556_chc
ENSG00000164385	XLOC_012558_chc
ENSG00000164385	XLOC_012559_chc
ENSG00000164385	XLOC_012560_chc
ENSG00000164385	XLOC_012561_chc
ENSG00000164621	XLOC_032144_chc
ENSG00000164621	XLOC_032145_chc
ENSG00000164621	XLOC_032146_chc
ENSG00000164621	XLOC_032147_chc
ENSG00000164621	XLOC_032148_chc
ENSG00000164621	XLOC_032151_chc
ENSG00000164621	XLOC_032152_chc
ENSG00000164621	XLOC_032153_chc
ENSG00000164621	XLOC_032154_chc
ENSG00000164621	XLOC_032156_chc
ENSG00000165511	XLOC_005386_chc
ENSG00000165511	XLOC_005388_chc
ENSG00000165511	XLOC_024793_chc
ENSG00000165511	XLOC_024794_chc
ENSG00000165511	XLOC_024797_chc
ENSG00000165511	XLOC_024799_chc
ENSG00000165511	XLOC_024800_chc
ENSG00000165511	XLOC_024801_chc
ENSG00000165511	XLOC_024802_chc
ENSG00000165511	XLOC_024805_chc
ENSG00000165511	XLOC_024806_chc
ENSG00000165511	XLOC_024808_chc
ENSG00000165511	XLOC_024809_chc
ENSG00000165511	XLOC_024811_chc
ENSG00000165511	XLOC_024812_chc
ENSG00000165511	XLOC_024814_chc
ENSG00000165511	XLOC_024815_chc
ENSG00000165511	XLOC_024816_chc
ENSG00000165511	XLOC_025481_chc
ENSG00000165511	XLOC_025482_chc
ENSG00000165511	XLOC_031834_chc
ENSG00000165511	XLOC_031835_chc
ENSG00000165511	XLOC_031837_chc
ENSG00000165511	XLOC_031838_chc
ENSG00000166917	XLOC_025821_chc
ENSG00000166917	XLOC_025825_chc
ENSG00000166917	XLOC_025828_chc
ENSG00000167046	XLOC_036422_chc
ENSG00000167046	XLOC_036423_chc
ENSG00000167046	XLOC_036425_chc
ENSG00000167046	XLOC_036427_chc
ENSG00000167046	XLOC_036428_chc
ENSG00000167046	XLOC_036429_chc
ENSG00000167046	XLOC_036430_chc
ENSG00000167046	XLOC_036432_chc
ENSG00000167046	XLOC_036433_chc
ENSG00000167046	XLOC_036434_chc
ENSG00000167046	XLOC_036435_chc
ENSG00000167046	XLOC_036440_chc
ENSG00000167046	XLOC_036443_chc
ENSG00000167046	XLOC_036444_chc
ENSG00000167046	XLOC_036445_chc
ENSG00000167046	XLOC_036446_chc
ENSG00000167046	XLOC_036448_chc
ENSG00000167046	XLOC_036449_chc
ENSG00000167046	XLOC_036457_chc
ENSG00000167046	XLOC_036458_chc
ENSG00000167046	XLOC_036459_chc
ENSG00000167046	XLOC_036460_chc
ENSG00000167046	XLOC_036463_chc
ENSG00000167046	XLOC_036464_chc
ENSG00000167117	XLOC_035045_chc
ENSG00000167117	XLOC_035046_chc
ENSG00000167117	XLOC_035047_chc
ENSG00000167117	XLOC_035049_chc
ENSG00000167117	XLOC_035050_chc
ENSG00000167117	XLOC_035052_chc
ENSG00000167117	XLOC_035054_chc
ENSG00000167355	XLOC_004073_chc
ENSG00000167355	XLOC_004074_chc
ENSG00000167355	XLOC_004075_chc
ENSG00000167355	XLOC_004081_chc
ENSG00000167355	XLOC_004082_chc
ENSG00000167355	XLOC_042914_chc
ENSG00000167912	XLOC_010473_chc
ENSG00000167912	XLOC_010474_chc
ENSG00000167912	XLOC_010478_chc
ENSG00000167912	XLOC_010479_chc
ENSG00000167912	XLOC_013408_chc
ENSG00000168367	XLOC_030560_chc
ENSG00000168367	XLOC_030561_chc
ENSG00000168367	XLOC_030562_chc
ENSG00000168367	XLOC_030563_chc
ENSG00000168367	XLOC_030567_chc
ENSG00000168367	XLOC_030568_chc
ENSG00000168367	XLOC_030960_chc
ENSG00000168367	XLOC_030961_chc
ENSG00000168367	XLOC_030962_chc
ENSG00000168367	XLOC_030963_chc
ENSG00000168367	XLOC_030964_chc
ENSG00000168367	XLOC_030965_chc
ENSG00000168367	XLOC_030966_chc
ENSG00000168367	XLOC_030967_chc
ENSG00000168367	XLOC_030968_chc
ENSG00000168367	XLOC_030969_chc
ENSG00000168367	XLOC_030970_chc
ENSG00000168367	XLOC_030971_chc
ENSG00000168367	XLOC_030972_chc
ENSG00000168367	XLOC_030973_chc
ENSG00000168367	XLOC_030974_chc
ENSG00000168367	XLOC_030975_chc
ENSG00000168367	XLOC_030976_chc
ENSG00000168367	XLOC_030978_chc
ENSG00000168367	XLOC_030979_chc
ENSG00000168367	XLOC_030980_chc
ENSG00000168367	XLOC_030981_chc
ENSG00000168367	XLOC_030982_chc
ENSG00000168367	XLOC_030983_chc
ENSG00000168746	XLOC_036012_chc
ENSG00000168746	XLOC_036014_chc
ENSG00000168746	XLOC_036015_chc
ENSG00000168746	XLOC_036016_chc
ENSG00000168746	XLOC_036017_chc
ENSG00000168746	XLOC_036018_chc
ENSG00000168746	XLOC_036019_chc
ENSG00000168746	XLOC_036020_chc
ENSG00000168746	XLOC_036021_chc
ENSG00000168746	XLOC_036022_chc
ENSG00000168746	XLOC_036024_chc
ENSG00000168746	XLOC_036025_chc
ENSG00000168746	XLOC_036026_chc
ENSG00000168746	XLOC_036027_chc
ENSG00000168746	XLOC_036028_chc
ENSG00000168746	XLOC_036336_chc
ENSG00000168746	XLOC_036338_chc
ENSG00000168746	XLOC_036340_chc
ENSG00000168746	XLOC_036342_chc
ENSG00000168746	XLOC_036344_chc
ENSG00000168746	XLOC_036345_chc
ENSG00000168746	XLOC_036346_chc
ENSG00000168746	XLOC_036347_chc
ENSG00000168746	XLOC_036373_chc
ENSG00000168746	XLOC_036374_chc
ENSG00000168746	XLOC_036375_chc
ENSG00000168746	XLOC_036376_chc
ENSG00000168746	XLOC_036397_chc
ENSG00000170846	XLOC_019960_chc
ENSG00000170846	XLOC_019963_chc
ENSG00000170846	XLOC_019968_chc
ENSG00000170846	XLOC_019975_chc
ENSG00000170846	XLOC_019977_chc
ENSG00000170846	XLOC_019980_chc
ENSG00000170846	XLOC_019981_chc
ENSG00000170846	XLOC_019982_chc
ENSG00000170846	XLOC_019984_chc
ENSG00000170846	XLOC_019987_chc
ENSG00000170846	XLOC_019988_chc
ENSG00000170846	XLOC_019989_chc
ENSG00000170846	XLOC_019991_chc
ENSG00000170846	XLOC_019997_chc
ENSG00000170846	XLOC_019998_chc
ENSG00000170846	XLOC_021708_chc
ENSG00000170846	XLOC_021709_chc
ENSG00000170846	XLOC_021711_chc
ENSG00000170846	XLOC_021712_chc
ENSG00000170846	XLOC_021713_chc
ENSG00000170846	XLOC_021716_chc
ENSG00000170846	XLOC_021718_chc
ENSG00000170846	XLOC_021719_chc
ENSG00000170919	XLOC_003522_chc
ENSG00000170919	XLOC_003524_chc
ENSG00000170919	XLOC_003526_chc
ENSG00000170919	XLOC_003528_chc
ENSG00000170919	XLOC_003530_chc
ENSG00000170919	XLOC_003531_chc
ENSG00000170919	XLOC_003532_chc
ENSG00000170919	XLOC_003533_chc
ENSG00000170919	XLOC_003534_chc
ENSG00000170919	XLOC_003540_chc
ENSG00000170983	XLOC_016217_chc
ENSG00000170983	XLOC_016219_chc
ENSG00000170983	XLOC_016227_chc
ENSG00000170983	XLOC_016228_chc
ENSG00000170983	XLOC_016229_chc
ENSG00000170983	XLOC_016230_chc
ENSG00000170983	XLOC_016234_chc
ENSG00000170983	XLOC_016235_chc
ENSG00000171671	XLOC_022294_chc
ENSG00000171671	XLOC_022295_chc
ENSG00000171671	XLOC_022296_chc
ENSG00000171671	XLOC_022297_chc
ENSG00000171671	XLOC_022298_chc
ENSG00000171671	XLOC_022299_chc
ENSG00000171671	XLOC_022300_chc
ENSG00000171671	XLOC_022301_chc
ENSG00000171671	XLOC_022302_chc
ENSG00000171889	XLOC_041617_chc
ENSG00000172250	XLOC_001007_chc
ENSG00000172250	XLOC_001011_chc
ENSG00000172250	XLOC_005086_chc
ENSG00000172250	XLOC_005088_chc
ENSG00000172250	XLOC_005091_chc
ENSG00000172250	XLOC_005092_chc
ENSG00000172250	XLOC_005094_chc
ENSG00000172250	XLOC_005095_chc
ENSG00000172250	XLOC_005096_chc
ENSG00000172250	XLOC_005097_chc
ENSG00000172250	XLOC_005101_chc
ENSG00000172250	XLOC_005103_chc
ENSG00000172965	XLOC_016381_chc
ENSG00000172965	XLOC_016384_chc
ENSG00000172965	XLOC_016385_chc
ENSG00000172965	XLOC_016388_chc
ENSG00000173811	XLOC_008294_chc
ENSG00000173811	XLOC_008295_chc
ENSG00000173811	XLOC_008296_chc
ENSG00000173811	XLOC_008297_chc
ENSG00000173811	XLOC_008299_chc
ENSG00000173811	XLOC_008300_chc
ENSG00000173811	XLOC_008302_chc
ENSG00000173811	XLOC_008304_chc
ENSG00000173811	XLOC_008306_chc
ENSG00000173811	XLOC_008309_chc
ENSG00000173811	XLOC_008310_chc
ENSG00000173811	XLOC_008311_chc
ENSG00000173811	XLOC_009200_chc
ENSG00000173811	XLOC_009201_chc
ENSG00000173811	XLOC_009202_chc
ENSG00000173811	XLOC_009207_chc
ENSG00000173811	XLOC_009209_chc
ENSG00000173811	XLOC_009210_chc
ENSG00000173811	XLOC_009211_chc
ENSG00000173811	XLOC_009212_chc
ENSG00000173811	XLOC_009213_chc
ENSG00000173811	XLOC_009214_chc
ENSG00000173811	XLOC_011289_chc
ENSG00000173811	XLOC_011305_chc
ENSG00000173811	XLOC_011306_chc
ENSG00000173811	XLOC_011308_chc
ENSG00000173811	XLOC_011309_chc
ENSG00000173811	XLOC_011310_chc
ENSG00000173811	XLOC_012067_chc
ENSG00000173811	XLOC_012068_chc
ENSG00000173811	XLOC_012069_chc
ENSG00000173811	XLOC_012070_chc
ENSG00000173811	XLOC_012071_chc
ENSG00000173811	XLOC_012072_chc
ENSG00000173811	XLOC_012074_chc
ENSG00000173811	XLOC_012076_chc
ENSG00000173811	XLOC_012079_chc
ENSG00000173811	XLOC_012080_chc
ENSG00000173811	XLOC_012081_chc
ENSG00000173811	XLOC_012089_chc
ENSG00000173811	XLOC_012090_chc
ENSG00000173811	XLOC_012091_chc
ENSG00000173862	XLOC_009277_chc
ENSG00000173862	XLOC_009279_chc
ENSG00000173862	XLOC_009283_chc
ENSG00000173862	XLOC_009285_chc
ENSG00000173862	XLOC_009286_chc
ENSG00000173862	XLOC_009289_chc
ENSG00000173862	XLOC_009290_chc
ENSG00000173862	XLOC_009291_chc
ENSG00000173862	XLOC_009292_chc
ENSG00000173862	XLOC_009293_chc
ENSG00000173862	XLOC_012163_chc
ENSG00000173862	XLOC_012165_chc
ENSG00000173862	XLOC_012166_chc
ENSG00000173862	XLOC_012168_chc
ENSG00000173862	XLOC_012169_chc
ENSG00000173867	XLOC_029624_chc
ENSG00000173867	XLOC_029625_chc
ENSG00000173867	XLOC_029626_chc
ENSG00000173867	XLOC_029628_chc
ENSG00000173867	XLOC_029629_chc
ENSG00000173867	XLOC_029630_chc
ENSG00000173867	XLOC_029631_chc
ENSG00000173867	XLOC_029632_chc
ENSG00000173867	XLOC_029633_chc
ENSG00000173867	XLOC_029635_chc
ENSG00000173867	XLOC_029636_chc
ENSG00000173867	XLOC_029637_chc
ENSG00000173867	XLOC_030090_chc
ENSG00000174171	XLOC_022434_chc
ENSG00000174171	XLOC_022439_chc
ENSG00000174171	XLOC_022441_chc
ENSG00000174171	XLOC_022444_chc
ENSG00000174171	XLOC_022445_chc
ENSG00000174171	XLOC_022448_chc
ENSG00000174171	XLOC_023684_chc
ENSG00000174171	XLOC_023685_chc
ENSG00000174171	XLOC_023689_chc
ENSG00000174365	XLOC_036118_chc
ENSG00000174365	XLOC_036156_chc
ENSG00000174365	XLOC_036157_chc
ENSG00000174365	XLOC_036162_chc
ENSG00000174365	XLOC_036163_chc
ENSG00000174365	XLOC_036165_chc
ENSG00000174365	XLOC_036167_chc
ENSG00000174365	XLOC_036168_chc
ENSG00000174365	XLOC_036169_chc
ENSG00000174365	XLOC_036336_chc
ENSG00000174365	XLOC_036338_chc
ENSG00000174365	XLOC_036340_chc
ENSG00000174365	XLOC_036342_chc
ENSG00000174365	XLOC_036344_chc
ENSG00000174365	XLOC_036345_chc
ENSG00000174365	XLOC_036346_chc
ENSG00000174365	XLOC_036347_chc
ENSG00000174365	XLOC_036348_chc
ENSG00000174365	XLOC_036349_chc
ENSG00000174365	XLOC_036351_chc
ENSG00000174365	XLOC_036525_chc
ENSG00000174365	XLOC_036526_chc
ENSG00000174365	XLOC_036527_chc
ENSG00000174365	XLOC_036530_chc
ENSG00000174403	XLOC_036422_chc
ENSG00000174403	XLOC_036423_chc
ENSG00000174403	XLOC_036425_chc
ENSG00000174403	XLOC_036427_chc
ENSG00000174403	XLOC_036428_chc
ENSG00000174403	XLOC_036429_chc
ENSG00000174403	XLOC_036430_chc
ENSG00000174403	XLOC_036432_chc
ENSG00000174403	XLOC_036433_chc
ENSG00000174403	XLOC_036434_chc
ENSG00000174403	XLOC_036435_chc
ENSG00000174403	XLOC_036440_chc
ENSG00000174403	XLOC_036443_chc
ENSG00000174403	XLOC_036444_chc
ENSG00000174403	XLOC_036445_chc
ENSG00000174403	XLOC_036446_chc
ENSG00000174403	XLOC_036448_chc
ENSG00000174403	XLOC_036449_chc
ENSG00000174403	XLOC_036457_chc
ENSG00000174403	XLOC_036458_chc
ENSG00000174403	XLOC_036459_chc
ENSG00000174403	XLOC_036460_chc
ENSG00000174403	XLOC_036464_chc
ENSG00000174407	XLOC_036055_chc
ENSG00000174407	XLOC_036056_chc
ENSG00000174407	XLOC_036057_chc
ENSG00000174407	XLOC_036058_chc
ENSG00000174407	XLOC_036059_chc
ENSG00000174407	XLOC_036060_chc
ENSG00000174407	XLOC_036063_chc
ENSG00000174407	XLOC_036064_chc
ENSG00000174407	XLOC_036065_chc
ENSG00000174407	XLOC_036066_chc
ENSG00000174407	XLOC_036067_chc
ENSG00000174407	XLOC_036069_chc
ENSG00000174407	XLOC_036073_chc
ENSG00000174407	XLOC_036074_chc
ENSG00000174407	XLOC_036076_chc
ENSG00000174407	XLOC_036077_chc
ENSG00000174407	XLOC_036079_chc
ENSG00000174407	XLOC_036082_chc
ENSG00000174407	XLOC_036083_chc
ENSG00000174407	XLOC_036084_chc
ENSG00000174407	XLOC_036085_chc
ENSG00000174407	XLOC_036086_chc
ENSG00000174407	XLOC_036089_chc
ENSG00000174407	XLOC_036090_chc
ENSG00000174407	XLOC_036091_chc
ENSG00000174407	XLOC_036092_chc
ENSG00000174407	XLOC_036093_chc
ENSG00000174407	XLOC_036099_chc
ENSG00000174680	XLOC_002166_chc
ENSG00000174680	XLOC_002167_chc
ENSG00000174680	XLOC_002169_chc
ENSG00000174680	XLOC_002170_chc
ENSG00000174680	XLOC_002171_chc
ENSG00000174680	XLOC_002172_chc
ENSG00000174680	XLOC_002176_chc
ENSG00000175061	XLOC_035764_chc
ENSG00000175061	XLOC_035765_chc
ENSG00000175061	XLOC_035766_chc
ENSG00000175061	XLOC_035769_chc
ENSG00000175061	XLOC_035771_chc
ENSG00000175061	XLOC_035773_chc
ENSG00000175061	XLOC_035775_chc
ENSG00000175061	XLOC_035779_chc
ENSG00000175061	XLOC_035780_chc
ENSG00000175061	XLOC_035782_chc
ENSG00000175061	XLOC_035784_chc
ENSG00000175061	XLOC_035785_chc
ENSG00000175061	XLOC_035786_chc
ENSG00000175061	XLOC_035787_chc
ENSG00000175061	XLOC_035788_chc
ENSG00000175061	XLOC_035789_chc
ENSG00000175061	XLOC_035790_chc
ENSG00000175061	XLOC_035792_chc
ENSG00000175061	XLOC_035793_chc
ENSG00000175061	XLOC_035795_chc
ENSG00000175061	XLOC_035796_chc
ENSG00000175061	XLOC_035797_chc
ENSG00000175061	XLOC_035799_chc
ENSG00000175061	XLOC_035803_chc
ENSG00000175061	XLOC_035805_chc
ENSG00000175061	XLOC_035806_chc
ENSG00000175147	XLOC_036759_chc
ENSG00000175147	XLOC_036761_chc
ENSG00000175147	XLOC_036762_chc
ENSG00000175147	XLOC_036763_chc
ENSG00000175147	XLOC_036764_chc
ENSG00000175147	XLOC_036765_chc
ENSG00000175147	XLOC_036766_chc
ENSG00000175147	XLOC_036768_chc
ENSG00000175147	XLOC_036769_chc
ENSG00000175147	XLOC_036770_chc
ENSG00000175147	XLOC_036772_chc
ENSG00000175147	XLOC_036773_chc
ENSG00000175147	XLOC_036774_chc
ENSG00000175147	XLOC_036775_chc
ENSG00000175147	XLOC_036776_chc
ENSG00000175147	XLOC_036777_chc
ENSG00000175147	XLOC_036778_chc
ENSG00000175147	XLOC_036779_chc
ENSG00000175147	XLOC_036780_chc
ENSG00000175147	XLOC_036781_chc
ENSG00000175147	XLOC_036782_chc
ENSG00000175147	XLOC_036784_chc
ENSG00000175147	XLOC_036785_chc
ENSG00000175147	XLOC_036787_chc
ENSG00000175147	XLOC_036788_chc
ENSG00000175147	XLOC_036791_chc
ENSG00000175147	XLOC_036792_chc
ENSG00000175147	XLOC_036795_chc
ENSG00000175147	XLOC_036797_chc
ENSG00000175147	XLOC_036798_chc
ENSG00000175147	XLOC_036800_chc
ENSG00000175147	XLOC_036805_chc
ENSG00000175147	XLOC_036807_chc
ENSG00000175147	XLOC_036808_chc
ENSG00000175147	XLOC_036809_chc
ENSG00000175147	XLOC_036811_chc
ENSG00000175147	XLOC_036959_chc
ENSG00000175147	XLOC_036960_chc
ENSG00000175147	XLOC_036966_chc
ENSG00000175147	XLOC_036967_chc
ENSG00000175147	XLOC_036968_chc
ENSG00000175147	XLOC_036969_chc
ENSG00000175147	XLOC_036970_chc
ENSG00000175147	XLOC_036971_chc
ENSG00000175147	XLOC_036972_chc
ENSG00000175147	XLOC_036973_chc
ENSG00000175147	XLOC_036975_chc
ENSG00000175147	XLOC_036976_chc
ENSG00000175147	XLOC_036978_chc
ENSG00000175147	XLOC_036979_chc
ENSG00000175147	XLOC_036980_chc
ENSG00000175147	XLOC_036981_chc
ENSG00000175147	XLOC_036986_chc
ENSG00000175147	XLOC_036987_chc
ENSG00000175147	XLOC_036988_chc
ENSG00000175147	XLOC_036989_chc
ENSG00000175147	XLOC_036990_chc
ENSG00000175147	XLOC_036991_chc
ENSG00000175147	XLOC_036992_chc
ENSG00000175147	XLOC_036993_chc
ENSG00000175147	XLOC_036994_chc
ENSG00000175147	XLOC_036995_chc
ENSG00000175147	XLOC_036996_chc
ENSG00000175147	XLOC_036998_chc
ENSG00000175147	XLOC_036999_chc
ENSG00000175147	XLOC_037000_chc
ENSG00000175147	XLOC_037001_chc
ENSG00000175147	XLOC_037002_chc
ENSG00000175147	XLOC_037005_chc
ENSG00000175147	XLOC_037006_chc
ENSG00000175147	XLOC_037007_chc
ENSG00000175147	XLOC_037008_chc
ENSG00000175604	XLOC_032668_chc
ENSG00000175604	XLOC_032669_chc
ENSG00000175604	XLOC_032670_chc
ENSG00000175604	XLOC_032671_chc
ENSG00000175604	XLOC_032675_chc
ENSG00000175604	XLOC_032677_chc
ENSG00000175604	XLOC_032679_chc
ENSG00000175604	XLOC_032680_chc
ENSG00000175604	XLOC_033050_chc
ENSG00000175604	XLOC_033052_chc
ENSG00000175604	XLOC_033053_chc
ENSG00000175604	XLOC_033055_chc
ENSG00000175611	XLOC_041750_chc
ENSG00000175611	XLOC_041751_chc
ENSG00000175611	XLOC_041752_chc
ENSG00000175611	XLOC_041753_chc
ENSG00000175611	XLOC_041755_chc
ENSG00000175611	XLOC_041756_chc
ENSG00000175611	XLOC_041757_chc
ENSG00000175611	XLOC_041758_chc
ENSG00000175611	XLOC_041759_chc
ENSG00000175728	XLOC_037679_chc
ENSG00000175728	XLOC_037680_chc
ENSG00000175728	XLOC_037681_chc
ENSG00000175728	XLOC_037682_chc
ENSG00000175728	XLOC_037683_chc
ENSG00000175728	XLOC_037684_chc
ENSG00000175728	XLOC_037685_chc
ENSG00000175728	XLOC_037689_chc
ENSG00000175728	XLOC_037690_chc
ENSG00000175728	XLOC_037691_chc
ENSG00000175728	XLOC_037692_chc
ENSG00000175728	XLOC_037693_chc
ENSG00000175728	XLOC_037694_chc
ENSG00000175728	XLOC_037695_chc
ENSG00000175728	XLOC_037696_chc
ENSG00000175728	XLOC_037697_chc
ENSG00000175728	XLOC_037699_chc
ENSG00000175728	XLOC_037700_chc
ENSG00000175728	XLOC_037701_chc
ENSG00000175728	XLOC_037702_chc
ENSG00000175728	XLOC_037704_chc
ENSG00000175728	XLOC_037707_chc
ENSG00000175728	XLOC_037710_chc
ENSG00000175746	XLOC_023780_chc
ENSG00000175746	XLOC_023781_chc
ENSG00000175746	XLOC_023786_chc
ENSG00000175746	XLOC_023787_chc
ENSG00000175746	XLOC_023788_chc
ENSG00000175746	XLOC_023789_chc
ENSG00000175746	XLOC_023791_chc
ENSG00000175746	XLOC_023792_chc
ENSG00000175746	XLOC_023793_chc
ENSG00000175746	XLOC_023794_chc
ENSG00000175772	XLOC_002866_chc
ENSG00000175772	XLOC_002867_chc
ENSG00000175772	XLOC_016381_chc
ENSG00000175773	XLOC_037674_chc
ENSG00000175773	XLOC_037675_chc
ENSG00000175773	XLOC_037676_chc
ENSG00000175773	XLOC_037677_chc
ENSG00000175773	XLOC_037678_chc
ENSG00000175773	XLOC_037679_chc
ENSG00000175773	XLOC_037680_chc
ENSG00000175773	XLOC_037681_chc
ENSG00000175773	XLOC_037682_chc
ENSG00000175773	XLOC_037683_chc
ENSG00000175773	XLOC_037684_chc
ENSG00000175773	XLOC_037685_chc
ENSG00000175773	XLOC_037689_chc
ENSG00000175773	XLOC_037690_chc
ENSG00000175773	XLOC_037691_chc
ENSG00000175773	XLOC_037692_chc
ENSG00000175773	XLOC_037693_chc
ENSG00000175773	XLOC_037694_chc
ENSG00000175773	XLOC_037695_chc
ENSG00000175773	XLOC_037696_chc
ENSG00000175773	XLOC_037697_chc
ENSG00000175773	XLOC_037699_chc
ENSG00000175773	XLOC_037700_chc
ENSG00000175773	XLOC_037701_chc
ENSG00000175773	XLOC_037702_chc
ENSG00000175773	XLOC_037704_chc
ENSG00000175773	XLOC_037707_chc
ENSG00000175773	XLOC_037710_chc
ENSG00000175773	XLOC_037879_chc
ENSG00000175773	XLOC_037884_chc
ENSG00000175773	XLOC_037888_chc
ENSG00000175773	XLOC_037889_chc
ENSG00000175773	XLOC_037890_chc
ENSG00000175773	XLOC_037891_chc
ENSG00000175773	XLOC_037892_chc
ENSG00000175773	XLOC_037893_chc
ENSG00000175773	XLOC_037894_chc
ENSG00000175773	XLOC_037895_chc
ENSG00000175773	XLOC_037896_chc
ENSG00000175773	XLOC_037897_chc
ENSG00000175773	XLOC_037898_chc
ENSG00000175967	XLOC_017591_chc
ENSG00000175967	XLOC_017596_chc
ENSG00000175967	XLOC_017597_chc
ENSG00000175967	XLOC_017600_chc
ENSG00000176075	XLOC_038038_chc
ENSG00000176075	XLOC_038039_chc
ENSG00000176075	XLOC_038040_chc
ENSG00000176075	XLOC_038041_chc
ENSG00000176075	XLOC_038042_chc
ENSG00000176075	XLOC_038043_chc
ENSG00000176075	XLOC_038045_chc
ENSG00000176075	XLOC_038047_chc
ENSG00000176075	XLOC_038185_chc
ENSG00000176075	XLOC_038186_chc
ENSG00000176075	XLOC_038187_chc
ENSG00000176075	XLOC_038190_chc
ENSG00000176075	XLOC_038191_chc
ENSG00000176075	XLOC_038192_chc
ENSG00000176075	XLOC_038193_chc
ENSG00000176075	XLOC_038194_chc
ENSG00000176075	XLOC_038195_chc
ENSG00000176075	XLOC_038197_chc
ENSG00000176075	XLOC_038199_chc
ENSG00000176075	XLOC_038200_chc
ENSG00000176075	XLOC_038201_chc
ENSG00000176075	XLOC_038202_chc
ENSG00000176075	XLOC_038203_chc
ENSG00000176075	XLOC_038204_chc
ENSG00000176075	XLOC_038205_chc
ENSG00000176075	XLOC_038206_chc
ENSG00000176075	XLOC_038208_chc
ENSG00000176075	XLOC_038209_chc
ENSG00000176075	XLOC_038212_chc
ENSG00000176075	XLOC_038213_chc
ENSG00000176075	XLOC_038214_chc
ENSG00000176075	XLOC_038215_chc
ENSG00000176075	XLOC_038216_chc
ENSG00000176075	XLOC_038217_chc
ENSG00000176075	XLOC_038218_chc
ENSG00000176075	XLOC_038219_chc
ENSG00000176075	XLOC_038220_chc
ENSG00000176075	XLOC_038222_chc
ENSG00000176075	XLOC_038223_chc
ENSG00000176075	XLOC_038224_chc
ENSG00000176075	XLOC_038225_chc
ENSG00000176075	XLOC_038226_chc
ENSG00000176075	XLOC_038228_chc
ENSG00000176075	XLOC_038229_chc
ENSG00000176075	XLOC_038230_chc
ENSG00000176075	XLOC_038231_chc
ENSG00000176075	XLOC_038232_chc
ENSG00000176075	XLOC_038233_chc
ENSG00000176075	XLOC_038234_chc
ENSG00000176075	XLOC_038235_chc
ENSG00000176075	XLOC_038236_chc
ENSG00000176075	XLOC_038237_chc
ENSG00000176075	XLOC_038238_chc
ENSG00000176075	XLOC_038239_chc
ENSG00000176075	XLOC_038240_chc
ENSG00000176075	XLOC_038241_chc
ENSG00000176075	XLOC_038242_chc
ENSG00000176075	XLOC_038243_chc
ENSG00000176236	XLOC_004295_chc
ENSG00000176236	XLOC_004296_chc
ENSG00000176236	XLOC_004299_chc
ENSG00000176236	XLOC_004302_chc
ENSG00000176236	XLOC_004305_chc
ENSG00000176236	XLOC_004306_chc
ENSG00000176236	XLOC_008722_chc
ENSG00000176236	XLOC_008723_chc
ENSG00000176236	XLOC_008724_chc
ENSG00000176236	XLOC_008726_chc
ENSG00000176236	XLOC_008727_chc
ENSG00000176236	XLOC_008731_chc
ENSG00000176320	XLOC_038030_chc
ENSG00000176320	XLOC_038031_chc
ENSG00000176320	XLOC_038032_chc
ENSG00000176320	XLOC_038033_chc
ENSG00000176320	XLOC_038035_chc
ENSG00000176320	XLOC_038036_chc
ENSG00000176320	XLOC_038037_chc
ENSG00000176320	XLOC_038038_chc
ENSG00000176320	XLOC_038039_chc
ENSG00000176320	XLOC_038040_chc
ENSG00000176320	XLOC_038041_chc
ENSG00000176320	XLOC_038042_chc
ENSG00000176320	XLOC_038043_chc
ENSG00000176320	XLOC_038045_chc
ENSG00000176320	XLOC_038047_chc
ENSG00000176320	XLOC_038048_chc
ENSG00000176320	XLOC_038049_chc
ENSG00000176320	XLOC_038050_chc
ENSG00000176320	XLOC_038052_chc
ENSG00000176320	XLOC_038053_chc
ENSG00000176320	XLOC_038054_chc
ENSG00000176320	XLOC_038055_chc
ENSG00000176320	XLOC_038056_chc
ENSG00000176320	XLOC_038057_chc
ENSG00000176320	XLOC_038058_chc
ENSG00000176320	XLOC_038059_chc
ENSG00000176320	XLOC_038060_chc
ENSG00000176320	XLOC_038064_chc
ENSG00000176320	XLOC_038065_chc
ENSG00000176320	XLOC_038067_chc
ENSG00000176320	XLOC_038068_chc
ENSG00000176320	XLOC_038071_chc
ENSG00000176320	XLOC_038073_chc
ENSG00000176320	XLOC_038156_chc
ENSG00000176349	XLOC_032707_chc
ENSG00000176349	XLOC_032708_chc
ENSG00000176349	XLOC_032709_chc
ENSG00000176349	XLOC_032713_chc
ENSG00000176349	XLOC_032715_chc
ENSG00000176349	XLOC_032716_chc
ENSG00000176349	XLOC_032718_chc
ENSG00000176349	XLOC_032719_chc
ENSG00000176349	XLOC_032723_chc
ENSG00000176349	XLOC_032725_chc
ENSG00000176349	XLOC_032726_chc
ENSG00000176349	XLOC_032727_chc
ENSG00000176349	XLOC_032728_chc
ENSG00000176349	XLOC_032729_chc
ENSG00000176349	XLOC_032730_chc
ENSG00000176349	XLOC_032731_chc
ENSG00000176349	XLOC_032732_chc
ENSG00000176349	XLOC_032733_chc
ENSG00000176349	XLOC_032734_chc
ENSG00000176349	XLOC_033122_chc
ENSG00000176515	XLOC_009647_chc
ENSG00000176515	XLOC_009650_chc
ENSG00000176515	XLOC_009653_chc
ENSG00000176515	XLOC_009655_chc
ENSG00000176515	XLOC_009656_chc
ENSG00000176593	XLOC_043403_chc
ENSG00000176593	XLOC_046837_chc
ENSG00000176593	XLOC_048199_chc
ENSG00000176753	XLOC_023229_chc
ENSG00000176753	XLOC_023235_chc
ENSG00000176753	XLOC_023253_chc
ENSG00000176753	XLOC_023777_chc
ENSG00000176753	XLOC_023778_chc
ENSG00000176753	XLOC_023780_chc
ENSG00000176753	XLOC_023781_chc
ENSG00000176753	XLOC_023786_chc
ENSG00000176753	XLOC_023787_chc
ENSG00000176753	XLOC_023788_chc
ENSG00000176753	XLOC_023789_chc
ENSG00000176753	XLOC_023791_chc
ENSG00000176754	XLOC_038345_chc
ENSG00000176754	XLOC_038359_chc
ENSG00000176754	XLOC_038360_chc
ENSG00000176754	XLOC_038361_chc
ENSG00000176754	XLOC_038362_chc
ENSG00000176754	XLOC_038363_chc
ENSG00000176754	XLOC_038364_chc
ENSG00000176754	XLOC_038365_chc
ENSG00000176754	XLOC_038367_chc
ENSG00000176754	XLOC_038368_chc
ENSG00000176754	XLOC_038369_chc
ENSG00000176754	XLOC_038370_chc
ENSG00000176754	XLOC_038371_chc
ENSG00000176754	XLOC_038372_chc
ENSG00000176754	XLOC_038375_chc
ENSG00000176754	XLOC_038376_chc
ENSG00000176754	XLOC_038377_chc
ENSG00000176754	XLOC_038378_chc
ENSG00000176754	XLOC_038379_chc
ENSG00000176754	XLOC_038491_chc
ENSG00000176754	XLOC_038495_chc
ENSG00000176754	XLOC_038496_chc
ENSG00000176754	XLOC_038497_chc
ENSG00000176754	XLOC_038499_chc
ENSG00000176754	XLOC_038500_chc
ENSG00000176754	XLOC_038501_chc
ENSG00000176754	XLOC_038502_chc
ENSG00000176754	XLOC_038503_chc
ENSG00000176754	XLOC_038504_chc
ENSG00000176754	XLOC_038506_chc
ENSG00000176754	XLOC_038507_chc
ENSG00000176754	XLOC_038508_chc
ENSG00000176754	XLOC_038509_chc
ENSG00000176754	XLOC_038511_chc
ENSG00000176754	XLOC_038512_chc
ENSG00000176754	XLOC_038513_chc
ENSG00000176754	XLOC_038514_chc
ENSG00000176754	XLOC_038516_chc
ENSG00000176754	XLOC_038519_chc
ENSG00000176754	XLOC_038520_chc
ENSG00000176754	XLOC_038521_chc
ENSG00000176754	XLOC_038524_chc
ENSG00000176754	XLOC_038525_chc
ENSG00000176754	XLOC_038526_chc
ENSG00000176754	XLOC_038527_chc
ENSG00000176754	XLOC_038528_chc
ENSG00000176754	XLOC_038529_chc
ENSG00000176754	XLOC_038531_chc
ENSG00000176754	XLOC_038532_chc
ENSG00000176840	XLOC_039398_chc
ENSG00000176840	XLOC_039400_chc
ENSG00000176840	XLOC_039401_chc
ENSG00000176840	XLOC_039402_chc
ENSG00000176840	XLOC_039403_chc
ENSG00000176840	XLOC_039404_chc
ENSG00000176840	XLOC_039406_chc
ENSG00000176840	XLOC_039407_chc
ENSG00000176840	XLOC_039408_chc
ENSG00000176840	XLOC_039409_chc
ENSG00000176840	XLOC_039411_chc
ENSG00000176840	XLOC_039412_chc
ENSG00000176840	XLOC_039413_chc
ENSG00000176840	XLOC_039414_chc
ENSG00000176840	XLOC_039415_chc
ENSG00000176840	XLOC_039416_chc
ENSG00000176840	XLOC_039417_chc
ENSG00000176840	XLOC_039418_chc
ENSG00000176840	XLOC_039420_chc
ENSG00000176840	XLOC_039421_chc
ENSG00000176840	XLOC_039423_chc
ENSG00000176840	XLOC_039424_chc
ENSG00000176840	XLOC_039536_chc
ENSG00000176840	XLOC_039540_chc
ENSG00000176868	XLOC_034335_chc
ENSG00000176868	XLOC_034336_chc
ENSG00000176868	XLOC_034338_chc
ENSG00000176868	XLOC_034339_chc
ENSG00000176868	XLOC_034342_chc
ENSG00000176868	XLOC_034344_chc
ENSG00000176868	XLOC_034345_chc
ENSG00000176868	XLOC_034346_chc
ENSG00000176868	XLOC_034347_chc
ENSG00000176868	XLOC_034348_chc
ENSG00000176868	XLOC_034349_chc
ENSG00000176868	XLOC_034350_chc
ENSG00000176868	XLOC_034351_chc
ENSG00000176868	XLOC_034352_chc
ENSG00000176868	XLOC_034353_chc
ENSG00000176868	XLOC_034354_chc
ENSG00000176868	XLOC_034356_chc
ENSG00000176868	XLOC_034357_chc
ENSG00000176868	XLOC_034358_chc
ENSG00000176868	XLOC_034360_chc
ENSG00000176868	XLOC_034363_chc
ENSG00000176868	XLOC_034365_chc
ENSG00000176868	XLOC_034366_chc
ENSG00000176868	XLOC_034367_chc
ENSG00000176868	XLOC_034368_chc
ENSG00000176868	XLOC_034371_chc
ENSG00000176868	XLOC_034372_chc
ENSG00000176868	XLOC_034373_chc
ENSG00000176868	XLOC_034374_chc
ENSG00000176868	XLOC_034375_chc
ENSG00000176868	XLOC_034376_chc
ENSG00000176868	XLOC_034377_chc
ENSG00000176868	XLOC_034378_chc
ENSG00000176868	XLOC_034379_chc
ENSG00000176868	XLOC_034380_chc
ENSG00000176868	XLOC_034386_chc
ENSG00000176868	XLOC_034387_chc
ENSG00000176868	XLOC_034389_chc
ENSG00000176868	XLOC_034390_chc
ENSG00000176868	XLOC_034391_chc
ENSG00000176868	XLOC_034398_chc
ENSG00000176868	XLOC_034399_chc
ENSG00000176868	XLOC_034400_chc
ENSG00000176868	XLOC_034401_chc
ENSG00000176868	XLOC_034677_chc
ENSG00000176868	XLOC_034678_chc
ENSG00000176868	XLOC_034679_chc
ENSG00000176868	XLOC_034681_chc
ENSG00000176868	XLOC_034682_chc
ENSG00000176868	XLOC_034683_chc
ENSG00000176868	XLOC_034684_chc
ENSG00000176868	XLOC_034685_chc
ENSG00000176868	XLOC_034686_chc
ENSG00000176868	XLOC_034687_chc
ENSG00000176868	XLOC_034688_chc
ENSG00000176868	XLOC_034689_chc
ENSG00000176868	XLOC_034690_chc
ENSG00000176868	XLOC_034691_chc
ENSG00000176868	XLOC_034692_chc
ENSG00000176868	XLOC_034693_chc
ENSG00000176868	XLOC_034694_chc
ENSG00000176868	XLOC_034695_chc
ENSG00000176868	XLOC_034696_chc
ENSG00000176868	XLOC_034697_chc
ENSG00000176868	XLOC_034698_chc
ENSG00000176868	XLOC_034700_chc
ENSG00000176912	XLOC_010281_chc
ENSG00000176912	XLOC_010282_chc
ENSG00000176912	XLOC_010283_chc
ENSG00000176912	XLOC_010284_chc
ENSG00000176912	XLOC_010285_chc
ENSG00000176984	XLOC_037916_chc
ENSG00000176984	XLOC_037917_chc
ENSG00000176984	XLOC_037918_chc
ENSG00000176984	XLOC_037920_chc
ENSG00000176984	XLOC_037921_chc
ENSG00000176984	XLOC_037922_chc
ENSG00000176984	XLOC_037928_chc
ENSG00000176984	XLOC_037929_chc
ENSG00000176984	XLOC_037930_chc
ENSG00000176984	XLOC_037933_chc
ENSG00000176984	XLOC_037934_chc
ENSG00000176984	XLOC_037937_chc
ENSG00000176984	XLOC_037938_chc
ENSG00000176984	XLOC_037939_chc
ENSG00000176984	XLOC_037940_chc
ENSG00000176984	XLOC_037941_chc
ENSG00000176984	XLOC_037943_chc
ENSG00000176984	XLOC_037944_chc
ENSG00000176984	XLOC_037945_chc
ENSG00000176984	XLOC_037946_chc
ENSG00000176984	XLOC_037949_chc
ENSG00000176984	XLOC_037950_chc
ENSG00000176984	XLOC_037951_chc
ENSG00000177112	XLOC_022120_chc
ENSG00000177112	XLOC_022121_chc
ENSG00000177112	XLOC_022123_chc
ENSG00000177112	XLOC_022124_chc
ENSG00000177112	XLOC_022125_chc
ENSG00000177112	XLOC_022127_chc
ENSG00000177112	XLOC_022128_chc
ENSG00000177112	XLOC_022129_chc
ENSG00000177112	XLOC_022130_chc
ENSG00000177112	XLOC_022131_chc
ENSG00000177112	XLOC_022132_chc
ENSG00000177112	XLOC_022133_chc
ENSG00000177112	XLOC_022134_chc
ENSG00000177112	XLOC_022135_chc
ENSG00000177112	XLOC_022137_chc
ENSG00000177112	XLOC_022138_chc
ENSG00000177112	XLOC_023361_chc
ENSG00000177112	XLOC_023366_chc
ENSG00000177112	XLOC_023374_chc
ENSG00000177112	XLOC_023376_chc
ENSG00000177112	XLOC_023381_chc
ENSG00000177112	XLOC_023382_chc
ENSG00000177112	XLOC_023384_chc
ENSG00000177112	XLOC_023388_chc
ENSG00000177112	XLOC_023389_chc
ENSG00000177112	XLOC_023390_chc
ENSG00000177112	XLOC_023392_chc
ENSG00000177112	XLOC_023393_chc
ENSG00000177112	XLOC_023396_chc
ENSG00000177112	XLOC_023398_chc
ENSG00000177133	XLOC_036656_chc
ENSG00000177133	XLOC_036657_chc
ENSG00000177133	XLOC_036658_chc
ENSG00000177133	XLOC_036659_chc
ENSG00000177133	XLOC_036660_chc
ENSG00000177133	XLOC_036664_chc
ENSG00000177133	XLOC_036667_chc
ENSG00000177133	XLOC_036668_chc
ENSG00000177133	XLOC_036670_chc
ENSG00000177133	XLOC_036672_chc
ENSG00000177133	XLOC_036676_chc
ENSG00000177133	XLOC_036677_chc
ENSG00000177133	XLOC_036678_chc
ENSG00000177133	XLOC_036680_chc
ENSG00000177133	XLOC_036682_chc
ENSG00000177133	XLOC_036683_chc
ENSG00000177133	XLOC_036684_chc
ENSG00000177133	XLOC_036686_chc
ENSG00000177133	XLOC_036687_chc
ENSG00000177133	XLOC_036693_chc
ENSG00000177133	XLOC_036694_chc
ENSG00000177133	XLOC_036695_chc
ENSG00000177133	XLOC_036696_chc
ENSG00000177133	XLOC_036697_chc
ENSG00000177133	XLOC_036698_chc
ENSG00000177133	XLOC_036699_chc
ENSG00000177133	XLOC_036851_chc
ENSG00000177133	XLOC_036852_chc
ENSG00000177133	XLOC_036854_chc
ENSG00000177133	XLOC_036855_chc
ENSG00000177133	XLOC_036856_chc
ENSG00000177133	XLOC_036857_chc
ENSG00000177133	XLOC_036858_chc
ENSG00000177133	XLOC_036859_chc
ENSG00000177133	XLOC_036860_chc
ENSG00000177133	XLOC_036862_chc
ENSG00000177133	XLOC_036863_chc
ENSG00000177133	XLOC_036864_chc
ENSG00000177133	XLOC_036865_chc
ENSG00000177133	XLOC_036866_chc
ENSG00000177133	XLOC_036867_chc
ENSG00000177234	XLOC_025062_chc
ENSG00000177234	XLOC_025063_chc
ENSG00000177234	XLOC_025064_chc
ENSG00000177234	XLOC_025065_chc
ENSG00000177234	XLOC_025069_chc
ENSG00000177234	XLOC_025070_chc
ENSG00000177234	XLOC_025071_chc
ENSG00000177234	XLOC_025073_chc
ENSG00000177234	XLOC_025074_chc
ENSG00000177335	XLOC_011173_chc
ENSG00000177335	XLOC_011175_chc
ENSG00000177335	XLOC_011176_chc
ENSG00000177335	XLOC_011178_chc
ENSG00000177335	XLOC_011179_chc
ENSG00000177335	XLOC_011182_chc
ENSG00000177335	XLOC_011184_chc
ENSG00000177335	XLOC_011185_chc
ENSG00000177335	XLOC_011188_chc
ENSG00000177335	XLOC_011189_chc
ENSG00000177335	XLOC_011191_chc
ENSG00000177335	XLOC_011193_chc
ENSG00000177335	XLOC_011195_chc
ENSG00000177335	XLOC_011196_chc
ENSG00000177335	XLOC_011197_chc
ENSG00000177335	XLOC_011198_chc
ENSG00000177335	XLOC_011200_chc
ENSG00000177335	XLOC_011201_chc
ENSG00000177335	XLOC_011202_chc
ENSG00000177335	XLOC_011203_chc
ENSG00000177335	XLOC_011204_chc
ENSG00000177335	XLOC_011205_chc
ENSG00000177335	XLOC_011206_chc
ENSG00000177335	XLOC_011209_chc
ENSG00000177335	XLOC_011210_chc
ENSG00000177335	XLOC_011212_chc
ENSG00000177335	XLOC_011213_chc
ENSG00000177335	XLOC_011214_chc
ENSG00000177335	XLOC_011217_chc
ENSG00000177335	XLOC_011219_chc
ENSG00000177335	XLOC_011220_chc
ENSG00000177335	XLOC_011221_chc
ENSG00000177335	XLOC_011224_chc
ENSG00000177335	XLOC_014075_chc
ENSG00000177335	XLOC_014076_chc
ENSG00000177337	XLOC_013159_chc
ENSG00000177337	XLOC_013160_chc
ENSG00000177337	XLOC_013161_chc
ENSG00000177337	XLOC_013163_chc
ENSG00000177337	XLOC_013165_chc
ENSG00000177337	XLOC_013167_chc
ENSG00000177337	XLOC_013169_chc
ENSG00000177337	XLOC_043562_chc
ENSG00000177337	XLOC_043563_chc
ENSG00000177338	XLOC_035037_chc
ENSG00000177338	XLOC_035038_chc
ENSG00000177338	XLOC_035039_chc
ENSG00000177338	XLOC_035040_chc
ENSG00000177338	XLOC_035041_chc
ENSG00000177338	XLOC_035042_chc
ENSG00000177338	XLOC_035043_chc
ENSG00000177338	XLOC_035046_chc
ENSG00000177338	XLOC_035047_chc
ENSG00000177338	XLOC_035070_chc
ENSG00000177338	XLOC_035072_chc
ENSG00000177338	XLOC_035073_chc
ENSG00000177338	XLOC_035074_chc
ENSG00000177338	XLOC_035075_chc
ENSG00000177338	XLOC_035076_chc
ENSG00000177338	XLOC_035077_chc
ENSG00000177338	XLOC_035078_chc
ENSG00000177338	XLOC_035080_chc
ENSG00000177338	XLOC_035271_chc
ENSG00000177338	XLOC_035272_chc
ENSG00000177338	XLOC_035274_chc
ENSG00000177338	XLOC_035275_chc
ENSG00000177338	XLOC_035277_chc
ENSG00000177338	XLOC_035284_chc
ENSG00000177338	XLOC_035286_chc
ENSG00000177338	XLOC_035287_chc
ENSG00000177338	XLOC_035289_chc
ENSG00000177338	XLOC_035290_chc
ENSG00000177338	XLOC_035291_chc
ENSG00000177338	XLOC_035294_chc
ENSG00000177338	XLOC_035295_chc
ENSG00000177338	XLOC_035297_chc
ENSG00000177338	XLOC_035298_chc
ENSG00000177338	XLOC_035301_chc
ENSG00000177338	XLOC_035302_chc
ENSG00000177338	XLOC_035303_chc
ENSG00000177338	XLOC_035304_chc
ENSG00000177338	XLOC_035305_chc
ENSG00000177338	XLOC_035306_chc
ENSG00000177338	XLOC_035308_chc
ENSG00000177338	XLOC_035309_chc
ENSG00000177338	XLOC_035310_chc
ENSG00000177338	XLOC_035311_chc
ENSG00000177340	XLOC_005352_chc
ENSG00000177340	XLOC_005353_chc
ENSG00000177340	XLOC_005355_chc
ENSG00000177340	XLOC_005356_chc
ENSG00000177340	XLOC_005357_chc
ENSG00000177340	XLOC_005360_chc
ENSG00000177340	XLOC_005361_chc
ENSG00000177340	XLOC_005362_chc
ENSG00000177340	XLOC_005363_chc
ENSG00000177340	XLOC_005364_chc
ENSG00000177340	XLOC_005365_chc
ENSG00000177340	XLOC_005366_chc
ENSG00000177340	XLOC_005368_chc
ENSG00000177340	XLOC_005370_chc
ENSG00000177369	XLOC_038781_chc
ENSG00000177369	XLOC_038789_chc
ENSG00000177369	XLOC_038790_chc
ENSG00000177369	XLOC_038792_chc
ENSG00000177369	XLOC_038793_chc
ENSG00000177369	XLOC_038794_chc
ENSG00000177369	XLOC_038795_chc
ENSG00000177369	XLOC_038796_chc
ENSG00000177369	XLOC_038798_chc
ENSG00000177369	XLOC_038800_chc
ENSG00000177369	XLOC_038801_chc
ENSG00000177369	XLOC_038819_chc
ENSG00000177369	XLOC_038820_chc
ENSG00000177369	XLOC_038821_chc
ENSG00000177369	XLOC_038822_chc
ENSG00000177369	XLOC_038825_chc
ENSG00000177369	XLOC_038828_chc
ENSG00000177369	XLOC_038829_chc
ENSG00000177369	XLOC_038831_chc
ENSG00000177369	XLOC_038832_chc
ENSG00000177369	XLOC_038833_chc
ENSG00000177369	XLOC_038835_chc
ENSG00000177369	XLOC_038837_chc
ENSG00000177369	XLOC_038838_chc
ENSG00000177369	XLOC_038839_chc
ENSG00000177369	XLOC_038840_chc
ENSG00000177369	XLOC_038841_chc
ENSG00000177369	XLOC_038844_chc
ENSG00000177369	XLOC_038845_chc
ENSG00000177369	XLOC_038846_chc
ENSG00000177369	XLOC_038847_chc
ENSG00000177369	XLOC_038848_chc
ENSG00000177369	XLOC_038859_chc
ENSG00000177369	XLOC_038860_chc
ENSG00000177369	XLOC_038861_chc
ENSG00000177369	XLOC_038862_chc
ENSG00000177369	XLOC_038864_chc
ENSG00000177369	XLOC_038865_chc
ENSG00000177369	XLOC_038996_chc
ENSG00000177369	XLOC_038997_chc
ENSG00000177369	XLOC_038998_chc
ENSG00000177369	XLOC_038999_chc
ENSG00000177369	XLOC_039002_chc
ENSG00000177369	XLOC_039005_chc
ENSG00000177369	XLOC_039007_chc
ENSG00000177369	XLOC_039008_chc
ENSG00000177369	XLOC_039009_chc
ENSG00000177369	XLOC_039010_chc
ENSG00000177369	XLOC_039011_chc
ENSG00000177369	XLOC_039012_chc
ENSG00000177369	XLOC_039013_chc
ENSG00000177369	XLOC_039014_chc
ENSG00000177369	XLOC_039015_chc
ENSG00000177369	XLOC_039016_chc
ENSG00000177369	XLOC_039017_chc
ENSG00000177369	XLOC_039019_chc
ENSG00000177369	XLOC_039020_chc
ENSG00000177369	XLOC_039021_chc
ENSG00000177369	XLOC_039022_chc
ENSG00000177369	XLOC_039023_chc
ENSG00000177369	XLOC_039024_chc
ENSG00000177369	XLOC_039027_chc
ENSG00000177369	XLOC_039028_chc
ENSG00000177406	XLOC_001250_chc
ENSG00000177406	XLOC_001253_chc
ENSG00000177406	XLOC_001254_chc
ENSG00000177406	XLOC_001255_chc
ENSG00000177406	XLOC_001257_chc
ENSG00000177406	XLOC_001258_chc
ENSG00000177406	XLOC_001259_chc
ENSG00000177406	XLOC_001261_chc
ENSG00000177406	XLOC_001264_chc
ENSG00000177406	XLOC_001265_chc
ENSG00000177406	XLOC_005355_chc
ENSG00000177406	XLOC_005356_chc
ENSG00000177406	XLOC_005357_chc
ENSG00000177406	XLOC_005360_chc
ENSG00000177406	XLOC_005361_chc
ENSG00000177406	XLOC_005362_chc
ENSG00000177406	XLOC_005363_chc
ENSG00000177406	XLOC_005364_chc
ENSG00000177406	XLOC_005365_chc
ENSG00000177406	XLOC_005366_chc
ENSG00000177406	XLOC_005368_chc
ENSG00000177406	XLOC_005370_chc
ENSG00000177406	XLOC_005372_chc
ENSG00000177406	XLOC_005374_chc
ENSG00000177406	XLOC_005375_chc
ENSG00000177410	XLOC_036033_chc
ENSG00000177410	XLOC_036034_chc
ENSG00000177410	XLOC_036035_chc
ENSG00000177410	XLOC_036036_chc
ENSG00000177410	XLOC_036039_chc
ENSG00000177410	XLOC_036041_chc
ENSG00000177410	XLOC_036042_chc
ENSG00000177410	XLOC_036044_chc
ENSG00000177410	XLOC_036229_chc
ENSG00000177410	XLOC_036230_chc
ENSG00000177410	XLOC_036231_chc
ENSG00000177410	XLOC_036232_chc
ENSG00000177410	XLOC_036233_chc
ENSG00000177410	XLOC_036237_chc
ENSG00000177410	XLOC_036366_chc
ENSG00000177410	XLOC_036367_chc
ENSG00000177410	XLOC_036369_chc
ENSG00000177410	XLOC_036371_chc
ENSG00000177410	XLOC_036372_chc
ENSG00000177410	XLOC_036373_chc
ENSG00000177410	XLOC_036374_chc
ENSG00000177410	XLOC_036375_chc
ENSG00000177410	XLOC_036376_chc
ENSG00000177410	XLOC_036377_chc
ENSG00000177410	XLOC_036378_chc
ENSG00000177410	XLOC_036379_chc
ENSG00000177410	XLOC_036382_chc
ENSG00000177410	XLOC_036385_chc
ENSG00000177553	XLOC_036734_chc
ENSG00000177553	XLOC_036735_chc
ENSG00000177553	XLOC_036736_chc
ENSG00000177553	XLOC_036737_chc
ENSG00000177553	XLOC_036738_chc
ENSG00000177553	XLOC_036739_chc
ENSG00000177553	XLOC_036740_chc
ENSG00000177553	XLOC_036742_chc
ENSG00000177553	XLOC_036744_chc
ENSG00000177553	XLOC_036746_chc
ENSG00000177553	XLOC_036747_chc
ENSG00000177553	XLOC_036800_chc
ENSG00000177553	XLOC_036805_chc
ENSG00000177553	XLOC_036807_chc
ENSG00000177553	XLOC_036808_chc
ENSG00000177553	XLOC_036809_chc
ENSG00000177553	XLOC_036814_chc
ENSG00000177553	XLOC_036815_chc
ENSG00000177553	XLOC_036819_chc
ENSG00000177553	XLOC_036820_chc
ENSG00000177553	XLOC_036821_chc
ENSG00000177553	XLOC_036822_chc
ENSG00000177553	XLOC_036824_chc
ENSG00000177553	XLOC_036825_chc
ENSG00000177553	XLOC_036958_chc
ENSG00000177553	XLOC_036959_chc
ENSG00000177553	XLOC_036960_chc
ENSG00000177553	XLOC_036961_chc
ENSG00000177553	XLOC_036962_chc
ENSG00000177553	XLOC_036963_chc
ENSG00000177553	XLOC_036964_chc
ENSG00000177553	XLOC_036966_chc
ENSG00000177553	XLOC_036967_chc
ENSG00000177553	XLOC_036968_chc
ENSG00000177553	XLOC_036969_chc
ENSG00000177553	XLOC_036970_chc
ENSG00000177553	XLOC_036971_chc
ENSG00000177553	XLOC_036972_chc
ENSG00000177553	XLOC_036973_chc
ENSG00000177553	XLOC_036975_chc
ENSG00000177553	XLOC_036976_chc
ENSG00000177553	XLOC_036978_chc
ENSG00000177553	XLOC_036979_chc
ENSG00000177553	XLOC_036980_chc
ENSG00000177553	XLOC_036981_chc
ENSG00000177553	XLOC_036986_chc
ENSG00000177553	XLOC_036987_chc
ENSG00000177553	XLOC_036988_chc
ENSG00000177553	XLOC_036991_chc
ENSG00000177596	XLOC_003245_chc
ENSG00000177596	XLOC_003246_chc
ENSG00000177596	XLOC_003247_chc
ENSG00000177596	XLOC_003248_chc
ENSG00000177596	XLOC_003249_chc
ENSG00000177596	XLOC_003251_chc
ENSG00000177596	XLOC_003252_chc
ENSG00000177596	XLOC_003253_chc
ENSG00000177596	XLOC_003255_chc
ENSG00000177596	XLOC_003256_chc
ENSG00000177596	XLOC_003257_chc
ENSG00000177596	XLOC_003258_chc
ENSG00000177596	XLOC_003261_chc
ENSG00000177596	XLOC_003262_chc
ENSG00000177596	XLOC_003263_chc
ENSG00000177596	XLOC_003266_chc
ENSG00000177640	XLOC_025025_chc
ENSG00000177640	XLOC_025026_chc
ENSG00000177640	XLOC_025027_chc
ENSG00000177640	XLOC_025029_chc
ENSG00000177640	XLOC_025030_chc
ENSG00000177640	XLOC_025031_chc
ENSG00000177640	XLOC_025033_chc
ENSG00000177640	XLOC_025034_chc
ENSG00000177640	XLOC_025035_chc
ENSG00000177640	XLOC_025037_chc
ENSG00000177640	XLOC_025038_chc
ENSG00000177640	XLOC_025040_chc
ENSG00000177640	XLOC_025042_chc
ENSG00000177640	XLOC_025044_chc
ENSG00000177640	XLOC_025045_chc
ENSG00000177640	XLOC_025046_chc
ENSG00000177640	XLOC_025047_chc
ENSG00000177640	XLOC_025048_chc
ENSG00000177640	XLOC_025053_chc
ENSG00000177640	XLOC_025054_chc
ENSG00000177640	XLOC_025055_chc
ENSG00000177640	XLOC_025056_chc
ENSG00000177640	XLOC_025058_chc
ENSG00000177640	XLOC_025743_chc
ENSG00000177640	XLOC_025744_chc
ENSG00000177640	XLOC_025745_chc
ENSG00000177699	XLOC_029797_chc
ENSG00000177699	XLOC_029798_chc
ENSG00000177699	XLOC_029799_chc
ENSG00000177699	XLOC_029800_chc
ENSG00000177699	XLOC_029801_chc
ENSG00000177699	XLOC_029804_chc
ENSG00000177699	XLOC_029805_chc
ENSG00000177699	XLOC_029806_chc
ENSG00000177699	XLOC_029811_chc
ENSG00000177699	XLOC_030202_chc
ENSG00000177725	XLOC_037146_chc
ENSG00000177725	XLOC_037147_chc
ENSG00000177725	XLOC_037148_chc
ENSG00000177725	XLOC_037150_chc
ENSG00000177725	XLOC_037151_chc
ENSG00000177725	XLOC_037152_chc
ENSG00000177725	XLOC_037154_chc
ENSG00000177725	XLOC_037156_chc
ENSG00000177725	XLOC_037159_chc
ENSG00000177725	XLOC_037160_chc
ENSG00000177725	XLOC_037161_chc
ENSG00000177725	XLOC_037162_chc
ENSG00000177725	XLOC_037163_chc
ENSG00000177725	XLOC_037164_chc
ENSG00000177725	XLOC_037165_chc
ENSG00000177725	XLOC_037166_chc
ENSG00000177725	XLOC_037167_chc
ENSG00000177725	XLOC_037168_chc
ENSG00000177725	XLOC_037170_chc
ENSG00000177725	XLOC_037171_chc
ENSG00000177738	XLOC_039831_chc
ENSG00000177738	XLOC_039832_chc
[truncated: 238,087+ more rows]

## Sheet: Supplementary Table 2e
human gene	lizard gene
ENSG00000083622	XLOC_026241_liz
ENSG00000083622	XLOC_026243_liz
ENSG00000083622	XLOC_026244_liz
ENSG00000083622	XLOC_026245_liz
ENSG00000083622	XLOC_026246_liz
ENSG00000083622	XLOC_026248_liz
ENSG00000083622	XLOC_026250_liz
ENSG00000083622	XLOC_026251_liz
ENSG00000083622	XLOC_026253_liz
ENSG00000093100	XLOC_023572_liz
ENSG00000093100	XLOC_023573_liz
ENSG00000093100	XLOC_023574_liz
ENSG00000093100	XLOC_023577_liz
ENSG00000093100	XLOC_025542_liz
ENSG00000093100	XLOC_025543_liz
ENSG00000093100	XLOC_025547_liz
ENSG00000093100	XLOC_025551_liz
ENSG00000093100	XLOC_025552_liz
ENSG00000093100	XLOC_025553_liz
ENSG00000093100	XLOC_025554_liz
ENSG00000093100	XLOC_025555_liz
ENSG00000099869	XLOC_000979_liz
ENSG00000099869	XLOC_004584_liz
ENSG00000099869	XLOC_004586_liz
ENSG00000099869	XLOC_004587_liz
ENSG00000099869	XLOC_004588_liz
ENSG00000099869	XLOC_004590_liz
ENSG00000099869	XLOC_004593_liz
ENSG00000099869	XLOC_004594_liz
ENSG00000099869	XLOC_004595_liz
ENSG00000099869	XLOC_004596_liz
ENSG00000099869	XLOC_004598_liz
ENSG00000099869	XLOC_004600_liz
ENSG00000099869	XLOC_004603_liz
ENSG00000099869	XLOC_004604_liz
ENSG00000099869	XLOC_004606_liz
ENSG00000099869	XLOC_004607_liz
ENSG00000099869	XLOC_004609_liz
ENSG00000099869	XLOC_004610_liz
ENSG00000099869	XLOC_004611_liz
ENSG00000099869	XLOC_004612_liz
ENSG00000115934	XLOC_023513_liz
ENSG00000115934	XLOC_023514_liz
ENSG00000115934	XLOC_023515_liz
ENSG00000115934	XLOC_023517_liz
ENSG00000115934	XLOC_023518_liz
ENSG00000115934	XLOC_023519_liz
ENSG00000115934	XLOC_023521_liz
ENSG00000115934	XLOC_023522_liz
ENSG00000115934	XLOC_025453_liz
ENSG00000115934	XLOC_025455_liz
ENSG00000115934	XLOC_025458_liz
ENSG00000115934	XLOC_025459_liz
ENSG00000115934	XLOC_025461_liz
ENSG00000115934	XLOC_025464_liz
ENSG00000115934	XLOC_025465_liz
ENSG00000115934	XLOC_025467_liz
ENSG00000115934	XLOC_025469_liz
ENSG00000115934	XLOC_025471_liz
ENSG00000115934	XLOC_025472_liz
ENSG00000115934	XLOC_025473_liz
ENSG00000115934	XLOC_025474_liz
ENSG00000116652	XLOC_022601_liz
ENSG00000116652	XLOC_022602_liz
ENSG00000116652	XLOC_022603_liz
ENSG00000116652	XLOC_022604_liz
ENSG00000116652	XLOC_022606_liz
ENSG00000116652	XLOC_022609_liz
ENSG00000116652	XLOC_022613_liz
ENSG00000116652	XLOC_022615_liz
ENSG00000116652	XLOC_022616_liz
ENSG00000116652	XLOC_022617_liz
ENSG00000116652	XLOC_022618_liz
ENSG00000116652	XLOC_022620_liz
ENSG00000117242	XLOC_050358_liz
ENSG00000117242	XLOC_050359_liz
ENSG00000117242	XLOC_050360_liz
ENSG00000117242	XLOC_050361_liz
ENSG00000117242	XLOC_050362_liz
ENSG00000117242	XLOC_050363_liz
ENSG00000117242	XLOC_050364_liz
ENSG00000117242	XLOC_050365_liz
ENSG00000117242	XLOC_050366_liz
ENSG00000117242	XLOC_050367_liz
ENSG00000117242	XLOC_050368_liz
ENSG00000117242	XLOC_050369_liz
ENSG00000117242	XLOC_058219_liz
ENSG00000120664	XLOC_018752_liz
ENSG00000120664	XLOC_018753_liz
ENSG00000120664	XLOC_018756_liz
ENSG00000120664	XLOC_018757_liz
ENSG00000120664	XLOC_018758_liz
ENSG00000120664	XLOC_018759_liz
ENSG00000120664	XLOC_018761_liz
ENSG00000120664	XLOC_018762_liz
ENSG00000120664	XLOC_018763_liz
ENSG00000120664	XLOC_018764_liz
ENSG00000120664	XLOC_018769_liz
ENSG00000120664	XLOC_018770_liz
ENSG00000122043	XLOC_018794_liz
ENSG00000122043	XLOC_018795_liz
ENSG00000122043	XLOC_018798_liz
ENSG00000122043	XLOC_018800_liz
ENSG00000122043	XLOC_018801_liz
ENSG00000122043	XLOC_018802_liz
ENSG00000122043	XLOC_018803_liz
ENSG00000122043	XLOC_018805_liz
ENSG00000122043	XLOC_018806_liz
ENSG00000122043	XLOC_018807_liz
ENSG00000122043	XLOC_018808_liz
ENSG00000122043	XLOC_018811_liz
ENSG00000122043	XLOC_018812_liz
ENSG00000122043	XLOC_018813_liz
ENSG00000122043	XLOC_018814_liz
ENSG00000122043	XLOC_018817_liz
ENSG00000122043	XLOC_018821_liz
ENSG00000122548	XLOC_029024_liz
ENSG00000124835	XLOC_001601_liz
ENSG00000124835	XLOC_001602_liz
ENSG00000124835	XLOC_001603_liz
ENSG00000124835	XLOC_001604_liz
ENSG00000124835	XLOC_001610_liz
ENSG00000124835	XLOC_001611_liz
ENSG00000124835	XLOC_001613_liz
ENSG00000124835	XLOC_001614_liz
ENSG00000124835	XLOC_001615_liz
ENSG00000124835	XLOC_001616_liz
ENSG00000124835	XLOC_001617_liz
ENSG00000124835	XLOC_001619_liz
ENSG00000124835	XLOC_001620_liz
ENSG00000124835	XLOC_005224_liz
ENSG00000124835	XLOC_005225_liz
ENSG00000124835	XLOC_005229_liz
ENSG00000124835	XLOC_005230_liz
ENSG00000124835	XLOC_005231_liz
ENSG00000124835	XLOC_005232_liz
ENSG00000124835	XLOC_005234_liz
ENSG00000124915	XLOC_035503_liz
ENSG00000124915	XLOC_035506_liz
ENSG00000124915	XLOC_035507_liz
ENSG00000124915	XLOC_035508_liz
ENSG00000124915	XLOC_035509_liz
ENSG00000124915	XLOC_035511_liz
ENSG00000124915	XLOC_035512_liz
ENSG00000124915	XLOC_035513_liz
ENSG00000124915	XLOC_035514_liz
ENSG00000124915	XLOC_035515_liz
ENSG00000124915	XLOC_035517_liz
ENSG00000124915	XLOC_035518_liz
ENSG00000124915	XLOC_035519_liz
ENSG00000124915	XLOC_035520_liz
ENSG00000124915	XLOC_035521_liz
ENSG00000124915	XLOC_035522_liz
ENSG00000124915	XLOC_035524_liz
ENSG00000124915	XLOC_035525_liz
ENSG00000124915	XLOC_035526_liz
ENSG00000124915	XLOC_035527_liz
ENSG00000124915	XLOC_035528_liz
ENSG00000124915	XLOC_035529_liz
ENSG00000124915	XLOC_035530_liz
ENSG00000124915	XLOC_035531_liz
ENSG00000124915	XLOC_035532_liz
ENSG00000125514	XLOC_023338_liz
ENSG00000125514	XLOC_023340_liz
ENSG00000125514	XLOC_023342_liz
ENSG00000125514	XLOC_023344_liz
ENSG00000125514	XLOC_023345_liz
ENSG00000125514	XLOC_023349_liz
ENSG00000125514	XLOC_023353_liz
ENSG00000125514	XLOC_023355_liz
ENSG00000125514	XLOC_023358_liz
ENSG00000125514	XLOC_023359_liz
ENSG00000125514	XLOC_023360_liz
ENSG00000125514	XLOC_023361_liz
ENSG00000125514	XLOC_023362_liz
ENSG00000125514	XLOC_023363_liz
ENSG00000125899	XLOC_005464_liz
ENSG00000125899	XLOC_005465_liz
ENSG00000125899	XLOC_005466_liz
ENSG00000125899	XLOC_005469_liz
ENSG00000125899	XLOC_005470_liz
ENSG00000125899	XLOC_005472_liz
ENSG00000125899	XLOC_005473_liz
ENSG00000125899	XLOC_005474_liz
ENSG00000125899	XLOC_005475_liz
ENSG00000125899	XLOC_005476_liz
ENSG00000125899	XLOC_005477_liz
ENSG00000128254	XLOC_009194_liz
ENSG00000128254	XLOC_009195_liz
ENSG00000130600	XLOC_000967_liz
ENSG00000130600	XLOC_000969_liz
ENSG00000130600	XLOC_000974_liz
ENSG00000130600	XLOC_000975_liz
ENSG00000130600	XLOC_000976_liz
ENSG00000130600	XLOC_000979_liz
ENSG00000130600	XLOC_000980_liz
ENSG00000130600	XLOC_000982_liz
ENSG00000130600	XLOC_000984_liz
ENSG00000130600	XLOC_000986_liz
ENSG00000130600	XLOC_000987_liz
ENSG00000130600	XLOC_000988_liz
ENSG00000130600	XLOC_000990_liz
ENSG00000130600	XLOC_000991_liz
ENSG00000130600	XLOC_000992_liz
ENSG00000130600	XLOC_000993_liz
ENSG00000130600	XLOC_000994_liz
ENSG00000131484	XLOC_028294_liz
ENSG00000131484	XLOC_028295_liz
ENSG00000131484	XLOC_028296_liz
ENSG00000131484	XLOC_028297_liz
ENSG00000131484	XLOC_028298_liz
ENSG00000131484	XLOC_028300_liz
ENSG00000131484	XLOC_028301_liz
ENSG00000131484	XLOC_028302_liz
ENSG00000131484	XLOC_028304_liz
ENSG00000131484	XLOC_028305_liz
ENSG00000131484	XLOC_028306_liz
ENSG00000131484	XLOC_028307_liz
ENSG00000131484	XLOC_028309_liz
ENSG00000131484	XLOC_028310_liz
ENSG00000131484	XLOC_028311_liz
ENSG00000131484	XLOC_028313_liz
ENSG00000131484	XLOC_028324_liz
ENSG00000131484	XLOC_028325_liz
ENSG00000131484	XLOC_028326_liz
ENSG00000131484	XLOC_028331_liz
ENSG00000131484	XLOC_028332_liz
ENSG00000131484	XLOC_029411_liz
ENSG00000131484	XLOC_029412_liz
ENSG00000131484	XLOC_029413_liz
ENSG00000131484	XLOC_029416_liz
ENSG00000131484	XLOC_029419_liz
ENSG00000131484	XLOC_029420_liz
ENSG00000131484	XLOC_029421_liz
ENSG00000131484	XLOC_029422_liz
ENSG00000131484	XLOC_029424_liz
ENSG00000131484	XLOC_029426_liz
ENSG00000131484	XLOC_029427_liz
ENSG00000131484	XLOC_029429_liz
ENSG00000131484	XLOC_029431_liz
ENSG00000132832	XLOC_021093_liz
ENSG00000132832	XLOC_021099_liz
ENSG00000132832	XLOC_021101_liz
ENSG00000132832	XLOC_021102_liz
ENSG00000132832	XLOC_021103_liz
ENSG00000132832	XLOC_021105_liz
ENSG00000132832	XLOC_021106_liz
ENSG00000132832	XLOC_021107_liz
ENSG00000132832	XLOC_021110_liz
ENSG00000132832	XLOC_021112_liz
ENSG00000132832	XLOC_021114_liz
ENSG00000132832	XLOC_021116_liz
ENSG00000132832	XLOC_021119_liz
ENSG00000136275	XLOC_028083_liz
ENSG00000136275	XLOC_028084_liz
ENSG00000136315	XLOC_034290_liz
ENSG00000136315	XLOC_034291_liz
ENSG00000136315	XLOC_034294_liz
ENSG00000136315	XLOC_034299_liz
ENSG00000136315	XLOC_034300_liz
ENSG00000136315	XLOC_034301_liz
ENSG00000136315	XLOC_034302_liz
ENSG00000136315	XLOC_034304_liz
ENSG00000136315	XLOC_034359_liz
ENSG00000136315	XLOC_034361_liz
ENSG00000136315	XLOC_034362_liz
ENSG00000136315	XLOC_034363_liz
ENSG00000136315	XLOC_034364_liz
ENSG00000136315	XLOC_034365_liz
ENSG00000136315	XLOC_034366_liz
ENSG00000136315	XLOC_034367_liz
ENSG00000136315	XLOC_034369_liz
ENSG00000136315	XLOC_034372_liz
ENSG00000136315	XLOC_034373_liz
ENSG00000136315	XLOC_034376_liz
ENSG00000136315	XLOC_034377_liz
ENSG00000136315	XLOC_034378_liz
ENSG00000136315	XLOC_036724_liz
ENSG00000136315	XLOC_036733_liz
ENSG00000136315	XLOC_036734_liz
ENSG00000136315	XLOC_036735_liz
ENSG00000136315	XLOC_036737_liz
ENSG00000136315	XLOC_036738_liz
ENSG00000136315	XLOC_036739_liz
ENSG00000136315	XLOC_036743_liz
ENSG00000136315	XLOC_036746_liz
ENSG00000136315	XLOC_046739_liz
ENSG00000136315	XLOC_046742_liz
ENSG00000136315	XLOC_057642_liz
ENSG00000145063	XLOC_002008_liz
ENSG00000145063	XLOC_002009_liz
ENSG00000145063	XLOC_002011_liz
ENSG00000145063	XLOC_002012_liz
ENSG00000145063	XLOC_002013_liz
ENSG00000145063	XLOC_002014_liz
ENSG00000145063	XLOC_002015_liz
ENSG00000146521	XLOC_003087_liz
ENSG00000146521	XLOC_003091_liz
ENSG00000146521	XLOC_003092_liz
ENSG00000146521	XLOC_003094_liz
ENSG00000146521	XLOC_003095_liz
ENSG00000146521	XLOC_003096_liz
ENSG00000146521	XLOC_003097_liz
ENSG00000146666	XLOC_028083_liz
ENSG00000146666	XLOC_028084_liz
ENSG00000149443	XLOC_022352_liz
ENSG00000149443	XLOC_022353_liz
ENSG00000149443	XLOC_022355_liz
ENSG00000149443	XLOC_022356_liz
ENSG00000151303	XLOC_032051_liz
ENSG00000151303	XLOC_032053_liz
ENSG00000151303	XLOC_032055_liz
ENSG00000151303	XLOC_032056_liz
ENSG00000151303	XLOC_032057_liz
ENSG00000151303	XLOC_032058_liz
ENSG00000151303	XLOC_032059_liz
ENSG00000151303	XLOC_032061_liz
ENSG00000151303	XLOC_032062_liz
ENSG00000152931	XLOC_010560_liz
ENSG00000152931	XLOC_010561_liz
ENSG00000152931	XLOC_010562_liz
ENSG00000152931	XLOC_010563_liz
ENSG00000152931	XLOC_010564_liz
ENSG00000152931	XLOC_010565_liz
ENSG00000152931	XLOC_010566_liz
ENSG00000152931	XLOC_010567_liz
ENSG00000153363	XLOC_003260_liz
ENSG00000153363	XLOC_003263_liz
ENSG00000153363	XLOC_003266_liz
ENSG00000153363	XLOC_003269_liz
ENSG00000153363	XLOC_003271_liz
ENSG00000153363	XLOC_003272_liz
ENSG00000153363	XLOC_003273_liz
ENSG00000153363	XLOC_003274_liz
ENSG00000153363	XLOC_003277_liz
ENSG00000153363	XLOC_003278_liz
ENSG00000153363	XLOC_003279_liz
ENSG00000153363	XLOC_003280_liz
ENSG00000153363	XLOC_003282_liz
ENSG00000153363	XLOC_003283_liz
ENSG00000153363	XLOC_003284_liz
ENSG00000153363	XLOC_003285_liz
ENSG00000153363	XLOC_003289_liz
ENSG00000157306	XLOC_051562_liz
ENSG00000157306	XLOC_051567_liz
ENSG00000157306	XLOC_051568_liz
ENSG00000157306	XLOC_051569_liz
ENSG00000157306	XLOC_051570_liz
ENSG00000157306	XLOC_051571_liz
ENSG00000157306	XLOC_051572_liz
ENSG00000157306	XLOC_051573_liz
ENSG00000157306	XLOC_051574_liz
ENSG00000157306	XLOC_051577_liz
ENSG00000157306	XLOC_051578_liz
ENSG00000162888	XLOC_034990_liz
ENSG00000162888	XLOC_034991_liz
ENSG00000162888	XLOC_034992_liz
ENSG00000162888	XLOC_034994_liz
ENSG00000162888	XLOC_034996_liz
ENSG00000162888	XLOC_034997_liz
ENSG00000162888	XLOC_034998_liz
ENSG00000162888	XLOC_035001_liz
ENSG00000162888	XLOC_035002_liz
ENSG00000162888	XLOC_035004_liz
ENSG00000162888	XLOC_035009_liz
ENSG00000162888	XLOC_035011_liz
ENSG00000162888	XLOC_035012_liz
ENSG00000162888	XLOC_035013_liz
ENSG00000162888	XLOC_035014_liz
ENSG00000162888	XLOC_035016_liz
ENSG00000162888	XLOC_035017_liz
ENSG00000162888	XLOC_035018_liz
ENSG00000162888	XLOC_035019_liz
ENSG00000162888	XLOC_035020_liz
ENSG00000162888	XLOC_035021_liz
ENSG00000162888	XLOC_035022_liz
ENSG00000162888	XLOC_035027_liz
ENSG00000162888	XLOC_035028_liz
ENSG00000162947	XLOC_039878_liz
ENSG00000162947	XLOC_039879_liz
ENSG00000162947	XLOC_039882_liz
ENSG00000162947	XLOC_039884_liz
ENSG00000162947	XLOC_039885_liz
ENSG00000162947	XLOC_039886_liz
ENSG00000162947	XLOC_039887_liz
ENSG00000162947	XLOC_039888_liz
ENSG00000162947	XLOC_039889_liz
ENSG00000162947	XLOC_039890_liz
ENSG00000162947	XLOC_039891_liz
ENSG00000163009	XLOC_005660_liz
ENSG00000163009	XLOC_005664_liz
ENSG00000163009	XLOC_005665_liz
ENSG00000163009	XLOC_005667_liz
ENSG00000163009	XLOC_005668_liz
ENSG00000163009	XLOC_005670_liz
ENSG00000163009	XLOC_005672_liz
ENSG00000163009	XLOC_005673_liz
ENSG00000163009	XLOC_005675_liz
ENSG00000163009	XLOC_005676_liz
ENSG00000163009	XLOC_005677_liz
ENSG00000163009	XLOC_005678_liz
ENSG00000163009	XLOC_005679_liz
ENSG00000163009	XLOC_005688_liz
ENSG00000163364	XLOC_042716_liz
ENSG00000163364	XLOC_042717_liz
ENSG00000163364	XLOC_042718_liz
ENSG00000163364	XLOC_042720_liz
ENSG00000163364	XLOC_042721_liz
ENSG00000163364	XLOC_042722_liz
ENSG00000163364	XLOC_042723_liz
ENSG00000163364	XLOC_042724_liz
ENSG00000163364	XLOC_042725_liz
ENSG00000163364	XLOC_042726_liz
ENSG00000163364	XLOC_044914_liz
ENSG00000163597	XLOC_008961_liz
ENSG00000163597	XLOC_012065_liz
ENSG00000163597	XLOC_012066_liz
ENSG00000163597	XLOC_012067_liz
ENSG00000163597	XLOC_012069_liz
ENSG00000163597	XLOC_012070_liz
ENSG00000163597	XLOC_012071_liz
ENSG00000163597	XLOC_012072_liz
ENSG00000163597	XLOC_012076_liz
ENSG00000163597	XLOC_012077_liz
ENSG00000163597	XLOC_012078_liz
ENSG00000163597	XLOC_012079_liz
ENSG00000163597	XLOC_012080_liz
ENSG00000163597	XLOC_012081_liz
ENSG00000163597	XLOC_012082_liz
ENSG00000163597	XLOC_012085_liz
ENSG00000163597	XLOC_012087_liz
ENSG00000163597	XLOC_012088_liz
ENSG00000163597	XLOC_012089_liz
ENSG00000163597	XLOC_012090_liz
ENSG00000163597	XLOC_012095_liz
ENSG00000163597	XLOC_012096_liz
ENSG00000163597	XLOC_012097_liz
ENSG00000163597	XLOC_012099_liz
ENSG00000163597	XLOC_012100_liz
ENSG00000163597	XLOC_012102_liz
ENSG00000163915	XLOC_014053_liz
ENSG00000163915	XLOC_014054_liz
ENSG00000163915	XLOC_016735_liz
ENSG00000163915	XLOC_016737_liz
ENSG00000163915	XLOC_016739_liz
ENSG00000163915	XLOC_016740_liz
ENSG00000163915	XLOC_016742_liz
ENSG00000163915	XLOC_016745_liz
ENSG00000163915	XLOC_016746_liz
ENSG00000163915	XLOC_016747_liz
ENSG00000164385	XLOC_040359_liz
ENSG00000164385	XLOC_040361_liz
ENSG00000164385	XLOC_040362_liz
ENSG00000164385	XLOC_040363_liz
ENSG00000164385	XLOC_040364_liz
ENSG00000164385	XLOC_040365_liz
ENSG00000164385	XLOC_040366_liz
ENSG00000164385	XLOC_040367_liz
ENSG00000164385	XLOC_040368_liz
ENSG00000164385	XLOC_040369_liz
ENSG00000164385	XLOC_040370_liz
ENSG00000164385	XLOC_040371_liz
ENSG00000164385	XLOC_040372_liz
ENSG00000164621	XLOC_034611_liz
ENSG00000164621	XLOC_034612_liz
ENSG00000164621	XLOC_034614_liz
ENSG00000164621	XLOC_034616_liz
ENSG00000164621	XLOC_034618_liz
ENSG00000164621	XLOC_034621_liz
ENSG00000164621	XLOC_034622_liz
ENSG00000164621	XLOC_034623_liz
ENSG00000165511	XLOC_037962_liz
ENSG00000165511	XLOC_037963_liz
ENSG00000165511	XLOC_037965_liz
ENSG00000165511	XLOC_037966_liz
ENSG00000165511	XLOC_037968_liz
ENSG00000165511	XLOC_037969_liz
ENSG00000165511	XLOC_037970_liz
ENSG00000165511	XLOC_037971_liz
ENSG00000165511	XLOC_037972_liz
ENSG00000165511	XLOC_037974_liz
ENSG00000165511	XLOC_037975_liz
ENSG00000165511	XLOC_037976_liz
ENSG00000165511	XLOC_037977_liz
ENSG00000165511	XLOC_037979_liz
ENSG00000165511	XLOC_037980_liz
ENSG00000166917	XLOC_014370_liz
ENSG00000166917	XLOC_014372_liz
ENSG00000166917	XLOC_014373_liz
ENSG00000166917	XLOC_014375_liz
ENSG00000166917	XLOC_014376_liz
ENSG00000166917	XLOC_014377_liz
ENSG00000166917	XLOC_014378_liz
ENSG00000166917	XLOC_014379_liz
ENSG00000166917	XLOC_014384_liz
ENSG00000166917	XLOC_017088_liz
ENSG00000166917	XLOC_017090_liz
ENSG00000166917	XLOC_017091_liz
ENSG00000166917	XLOC_017094_liz
ENSG00000166917	XLOC_017095_liz
ENSG00000166917	XLOC_017096_liz
ENSG00000166917	XLOC_037362_liz
ENSG00000166917	XLOC_037363_liz
ENSG00000167046	XLOC_023321_liz
ENSG00000167046	XLOC_023323_liz
ENSG00000167046	XLOC_023324_liz
ENSG00000167046	XLOC_023326_liz
ENSG00000167046	XLOC_023327_liz
ENSG00000167046	XLOC_023328_liz
ENSG00000167046	XLOC_023329_liz
ENSG00000167046	XLOC_023331_liz
ENSG00000167046	XLOC_023332_liz
ENSG00000167046	XLOC_023333_liz
ENSG00000167046	XLOC_023334_liz
ENSG00000167046	XLOC_023335_liz
ENSG00000167046	XLOC_023338_liz
ENSG00000167046	XLOC_023340_liz
ENSG00000167117	XLOC_012167_liz
ENSG00000167117	XLOC_012170_liz
ENSG00000167117	XLOC_012172_liz
ENSG00000167117	XLOC_012173_liz
ENSG00000167117	XLOC_012174_liz
ENSG00000167117	XLOC_012175_liz
ENSG00000167117	XLOC_012176_liz
ENSG00000167117	XLOC_012177_liz
ENSG00000167117	XLOC_012178_liz
ENSG00000167117	XLOC_012179_liz
ENSG00000167117	XLOC_012180_liz
ENSG00000167117	XLOC_012182_liz
ENSG00000167117	XLOC_012184_liz
ENSG00000167117	XLOC_012185_liz
ENSG00000167117	XLOC_012186_liz
ENSG00000167117	XLOC_012191_liz
ENSG00000167117	XLOC_012192_liz
ENSG00000167117	XLOC_012193_liz
ENSG00000167117	XLOC_012194_liz
ENSG00000167355	XLOC_036711_liz
ENSG00000167355	XLOC_054810_liz
ENSG00000167912	XLOC_019470_liz
ENSG00000167912	XLOC_019473_liz
ENSG00000167912	XLOC_019474_liz
ENSG00000167912	XLOC_021672_liz
ENSG00000167912	XLOC_021684_liz
ENSG00000168367	XLOC_054443_liz
ENSG00000168367	XLOC_054444_liz
ENSG00000168367	XLOC_054445_liz
ENSG00000168367	XLOC_054447_liz
ENSG00000168746	XLOC_021099_liz
ENSG00000168746	XLOC_021101_liz
ENSG00000168746	XLOC_021102_liz
ENSG00000168746	XLOC_021103_liz
ENSG00000168746	XLOC_021105_liz
ENSG00000168746	XLOC_021106_liz
ENSG00000168746	XLOC_021107_liz
ENSG00000168746	XLOC_021110_liz
ENSG00000168746	XLOC_021112_liz
ENSG00000168746	XLOC_021114_liz
ENSG00000168746	XLOC_021116_liz
ENSG00000168746	XLOC_021119_liz
ENSG00000168746	XLOC_021121_liz
ENSG00000168746	XLOC_023208_liz
ENSG00000168746	XLOC_023209_liz
ENSG00000168746	XLOC_023211_liz
ENSG00000168746	XLOC_023213_liz
ENSG00000168746	XLOC_023214_liz
ENSG00000170846	XLOC_020232_liz
ENSG00000170846	XLOC_020233_liz
ENSG00000170846	XLOC_020234_liz
ENSG00000170846	XLOC_022354_liz
ENSG00000170919	XLOC_044290_liz
ENSG00000170919	XLOC_044291_liz
ENSG00000170919	XLOC_044292_liz
ENSG00000171671	XLOC_000768_liz
ENSG00000171671	XLOC_000771_liz
ENSG00000171671	XLOC_000772_liz
ENSG00000171671	XLOC_000773_liz
ENSG00000171671	XLOC_000775_liz
ENSG00000171671	XLOC_000776_liz
ENSG00000171671	XLOC_000777_liz
ENSG00000171671	XLOC_000778_liz
ENSG00000171671	XLOC_000779_liz
ENSG00000171671	XLOC_000780_liz
ENSG00000171671	XLOC_000781_liz
ENSG00000171671	XLOC_038755_liz
ENSG00000171671	XLOC_038756_liz
ENSG00000171889	XLOC_008159_liz
ENSG00000171889	XLOC_008160_liz
ENSG00000171889	XLOC_008161_liz
ENSG00000171889	XLOC_008162_liz
ENSG00000171889	XLOC_008163_liz
ENSG00000171889	XLOC_008164_liz
ENSG00000171889	XLOC_008166_liz
ENSG00000171889	XLOC_008168_liz
ENSG00000171889	XLOC_008169_liz
ENSG00000171889	XLOC_008171_liz
ENSG00000172250	XLOC_050468_liz
ENSG00000172965	XLOC_045742_liz
ENSG00000172965	XLOC_045743_liz
ENSG00000172965	XLOC_045746_liz
ENSG00000172965	XLOC_045747_liz
ENSG00000172965	XLOC_045748_liz
ENSG00000172965	XLOC_045749_liz
ENSG00000173811	XLOC_027415_liz
ENSG00000173811	XLOC_027417_liz
ENSG00000173811	XLOC_027418_liz
ENSG00000173811	XLOC_027419_liz
ENSG00000173811	XLOC_027421_liz
ENSG00000173811	XLOC_027422_liz
ENSG00000173811	XLOC_027424_liz
ENSG00000173811	XLOC_027426_liz
ENSG00000173811	XLOC_027427_liz
ENSG00000173811	XLOC_028607_liz
ENSG00000173811	XLOC_028608_liz
ENSG00000173811	XLOC_028609_liz
ENSG00000173811	XLOC_028610_liz
ENSG00000173811	XLOC_028613_liz
ENSG00000173811	XLOC_028620_liz
ENSG00000173811	XLOC_034643_liz
ENSG00000173811	XLOC_034645_liz
ENSG00000173811	XLOC_034646_liz
ENSG00000173811	XLOC_034647_liz
ENSG00000173811	XLOC_034648_liz
ENSG00000173811	XLOC_034649_liz
ENSG00000173811	XLOC_034650_liz
ENSG00000173811	XLOC_034651_liz
ENSG00000173811	XLOC_034652_liz
ENSG00000173811	XLOC_034654_liz
ENSG00000173811	XLOC_034655_liz
ENSG00000173811	XLOC_034659_liz
ENSG00000173811	XLOC_034660_liz
ENSG00000173862	XLOC_027954_liz
ENSG00000173862	XLOC_027955_liz
ENSG00000173862	XLOC_027956_liz
ENSG00000173862	XLOC_027957_liz
ENSG00000173862	XLOC_027958_liz
ENSG00000173862	XLOC_027960_liz
ENSG00000173862	XLOC_027961_liz
ENSG00000173862	XLOC_027962_liz
ENSG00000173862	XLOC_027963_liz
ENSG00000173862	XLOC_029128_liz
ENSG00000173862	XLOC_029129_liz
ENSG00000173862	XLOC_029130_liz
ENSG00000173862	XLOC_029131_liz
ENSG00000173862	XLOC_029133_liz
ENSG00000173862	XLOC_029135_liz
ENSG00000173862	XLOC_029136_liz
ENSG00000173862	XLOC_029137_liz
ENSG00000173862	XLOC_029138_liz
ENSG00000173862	XLOC_029140_liz
ENSG00000173862	XLOC_029141_liz
ENSG00000173862	XLOC_029142_liz
ENSG00000173862	XLOC_029143_liz
ENSG00000173867	XLOC_044043_liz
ENSG00000173867	XLOC_044044_liz
ENSG00000173867	XLOC_044047_liz
ENSG00000173867	XLOC_044048_liz
ENSG00000173867	XLOC_044049_liz
ENSG00000173867	XLOC_044050_liz
ENSG00000173867	XLOC_044051_liz
ENSG00000173867	XLOC_044052_liz
ENSG00000173867	XLOC_044053_liz
ENSG00000173867	XLOC_044054_liz
ENSG00000173867	XLOC_044056_liz
ENSG00000173867	XLOC_044058_liz
ENSG00000173867	XLOC_044059_liz
ENSG00000173867	XLOC_044060_liz
ENSG00000173867	XLOC_044061_liz
ENSG00000173867	XLOC_044062_liz
ENSG00000173867	XLOC_044063_liz
ENSG00000173867	XLOC_044064_liz
ENSG00000173867	XLOC_044065_liz
ENSG00000173867	XLOC_044066_liz
ENSG00000173867	XLOC_044067_liz
ENSG00000173867	XLOC_044069_liz
ENSG00000173867	XLOC_044081_liz
ENSG00000173867	XLOC_044082_liz
ENSG00000173867	XLOC_044083_liz
ENSG00000173867	XLOC_044084_liz
ENSG00000173867	XLOC_044086_liz
ENSG00000173867	XLOC_044087_liz
ENSG00000173867	XLOC_044088_liz
ENSG00000173867	XLOC_044090_liz
ENSG00000174171	XLOC_004158_liz
ENSG00000174171	XLOC_004159_liz
ENSG00000174171	XLOC_004160_liz
ENSG00000174171	XLOC_004161_liz
ENSG00000174171	XLOC_004162_liz
ENSG00000174171	XLOC_004164_liz
ENSG00000174171	XLOC_004165_liz
ENSG00000174171	XLOC_004166_liz
ENSG00000174171	XLOC_004167_liz
ENSG00000174171	XLOC_004168_liz
ENSG00000174171	XLOC_004169_liz
ENSG00000174171	XLOC_004170_liz
ENSG00000174171	XLOC_004171_liz
ENSG00000174171	XLOC_004172_liz
ENSG00000174171	XLOC_004173_liz
ENSG00000174171	XLOC_004174_liz
ENSG00000174171	XLOC_004175_liz
ENSG00000174365	XLOC_044970_liz
ENSG00000174365	XLOC_044971_liz
ENSG00000174365	XLOC_044973_liz
ENSG00000174365	XLOC_044978_liz
ENSG00000174365	XLOC_044986_liz
ENSG00000174365	XLOC_044987_liz
ENSG00000174365	XLOC_049632_liz
ENSG00000174365	XLOC_049633_liz
ENSG00000174365	XLOC_049634_liz
ENSG00000174365	XLOC_049635_liz
ENSG00000174365	XLOC_049637_liz
ENSG00000174403	XLOC_023321_liz
ENSG00000174403	XLOC_023323_liz
ENSG00000174403	XLOC_023324_liz
ENSG00000174403	XLOC_023326_liz
ENSG00000174403	XLOC_023327_liz
ENSG00000174403	XLOC_023328_liz
ENSG00000174403	XLOC_023329_liz
ENSG00000174403	XLOC_023331_liz
ENSG00000174403	XLOC_023332_liz
ENSG00000174403	XLOC_023333_liz
ENSG00000174403	XLOC_023334_liz
ENSG00000174403	XLOC_023335_liz
ENSG00000174403	XLOC_023338_liz
ENSG00000174403	XLOC_023340_liz
ENSG00000174407	XLOC_021179_liz
ENSG00000174407	XLOC_021180_liz
ENSG00000174407	XLOC_021181_liz
ENSG00000174407	XLOC_021182_liz
ENSG00000174407	XLOC_021183_liz
ENSG00000174407	XLOC_021184_liz
ENSG00000174407	XLOC_021185_liz
ENSG00000174407	XLOC_021186_liz
ENSG00000174407	XLOC_021187_liz
ENSG00000174407	XLOC_021188_liz
ENSG00000174407	XLOC_021189_liz
ENSG00000174407	XLOC_021190_liz
ENSG00000174407	XLOC_021191_liz
ENSG00000174407	XLOC_021192_liz
ENSG00000174407	XLOC_021193_liz
ENSG00000174407	XLOC_021194_liz
ENSG00000174407	XLOC_021195_liz
ENSG00000174407	XLOC_021199_liz
ENSG00000174407	XLOC_021203_liz
ENSG00000174407	XLOC_021204_liz
ENSG00000174407	XLOC_021205_liz
ENSG00000174407	XLOC_021206_liz
ENSG00000174407	XLOC_021208_liz
ENSG00000174407	XLOC_021209_liz
ENSG00000174407	XLOC_021210_liz
ENSG00000174407	XLOC_021211_liz
ENSG00000174407	XLOC_021214_liz
ENSG00000174680	XLOC_018245_liz
ENSG00000174680	XLOC_018246_liz
ENSG00000174680	XLOC_018247_liz
ENSG00000174680	XLOC_018248_liz
ENSG00000174680	XLOC_018249_liz
ENSG00000174680	XLOC_018252_liz
ENSG00000175061	XLOC_054016_liz
ENSG00000175061	XLOC_054019_liz
ENSG00000175061	XLOC_055425_liz
ENSG00000175061	XLOC_057543_liz
ENSG00000175147	XLOC_050365_liz
ENSG00000175147	XLOC_050366_liz
ENSG00000175147	XLOC_050367_liz
ENSG00000175147	XLOC_050368_liz
ENSG00000175147	XLOC_050369_liz
ENSG00000175147	XLOC_050389_liz
ENSG00000175147	XLOC_054504_liz
ENSG00000175147	XLOC_054511_liz
ENSG00000175147	XLOC_054514_liz
ENSG00000175147	XLOC_054515_liz
ENSG00000175147	XLOC_054516_liz
ENSG00000175147	XLOC_054517_liz
ENSG00000175604	XLOC_055929_liz
ENSG00000175611	XLOC_007862_liz
ENSG00000175611	XLOC_007863_liz
ENSG00000175611	XLOC_007867_liz
ENSG00000175611	XLOC_007868_liz
ENSG00000175611	XLOC_007869_liz
ENSG00000175611	XLOC_007870_liz
ENSG00000175611	XLOC_007871_liz
ENSG00000175611	XLOC_007872_liz
ENSG00000175611	XLOC_007873_liz
ENSG00000175611	XLOC_007874_liz
ENSG00000175611	XLOC_010986_liz
ENSG00000175611	XLOC_010989_liz
ENSG00000175728	XLOC_031663_liz
ENSG00000175728	XLOC_031664_liz
ENSG00000175728	XLOC_031667_liz
ENSG00000175728	XLOC_031668_liz
ENSG00000175728	XLOC_031669_liz
ENSG00000175728	XLOC_031673_liz
ENSG00000175728	XLOC_031675_liz
ENSG00000175728	XLOC_031676_liz
ENSG00000175728	XLOC_031677_liz
ENSG00000175728	XLOC_031679_liz
ENSG00000175728	XLOC_031681_liz
ENSG00000175728	XLOC_031682_liz
ENSG00000175728	XLOC_031683_liz
ENSG00000175772	XLOC_052206_liz
ENSG00000175773	XLOC_031663_liz
ENSG00000175773	XLOC_031664_liz
ENSG00000175773	XLOC_031665_liz
ENSG00000175773	XLOC_031666_liz
ENSG00000175773	XLOC_031667_liz
ENSG00000175773	XLOC_031668_liz
ENSG00000175773	XLOC_031669_liz
ENSG00000175773	XLOC_031673_liz
ENSG00000175773	XLOC_031675_liz
ENSG00000175773	XLOC_031676_liz
ENSG00000175773	XLOC_031677_liz
ENSG00000175773	XLOC_031679_liz
ENSG00000175773	XLOC_031681_liz
ENSG00000175773	XLOC_031682_liz
ENSG00000175967	XLOC_006205_liz
ENSG00000175967	XLOC_006206_liz
ENSG00000175967	XLOC_006207_liz
ENSG00000175967	XLOC_006208_liz
ENSG00000176075	XLOC_054957_liz
ENSG00000176075	XLOC_054958_liz
ENSG00000176075	XLOC_054959_liz
ENSG00000176236	XLOC_027651_liz
ENSG00000176236	XLOC_049308_liz
ENSG00000176236	XLOC_049309_liz
ENSG00000176320	XLOC_036753_liz
ENSG00000176320	XLOC_056251_liz
ENSG00000176320	XLOC_056252_liz
ENSG00000176349	XLOC_041240_liz
ENSG00000176349	XLOC_041241_liz
ENSG00000176349	XLOC_041244_liz
ENSG00000176349	XLOC_041245_liz
ENSG00000176349	XLOC_041247_liz
ENSG00000176349	XLOC_041248_liz
ENSG00000176349	XLOC_041250_liz
ENSG00000176349	XLOC_041252_liz
ENSG00000176349	XLOC_041286_liz
ENSG00000176349	XLOC_041287_liz
ENSG00000176349	XLOC_041290_liz
ENSG00000176349	XLOC_041292_liz
ENSG00000176349	XLOC_041293_liz
ENSG00000176349	XLOC_041294_liz
ENSG00000176349	XLOC_041297_liz
ENSG00000176349	XLOC_041298_liz
ENSG00000176349	XLOC_041299_liz
ENSG00000176349	XLOC_041300_liz
ENSG00000176349	XLOC_041301_liz
ENSG00000176349	XLOC_041302_liz
ENSG00000176349	XLOC_041305_liz
ENSG00000176349	XLOC_041308_liz
ENSG00000176349	XLOC_041309_liz
ENSG00000176349	XLOC_041310_liz
ENSG00000176349	XLOC_041311_liz
ENSG00000176349	XLOC_041316_liz
ENSG00000176349	XLOC_041317_liz
ENSG00000176349	XLOC_041319_liz
ENSG00000176515	XLOC_036355_liz
ENSG00000176515	XLOC_036357_liz
ENSG00000176515	XLOC_036361_liz
ENSG00000176515	XLOC_036362_liz
ENSG00000176515	XLOC_036364_liz
ENSG00000176593	XLOC_040406_liz
ENSG00000176593	XLOC_040407_liz
ENSG00000176593	XLOC_040408_liz
ENSG00000176593	XLOC_040409_liz
ENSG00000176593	XLOC_040410_liz
ENSG00000176593	XLOC_040411_liz
ENSG00000176593	XLOC_040413_liz
ENSG00000176593	XLOC_040414_liz
ENSG00000176593	XLOC_040429_liz
ENSG00000176593	XLOC_040431_liz
ENSG00000176593	XLOC_040435_liz
ENSG00000176593	XLOC_040437_liz
ENSG00000176593	XLOC_040439_liz
ENSG00000176593	XLOC_040440_liz
ENSG00000176593	XLOC_040441_liz
ENSG00000176593	XLOC_040442_liz
ENSG00000176593	XLOC_040444_liz
ENSG00000176593	XLOC_040445_liz
ENSG00000176593	XLOC_040446_liz
ENSG00000176593	XLOC_040447_liz
ENSG00000176593	XLOC_040448_liz
ENSG00000176593	XLOC_040449_liz
ENSG00000176593	XLOC_040450_liz
ENSG00000176593	XLOC_040451_liz
ENSG00000176593	XLOC_040452_liz
ENSG00000176593	XLOC_040453_liz
ENSG00000176593	XLOC_040454_liz
ENSG00000176593	XLOC_040455_liz
ENSG00000176593	XLOC_040457_liz
ENSG00000176593	XLOC_040458_liz
ENSG00000176593	XLOC_040459_liz
ENSG00000176593	XLOC_040475_liz
ENSG00000176593	XLOC_040477_liz
ENSG00000176593	XLOC_040478_liz
ENSG00000176593	XLOC_040479_liz
ENSG00000176593	XLOC_040480_liz
ENSG00000176593	XLOC_040481_liz
ENSG00000176593	XLOC_040482_liz
ENSG00000176593	XLOC_040483_liz
ENSG00000176593	XLOC_040487_liz
ENSG00000176593	XLOC_040488_liz
ENSG00000176593	XLOC_040524_liz
ENSG00000176593	XLOC_040525_liz
ENSG00000176593	XLOC_040526_liz
ENSG00000176593	XLOC_045638_liz
ENSG00000176593	XLOC_045639_liz
ENSG00000176593	XLOC_045640_liz
ENSG00000176593	XLOC_045641_liz
ENSG00000176593	XLOC_045642_liz
ENSG00000176593	XLOC_045643_liz
ENSG00000176593	XLOC_045644_liz
ENSG00000176593	XLOC_045646_liz
ENSG00000176593	XLOC_045648_liz
ENSG00000176593	XLOC_045649_liz
ENSG00000176593	XLOC_045650_liz
ENSG00000176593	XLOC_045651_liz
ENSG00000176593	XLOC_045652_liz
ENSG00000176593	XLOC_045653_liz
ENSG00000176593	XLOC_045654_liz
ENSG00000176593	XLOC_045656_liz
ENSG00000176593	XLOC_045658_liz
ENSG00000176593	XLOC_045659_liz
ENSG00000176593	XLOC_045660_liz
ENSG00000176593	XLOC_045662_liz
ENSG00000176593	XLOC_045664_liz
ENSG00000176593	XLOC_045665_liz
ENSG00000176593	XLOC_045666_liz
ENSG00000176593	XLOC_045667_liz
ENSG00000176593	XLOC_045668_liz
ENSG00000176593	XLOC_045669_liz
ENSG00000176593	XLOC_045670_liz
ENSG00000176593	XLOC_045671_liz
ENSG00000176593	XLOC_045672_liz
ENSG00000176593	XLOC_045674_liz
ENSG00000176593	XLOC_045675_liz
ENSG00000176593	XLOC_045677_liz
ENSG00000176593	XLOC_045678_liz
ENSG00000176593	XLOC_045679_liz
ENSG00000176593	XLOC_045681_liz
ENSG00000176593	XLOC_045683_liz
ENSG00000176593	XLOC_045684_liz
ENSG00000176593	XLOC_045685_liz
ENSG00000176593	XLOC_045686_liz
ENSG00000176593	XLOC_045687_liz
ENSG00000176593	XLOC_045689_liz
ENSG00000176593	XLOC_045691_liz
ENSG00000176593	XLOC_045695_liz
ENSG00000176753	XLOC_037497_liz
ENSG00000176753	XLOC_037499_liz
ENSG00000176753	XLOC_037500_liz
ENSG00000176753	XLOC_037501_liz
ENSG00000176753	XLOC_037502_liz
ENSG00000176753	XLOC_037508_liz
ENSG00000176753	XLOC_037509_liz
ENSG00000176753	XLOC_037510_liz
ENSG00000176753	XLOC_037511_liz
ENSG00000176753	XLOC_037512_liz
ENSG00000176753	XLOC_037513_liz
ENSG00000176753	XLOC_037514_liz
ENSG00000176753	XLOC_037515_liz
ENSG00000176753	XLOC_037516_liz
ENSG00000176753	XLOC_037518_liz
ENSG00000176753	XLOC_037520_liz
ENSG00000176753	XLOC_037524_liz
ENSG00000176753	XLOC_037525_liz
ENSG00000176753	XLOC_037526_liz
ENSG00000176753	XLOC_037527_liz
ENSG00000176753	XLOC_037528_liz
ENSG00000176753	XLOC_037529_liz
ENSG00000176753	XLOC_037530_liz
ENSG00000176753	XLOC_037531_liz
ENSG00000176753	XLOC_037532_liz
ENSG00000176754	XLOC_020764_liz
ENSG00000176754	XLOC_020768_liz
ENSG00000176754	XLOC_020769_liz
ENSG00000176754	XLOC_020773_liz
ENSG00000176754	XLOC_020775_liz
ENSG00000176754	XLOC_020776_liz
ENSG00000176754	XLOC_020777_liz
ENSG00000176754	XLOC_020780_liz
ENSG00000176754	XLOC_020781_liz
ENSG00000176754	XLOC_020785_liz
ENSG00000176754	XLOC_020786_liz
ENSG00000176754	XLOC_020787_liz
ENSG00000176754	XLOC_020789_liz
ENSG00000176754	XLOC_020791_liz
ENSG00000176754	XLOC_020794_liz
ENSG00000176754	XLOC_020796_liz
ENSG00000176754	XLOC_022894_liz
ENSG00000176754	XLOC_022896_liz
ENSG00000176754	XLOC_022897_liz
ENSG00000176754	XLOC_022898_liz
ENSG00000176840	XLOC_051266_liz
ENSG00000176840	XLOC_051267_liz
ENSG00000176868	XLOC_047891_liz
ENSG00000176868	XLOC_056623_liz
ENSG00000176868	XLOC_057086_liz
ENSG00000176868	XLOC_057994_liz
ENSG00000176868	XLOC_057995_liz
ENSG00000176912	XLOC_021823_liz
ENSG00000176912	XLOC_021824_liz
ENSG00000176912	XLOC_021825_liz
ENSG00000176984	XLOC_029747_liz
ENSG00000176984	XLOC_029748_liz
ENSG00000176984	XLOC_029749_liz
ENSG00000176984	XLOC_029751_liz
ENSG00000176984	XLOC_029752_liz
ENSG00000176984	XLOC_029753_liz
ENSG00000176984	XLOC_029755_liz
ENSG00000176984	XLOC_029756_liz
ENSG00000176984	XLOC_029757_liz
ENSG00000176984	XLOC_029758_liz
ENSG00000176984	XLOC_029760_liz
ENSG00000176984	XLOC_029762_liz
ENSG00000176984	XLOC_029763_liz
ENSG00000176984	XLOC_029764_liz
ENSG00000176984	XLOC_029766_liz
ENSG00000176984	XLOC_029767_liz
ENSG00000177112	XLOC_000885_liz
ENSG00000177112	XLOC_000886_liz
ENSG00000177112	XLOC_000887_liz
ENSG00000177112	XLOC_000888_liz
ENSG00000177112	XLOC_000889_liz
ENSG00000177112	XLOC_000890_liz
ENSG00000177112	XLOC_000891_liz
ENSG00000177112	XLOC_000893_liz
ENSG00000177112	XLOC_000894_liz
ENSG00000177112	XLOC_000895_liz
ENSG00000177112	XLOC_000896_liz
ENSG00000177112	XLOC_000897_liz
ENSG00000177112	XLOC_004489_liz
ENSG00000177112	XLOC_004491_liz
ENSG00000177112	XLOC_004493_liz
ENSG00000177112	XLOC_004494_liz
ENSG00000177112	XLOC_004495_liz
ENSG00000177112	XLOC_004496_liz
ENSG00000177112	XLOC_004498_liz
ENSG00000177112	XLOC_004500_liz
ENSG00000177112	XLOC_004501_liz
ENSG00000177112	XLOC_004502_liz
ENSG00000177112	XLOC_004503_liz
ENSG00000177112	XLOC_004504_liz
ENSG00000177112	XLOC_004505_liz
ENSG00000177112	XLOC_004506_liz
ENSG00000177112	XLOC_004507_liz
ENSG00000177112	XLOC_004509_liz
ENSG00000177112	XLOC_004510_liz
ENSG00000177112	XLOC_004511_liz
ENSG00000177112	XLOC_039373_liz
ENSG00000177112	XLOC_039374_liz
ENSG00000177112	XLOC_039375_liz
ENSG00000177112	XLOC_039376_liz
ENSG00000177112	XLOC_039377_liz
ENSG00000177133	XLOC_050744_liz
ENSG00000177133	XLOC_050745_liz
ENSG00000177234	XLOC_017168_liz
ENSG00000177234	XLOC_017169_liz
ENSG00000177234	XLOC_017171_liz
ENSG00000177234	XLOC_017172_liz
ENSG00000177234	XLOC_017173_liz
ENSG00000177234	XLOC_017175_liz
ENSG00000177234	XLOC_017176_liz
ENSG00000177234	XLOC_017177_liz
ENSG00000177234	XLOC_017183_liz
ENSG00000177335	XLOC_034513_liz
ENSG00000177335	XLOC_034515_liz
ENSG00000177335	XLOC_034516_liz
ENSG00000177335	XLOC_034517_liz
ENSG00000177335	XLOC_034520_liz
ENSG00000177335	XLOC_034521_liz
ENSG00000177335	XLOC_034522_liz
ENSG00000177335	XLOC_034524_liz
ENSG00000177335	XLOC_034525_liz
ENSG00000177335	XLOC_034527_liz
ENSG00000177335	XLOC_034552_liz
ENSG00000177335	XLOC_034553_liz
ENSG00000177335	XLOC_034554_liz
ENSG00000177335	XLOC_055193_liz
ENSG00000177337	XLOC_021865_liz
ENSG00000177337	XLOC_021866_liz
ENSG00000177337	XLOC_021868_liz
ENSG00000177337	XLOC_021869_liz
ENSG00000177338	XLOC_011853_liz
ENSG00000177338	XLOC_011856_liz
ENSG00000177338	XLOC_011857_liz
ENSG00000177338	XLOC_011858_liz
ENSG00000177338	XLOC_011859_liz
ENSG00000177338	XLOC_011860_liz
ENSG00000177338	XLOC_011861_liz
ENSG00000177338	XLOC_011863_liz
ENSG00000177338	XLOC_011864_liz
ENSG00000177338	XLOC_011866_liz
ENSG00000177338	XLOC_011867_liz
ENSG00000177338	XLOC_011868_liz
ENSG00000177340	XLOC_023561_liz
ENSG00000177340	XLOC_023572_liz
ENSG00000177340	XLOC_023574_liz
ENSG00000177340	XLOC_025503_liz
ENSG00000177340	XLOC_025504_liz
ENSG00000177340	XLOC_025505_liz
ENSG00000177340	XLOC_025506_liz
ENSG00000177340	XLOC_025507_liz
ENSG00000177340	XLOC_025508_liz
ENSG00000177369	XLOC_028467_liz
ENSG00000177369	XLOC_028468_liz
ENSG00000177369	XLOC_028472_liz
ENSG00000177369	XLOC_028475_liz
ENSG00000177369	XLOC_028476_liz
ENSG00000177369	XLOC_028477_liz
ENSG00000177369	XLOC_028478_liz
ENSG00000177369	XLOC_028479_liz
ENSG00000177369	XLOC_028480_liz
ENSG00000177369	XLOC_028483_liz
ENSG00000177369	XLOC_028484_liz
ENSG00000177369	XLOC_028485_liz
ENSG00000177369	XLOC_028486_liz
ENSG00000177369	XLOC_028487_liz
ENSG00000177369	XLOC_028490_liz
ENSG00000177369	XLOC_028491_liz
ENSG00000177369	XLOC_028492_liz
ENSG00000177369	XLOC_028493_liz
ENSG00000177369	XLOC_028494_liz
ENSG00000177369	XLOC_028495_liz
ENSG00000177369	XLOC_028496_liz
ENSG00000177369	XLOC_028498_liz
ENSG00000177369	XLOC_028500_liz
ENSG00000177369	XLOC_028503_liz
ENSG00000177369	XLOC_028504_liz
ENSG00000177369	XLOC_028505_liz
ENSG00000177369	XLOC_028507_liz
ENSG00000177369	XLOC_028509_liz
ENSG00000177369	XLOC_028513_liz
ENSG00000177369	XLOC_028516_liz
ENSG00000177369	XLOC_028518_liz
ENSG00000177369	XLOC_029621_liz
ENSG00000177369	XLOC_029622_liz
ENSG00000177369	XLOC_029624_liz
ENSG00000177369	XLOC_029625_liz
ENSG00000177369	XLOC_029626_liz
ENSG00000177369	XLOC_029627_liz
ENSG00000177369	XLOC_029629_liz
ENSG00000177369	XLOC_029634_liz
ENSG00000177369	XLOC_029636_liz
ENSG00000177369	XLOC_029639_liz
ENSG00000177369	XLOC_029641_liz
ENSG00000177369	XLOC_029642_liz
ENSG00000177369	XLOC_029643_liz
ENSG00000177369	XLOC_029644_liz
ENSG00000177369	XLOC_029645_liz
ENSG00000177369	XLOC_029646_liz
ENSG00000177369	XLOC_029650_liz
ENSG00000177369	XLOC_029651_liz
ENSG00000177369	XLOC_029652_liz
ENSG00000177369	XLOC_029653_liz
ENSG00000177369	XLOC_029654_liz
ENSG00000177369	XLOC_029655_liz
ENSG00000177369	XLOC_029656_liz
ENSG00000177369	XLOC_029657_liz
ENSG00000177369	XLOC_029659_liz
ENSG00000177369	XLOC_029660_liz
ENSG00000177369	XLOC_029662_liz
ENSG00000177369	XLOC_029663_liz
ENSG00000177369	XLOC_029665_liz
ENSG00000177369	XLOC_029667_liz
ENSG00000177406	XLOC_023572_liz
ENSG00000177406	XLOC_023574_liz
ENSG00000177406	XLOC_023576_liz
ENSG00000177406	XLOC_023577_liz
ENSG00000177406	XLOC_023578_liz
ENSG00000177406	XLOC_025505_liz
ENSG00000177406	XLOC_025506_liz
ENSG00000177406	XLOC_025507_liz
ENSG00000177406	XLOC_025508_liz
ENSG00000177406	XLOC_025509_liz
ENSG00000177406	XLOC_025511_liz
ENSG00000177406	XLOC_025512_liz
ENSG00000177406	XLOC_025513_liz
ENSG00000177406	XLOC_025514_liz
ENSG00000177406	XLOC_025515_liz
ENSG00000177406	XLOC_025516_liz
ENSG00000177410	XLOC_021133_liz
ENSG00000177410	XLOC_021136_liz
ENSG00000177410	XLOC_021137_liz
ENSG00000177410	XLOC_021138_liz
ENSG00000177410	XLOC_021139_liz
ENSG00000177410	XLOC_021140_liz
ENSG00000177410	XLOC_021141_liz
ENSG00000177410	XLOC_021144_liz
ENSG00000177410	XLOC_021146_liz
ENSG00000177410	XLOC_021148_liz
ENSG00000177410	XLOC_021149_liz
ENSG00000177410	XLOC_021150_liz
ENSG00000177410	XLOC_021151_liz
ENSG00000177410	XLOC_021152_liz
ENSG00000177410	XLOC_021155_liz
ENSG00000177410	XLOC_021157_liz
ENSG00000177410	XLOC_021162_liz
ENSG00000177410	XLOC_034804_liz
ENSG00000177410	XLOC_034805_liz
ENSG00000177410	XLOC_034806_liz
ENSG00000177410	XLOC_034807_liz
ENSG00000177410	XLOC_034808_liz
ENSG00000177596	XLOC_014711_liz
ENSG00000177596	XLOC_014712_liz
ENSG00000177596	XLOC_014714_liz
ENSG00000177596	XLOC_014716_liz
ENSG00000177596	XLOC_014717_liz
ENSG00000177596	XLOC_014718_liz
ENSG00000177596	XLOC_014719_liz
ENSG00000177596	XLOC_014720_liz
ENSG00000177596	XLOC_014722_liz
ENSG00000177596	XLOC_014724_liz
ENSG00000177596	XLOC_014725_liz
ENSG00000177640	XLOC_032992_liz
ENSG00000177640	XLOC_032993_liz
ENSG00000177640	XLOC_032995_liz
ENSG00000177640	XLOC_032996_liz
ENSG00000177640	XLOC_032997_liz
ENSG00000177640	XLOC_032998_liz
ENSG00000177640	XLOC_033004_liz
ENSG00000177640	XLOC_033005_liz
ENSG00000177640	XLOC_033007_liz
ENSG00000177640	XLOC_033010_liz
ENSG00000177725	XLOC_045923_liz
ENSG00000177725	XLOC_045924_liz
ENSG00000177725	XLOC_045925_liz
ENSG00000177725	XLOC_045927_liz
ENSG00000177725	XLOC_045929_liz
ENSG00000177725	XLOC_045931_liz
ENSG00000177725	XLOC_045932_liz
ENSG00000177725	XLOC_045933_liz
ENSG00000177725	XLOC_045935_liz
ENSG00000177725	XLOC_045938_liz
ENSG00000177725	XLOC_045947_liz
ENSG00000177725	XLOC_045950_liz
ENSG00000177725	XLOC_045953_liz
ENSG00000177725	XLOC_045955_liz
ENSG00000177725	XLOC_053675_liz
ENSG00000177738	XLOC_007374_liz
ENSG00000177738	XLOC_007376_liz
ENSG00000177738	XLOC_007377_liz
ENSG00000177738	XLOC_007379_liz
ENSG00000177738	XLOC_007381_liz
ENSG00000177788	XLOC_003051_liz
ENSG00000177788	XLOC_003052_liz
ENSG00000177788	XLOC_003073_liz
ENSG00000177788	XLOC_003074_liz
ENSG00000177788	XLOC_003075_liz
ENSG00000177788	XLOC_003076_liz
ENSG00000177788	XLOC_003077_liz
ENSG00000177788	XLOC_006697_liz
ENSG00000177788	XLOC_006699_liz
ENSG00000177788	XLOC_006700_liz
ENSG00000177788	XLOC_006701_liz
ENSG00000177788	XLOC_006702_liz
ENSG00000177788	XLOC_006703_liz
ENSG00000177788	XLOC_006714_liz
ENSG00000177788	XLOC_028629_liz
ENSG00000177788	XLOC_028631_liz
ENSG00000177788	XLOC_028632_liz
ENSG00000177788	XLOC_028633_liz
ENSG00000177788	XLOC_028636_liz
ENSG00000177788	XLOC_028637_liz
ENSG00000177788	XLOC_028639_liz
ENSG00000177993	XLOC_035738_liz
ENSG00000177993	XLOC_035741_liz
ENSG00000177993	XLOC_035742_liz
ENSG00000177993	XLOC_045068_liz
ENSG00000178107	XLOC_034290_liz
ENSG00000178107	XLOC_034291_liz
ENSG00000178107	XLOC_034294_liz
ENSG00000178107	XLOC_034299_liz
ENSG00000178107	XLOC_034300_liz
ENSG00000178107	XLOC_034301_liz
ENSG00000178107	XLOC_034302_liz
ENSG00000178107	XLOC_034367_liz
ENSG00000178107	XLOC_034372_liz
ENSG00000178107	XLOC_034373_liz
ENSG00000178107	XLOC_034376_liz
ENSG00000178107	XLOC_034377_liz
ENSG00000178107	XLOC_034378_liz
ENSG00000178107	XLOC_034379_liz
ENSG00000178107	XLOC_034380_liz
ENSG00000178107	XLOC_046702_liz
ENSG00000178107	XLOC_046703_liz
ENSG00000178107	XLOC_046704_liz
ENSG00000178107	XLOC_046742_liz
ENSG00000178193	XLOC_031142_liz
ENSG00000178193	XLOC_031144_liz
ENSG00000178193	XLOC_031145_liz
ENSG00000178193	XLOC_031146_liz
ENSG00000178193	XLOC_031148_liz
ENSG00000178193	XLOC_031149_liz
ENSG00000178193	XLOC_031151_liz
ENSG00000178193	XLOC_031152_liz
ENSG00000178193	XLOC_031154_liz
ENSG00000178193	XLOC_031155_liz
ENSG00000178193	XLOC_031156_liz
ENSG00000178193	XLOC_031157_liz
ENSG00000178193	XLOC_031159_liz
ENSG00000178193	XLOC_031161_liz
ENSG00000178243	XLOC_054441_liz
ENSG00000178248	XLOC_038658_liz
ENSG00000178412	XLOC_022004_liz
ENSG00000178412	XLOC_022005_liz
ENSG00000178412	XLOC_022006_liz
ENSG00000178412	XLOC_022007_liz
ENSG00000178412	XLOC_022008_liz
ENSG00000178440	XLOC_039601_liz
ENSG00000178440	XLOC_039603_liz
ENSG00000178440	XLOC_039604_liz
ENSG00000178440	XLOC_039606_liz
ENSG00000178440	XLOC_039607_liz
ENSG00000178722	XLOC_010553_liz
ENSG00000178722	XLOC_010554_liz
ENSG00000178722	XLOC_010557_liz
ENSG00000178722	XLOC_010559_liz
ENSG00000178722	XLOC_010560_liz
ENSG00000178722	XLOC_010563_liz
ENSG00000178803	XLOC_054377_liz
ENSG00000178803	XLOC_054378_liz
ENSG00000178977	XLOC_044480_liz
ENSG00000178977	XLOC_044482_liz
ENSG00000178977	XLOC_044483_liz
ENSG00000178977	XLOC_044485_liz
ENSG00000178977	XLOC_044487_liz
ENSG00000178977	XLOC_044521_liz
ENSG00000178977	XLOC_044523_liz
ENSG00000178977	XLOC_052958_liz
ENSG00000178977	XLOC_052959_liz
ENSG00000178977	XLOC_052960_liz
ENSG00000179066	XLOC_038162_liz
ENSG00000179066	XLOC_038165_liz
ENSG00000179066	XLOC_038171_liz
ENSG00000179066	XLOC_038177_liz
ENSG00000179066	XLOC_038179_liz
ENSG00000179066	XLOC_038180_liz
ENSG00000179066	XLOC_038181_liz
ENSG00000179066	XLOC_038184_liz
ENSG00000179066	XLOC_038212_liz
ENSG00000179066	XLOC_038214_liz
ENSG00000179066	XLOC_038219_liz
ENSG00000179066	XLOC_038220_liz
ENSG00000179066	XLOC_038222_liz
ENSG00000179066	XLOC_038223_liz
ENSG00000179066	XLOC_038242_liz
ENSG00000179066	XLOC_038243_liz
ENSG00000179066	XLOC_038260_liz
ENSG00000179066	XLOC_038262_liz
ENSG00000179066	XLOC_038264_liz
ENSG00000179066	XLOC_038265_liz
ENSG00000179066	XLOC_038277_liz
ENSG00000179066	XLOC_048156_liz
ENSG00000179066	XLOC_048157_liz
ENSG00000179066	XLOC_048158_liz
ENSG00000179066	XLOC_048159_liz
ENSG00000179066	XLOC_048160_liz
ENSG00000179066	XLOC_048161_liz
ENSG00000179066	XLOC_048163_liz
ENSG00000179066	XLOC_048165_liz
ENSG00000179066	XLOC_048168_liz
ENSG00000179066	XLOC_051700_liz
ENSG00000179066	XLOC_051705_liz
ENSG00000179066	XLOC_052814_liz
ENSG00000179066	XLOC_052823_liz
ENSG00000179066	XLOC_052824_liz
ENSG00000179066	XLOC_052825_liz
ENSG00000179066	XLOC_054430_liz
ENSG00000179066	XLOC_054431_liz
ENSG00000179066	XLOC_054433_liz
ENSG00000179066	XLOC_054434_liz
ENSG00000179066	XLOC_054435_liz
ENSG00000179066	XLOC_054608_liz
ENSG00000179082	XLOC_055000_liz
ENSG00000179082	XLOC_055006_liz
ENSG00000179082	XLOC_055007_liz
ENSG00000179082	XLOC_055008_liz
ENSG00000179082	XLOC_055009_liz
ENSG00000179136	XLOC_008831_liz
ENSG00000179136	XLOC_008832_liz
ENSG00000179136	XLOC_011962_liz
ENSG00000179136	XLOC_011963_liz
ENSG00000179136	XLOC_011964_liz
ENSG00000179136	XLOC_011965_liz
ENSG00000179136	XLOC_011966_liz
ENSG00000179136	XLOC_011967_liz
ENSG00000179136	XLOC_011968_liz
ENSG00000179136	XLOC_011970_liz
ENSG00000179136	XLOC_011972_liz
ENSG00000179136	XLOC_011973_liz
ENSG00000179136	XLOC_011974_liz
ENSG00000179136	XLOC_012018_liz
ENSG00000179136	XLOC_012019_liz
ENSG00000179136	XLOC_012021_liz
ENSG00000179136	XLOC_012024_liz
ENSG00000179141	XLOC_016028_liz
ENSG00000179141	XLOC_016029_liz
ENSG00000179141	XLOC_016031_liz
ENSG00000179141	XLOC_016032_liz
ENSG00000179141	XLOC_016033_liz
ENSG00000179141	XLOC_016036_liz
ENSG00000179141	XLOC_016037_liz
ENSG00000179141	XLOC_016038_liz
ENSG00000179141	XLOC_016041_liz
ENSG00000179141	XLOC_016042_liz
ENSG00000179141	XLOC_016043_liz
ENSG00000179141	XLOC_016045_liz
ENSG00000179219	XLOC_046304_liz
ENSG00000179219	XLOC_046308_liz
ENSG00000179219	XLOC_046309_liz
ENSG00000179219	XLOC_046310_liz
ENSG00000179219	XLOC_046311_liz
ENSG00000179219	XLOC_046312_liz
ENSG00000179219	XLOC_046314_liz
ENSG00000179219	XLOC_046315_liz
ENSG00000179219	XLOC_050531_liz
ENSG00000179219	XLOC_050532_liz
ENSG00000179219	XLOC_050534_liz
ENSG00000179219	XLOC_050535_liz
ENSG00000179219	XLOC_050536_liz
ENSG00000179219	XLOC_050537_liz
ENSG00000179219	XLOC_050538_liz
ENSG00000179253	XLOC_021179_liz
ENSG00000179253	XLOC_023307_liz
ENSG00000179253	XLOC_023308_liz
ENSG00000179253	XLOC_023310_liz
ENSG00000179253	XLOC_023311_liz
ENSG00000179253	XLOC_023312_liz
ENSG00000179253	XLOC_023313_liz
ENSG00000179253	XLOC_023314_liz
ENSG00000179253	XLOC_023316_liz
ENSG00000179253	XLOC_023319_liz
ENSG00000179253	XLOC_023320_liz
ENSG00000179253	XLOC_023321_liz
ENSG00000179253	XLOC_023323_liz
ENSG00000179253	XLOC_023324_liz
ENSG00000179253	XLOC_023326_liz
ENSG00000179253	XLOC_023327_liz
ENSG00000179253	XLOC_023328_liz
ENSG00000179406	XLOC_056453_liz
ENSG00000179406	XLOC_056454_liz
ENSG00000179428	XLOC_028996_liz
ENSG00000179428	XLOC_028997_liz
ENSG00000179428	XLOC_028998_liz
ENSG00000179428	XLOC_029000_liz
ENSG00000179428	XLOC_029002_liz
ENSG00000179428	XLOC_029003_liz
ENSG00000179447	XLOC_022352_liz
ENSG00000179447	XLOC_022353_liz
ENSG00000179447	XLOC_022354_liz
ENSG00000179447	XLOC_022355_liz
ENSG00000179447	XLOC_022356_liz
ENSG00000179447	XLOC_022357_liz
ENSG00000179447	XLOC_022359_liz
ENSG00000179452	XLOC_022182_liz
ENSG00000179452	XLOC_022183_liz
ENSG00000179452	XLOC_022184_liz
ENSG00000179452	XLOC_022185_liz
ENSG00000179452	XLOC_022186_liz
ENSG00000179452	XLOC_022187_liz
ENSG00000179452	XLOC_022188_liz
ENSG00000179452	XLOC_022189_liz
ENSG00000179452	XLOC_022190_liz
ENSG00000179452	XLOC_022191_liz
ENSG00000179452	XLOC_022193_liz
ENSG00000179452	XLOC_022194_liz
ENSG00000179452	XLOC_022195_liz
ENSG00000179452	XLOC_022196_liz
ENSG00000179452	XLOC_022197_liz
ENSG00000179452	XLOC_022199_liz
ENSG00000179523	XLOC_053067_liz
ENSG00000179523	XLOC_053068_liz
ENSG00000179523	XLOC_053071_liz
ENSG00000179523	XLOC_053073_liz
ENSG00000179523	XLOC_053074_liz
ENSG00000179577	XLOC_019242_liz
ENSG00000179577	XLOC_019244_liz
ENSG00000179577	XLOC_019245_liz
ENSG00000179743	XLOC_050378_liz
ENSG00000179743	XLOC_050379_liz
ENSG00000179743	XLOC_050381_liz
ENSG00000179743	XLOC_050382_liz
ENSG00000179743	XLOC_050383_liz
ENSG00000179743	XLOC_050384_liz
ENSG00000179743	XLOC_050385_liz
ENSG00000179743	XLOC_050386_liz
ENSG00000179743	XLOC_050387_liz
ENSG00000179743	XLOC_050389_liz
ENSG00000179743	XLOC_054504_liz
ENSG00000179743	XLOC_054511_liz
ENSG00000179743	XLOC_054514_liz
ENSG00000179743	XLOC_054515_liz
ENSG00000179743	XLOC_054516_liz
ENSG00000179743	XLOC_054517_liz
ENSG00000179743	XLOC_054582_liz
ENSG00000179818	XLOC_051285_liz
ENSG00000179840	XLOC_030589_liz
ENSG00000179840	XLOC_030602_liz
ENSG00000179840	XLOC_030603_liz
ENSG00000179840	XLOC_030604_liz
ENSG00000179840	XLOC_030605_liz
ENSG00000179840	XLOC_030606_liz
ENSG00000179840	XLOC_030607_liz
ENSG00000179840	XLOC_030608_liz
ENSG00000179840	XLOC_051874_liz
ENSG00000179840	XLOC_051875_liz
ENSG00000179840	XLOC_051876_liz
ENSG00000179935	XLOC_022352_liz
ENSG00000179935	XLOC_022353_liz
ENSG00000179935	XLOC_022355_liz
ENSG00000179935	XLOC_022356_liz
ENSG00000180066	XLOC_014353_liz
ENSG00000180066	XLOC_014355_liz
ENSG00000180066	XLOC_014356_liz
ENSG00000180066	XLOC_014357_liz
ENSG00000180066	XLOC_014358_liz
ENSG00000180066	XLOC_014359_liz
ENSG00000180066	XLOC_014360_liz
ENSG00000180066	XLOC_014363_liz
ENSG00000180066	XLOC_014364_liz
ENSG00000180066	XLOC_014366_liz
ENSG00000180066	XLOC_014367_liz
ENSG00000180066	XLOC_014370_liz
ENSG00000180139	XLOC_036234_liz
ENSG00000180139	XLOC_036235_liz
ENSG00000180139	XLOC_036237_liz
ENSG00000180139	XLOC_036238_liz
ENSG00000180139	XLOC_036239_liz
ENSG00000180139	XLOC_036264_liz
ENSG00000180139	XLOC_036265_liz
ENSG00000180139	XLOC_036266_liz
ENSG00000180139	XLOC_036268_liz
ENSG00000180139	XLOC_036269_liz
ENSG00000180139	XLOC_036270_liz
ENSG00000180139	XLOC_036271_liz
ENSG00000180279	XLOC_038587_liz
ENSG00000180279	XLOC_038628_liz
ENSG00000180279	XLOC_038629_liz
ENSG00000180279	XLOC_038630_liz
ENSG00000180279	XLOC_038631_liz
ENSG00000180279	XLOC_055616_liz
ENSG00000180279	XLOC_055618_liz
ENSG00000180279	XLOC_058219_liz
ENSG00000180422	XLOC_006692_liz
ENSG00000180422	XLOC_006693_liz
ENSG00000180422	XLOC_006694_liz
ENSG00000180422	XLOC_006695_liz
ENSG00000180422	XLOC_006699_liz
ENSG00000180422	XLOC_006700_liz
ENSG00000180422	XLOC_006701_liz
ENSG00000180422	XLOC_006702_liz
ENSG00000180422	XLOC_006703_liz
ENSG00000180422	XLOC_006704_liz
ENSG00000180422	XLOC_047366_liz
ENSG00000180422	XLOC_047369_liz
ENSG00000180422	XLOC_047372_liz
ENSG00000180422	XLOC_047374_liz
ENSG00000180422	XLOC_047375_liz
ENSG00000180422	XLOC_047377_liz
ENSG00000180422	XLOC_047379_liz
ENSG00000180422	XLOC_047380_liz
ENSG00000180422	XLOC_047381_liz
ENSG00000180422	XLOC_047382_liz
ENSG00000180422	XLOC_047384_liz
ENSG00000180422	XLOC_047386_liz
ENSG00000180422	XLOC_047388_liz
ENSG00000180422	XLOC_047389_liz
ENSG00000180422	XLOC_047390_liz
ENSG00000180458	XLOC_038260_liz
ENSG00000180458	XLOC_040406_liz
ENSG00000180458	XLOC_040407_liz
ENSG00000180458	XLOC_040408_liz
ENSG00000180458	XLOC_040409_liz
ENSG00000180458	XLOC_040410_liz
ENSG00000180458	XLOC_040411_liz
ENSG00000180458	XLOC_040412_liz
ENSG00000180458	XLOC_040413_liz
ENSG00000180458	XLOC_040414_liz
ENSG00000180458	XLOC_040415_liz
ENSG00000180458	XLOC_040416_liz
ENSG00000180458	XLOC_040417_liz
ENSG00000180458	XLOC_040418_liz
ENSG00000180458	XLOC_040420_liz
ENSG00000180458	XLOC_040421_liz
ENSG00000180458	XLOC_040422_liz
ENSG00000180458	XLOC_040423_liz
ENSG00000180458	XLOC_040424_liz
ENSG00000180458	XLOC_040425_liz
ENSG00000180458	XLOC_040426_liz
ENSG00000180458	XLOC_040427_liz
ENSG00000180458	XLOC_040428_liz
ENSG00000180458	XLOC_040430_liz
ENSG00000180458	XLOC_040437_liz
ENSG00000180458	XLOC_040439_liz
ENSG00000180458	XLOC_040490_liz
ENSG00000180458	XLOC_040491_liz
ENSG00000180458	XLOC_040492_liz
ENSG00000180458	XLOC_040493_liz
ENSG00000180458	XLOC_040494_liz
ENSG00000180458	XLOC_040495_liz
ENSG00000180458	XLOC_040496_liz
ENSG00000180458	XLOC_040497_liz
ENSG00000180458	XLOC_040498_liz
ENSG00000180458	XLOC_040500_liz
ENSG00000180458	XLOC_040501_liz
ENSG00000180458	XLOC_040502_liz
ENSG00000180458	XLOC_040503_liz
ENSG00000180458	XLOC_040504_liz
ENSG00000180458	XLOC_040505_liz
ENSG00000180458	XLOC_040506_liz
ENSG00000180458	XLOC_040507_liz
ENSG00000180458	XLOC_040508_liz
ENSG00000180458	XLOC_040510_liz
ENSG00000180458	XLOC_040511_liz
ENSG00000180458	XLOC_040512_liz
ENSG00000180458	XLOC_051700_liz
ENSG00000180458	XLOC_051705_liz
ENSG00000180458	XLOC_054430_liz
ENSG00000180458	XLOC_054431_liz
ENSG00000180458	XLOC_054433_liz
ENSG00000180458	XLOC_054434_liz
ENSG00000180458	XLOC_054435_liz
ENSG00000180458	XLOC_054608_liz
ENSG00000180458	XLOC_056356_liz
ENSG00000180539	XLOC_050682_liz
ENSG00000180539	XLOC_055818_liz
ENSG00000180539	XLOC_055822_liz
ENSG00000180712	XLOC_024842_liz
ENSG00000180712	XLOC_024843_liz
ENSG00000180712	XLOC_024844_liz
ENSG00000180712	XLOC_024845_liz
ENSG00000180712	XLOC_024846_liz
ENSG00000180712	XLOC_024848_liz
ENSG00000180712	XLOC_024849_liz
ENSG00000180712	XLOC_024850_liz
ENSG00000180712	XLOC_024851_liz
ENSG00000180712	XLOC_024852_liz
ENSG00000180712	XLOC_024853_liz
ENSG00000180712	XLOC_024854_liz
ENSG00000180712	XLOC_024857_liz
ENSG00000180769	XLOC_024029_liz
ENSG00000180769	XLOC_024030_liz
ENSG00000180769	XLOC_024031_liz
ENSG00000180769	XLOC_024032_liz
ENSG00000180769	XLOC_024033_liz
ENSG00000180769	XLOC_024034_liz
ENSG00000180769	XLOC_024035_liz
ENSG00000180769	XLOC_024036_liz
ENSG00000180769	XLOC_024037_liz
ENSG00000180769	XLOC_024038_liz
ENSG00000180769	XLOC_024040_liz
ENSG00000180769	XLOC_024041_liz
ENSG00000180769	XLOC_024042_liz
ENSG00000180861	XLOC_044360_liz
ENSG00000180861	XLOC_044361_liz
ENSG00000180861	XLOC_044362_liz
ENSG00000180861	XLOC_044364_liz
ENSG00000180861	XLOC_044366_liz
ENSG00000180861	XLOC_044367_liz
ENSG00000180861	XLOC_044368_liz
ENSG00000180861	XLOC_044369_liz
ENSG00000180861	XLOC_044371_liz
ENSG00000180869	XLOC_031214_liz
ENSG00000180869	XLOC_031215_liz
ENSG00000180869	XLOC_031216_liz
ENSG00000180869	XLOC_031217_liz
ENSG00000180869	XLOC_031218_liz
ENSG00000180869	XLOC_031219_liz
ENSG00000180869	XLOC_031221_liz
ENSG00000180869	XLOC_031222_liz
ENSG00000180869	XLOC_031224_liz
ENSG00000180869	XLOC_031227_liz
ENSG00000180869	XLOC_031229_liz
ENSG00000180869	XLOC_031231_liz
ENSG00000180869	XLOC_031233_liz
ENSG00000180869	XLOC_031234_liz
ENSG00000180869	XLOC_031235_liz
ENSG00000180869	XLOC_031236_liz
ENSG00000180869	XLOC_031237_liz
ENSG00000180869	XLOC_031238_liz
ENSG00000180869	XLOC_031240_liz
ENSG00000180869	XLOC_031241_liz
ENSG00000180869	XLOC_031242_liz
ENSG00000180869	XLOC_031243_liz
ENSG00000180869	XLOC_031244_liz
ENSG00000180869	XLOC_031246_liz
ENSG00000180869	XLOC_031247_liz
ENSG00000180869	XLOC_031248_liz
ENSG00000180869	XLOC_031249_liz
ENSG00000181097	XLOC_048112_liz
ENSG00000181097	XLOC_048113_liz
ENSG00000181097	XLOC_048114_liz
ENSG00000181097	XLOC_048115_liz
ENSG00000181097	XLOC_048125_liz
ENSG00000181097	XLOC_052438_liz
ENSG00000181097	XLOC_052440_liz
ENSG00000181097	XLOC_052441_liz
ENSG00000181097	XLOC_052445_liz
ENSG00000181097	XLOC_052447_liz
ENSG00000181097	XLOC_054237_liz
ENSG00000181097	XLOC_054241_liz
ENSG00000181097	XLOC_055809_liz
ENSG00000181097	XLOC_056356_liz
ENSG00000181123	XLOC_045064_liz
ENSG00000181123	XLOC_045065_liz
ENSG00000181123	XLOC_045066_liz
ENSG00000181123	XLOC_045067_liz
ENSG00000181123	XLOC_045068_liz
ENSG00000181123	XLOC_045070_liz
ENSG00000181171	XLOC_019154_liz
ENSG00000181171	XLOC_019156_liz
ENSG00000181171	XLOC_019157_liz
ENSG00000181171	XLOC_019158_liz
ENSG00000181171	XLOC_019160_liz
ENSG00000181171	XLOC_019161_liz
ENSG00000181171	XLOC_019164_liz
ENSG00000181171	XLOC_019165_liz
ENSG00000181171	XLOC_019166_liz
ENSG00000181211	XLOC_028024_liz
ENSG00000181211	XLOC_028029_liz
ENSG00000181211	XLOC_028033_liz
ENSG00000181211	XLOC_028034_liz
ENSG00000181211	XLOC_028035_liz
ENSG00000181211	XLOC_028040_liz
ENSG00000181211	XLOC_029202_liz
ENSG00000181798	XLOC_039957_liz
ENSG00000181798	XLOC_039958_liz
ENSG00000181798	XLOC_039960_liz
ENSG00000181798	XLOC_039961_liz
ENSG00000181798	XLOC_039964_liz
ENSG00000181798	XLOC_039965_liz
ENSG00000181798	XLOC_039966_liz
ENSG00000181798	XLOC_039967_liz
ENSG00000181798	XLOC_039968_liz
ENSG00000181798	XLOC_039969_liz
ENSG00000181798	XLOC_039971_liz
ENSG00000181798	XLOC_039972_liz
ENSG00000181800	XLOC_023485_liz
ENSG00000181800	XLOC_025439_liz
ENSG00000181800	XLOC_025440_liz
ENSG00000181800	XLOC_025441_liz
ENSG00000181800	XLOC_025443_liz
ENSG00000181800	XLOC_025444_liz
ENSG00000181800	XLOC_025445_liz
ENSG00000181800	XLOC_025446_liz
ENSG00000181800	XLOC_025447_liz
ENSG00000181800	XLOC_025449_liz
ENSG00000181908	XLOC_051111_liz
ENSG00000181908	XLOC_051120_liz
ENSG00000181908	XLOC_051121_liz
ENSG00000181908	XLOC_053119_liz
ENSG00000181908	XLOC_053124_liz
ENSG00000181908	XLOC_055325_liz
ENSG00000181995	XLOC_035442_liz
ENSG00000181995	XLOC_035444_liz
ENSG00000181995	XLOC_035446_liz
ENSG00000181995	XLOC_035447_liz
ENSG00000181995	XLOC_035448_liz
ENSG00000181995	XLOC_035450_liz
ENSG00000181995	XLOC_035451_liz
ENSG00000181995	XLOC_035452_liz
ENSG00000181995	XLOC_035453_liz
ENSG00000181995	XLOC_035455_liz
ENSG00000181995	XLOC_035457_liz
ENSG00000181995	XLOC_035458_liz
ENSG00000181995	XLOC_035459_liz
ENSG00000181995	XLOC_035461_liz
ENSG00000181995	XLOC_035462_liz
ENSG00000181995	XLOC_035463_liz
ENSG00000181995	XLOC_035464_liz
ENSG00000181995	XLOC_035465_liz
ENSG00000181995	XLOC_035466_liz
ENSG00000181995	XLOC_035469_liz
ENSG00000181995	XLOC_035470_liz
ENSG00000182057	XLOC_023817_liz
ENSG00000182057	XLOC_023819_liz
ENSG00000182057	XLOC_023822_liz
ENSG00000182057	XLOC_023825_liz
ENSG00000182109	XLOC_047182_liz
ENSG00000182109	XLOC_047183_liz
ENSG00000182109	XLOC_047184_liz
ENSG00000182109	XLOC_047185_liz
ENSG00000182109	XLOC_047186_liz
ENSG00000182109	XLOC_047189_liz
ENSG00000182165	XLOC_028848_liz
ENSG00000182165	XLOC_028850_liz
ENSG00000182165	XLOC_028851_liz
ENSG00000182165	XLOC_028852_liz
ENSG00000182165	XLOC_028853_liz
ENSG00000182165	XLOC_028854_liz
ENSG00000182165	XLOC_028856_liz
ENSG00000182352	XLOC_012137_liz
ENSG00000182352	XLOC_012138_liz
ENSG00000182352	XLOC_012140_liz
ENSG00000182352	XLOC_012141_liz
ENSG00000182352	XLOC_012144_liz
ENSG00000182352	XLOC_012145_liz
ENSG00000182352	XLOC_012146_liz
ENSG00000182352	XLOC_012151_liz
ENSG00000182352	XLOC_012152_liz
ENSG00000182352	XLOC_012154_liz
ENSG00000182352	XLOC_012155_liz
ENSG00000182352	XLOC_012156_liz
ENSG00000182352	XLOC_012157_liz
ENSG00000182352	XLOC_012159_liz
ENSG00000182376	XLOC_047366_liz
ENSG00000182376	XLOC_047369_liz
ENSG00000182376	XLOC_047372_liz
ENSG00000182376	XLOC_047374_liz
ENSG00000182376	XLOC_047375_liz
ENSG00000182376	XLOC_047377_liz
ENSG00000182376	XLOC_047379_liz
ENSG00000182376	XLOC_047380_liz
ENSG00000182376	XLOC_047390_liz
ENSG00000182376	XLOC_051384_liz
ENSG00000182376	XLOC_051386_liz
ENSG00000182376	XLOC_051387_liz
ENSG00000182376	XLOC_051390_liz
ENSG00000182376	XLOC_051391_liz
ENSG00000182648	XLOC_027481_liz
ENSG00000182648	XLOC_027483_liz
ENSG00000182648	XLOC_027484_liz
ENSG00000182648	XLOC_028668_liz
ENSG00000182648	XLOC_028671_liz
ENSG00000182648	XLOC_028674_liz
ENSG00000182648	XLOC_028675_liz
ENSG00000182648	XLOC_028676_liz
ENSG00000182824	XLOC_038682_liz
ENSG00000182824	XLOC_038683_liz
ENSG00000182824	XLOC_038684_liz
ENSG00000182824	XLOC_038688_liz
ENSG00000182824	XLOC_038689_liz
ENSG00000182873	XLOC_051040_liz
ENSG00000182873	XLOC_053866_liz
ENSG00000182873	XLOC_057788_liz
ENSG00000182912	XLOC_014027_liz
ENSG00000182912	XLOC_014029_liz
ENSG00000182912	XLOC_014031_liz
ENSG00000183154	XLOC_042010_liz
ENSG00000183154	XLOC_042011_liz
ENSG00000183154	XLOC_042012_liz
ENSG00000183154	XLOC_042014_liz
ENSG00000183154	XLOC_042015_liz
ENSG00000183154	XLOC_042017_liz
ENSG00000183154	XLOC_042029_liz
ENSG00000183154	XLOC_042030_liz
ENSG00000183154	XLOC_042031_liz
ENSG00000183154	XLOC_042032_liz
ENSG00000183154	XLOC_042033_liz
ENSG00000183154	XLOC_042034_liz
ENSG00000183154	XLOC_042035_liz
ENSG00000183154	XLOC_044732_liz
ENSG00000183154	XLOC_044733_liz
ENSG00000183154	XLOC_044734_liz
ENSG00000183154	XLOC_044735_liz
ENSG00000183154	XLOC_044736_liz
ENSG00000183154	XLOC_044737_liz
ENSG00000183154	XLOC_044738_liz
ENSG00000183154	XLOC_044740_liz
ENSG00000183154	XLOC_044741_liz
ENSG00000183154	XLOC_044742_liz
ENSG00000183154	XLOC_044743_liz
ENSG00000183154	XLOC_044745_liz
ENSG00000183154	XLOC_044747_liz
ENSG00000183154	XLOC_044749_liz
ENSG00000183154	XLOC_044750_liz
ENSG00000183154	XLOC_044758_liz
ENSG00000183154	XLOC_044759_liz
ENSG00000183154	XLOC_044760_liz
ENSG00000183154	XLOC_044761_liz
ENSG00000183154	XLOC_044762_liz
ENSG00000183154	XLOC_044764_liz
ENSG00000183154	XLOC_044765_liz
ENSG00000183154	XLOC_044766_liz
ENSG00000183154	XLOC_044768_liz
ENSG00000183154	XLOC_044770_liz
ENSG00000183154	XLOC_044771_liz
ENSG00000183154	XLOC_044774_liz
ENSG00000183154	XLOC_044775_liz
ENSG00000183154	XLOC_044776_liz
ENSG00000183154	XLOC_044777_liz
ENSG00000183154	XLOC_044778_liz
ENSG00000183154	XLOC_050649_liz
ENSG00000183154	XLOC_050650_liz
ENSG00000183154	XLOC_050654_liz
ENSG00000183154	XLOC_050656_liz
ENSG00000183154	XLOC_050657_liz
ENSG00000183154	XLOC_050658_liz
ENSG00000183154	XLOC_050659_liz
ENSG00000183154	XLOC_050660_liz
ENSG00000183242	XLOC_000836_liz
ENSG00000183242	XLOC_000842_liz
ENSG00000183242	XLOC_000844_liz
ENSG00000183242	XLOC_000845_liz
ENSG00000183242	XLOC_000846_liz
ENSG00000183242	XLOC_000847_liz
ENSG00000183242	XLOC_000848_liz
ENSG00000183242	XLOC_000850_liz
ENSG00000183242	XLOC_000852_liz
ENSG00000183242	XLOC_000854_liz
ENSG00000183242	XLOC_000857_liz
ENSG00000183242	XLOC_000859_liz
ENSG00000183242	XLOC_000860_liz
ENSG00000183242	XLOC_000861_liz
ENSG00000183242	XLOC_000862_liz
ENSG00000183242	XLOC_000863_liz
ENSG00000183242	XLOC_000864_liz
ENSG00000183242	XLOC_000865_liz
ENSG00000183242	XLOC_000866_liz
ENSG00000183308	XLOC_047074_liz
ENSG00000183308	XLOC_047075_liz
ENSG00000183308	XLOC_047078_liz
ENSG00000183308	XLOC_047080_liz
ENSG00000183308	XLOC_047081_liz
ENSG00000183308	XLOC_047082_liz
ENSG00000183308	XLOC_047083_liz
ENSG00000183470	XLOC_023435_liz
ENSG00000183470	XLOC_023438_liz
ENSG00000183470	XLOC_023439_liz
ENSG00000183470	XLOC_023440_liz
ENSG00000183470	XLOC_023442_liz
ENSG00000183470	XLOC_023443_liz
ENSG00000183470	XLOC_023444_liz
ENSG00000183470	XLOC_023445_liz
ENSG00000183470	XLOC_023446_liz
ENSG00000183470	XLOC_023449_liz
ENSG00000183470	XLOC_023450_liz
ENSG00000183470	XLOC_023451_liz
ENSG00000183470	XLOC_023452_liz
ENSG00000183535	XLOC_050998_liz
ENSG00000183562	XLOC_000947_liz
ENSG00000183562	XLOC_004570_liz
ENSG00000183562	XLOC_004571_liz
ENSG00000183562	XLOC_004572_liz
ENSG00000183562	XLOC_004573_liz
ENSG00000183562	XLOC_004575_liz
ENSG00000183562	XLOC_004576_liz
ENSG00000183562	XLOC_004577_liz
ENSG00000183562	XLOC_004579_liz
ENSG00000183562	XLOC_004580_liz
ENSG00000183562	XLOC_004581_liz
ENSG00000183562	XLOC_004582_liz
ENSG00000183562	XLOC_004583_liz
ENSG00000183643	XLOC_044159_liz
ENSG00000183643	XLOC_044160_liz
ENSG00000183674	XLOC_033386_liz
ENSG00000183674	XLOC_033387_liz
ENSG00000183674	XLOC_033388_liz
ENSG00000183674	XLOC_033389_liz
ENSG00000183674	XLOC_033390_liz
ENSG00000183674	XLOC_033392_liz
ENSG00000183674	XLOC_033393_liz
ENSG00000183674	XLOC_033394_liz
ENSG00000183674	XLOC_033396_liz
ENSG00000183674	XLOC_033397_liz
ENSG00000183674	XLOC_033398_liz
ENSG00000183674	XLOC_033400_liz
ENSG00000183674	XLOC_033403_liz
ENSG00000183674	XLOC_033404_liz
ENSG00000183674	XLOC_033405_liz
ENSG00000183674	XLOC_033406_liz
ENSG00000183674	XLOC_033407_liz
ENSG00000183674	XLOC_033408_liz
ENSG00000183822	XLOC_023745_liz
ENSG00000183822	XLOC_023746_liz
ENSG00000183822	XLOC_023747_liz
ENSG00000183822	XLOC_023748_liz
ENSG00000183822	XLOC_023750_liz
ENSG00000183822	XLOC_023751_liz
ENSG00000183822	XLOC_023752_liz
ENSG00000183822	XLOC_023753_liz
ENSG00000183822	XLOC_023755_liz
ENSG00000183822	XLOC_023766_liz
ENSG00000183822	XLOC_025674_liz
ENSG00000183822	XLOC_025678_liz
ENSG00000183822	XLOC_025680_liz
ENSG00000183822	XLOC_025685_liz
ENSG00000183822	XLOC_025689_liz
ENSG00000183822	XLOC_025690_liz
ENSG00000183822	XLOC_025691_liz
ENSG00000183822	XLOC_025692_liz
ENSG00000183822	XLOC_025695_liz
ENSG00000183822	XLOC_025696_liz
ENSG00000184068	XLOC_023815_liz
ENSG00000184068	XLOC_023816_liz
ENSG00000184068	XLOC_023817_liz
ENSG00000184068	XLOC_023819_liz
ENSG00000184068	XLOC_025748_liz
ENSG00000184068	XLOC_025750_liz
ENSG00000184068	XLOC_025751_liz
ENSG00000184068	XLOC_025752_liz
ENSG00000184068	XLOC_025755_liz
ENSG00000184068	XLOC_025757_liz
ENSG00000184068	XLOC_025758_liz
ENSG00000184068	XLOC_025759_liz
ENSG00000184068	XLOC_025760_liz
ENSG00000184068	XLOC_025762_liz
ENSG00000184068	XLOC_025764_liz
ENSG00000184068	XLOC_025765_liz
[truncated: 154,880 more rows]

## Sheet: Supplementary Table 2f
human gene	frog gene
ENSG00000082929	XLOC_002054_frg
ENSG00000082929	XLOC_002055_frg
ENSG00000082929	XLOC_002056_frg
ENSG00000082929	XLOC_002057_frg
ENSG00000082929	XLOC_002058_frg
ENSG00000082929	XLOC_002059_frg
ENSG00000082929	XLOC_002060_frg
ENSG00000082929	XLOC_002061_frg
ENSG00000082929	XLOC_002062_frg
ENSG00000082929	XLOC_002063_frg
ENSG00000082929	XLOC_002065_frg
ENSG00000082929	XLOC_019463_frg
ENSG00000083622	XLOC_008643_frg
ENSG00000083622	XLOC_008644_frg
ENSG00000083622	XLOC_009808_frg
ENSG00000083622	XLOC_009813_frg
ENSG00000083622	XLOC_009814_frg
ENSG00000093100	XLOC_008075_frg
ENSG00000093100	XLOC_008076_frg
ENSG00000093100	XLOC_008079_frg
ENSG00000093100	XLOC_008080_frg
ENSG00000093100	XLOC_008081_frg
ENSG00000093100	XLOC_008082_frg
ENSG00000093100	XLOC_008083_frg
ENSG00000093100	XLOC_008084_frg
ENSG00000093100	XLOC_008085_frg
ENSG00000093100	XLOC_008885_frg
ENSG00000093100	XLOC_008886_frg
ENSG00000093100	XLOC_008887_frg
ENSG00000093100	XLOC_008888_frg
ENSG00000093100	XLOC_008889_frg
ENSG00000093100	XLOC_008890_frg
ENSG00000093100	XLOC_008892_frg
ENSG00000093100	XLOC_008894_frg
ENSG00000093100	XLOC_008896_frg
ENSG00000093100	XLOC_008898_frg
ENSG00000093100	XLOC_034356_frg
ENSG00000099869	XLOC_010715_frg
ENSG00000099869	XLOC_010716_frg
ENSG00000099869	XLOC_010718_frg
ENSG00000099869	XLOC_010720_frg
ENSG00000099869	XLOC_010721_frg
ENSG00000099869	XLOC_010722_frg
ENSG00000116652	XLOC_013209_frg
ENSG00000116652	XLOC_013212_frg
ENSG00000116652	XLOC_013213_frg
ENSG00000116652	XLOC_013214_frg
ENSG00000116652	XLOC_013215_frg
ENSG00000116652	XLOC_013216_frg
ENSG00000116883	XLOC_006132_frg
ENSG00000122043	XLOC_007070_frg
ENSG00000122043	XLOC_007071_frg
ENSG00000122043	XLOC_007074_frg
ENSG00000122043	XLOC_007075_frg
ENSG00000122043	XLOC_007076_frg
ENSG00000122043	XLOC_007079_frg
ENSG00000122043	XLOC_007080_frg
ENSG00000122548	XLOC_016975_frg
ENSG00000122548	XLOC_016976_frg
ENSG00000122548	XLOC_016980_frg
ENSG00000122548	XLOC_016981_frg
ENSG00000122548	XLOC_016982_frg
ENSG00000122548	XLOC_016983_frg
ENSG00000122548	XLOC_016984_frg
ENSG00000122548	XLOC_016988_frg
ENSG00000124835	XLOC_025269_frg
ENSG00000124835	XLOC_025270_frg
ENSG00000124835	XLOC_025271_frg
ENSG00000124835	XLOC_025272_frg
ENSG00000124835	XLOC_025284_frg
ENSG00000124835	XLOC_025286_frg
ENSG00000124835	XLOC_025287_frg
ENSG00000124835	XLOC_025288_frg
ENSG00000124835	XLOC_025289_frg
ENSG00000124835	XLOC_025290_frg
ENSG00000124835	XLOC_025291_frg
ENSG00000124835	XLOC_025292_frg
ENSG00000124835	XLOC_025293_frg
ENSG00000124835	XLOC_025294_frg
ENSG00000124835	XLOC_025295_frg
ENSG00000124835	XLOC_025296_frg
ENSG00000124835	XLOC_026444_frg
ENSG00000124835	XLOC_026446_frg
ENSG00000124835	XLOC_026447_frg
ENSG00000124835	XLOC_026449_frg
ENSG00000124835	XLOC_026450_frg
ENSG00000124835	XLOC_026452_frg
ENSG00000124835	XLOC_026453_frg
ENSG00000124835	XLOC_026455_frg
ENSG00000124835	XLOC_026456_frg
ENSG00000124835	XLOC_026458_frg
ENSG00000124835	XLOC_026459_frg
ENSG00000124915	XLOC_010591_frg
ENSG00000124915	XLOC_010592_frg
ENSG00000124915	XLOC_010593_frg
ENSG00000124915	XLOC_010594_frg
ENSG00000124915	XLOC_010595_frg
ENSG00000124915	XLOC_010596_frg
ENSG00000124915	XLOC_010597_frg
ENSG00000124915	XLOC_010598_frg
ENSG00000124915	XLOC_010599_frg
ENSG00000124915	XLOC_010601_frg
ENSG00000124915	XLOC_010605_frg
ENSG00000124915	XLOC_010606_frg
ENSG00000124915	XLOC_010607_frg
ENSG00000124915	XLOC_010608_frg
ENSG00000124915	XLOC_010611_frg
ENSG00000124915	XLOC_010612_frg
ENSG00000124915	XLOC_011051_frg
ENSG00000124915	XLOC_012257_frg
ENSG00000124915	XLOC_012258_frg
ENSG00000124915	XLOC_012259_frg
ENSG00000124915	XLOC_012261_frg
ENSG00000124915	XLOC_029562_frg
ENSG00000125899	XLOC_015718_frg
ENSG00000125899	XLOC_015720_frg
ENSG00000125899	XLOC_015721_frg
ENSG00000125899	XLOC_015722_frg
ENSG00000128254	XLOC_000560_frg
ENSG00000128254	XLOC_000561_frg
ENSG00000128254	XLOC_000562_frg
ENSG00000128254	XLOC_000563_frg
ENSG00000128254	XLOC_000564_frg
ENSG00000128254	XLOC_002769_frg
ENSG00000128254	XLOC_002770_frg
ENSG00000128254	XLOC_034413_frg
ENSG00000130600	XLOC_012350_frg
ENSG00000130600	XLOC_012352_frg
ENSG00000130600	XLOC_012353_frg
ENSG00000130600	XLOC_012354_frg
ENSG00000130600	XLOC_012357_frg
ENSG00000130600	XLOC_012358_frg
ENSG00000130600	XLOC_012360_frg
ENSG00000130600	XLOC_012363_frg
ENSG00000130600	XLOC_012365_frg
ENSG00000130600	XLOC_012366_frg
ENSG00000131484	XLOC_027376_frg
ENSG00000131484	XLOC_027384_frg
ENSG00000131484	XLOC_027385_frg
ENSG00000131484	XLOC_027386_frg
ENSG00000131484	XLOC_027387_frg
ENSG00000131484	XLOC_027388_frg
ENSG00000131484	XLOC_027389_frg
ENSG00000131484	XLOC_028103_frg
ENSG00000131484	XLOC_028104_frg
ENSG00000131484	XLOC_028105_frg
ENSG00000131484	XLOC_028106_frg
ENSG00000131484	XLOC_028107_frg
ENSG00000131484	XLOC_035168_frg
ENSG00000132832	XLOC_027292_frg
ENSG00000132832	XLOC_028000_frg
ENSG00000132832	XLOC_028003_frg
ENSG00000132832	XLOC_028004_frg
ENSG00000132832	XLOC_028005_frg
ENSG00000132832	XLOC_028006_frg
ENSG00000132832	XLOC_028007_frg
ENSG00000132832	XLOC_028008_frg
ENSG00000136275	XLOC_016806_frg
ENSG00000136275	XLOC_016807_frg
ENSG00000136275	XLOC_018120_frg
ENSG00000136275	XLOC_018126_frg
ENSG00000136275	XLOC_018127_frg
ENSG00000136315	XLOC_000669_frg
ENSG00000136315	XLOC_000670_frg
ENSG00000136315	XLOC_000671_frg
ENSG00000136315	XLOC_000675_frg
ENSG00000136315	XLOC_000676_frg
ENSG00000136315	XLOC_000677_frg
ENSG00000136315	XLOC_000678_frg
ENSG00000136315	XLOC_000679_frg
ENSG00000136315	XLOC_000680_frg
ENSG00000136315	XLOC_000683_frg
ENSG00000136315	XLOC_000986_frg
ENSG00000136315	XLOC_002868_frg
ENSG00000136315	XLOC_002869_frg
ENSG00000136315	XLOC_002870_frg
ENSG00000136315	XLOC_002871_frg
ENSG00000136315	XLOC_002872_frg
ENSG00000136315	XLOC_002873_frg
ENSG00000136315	XLOC_002875_frg
ENSG00000136315	XLOC_002878_frg
ENSG00000136315	XLOC_002879_frg
ENSG00000136315	XLOC_002882_frg
ENSG00000136315	XLOC_003145_frg
ENSG00000136315	XLOC_003147_frg
ENSG00000136315	XLOC_003159_frg
ENSG00000136315	XLOC_003160_frg
ENSG00000136315	XLOC_003162_frg
ENSG00000136315	XLOC_003163_frg
ENSG00000136315	XLOC_003164_frg
ENSG00000136315	XLOC_003165_frg
ENSG00000136315	XLOC_003166_frg
ENSG00000137808	XLOC_009072_frg
ENSG00000137808	XLOC_009073_frg
ENSG00000137808	XLOC_009075_frg
ENSG00000137808	XLOC_009076_frg
ENSG00000146666	XLOC_018120_frg
ENSG00000146666	XLOC_018126_frg
ENSG00000149443	XLOC_015645_frg
ENSG00000149443	XLOC_015647_frg
ENSG00000149443	XLOC_015648_frg
ENSG00000149443	XLOC_015649_frg
ENSG00000149443	XLOC_015650_frg
ENSG00000152931	XLOC_000107_frg
ENSG00000153363	XLOC_013466_frg
ENSG00000153363	XLOC_013468_frg
ENSG00000153363	XLOC_013469_frg
ENSG00000153363	XLOC_013470_frg
ENSG00000153363	XLOC_013471_frg
ENSG00000153363	XLOC_013472_frg
ENSG00000153363	XLOC_013473_frg
ENSG00000153363	XLOC_013474_frg
ENSG00000153363	XLOC_013475_frg
ENSG00000153363	XLOC_013476_frg
ENSG00000153363	XLOC_013477_frg
ENSG00000153363	XLOC_013478_frg
ENSG00000153363	XLOC_014727_frg
ENSG00000153363	XLOC_014728_frg
ENSG00000153363	XLOC_014729_frg
ENSG00000153363	XLOC_014731_frg
ENSG00000153363	XLOC_014732_frg
ENSG00000157306	XLOC_001011_frg
ENSG00000157306	XLOC_001020_frg
ENSG00000157306	XLOC_001021_frg
ENSG00000157306	XLOC_001022_frg
ENSG00000157306	XLOC_001023_frg
ENSG00000157306	XLOC_001027_frg
ENSG00000157306	XLOC_001028_frg
ENSG00000157306	XLOC_001029_frg
ENSG00000157306	XLOC_001030_frg
ENSG00000157306	XLOC_001031_frg
ENSG00000157306	XLOC_001032_frg
ENSG00000157306	XLOC_001033_frg
ENSG00000157306	XLOC_003183_frg
ENSG00000157306	XLOC_003185_frg
ENSG00000157306	XLOC_003186_frg
ENSG00000157306	XLOC_003187_frg
ENSG00000157306	XLOC_003188_frg
ENSG00000157306	XLOC_003189_frg
ENSG00000157306	XLOC_003190_frg
ENSG00000157306	XLOC_003191_frg
ENSG00000157306	XLOC_003192_frg
ENSG00000157306	XLOC_003193_frg
ENSG00000157306	XLOC_003194_frg
ENSG00000157306	XLOC_028915_frg
ENSG00000162888	XLOC_000787_frg
ENSG00000162888	XLOC_000788_frg
ENSG00000162888	XLOC_000790_frg
ENSG00000162888	XLOC_000791_frg
ENSG00000162888	XLOC_000792_frg
ENSG00000162947	XLOC_026045_frg
ENSG00000163009	XLOC_015084_frg
ENSG00000163364	XLOC_024993_frg
ENSG00000163364	XLOC_024995_frg
ENSG00000163364	XLOC_024996_frg
ENSG00000163364	XLOC_026127_frg
ENSG00000163364	XLOC_026128_frg
ENSG00000163364	XLOC_026129_frg
ENSG00000163364	XLOC_026131_frg
ENSG00000163364	XLOC_026141_frg
ENSG00000163364	XLOC_026143_frg
ENSG00000163364	XLOC_026145_frg
ENSG00000163364	XLOC_026147_frg
ENSG00000163597	XLOC_027844_frg
ENSG00000163597	XLOC_027845_frg
ENSG00000163597	XLOC_027846_frg
ENSG00000163597	XLOC_027847_frg
ENSG00000163597	XLOC_027848_frg
ENSG00000163597	XLOC_027852_frg
ENSG00000163597	XLOC_027853_frg
ENSG00000163597	XLOC_027858_frg
ENSG00000163597	XLOC_027859_frg
ENSG00000163597	XLOC_027861_frg
ENSG00000163597	XLOC_027862_frg
ENSG00000163597	XLOC_027863_frg
ENSG00000163597	XLOC_027864_frg
ENSG00000163597	XLOC_027868_frg
ENSG00000163597	XLOC_027869_frg
ENSG00000163597	XLOC_027870_frg
ENSG00000163597	XLOC_027871_frg
ENSG00000163597	XLOC_027872_frg
ENSG00000163597	XLOC_027873_frg
ENSG00000164385	XLOC_017979_frg
ENSG00000164385	XLOC_017980_frg
ENSG00000164385	XLOC_017981_frg
ENSG00000165511	XLOC_011932_frg
ENSG00000165511	XLOC_011934_frg
ENSG00000165511	XLOC_011936_frg
ENSG00000165511	XLOC_011939_frg
ENSG00000165511	XLOC_011940_frg
ENSG00000165511	XLOC_011941_frg
ENSG00000165511	XLOC_011942_frg
ENSG00000165511	XLOC_011943_frg
ENSG00000165511	XLOC_023617_frg
ENSG00000165511	XLOC_023674_frg
ENSG00000165511	XLOC_023675_frg
ENSG00000165511	XLOC_033862_frg
ENSG00000165511	XLOC_034092_frg
ENSG00000166917	XLOC_019014_frg
ENSG00000167117	XLOC_027120_frg
ENSG00000167117	XLOC_027836_frg
ENSG00000167117	XLOC_027837_frg
ENSG00000167117	XLOC_027838_frg
ENSG00000167117	XLOC_027839_frg
ENSG00000167117	XLOC_027840_frg
ENSG00000167117	XLOC_027844_frg
ENSG00000167117	XLOC_027845_frg
ENSG00000167117	XLOC_027846_frg
ENSG00000167117	XLOC_027847_frg
ENSG00000167117	XLOC_027848_frg
ENSG00000167117	XLOC_027850_frg
ENSG00000167355	XLOC_007573_frg
ENSG00000167355	XLOC_025387_frg
ENSG00000167355	XLOC_025388_frg
ENSG00000167355	XLOC_025389_frg
ENSG00000167355	XLOC_025390_frg
ENSG00000167355	XLOC_026554_frg
ENSG00000167355	XLOC_030319_frg
ENSG00000167355	XLOC_030325_frg
ENSG00000167355	XLOC_030326_frg
ENSG00000167459	XLOC_003483_frg
ENSG00000167912	XLOC_017735_frg
ENSG00000168367	XLOC_010961_frg
ENSG00000168367	XLOC_010964_frg
ENSG00000168367	XLOC_010965_frg
ENSG00000168367	XLOC_010966_frg
ENSG00000168367	XLOC_010970_frg
ENSG00000168367	XLOC_012619_frg
ENSG00000168367	XLOC_012620_frg
ENSG00000168367	XLOC_012621_frg
ENSG00000168746	XLOC_027244_frg
ENSG00000168746	XLOC_027245_frg
ENSG00000168746	XLOC_027246_frg
ENSG00000168746	XLOC_027247_frg
ENSG00000168746	XLOC_027998_frg
ENSG00000168746	XLOC_028000_frg
ENSG00000168746	XLOC_028003_frg
ENSG00000168746	XLOC_028004_frg
ENSG00000168746	XLOC_028005_frg
ENSG00000168746	XLOC_028006_frg
ENSG00000168746	XLOC_028007_frg
ENSG00000168746	XLOC_028008_frg
ENSG00000170846	XLOC_002057_frg
ENSG00000170846	XLOC_002058_frg
ENSG00000170846	XLOC_002059_frg
ENSG00000170846	XLOC_002060_frg
ENSG00000170846	XLOC_002061_frg
ENSG00000170846	XLOC_002062_frg
ENSG00000170846	XLOC_002063_frg
ENSG00000170846	XLOC_002065_frg
ENSG00000170846	XLOC_002067_frg
ENSG00000170846	XLOC_002068_frg
ENSG00000170846	XLOC_002069_frg
ENSG00000170846	XLOC_004145_frg
ENSG00000170846	XLOC_004146_frg
ENSG00000170846	XLOC_004147_frg
ENSG00000170846	XLOC_004148_frg
ENSG00000170919	XLOC_005103_frg
ENSG00000170919	XLOC_005104_frg
ENSG00000170919	XLOC_005106_frg
ENSG00000170919	XLOC_005109_frg
ENSG00000170983	XLOC_015986_frg
ENSG00000170983	XLOC_015988_frg
ENSG00000170983	XLOC_015989_frg
ENSG00000170983	XLOC_015990_frg
ENSG00000170983	XLOC_015991_frg
ENSG00000170983	XLOC_015992_frg
ENSG00000171671	XLOC_010535_frg
ENSG00000171671	XLOC_010536_frg
ENSG00000171671	XLOC_010539_frg
ENSG00000171671	XLOC_012187_frg
ENSG00000171671	XLOC_012188_frg
ENSG00000171671	XLOC_012189_frg
ENSG00000171671	XLOC_012196_frg
ENSG00000171671	XLOC_012198_frg
ENSG00000171671	XLOC_012200_frg
ENSG00000171671	XLOC_012203_frg
ENSG00000171671	XLOC_012205_frg
ENSG00000172965	XLOC_014516_frg
ENSG00000173811	XLOC_016878_frg
ENSG00000173811	XLOC_016880_frg
ENSG00000173811	XLOC_016881_frg
ENSG00000173811	XLOC_017311_frg
ENSG00000173811	XLOC_018639_frg
ENSG00000173811	XLOC_018640_frg
ENSG00000173811	XLOC_018641_frg
ENSG00000173862	XLOC_016823_frg
ENSG00000173862	XLOC_016824_frg
ENSG00000173862	XLOC_016825_frg
ENSG00000173862	XLOC_016826_frg
ENSG00000173862	XLOC_016827_frg
ENSG00000173867	XLOC_007953_frg
ENSG00000173867	XLOC_007954_frg
ENSG00000173867	XLOC_007955_frg
ENSG00000173867	XLOC_007956_frg
ENSG00000173867	XLOC_007957_frg
ENSG00000173867	XLOC_007958_frg
ENSG00000173867	XLOC_007959_frg
ENSG00000173867	XLOC_007960_frg
ENSG00000173867	XLOC_007965_frg
ENSG00000173867	XLOC_007966_frg
ENSG00000173867	XLOC_007967_frg
ENSG00000173867	XLOC_009166_frg
ENSG00000174171	XLOC_022687_frg
ENSG00000174171	XLOC_022691_frg
ENSG00000174171	XLOC_024151_frg
ENSG00000174365	XLOC_027217_frg
ENSG00000174365	XLOC_027232_frg
ENSG00000174365	XLOC_027233_frg
ENSG00000174365	XLOC_027261_frg
ENSG00000174365	XLOC_027264_frg
ENSG00000174365	XLOC_027265_frg
ENSG00000174365	XLOC_027266_frg
ENSG00000174365	XLOC_027267_frg
ENSG00000174365	XLOC_027269_frg
ENSG00000174365	XLOC_027970_frg
ENSG00000174365	XLOC_027972_frg
ENSG00000174365	XLOC_027973_frg
ENSG00000174365	XLOC_027975_frg
ENSG00000174365	XLOC_027978_frg
ENSG00000174365	XLOC_027979_frg
ENSG00000174365	XLOC_027980_frg
ENSG00000174365	XLOC_027983_frg
ENSG00000174365	XLOC_027984_frg
ENSG00000174365	XLOC_027986_frg
ENSG00000174365	XLOC_027987_frg
ENSG00000174407	XLOC_027781_frg
ENSG00000174407	XLOC_027782_frg
ENSG00000174407	XLOC_027783_frg
ENSG00000174407	XLOC_027784_frg
ENSG00000174407	XLOC_027785_frg
ENSG00000174407	XLOC_027786_frg
ENSG00000174407	XLOC_035185_frg
ENSG00000174680	XLOC_005637_frg
ENSG00000174680	XLOC_005639_frg
ENSG00000174680	XLOC_005640_frg
ENSG00000174680	XLOC_005641_frg
ENSG00000174680	XLOC_007287_frg
ENSG00000175604	XLOC_025433_frg
ENSG00000175604	XLOC_025434_frg
ENSG00000175604	XLOC_025435_frg
ENSG00000175604	XLOC_025436_frg
ENSG00000175611	XLOC_001065_frg
ENSG00000175611	XLOC_001066_frg
ENSG00000175611	XLOC_001068_frg
ENSG00000175611	XLOC_001071_frg
ENSG00000175611	XLOC_001072_frg
ENSG00000175728	XLOC_020766_frg
ENSG00000175772	XLOC_006563_frg
ENSG00000175772	XLOC_006564_frg
ENSG00000175772	XLOC_015777_frg
ENSG00000175772	XLOC_015778_frg
ENSG00000175772	XLOC_015780_frg
ENSG00000176236	XLOC_008731_frg
ENSG00000176236	XLOC_008732_frg
ENSG00000176236	XLOC_008733_frg
ENSG00000176236	XLOC_008734_frg
ENSG00000176236	XLOC_008736_frg
ENSG00000176236	XLOC_008737_frg
ENSG00000176236	XLOC_008738_frg
ENSG00000176236	XLOC_008739_frg
ENSG00000176236	XLOC_018403_frg
ENSG00000176236	XLOC_018404_frg
ENSG00000176236	XLOC_018405_frg
ENSG00000176320	XLOC_028812_frg
ENSG00000176320	XLOC_028813_frg
ENSG00000176320	XLOC_028814_frg
ENSG00000176320	XLOC_028816_frg
ENSG00000176320	XLOC_028817_frg
ENSG00000176515	XLOC_016675_frg
ENSG00000176593	XLOC_011432_frg
ENSG00000176593	XLOC_011434_frg
ENSG00000176593	XLOC_011436_frg
ENSG00000176593	XLOC_011438_frg
ENSG00000176593	XLOC_011439_frg
ENSG00000176593	XLOC_011441_frg
ENSG00000176593	XLOC_011442_frg
ENSG00000176593	XLOC_011444_frg
ENSG00000176593	XLOC_011446_frg
ENSG00000176593	XLOC_011447_frg
ENSG00000176593	XLOC_011448_frg
ENSG00000176593	XLOC_011449_frg
ENSG00000176593	XLOC_011453_frg
ENSG00000176593	XLOC_011454_frg
ENSG00000176593	XLOC_013053_frg
ENSG00000176593	XLOC_013056_frg
ENSG00000176593	XLOC_013057_frg
ENSG00000176593	XLOC_013058_frg
ENSG00000176593	XLOC_013059_frg
ENSG00000176593	XLOC_013060_frg
ENSG00000176593	XLOC_013061_frg
ENSG00000176593	XLOC_013062_frg
ENSG00000176593	XLOC_013063_frg
ENSG00000176593	XLOC_013064_frg
ENSG00000176593	XLOC_013065_frg
ENSG00000176593	XLOC_013070_frg
ENSG00000176593	XLOC_013075_frg
ENSG00000176593	XLOC_013076_frg
ENSG00000176593	XLOC_013077_frg
ENSG00000176593	XLOC_013078_frg
ENSG00000176593	XLOC_013079_frg
ENSG00000176593	XLOC_013080_frg
ENSG00000176593	XLOC_019796_frg
ENSG00000176593	XLOC_019797_frg
ENSG00000176593	XLOC_032038_frg
ENSG00000176593	XLOC_032039_frg
ENSG00000176593	XLOC_032040_frg
ENSG00000176593	XLOC_032041_frg
ENSG00000176593	XLOC_032042_frg
ENSG00000176593	XLOC_032375_frg
ENSG00000176593	XLOC_032469_frg
ENSG00000176593	XLOC_032470_frg
ENSG00000176593	XLOC_032472_frg
ENSG00000176593	XLOC_032508_frg
ENSG00000176593	XLOC_033233_frg
ENSG00000176593	XLOC_033246_frg
ENSG00000176593	XLOC_033655_frg
ENSG00000176593	XLOC_034472_frg
ENSG00000176593	XLOC_034544_frg
ENSG00000176593	XLOC_034828_frg
ENSG00000176753	XLOC_024263_frg
ENSG00000176753	XLOC_024265_frg
ENSG00000176753	XLOC_024266_frg
ENSG00000176754	XLOC_000848_frg
ENSG00000176754	XLOC_000849_frg
ENSG00000176754	XLOC_000850_frg
ENSG00000176754	XLOC_000851_frg
ENSG00000176754	XLOC_000852_frg
ENSG00000176754	XLOC_000857_frg
ENSG00000176840	XLOC_003668_frg
ENSG00000176840	XLOC_003669_frg
ENSG00000176868	XLOC_021646_frg
ENSG00000176868	XLOC_021648_frg
ENSG00000176868	XLOC_021649_frg
ENSG00000176868	XLOC_021650_frg
ENSG00000176868	XLOC_021651_frg
ENSG00000176868	XLOC_021652_frg
ENSG00000176868	XLOC_021653_frg
ENSG00000176868	XLOC_021654_frg
ENSG00000176868	XLOC_021655_frg
ENSG00000176868	XLOC_021656_frg
ENSG00000176868	XLOC_021657_frg
ENSG00000176868	XLOC_021658_frg
ENSG00000176868	XLOC_021661_frg
ENSG00000176868	XLOC_021662_frg
ENSG00000176868	XLOC_021664_frg
ENSG00000176868	XLOC_023043_frg
ENSG00000176868	XLOC_023044_frg
ENSG00000176868	XLOC_023045_frg
ENSG00000176868	XLOC_023046_frg
ENSG00000176868	XLOC_023047_frg
ENSG00000176868	XLOC_023048_frg
ENSG00000176868	XLOC_023050_frg
ENSG00000176868	XLOC_023051_frg
ENSG00000176868	XLOC_023053_frg
ENSG00000176868	XLOC_024445_frg
ENSG00000176868	XLOC_029127_frg
ENSG00000176912	XLOC_017803_frg
ENSG00000176984	XLOC_019607_frg
ENSG00000176984	XLOC_019608_frg
ENSG00000176984	XLOC_019609_frg
ENSG00000176984	XLOC_019610_frg
ENSG00000176984	XLOC_034187_frg
ENSG00000177112	XLOC_010455_frg
ENSG00000177112	XLOC_010456_frg
ENSG00000177112	XLOC_010472_frg
ENSG00000177112	XLOC_010473_frg
ENSG00000177112	XLOC_012113_frg
ENSG00000177112	XLOC_012120_frg
ENSG00000177112	XLOC_012121_frg
ENSG00000177112	XLOC_012123_frg
ENSG00000177112	XLOC_012129_frg
ENSG00000177112	XLOC_012135_frg
ENSG00000177112	XLOC_012137_frg
ENSG00000177112	XLOC_012138_frg
ENSG00000177133	XLOC_019781_frg
ENSG00000177133	XLOC_019782_frg
ENSG00000177133	XLOC_019783_frg
ENSG00000177133	XLOC_019785_frg
ENSG00000177133	XLOC_021098_frg
ENSG00000177133	XLOC_021099_frg
ENSG00000177133	XLOC_021100_frg
ENSG00000177133	XLOC_021101_frg
ENSG00000177133	XLOC_021102_frg
ENSG00000177338	XLOC_020009_frg
ENSG00000177338	XLOC_020010_frg
ENSG00000177338	XLOC_020011_frg
ENSG00000177338	XLOC_020012_frg
ENSG00000177338	XLOC_020013_frg
ENSG00000177338	XLOC_028836_frg
ENSG00000177338	XLOC_028837_frg
ENSG00000177338	XLOC_028838_frg
ENSG00000177338	XLOC_028839_frg
ENSG00000177338	XLOC_029272_frg
ENSG00000177338	XLOC_029297_frg
ENSG00000177340	XLOC_008838_frg
ENSG00000177369	XLOC_027414_frg
ENSG00000177369	XLOC_027416_frg
ENSG00000177369	XLOC_027417_frg
ENSG00000177369	XLOC_027418_frg
ENSG00000177369	XLOC_027420_frg
ENSG00000177369	XLOC_027421_frg
ENSG00000177369	XLOC_027423_frg
ENSG00000177369	XLOC_027424_frg
ENSG00000177369	XLOC_027425_frg
ENSG00000177369	XLOC_027610_frg
ENSG00000177369	XLOC_027611_frg
ENSG00000177369	XLOC_027613_frg
ENSG00000177369	XLOC_027614_frg
ENSG00000177369	XLOC_027615_frg
ENSG00000177369	XLOC_027616_frg
ENSG00000177369	XLOC_027619_frg
ENSG00000177369	XLOC_028128_frg
ENSG00000177369	XLOC_028130_frg
ENSG00000177369	XLOC_028131_frg
ENSG00000177369	XLOC_028134_frg
ENSG00000177369	XLOC_028135_frg
ENSG00000177369	XLOC_028136_frg
ENSG00000177369	XLOC_028137_frg
ENSG00000177369	XLOC_028265_frg
ENSG00000177369	XLOC_028268_frg
ENSG00000177369	XLOC_028270_frg
ENSG00000177369	XLOC_028271_frg
ENSG00000177369	XLOC_028272_frg
ENSG00000177406	XLOC_009300_frg
ENSG00000177406	XLOC_009301_frg
ENSG00000177410	XLOC_027297_frg
ENSG00000177410	XLOC_027299_frg
ENSG00000177410	XLOC_027301_frg
ENSG00000177410	XLOC_027303_frg
ENSG00000177410	XLOC_027304_frg
ENSG00000177410	XLOC_027305_frg
ENSG00000177410	XLOC_027306_frg
ENSG00000177410	XLOC_027307_frg
ENSG00000177410	XLOC_027308_frg
ENSG00000177410	XLOC_027311_frg
ENSG00000177410	XLOC_027319_frg
ENSG00000177410	XLOC_027320_frg
ENSG00000177410	XLOC_028003_frg
ENSG00000177410	XLOC_028004_frg
ENSG00000177410	XLOC_028005_frg
ENSG00000177410	XLOC_028006_frg
ENSG00000177410	XLOC_028007_frg
ENSG00000177410	XLOC_028008_frg
ENSG00000177410	XLOC_028009_frg
ENSG00000177410	XLOC_028010_frg
ENSG00000177410	XLOC_028011_frg
ENSG00000177410	XLOC_028013_frg
ENSG00000177410	XLOC_028014_frg
ENSG00000177410	XLOC_028019_frg
ENSG00000177410	XLOC_028020_frg
ENSG00000177410	XLOC_028021_frg
ENSG00000177410	XLOC_028022_frg
ENSG00000177410	XLOC_028023_frg
ENSG00000177410	XLOC_028025_frg
ENSG00000177553	XLOC_020977_frg
ENSG00000177553	XLOC_020981_frg
ENSG00000177699	XLOC_009066_frg
ENSG00000177699	XLOC_009067_frg
ENSG00000177699	XLOC_009068_frg
ENSG00000177699	XLOC_009069_frg
ENSG00000177699	XLOC_009070_frg
ENSG00000177725	XLOC_007735_frg
ENSG00000177725	XLOC_007736_frg
ENSG00000177725	XLOC_008954_frg
ENSG00000177725	XLOC_008955_frg
ENSG00000177725	XLOC_008957_frg
ENSG00000177725	XLOC_008958_frg
ENSG00000177725	XLOC_008959_frg
ENSG00000177725	XLOC_008960_frg
ENSG00000177725	XLOC_008961_frg
ENSG00000177725	XLOC_008962_frg
ENSG00000177725	XLOC_008963_frg
ENSG00000177725	XLOC_008964_frg
ENSG00000177725	XLOC_008965_frg
ENSG00000177725	XLOC_008967_frg
ENSG00000177725	XLOC_008968_frg
ENSG00000177738	XLOC_000258_frg
ENSG00000177738	XLOC_000259_frg
ENSG00000177738	XLOC_000260_frg
ENSG00000177738	XLOC_000261_frg
ENSG00000177738	XLOC_000262_frg
ENSG00000177738	XLOC_000263_frg
ENSG00000177738	XLOC_000264_frg
ENSG00000177738	XLOC_000265_frg
ENSG00000177993	XLOC_000398_frg
ENSG00000177993	XLOC_007770_frg
ENSG00000177993	XLOC_007771_frg
ENSG00000177993	XLOC_007772_frg
ENSG00000177993	XLOC_007773_frg
ENSG00000177993	XLOC_007774_frg
ENSG00000177993	XLOC_007775_frg
ENSG00000177993	XLOC_007776_frg
ENSG00000177993	XLOC_007777_frg
ENSG00000177993	XLOC_007778_frg
ENSG00000177993	XLOC_007779_frg
ENSG00000177993	XLOC_007780_frg
ENSG00000177993	XLOC_007804_frg
ENSG00000177993	XLOC_009005_frg
ENSG00000177993	XLOC_009016_frg
ENSG00000177993	XLOC_009017_frg
ENSG00000177993	XLOC_009020_frg
ENSG00000177993	XLOC_009021_frg
ENSG00000177993	XLOC_009022_frg
ENSG00000177993	XLOC_009023_frg
ENSG00000178107	XLOC_000666_frg
ENSG00000178107	XLOC_000667_frg
ENSG00000178107	XLOC_000668_frg
ENSG00000178107	XLOC_000669_frg
ENSG00000178107	XLOC_000670_frg
ENSG00000178107	XLOC_000671_frg
ENSG00000178107	XLOC_000675_frg
ENSG00000178107	XLOC_000676_frg
ENSG00000178107	XLOC_000677_frg
ENSG00000178107	XLOC_000678_frg
ENSG00000178107	XLOC_000679_frg
ENSG00000178107	XLOC_000680_frg
ENSG00000178107	XLOC_000683_frg
ENSG00000178107	XLOC_000986_frg
ENSG00000178107	XLOC_002869_frg
ENSG00000178107	XLOC_002870_frg
ENSG00000178107	XLOC_002871_frg
ENSG00000178107	XLOC_002872_frg
ENSG00000178107	XLOC_002873_frg
ENSG00000178107	XLOC_002875_frg
ENSG00000178107	XLOC_002878_frg
ENSG00000178107	XLOC_002879_frg
ENSG00000178107	XLOC_002882_frg
ENSG00000178107	XLOC_003145_frg
ENSG00000178107	XLOC_003147_frg
ENSG00000178107	XLOC_003148_frg
ENSG00000178107	XLOC_003149_frg
ENSG00000178107	XLOC_003150_frg
ENSG00000178107	XLOC_003159_frg
ENSG00000178107	XLOC_003160_frg
ENSG00000178107	XLOC_003162_frg
ENSG00000178107	XLOC_003163_frg
ENSG00000178107	XLOC_003164_frg
ENSG00000178107	XLOC_003165_frg
ENSG00000178107	XLOC_003166_frg
ENSG00000178193	XLOC_011552_frg
ENSG00000178193	XLOC_011554_frg
ENSG00000178193	XLOC_011555_frg
ENSG00000178193	XLOC_011557_frg
ENSG00000178193	XLOC_011560_frg
ENSG00000178243	XLOC_021612_frg
ENSG00000178243	XLOC_021613_frg
ENSG00000178243	XLOC_021614_frg
ENSG00000178243	XLOC_021615_frg
ENSG00000178243	XLOC_021717_frg
ENSG00000178243	XLOC_022990_frg
ENSG00000178243	XLOC_022992_frg
ENSG00000178243	XLOC_022994_frg
ENSG00000178243	XLOC_022995_frg
ENSG00000178243	XLOC_022996_frg
ENSG00000178243	XLOC_022997_frg
ENSG00000178243	XLOC_022998_frg
ENSG00000178243	XLOC_023001_frg
ENSG00000178243	XLOC_023002_frg
ENSG00000178243	XLOC_023003_frg
ENSG00000178243	XLOC_023004_frg
ENSG00000178243	XLOC_023005_frg
ENSG00000178243	XLOC_031288_frg
ENSG00000178243	XLOC_031289_frg
ENSG00000178243	XLOC_031353_frg
ENSG00000178243	XLOC_031354_frg
ENSG00000178248	XLOC_000540_frg
ENSG00000178248	XLOC_000541_frg
ENSG00000178248	XLOC_000542_frg
ENSG00000178248	XLOC_000543_frg
ENSG00000178248	XLOC_000544_frg
ENSG00000178248	XLOC_000551_frg
ENSG00000178248	XLOC_000552_frg
ENSG00000178248	XLOC_000553_frg
ENSG00000178248	XLOC_000554_frg
ENSG00000178248	XLOC_000555_frg
ENSG00000178248	XLOC_000556_frg
ENSG00000178248	XLOC_002740_frg
ENSG00000178248	XLOC_002743_frg
ENSG00000178248	XLOC_002744_frg
ENSG00000178248	XLOC_002745_frg
ENSG00000178248	XLOC_002746_frg
ENSG00000178248	XLOC_002750_frg
ENSG00000178248	XLOC_002751_frg
ENSG00000178248	XLOC_002752_frg
ENSG00000178248	XLOC_002754_frg
ENSG00000178248	XLOC_002755_frg
ENSG00000178248	XLOC_002756_frg
ENSG00000178248	XLOC_032274_frg
ENSG00000178248	XLOC_032275_frg
ENSG00000178412	XLOC_016572_frg
ENSG00000178412	XLOC_016573_frg
ENSG00000178412	XLOC_016574_frg
ENSG00000178412	XLOC_016577_frg
ENSG00000178412	XLOC_016578_frg
ENSG00000178412	XLOC_016579_frg
ENSG00000178412	XLOC_016582_frg
ENSG00000178412	XLOC_016583_frg
ENSG00000178722	XLOC_000147_frg
ENSG00000178722	XLOC_000148_frg
ENSG00000178722	XLOC_000149_frg
ENSG00000178722	XLOC_000150_frg
ENSG00000178803	XLOC_002749_frg
ENSG00000178803	XLOC_002750_frg
ENSG00000178803	XLOC_002751_frg
ENSG00000178803	XLOC_002752_frg
ENSG00000178803	XLOC_002754_frg
ENSG00000178803	XLOC_002755_frg
ENSG00000178803	XLOC_002756_frg
ENSG00000178977	XLOC_010015_frg
ENSG00000178977	XLOC_030002_frg
ENSG00000178977	XLOC_030008_frg
ENSG00000178977	XLOC_030012_frg
ENSG00000178977	XLOC_031038_frg
ENSG00000178977	XLOC_031040_frg
ENSG00000179066	XLOC_006005_frg
ENSG00000179066	XLOC_012532_frg
ENSG00000179066	XLOC_019986_frg
ENSG00000179066	XLOC_019987_frg
ENSG00000179066	XLOC_021541_frg
ENSG00000179066	XLOC_021542_frg
ENSG00000179066	XLOC_021544_frg
ENSG00000179066	XLOC_022487_frg
ENSG00000179066	XLOC_022488_frg
ENSG00000179066	XLOC_023970_frg
ENSG00000179082	XLOC_021651_frg
ENSG00000179082	XLOC_021655_frg
ENSG00000179082	XLOC_021656_frg
ENSG00000179082	XLOC_021657_frg
ENSG00000179082	XLOC_021658_frg
ENSG00000179082	XLOC_021661_frg
ENSG00000179082	XLOC_021662_frg
ENSG00000179082	XLOC_023067_frg
ENSG00000179082	XLOC_023068_frg
ENSG00000179082	XLOC_023069_frg
ENSG00000179082	XLOC_023070_frg
ENSG00000179082	XLOC_023071_frg
ENSG00000179082	XLOC_023079_frg
ENSG00000179082	XLOC_023080_frg
ENSG00000179082	XLOC_023081_frg
ENSG00000179082	XLOC_023082_frg
ENSG00000179082	XLOC_023084_frg
ENSG00000179082	XLOC_023088_frg
ENSG00000179082	XLOC_029127_frg
ENSG00000179136	XLOC_027801_frg
ENSG00000179136	XLOC_030583_frg
ENSG00000179136	XLOC_030584_frg
ENSG00000179136	XLOC_030587_frg
ENSG00000179136	XLOC_030588_frg
ENSG00000179136	XLOC_030640_frg
ENSG00000179136	XLOC_030641_frg
ENSG00000179136	XLOC_030659_frg
ENSG00000179136	XLOC_030660_frg
ENSG00000179136	XLOC_030817_frg
ENSG00000179136	XLOC_030818_frg
ENSG00000179141	XLOC_005418_frg
ENSG00000179141	XLOC_005422_frg
ENSG00000179141	XLOC_005426_frg
ENSG00000179141	XLOC_005430_frg
ENSG00000179141	XLOC_005433_frg
ENSG00000179219	XLOC_010965_frg
ENSG00000179219	XLOC_010966_frg
ENSG00000179253	XLOC_028412_frg
ENSG00000179253	XLOC_028413_frg
ENSG00000179253	XLOC_028414_frg
ENSG00000179253	XLOC_028416_frg
ENSG00000179253	XLOC_028420_frg
ENSG00000179253	XLOC_028421_frg
ENSG00000179253	XLOC_033147_frg
ENSG00000179253	XLOC_035186_frg
ENSG00000179406	XLOC_004744_frg
ENSG00000179406	XLOC_004745_frg
ENSG00000179406	XLOC_004746_frg
ENSG00000179406	XLOC_006369_frg
ENSG00000179406	XLOC_006370_frg
ENSG00000179406	XLOC_006371_frg
ENSG00000179406	XLOC_006372_frg
ENSG00000179406	XLOC_006373_frg
ENSG00000179406	XLOC_006374_frg
ENSG00000179406	XLOC_006376_frg
ENSG00000179406	XLOC_034469_frg
ENSG00000179428	XLOC_017013_frg
ENSG00000179428	XLOC_017014_frg
ENSG00000179452	XLOC_013375_frg
ENSG00000179577	XLOC_016280_frg
ENSG00000179743	XLOC_031793_frg
ENSG00000179743	XLOC_031796_frg
ENSG00000179743	XLOC_034585_frg
ENSG00000179818	XLOC_007823_frg
ENSG00000179818	XLOC_007824_frg
ENSG00000179818	XLOC_007825_frg
ENSG00000179818	XLOC_007829_frg
ENSG00000179818	XLOC_009042_frg
ENSG00000179818	XLOC_009044_frg
ENSG00000179818	XLOC_018996_frg
ENSG00000179818	XLOC_018998_frg
ENSG00000179818	XLOC_018999_frg
ENSG00000179818	XLOC_019000_frg
ENSG00000179818	XLOC_019002_frg
ENSG00000179935	XLOC_015645_frg
ENSG00000179935	XLOC_015647_frg
ENSG00000179935	XLOC_015648_frg
ENSG00000179935	XLOC_015649_frg
ENSG00000179935	XLOC_015650_frg
ENSG00000180139	XLOC_018910_frg
ENSG00000180139	XLOC_018911_frg
ENSG00000180139	XLOC_018912_frg
ENSG00000180139	XLOC_020330_frg
ENSG00000180139	XLOC_020331_frg
ENSG00000180139	XLOC_020332_frg
ENSG00000180139	XLOC_020333_frg
ENSG00000180139	XLOC_020334_frg
ENSG00000180279	XLOC_005384_frg
ENSG00000180279	XLOC_007018_frg
ENSG00000180279	XLOC_007020_frg
ENSG00000180279	XLOC_007021_frg
ENSG00000180279	XLOC_007022_frg
ENSG00000180279	XLOC_007024_frg
ENSG00000180279	XLOC_007025_frg
ENSG00000180279	XLOC_007027_frg
ENSG00000180279	XLOC_031730_frg
ENSG00000180279	XLOC_031731_frg
ENSG00000180279	XLOC_032034_frg
ENSG00000180422	XLOC_010928_frg
ENSG00000180422	XLOC_010929_frg
ENSG00000180422	XLOC_010930_frg
ENSG00000180422	XLOC_010931_frg
ENSG00000180422	XLOC_010932_frg
ENSG00000180422	XLOC_010933_frg
ENSG00000180422	XLOC_010934_frg
ENSG00000180422	XLOC_010935_frg
ENSG00000180422	XLOC_010936_frg
ENSG00000180422	XLOC_010937_frg
ENSG00000180422	XLOC_010938_frg
ENSG00000180422	XLOC_010939_frg
ENSG00000180422	XLOC_010940_frg
ENSG00000180422	XLOC_010943_frg
ENSG00000180422	XLOC_010944_frg
ENSG00000180422	XLOC_010945_frg
ENSG00000180422	XLOC_011018_frg
ENSG00000180422	XLOC_011019_frg
ENSG00000180422	XLOC_011020_frg
ENSG00000180422	XLOC_011021_frg
ENSG00000180422	XLOC_012554_frg
ENSG00000180422	XLOC_012559_frg
ENSG00000180422	XLOC_012560_frg
ENSG00000180422	XLOC_012562_frg
ENSG00000180422	XLOC_012563_frg
ENSG00000180422	XLOC_012564_frg
ENSG00000180422	XLOC_012565_frg
ENSG00000180422	XLOC_012567_frg
ENSG00000180422	XLOC_012568_frg
ENSG00000180458	XLOC_006005_frg
ENSG00000180458	XLOC_019986_frg
ENSG00000180458	XLOC_019987_frg
ENSG00000180458	XLOC_021541_frg
ENSG00000180458	XLOC_021542_frg
ENSG00000180458	XLOC_021544_frg
ENSG00000180458	XLOC_022479_frg
ENSG00000180458	XLOC_022480_frg
ENSG00000180458	XLOC_022485_frg
ENSG00000180458	XLOC_022487_frg
ENSG00000180458	XLOC_022488_frg
ENSG00000180458	XLOC_022489_frg
ENSG00000180458	XLOC_023966_frg
ENSG00000180458	XLOC_023967_frg
ENSG00000180458	XLOC_023968_frg
ENSG00000180458	XLOC_023970_frg
ENSG00000180539	XLOC_023399_frg
ENSG00000180539	XLOC_023400_frg
ENSG00000180539	XLOC_024473_frg
ENSG00000180539	XLOC_024474_frg
ENSG00000180539	XLOC_024475_frg
ENSG00000180539	XLOC_024476_frg
ENSG00000180539	XLOC_024477_frg
ENSG00000180539	XLOC_024479_frg
ENSG00000180539	XLOC_024538_frg
ENSG00000180539	XLOC_024540_frg
ENSG00000180539	XLOC_024541_frg
ENSG00000180539	XLOC_024542_frg
ENSG00000180539	XLOC_024543_frg
ENSG00000180539	XLOC_024546_frg
ENSG00000180539	XLOC_024547_frg
ENSG00000180539	XLOC_024549_frg
ENSG00000180539	XLOC_024550_frg
ENSG00000180539	XLOC_024567_frg
ENSG00000180539	XLOC_024568_frg
ENSG00000180539	XLOC_024570_frg
ENSG00000180539	XLOC_024579_frg
ENSG00000180539	XLOC_024582_frg
ENSG00000180539	XLOC_029520_frg
ENSG00000180539	XLOC_029521_frg
ENSG00000180539	XLOC_029524_frg
ENSG00000180539	XLOC_032130_frg
ENSG00000180539	XLOC_032131_frg
ENSG00000180539	XLOC_033111_frg
ENSG00000180539	XLOC_033112_frg
ENSG00000180539	XLOC_033293_frg
ENSG00000180539	XLOC_033294_frg
ENSG00000180539	XLOC_034382_frg
ENSG00000180712	XLOC_004024_frg
ENSG00000180712	XLOC_004028_frg
ENSG00000180712	XLOC_004031_frg
ENSG00000180712	XLOC_004032_frg
ENSG00000180712	XLOC_004033_frg
ENSG00000180712	XLOC_004034_frg
ENSG00000180712	XLOC_004035_frg
ENSG00000180712	XLOC_004036_frg
ENSG00000180769	XLOC_001611_frg
ENSG00000180769	XLOC_001612_frg
ENSG00000180769	XLOC_029609_frg
ENSG00000180846	XLOC_001457_frg
ENSG00000180846	XLOC_001459_frg
ENSG00000180846	XLOC_001460_frg
ENSG00000180846	XLOC_001465_frg
ENSG00000180846	XLOC_001466_frg
ENSG00000180846	XLOC_001467_frg
ENSG00000180846	XLOC_001468_frg
ENSG00000180846	XLOC_001470_frg
ENSG00000180846	XLOC_003551_frg
ENSG00000180846	XLOC_003552_frg
ENSG00000180846	XLOC_003553_frg
ENSG00000180846	XLOC_003554_frg
ENSG00000180846	XLOC_003557_frg
ENSG00000180846	XLOC_003558_frg
ENSG00000180846	XLOC_003559_frg
ENSG00000180846	XLOC_003609_frg
ENSG00000180846	XLOC_003633_frg
ENSG00000180846	XLOC_003635_frg
ENSG00000180846	XLOC_003636_frg
ENSG00000180846	XLOC_003637_frg
ENSG00000180846	XLOC_003638_frg
ENSG00000180846	XLOC_003640_frg
ENSG00000180846	XLOC_003651_frg
ENSG00000180846	XLOC_003652_frg
ENSG00000180846	XLOC_003653_frg
ENSG00000180846	XLOC_003654_frg
ENSG00000180846	XLOC_003655_frg
ENSG00000180846	XLOC_003656_frg
ENSG00000180846	XLOC_003722_frg
ENSG00000180846	XLOC_003723_frg
ENSG00000180846	XLOC_003724_frg
ENSG00000180846	XLOC_003725_frg
ENSG00000180861	XLOC_013001_frg
ENSG00000180869	XLOC_011528_frg
ENSG00000180869	XLOC_011529_frg
ENSG00000180869	XLOC_011531_frg
ENSG00000180869	XLOC_011532_frg
ENSG00000180869	XLOC_011535_frg
ENSG00000180869	XLOC_011536_frg
ENSG00000180869	XLOC_011538_frg
ENSG00000180869	XLOC_011540_frg
ENSG00000180869	XLOC_032929_frg
ENSG00000181097	XLOC_029625_frg
ENSG00000181097	XLOC_029629_frg
ENSG00000181097	XLOC_029630_frg
ENSG00000181097	XLOC_031212_frg
ENSG00000181097	XLOC_031216_frg
ENSG00000181097	XLOC_031217_frg
ENSG00000181097	XLOC_031218_frg
ENSG00000181097	XLOC_034420_frg
ENSG00000181097	XLOC_034421_frg
ENSG00000181123	XLOC_000649_frg
ENSG00000181123	XLOC_000651_frg
ENSG00000181123	XLOC_000656_frg
ENSG00000181123	XLOC_000658_frg
ENSG00000181123	XLOC_000660_frg
ENSG00000181123	XLOC_000661_frg
ENSG00000181123	XLOC_000663_frg
ENSG00000181123	XLOC_000664_frg
ENSG00000181171	XLOC_016228_frg
ENSG00000181171	XLOC_016229_frg
ENSG00000181171	XLOC_016230_frg
ENSG00000181171	XLOC_034850_frg
ENSG00000181171	XLOC_034990_frg
ENSG00000181211	XLOC_018187_frg
ENSG00000181798	XLOC_013833_frg
ENSG00000181798	XLOC_014935_frg
ENSG00000181798	XLOC_014936_frg
ENSG00000181798	XLOC_014937_frg
ENSG00000181798	XLOC_014938_frg
ENSG00000181798	XLOC_014941_frg
ENSG00000181800	XLOC_008746_frg
ENSG00000181800	XLOC_008747_frg
ENSG00000181800	XLOC_008748_frg
ENSG00000181908	XLOC_010798_frg
ENSG00000181908	XLOC_010801_frg
ENSG00000181908	XLOC_010803_frg
ENSG00000181908	XLOC_010805_frg
ENSG00000181908	XLOC_011065_frg
ENSG00000181908	XLOC_011080_frg
ENSG00000181908	XLOC_011088_frg
ENSG00000181908	XLOC_011089_frg
ENSG00000181908	XLOC_011090_frg
ENSG00000181908	XLOC_011094_frg
ENSG00000181908	XLOC_011095_frg
ENSG00000181908	XLOC_011096_frg
ENSG00000181908	XLOC_011097_frg
ENSG00000181908	XLOC_011101_frg
ENSG00000181908	XLOC_011102_frg
ENSG00000181908	XLOC_011104_frg
ENSG00000181908	XLOC_011105_frg
ENSG00000181908	XLOC_011106_frg
ENSG00000181908	XLOC_011107_frg
ENSG00000181908	XLOC_011109_frg
ENSG00000181908	XLOC_011110_frg
ENSG00000181908	XLOC_011121_frg
ENSG00000181908	XLOC_011122_frg
ENSG00000181908	XLOC_011129_frg
ENSG00000181908	XLOC_011130_frg
ENSG00000181908	XLOC_011131_frg
ENSG00000181908	XLOC_011133_frg
ENSG00000181908	XLOC_012666_frg
ENSG00000181908	XLOC_012668_frg
ENSG00000181908	XLOC_012670_frg
ENSG00000181908	XLOC_012671_frg
ENSG00000181908	XLOC_012716_frg
ENSG00000181995	XLOC_001268_frg
ENSG00000181995	XLOC_001270_frg
ENSG00000182109	XLOC_004496_frg
ENSG00000182109	XLOC_004497_frg
ENSG00000182109	XLOC_004498_frg
ENSG00000182109	XLOC_004499_frg
ENSG00000182109	XLOC_004501_frg
ENSG00000182109	XLOC_004504_frg
ENSG00000182109	XLOC_034251_frg
ENSG00000182165	XLOC_017020_frg
ENSG00000182165	XLOC_017080_frg
ENSG00000182165	XLOC_017081_frg
ENSG00000182165	XLOC_017082_frg
ENSG00000182376	XLOC_010903_frg
ENSG00000182376	XLOC_010904_frg
ENSG00000182376	XLOC_010927_frg
ENSG00000182376	XLOC_010928_frg
ENSG00000182376	XLOC_010929_frg
ENSG00000182376	XLOC_010930_frg
ENSG00000182376	XLOC_010931_frg
ENSG00000182376	XLOC_010932_frg
ENSG00000182376	XLOC_010933_frg
ENSG00000182376	XLOC_010934_frg
ENSG00000182376	XLOC_010935_frg
ENSG00000182376	XLOC_010936_frg
ENSG00000182376	XLOC_010937_frg
ENSG00000182376	XLOC_010938_frg
ENSG00000182376	XLOC_010939_frg
ENSG00000182376	XLOC_010940_frg
ENSG00000182376	XLOC_010943_frg
ENSG00000182376	XLOC_010944_frg
ENSG00000182376	XLOC_010945_frg
ENSG00000182376	XLOC_010988_frg
ENSG00000182376	XLOC_010989_frg
ENSG00000182376	XLOC_010990_frg
ENSG00000182376	XLOC_010992_frg
ENSG00000182376	XLOC_011018_frg
ENSG00000182376	XLOC_011019_frg
ENSG00000182376	XLOC_011020_frg
ENSG00000182376	XLOC_011021_frg
ENSG00000182376	XLOC_012554_frg
ENSG00000182376	XLOC_012559_frg
ENSG00000182376	XLOC_012560_frg
ENSG00000182376	XLOC_012562_frg
ENSG00000182376	XLOC_012563_frg
ENSG00000182376	XLOC_012564_frg
ENSG00000182586	XLOC_025112_frg
ENSG00000182586	XLOC_025113_frg
ENSG00000182648	XLOC_018517_frg
ENSG00000182648	XLOC_018518_frg
ENSG00000182648	XLOC_018519_frg
ENSG00000182648	XLOC_018520_frg
ENSG00000182648	XLOC_018521_frg
ENSG00000182824	XLOC_000522_frg
ENSG00000182824	XLOC_000523_frg
ENSG00000182824	XLOC_002715_frg
ENSG00000182824	XLOC_002716_frg
ENSG00000182824	XLOC_002718_frg
ENSG00000182824	XLOC_002719_frg
ENSG00000182824	XLOC_002720_frg
ENSG00000182824	XLOC_002721_frg
ENSG00000182824	XLOC_002722_frg
ENSG00000182824	XLOC_002723_frg
ENSG00000182824	XLOC_002724_frg
ENSG00000182824	XLOC_002727_frg
ENSG00000182824	XLOC_002728_frg
ENSG00000182824	XLOC_002729_frg
ENSG00000182824	XLOC_002730_frg
ENSG00000182824	XLOC_002731_frg
ENSG00000182824	XLOC_002732_frg
ENSG00000182824	XLOC_002733_frg
ENSG00000182824	XLOC_002734_frg
ENSG00000182824	XLOC_002735_frg
ENSG00000182824	XLOC_002736_frg
ENSG00000182824	XLOC_002737_frg
ENSG00000182824	XLOC_002739_frg
ENSG00000182824	XLOC_002740_frg
ENSG00000182824	XLOC_002743_frg
ENSG00000182824	XLOC_002744_frg
ENSG00000182824	XLOC_002745_frg
ENSG00000182824	XLOC_002746_frg
ENSG00000182824	XLOC_002749_frg
ENSG00000182824	XLOC_002750_frg
ENSG00000182824	XLOC_002751_frg
ENSG00000182824	XLOC_002752_frg
ENSG00000182824	XLOC_002754_frg
ENSG00000182824	XLOC_032274_frg
ENSG00000182824	XLOC_032275_frg
ENSG00000182873	XLOC_021011_frg
ENSG00000182873	XLOC_021012_frg
ENSG00000182873	XLOC_021013_frg
ENSG00000182873	XLOC_021014_frg
ENSG00000182873	XLOC_021016_frg
ENSG00000182873	XLOC_021017_frg
ENSG00000182873	XLOC_021020_frg
ENSG00000182873	XLOC_021021_frg
ENSG00000182873	XLOC_021022_frg
ENSG00000182873	XLOC_021023_frg
ENSG00000182873	XLOC_021025_frg
ENSG00000182873	XLOC_021026_frg
ENSG00000182873	XLOC_021027_frg
ENSG00000182873	XLOC_021028_frg
ENSG00000182912	XLOC_025111_frg
ENSG00000182912	XLOC_025113_frg
ENSG00000183154	XLOC_001308_frg
ENSG00000183154	XLOC_001309_frg
ENSG00000183154	XLOC_001311_frg
ENSG00000183154	XLOC_001312_frg
ENSG00000183154	XLOC_003472_frg
ENSG00000183154	XLOC_003473_frg
ENSG00000183154	XLOC_009060_frg
ENSG00000183154	XLOC_009062_frg
ENSG00000183242	XLOC_012325_frg
ENSG00000183242	XLOC_012326_frg
ENSG00000183242	XLOC_012328_frg
ENSG00000183242	XLOC_012329_frg
ENSG00000183242	XLOC_034771_frg
ENSG00000183250	XLOC_026238_frg
ENSG00000183250	XLOC_026239_frg
ENSG00000183250	XLOC_026240_frg
ENSG00000183250	XLOC_026449_frg
ENSG00000183308	XLOC_025070_frg
ENSG00000183308	XLOC_025071_frg
ENSG00000183308	XLOC_025072_frg
ENSG00000183308	XLOC_025073_frg
ENSG00000183308	XLOC_025074_frg
ENSG00000183308	XLOC_025096_frg
ENSG00000183308	XLOC_025097_frg
ENSG00000183308	XLOC_025098_frg
ENSG00000183308	XLOC_025099_frg
ENSG00000183308	XLOC_025101_frg
ENSG00000183308	XLOC_025102_frg
ENSG00000183308	XLOC_025103_frg
ENSG00000183308	XLOC_025107_frg
ENSG00000183308	XLOC_026220_frg
ENSG00000183308	XLOC_026221_frg
ENSG00000183308	XLOC_026222_frg
ENSG00000183308	XLOC_026225_frg
ENSG00000183308	XLOC_026227_frg
ENSG00000183470	XLOC_008761_frg
ENSG00000183470	XLOC_008763_frg
ENSG00000183470	XLOC_008764_frg
ENSG00000183470	XLOC_008765_frg
ENSG00000183470	XLOC_008766_frg
ENSG00000183535	XLOC_025284_frg
ENSG00000183535	XLOC_025286_frg
ENSG00000183535	XLOC_025287_frg
ENSG00000183535	XLOC_025288_frg
ENSG00000183535	XLOC_025289_frg
ENSG00000183535	XLOC_025290_frg
ENSG00000183535	XLOC_025291_frg
ENSG00000183535	XLOC_025292_frg
ENSG00000183535	XLOC_026239_frg
ENSG00000183535	XLOC_026240_frg
ENSG00000183535	XLOC_026449_frg
ENSG00000183562	XLOC_032391_frg
ENSG00000183643	XLOC_007978_frg
ENSG00000183643	XLOC_007979_frg
ENSG00000183643	XLOC_007980_frg
ENSG00000183643	XLOC_009180_frg
ENSG00000183674	XLOC_017945_frg
ENSG00000183674	XLOC_017946_frg
ENSG00000183674	XLOC_017948_frg
ENSG00000183674	XLOC_017949_frg
ENSG00000183674	XLOC_017950_frg
ENSG00000183674	XLOC_017951_frg
ENSG00000183822	XLOC_011486_frg
ENSG00000183822	XLOC_011487_frg
ENSG00000183822	XLOC_011489_frg
ENSG00000184068	XLOC_011386_frg
ENSG00000184068	XLOC_011388_frg
ENSG00000184068	XLOC_011390_frg
ENSG00000184068	XLOC_011391_frg
ENSG00000184068	XLOC_011392_frg
ENSG00000184068	XLOC_011393_frg
ENSG00000184068	XLOC_011394_frg
ENSG00000184068	XLOC_011395_frg
ENSG00000184068	XLOC_011399_frg
ENSG00000184068	XLOC_011400_frg
ENSG00000184068	XLOC_011402_frg
ENSG00000184068	XLOC_011403_frg
ENSG00000184068	XLOC_011405_frg
ENSG00000184068	XLOC_011406_frg
ENSG00000184068	XLOC_013021_frg
ENSG00000184068	XLOC_013022_frg
ENSG00000184068	XLOC_013023_frg
ENSG00000184068	XLOC_033836_frg
ENSG00000184115	XLOC_006563_frg
ENSG00000184115	XLOC_006564_frg
ENSG00000184115	XLOC_015777_frg
ENSG00000184115	XLOC_015778_frg
ENSG00000184115	XLOC_015780_frg
ENSG00000184224	XLOC_020864_frg
ENSG00000184224	XLOC_020865_frg
ENSG00000184224	XLOC_029592_frg
ENSG00000184224	XLOC_029596_frg
ENSG00000184224	XLOC_029597_frg
ENSG00000184385	XLOC_005808_frg
ENSG00000184385	XLOC_005811_frg
ENSG00000184385	XLOC_005812_frg
ENSG00000184385	XLOC_007350_frg
ENSG00000184385	XLOC_007351_frg
ENSG00000184385	XLOC_007352_frg
ENSG00000184385	XLOC_007353_frg
ENSG00000184385	XLOC_007358_frg
ENSG00000184385	XLOC_007359_frg
ENSG00000184385	XLOC_034452_frg
ENSG00000184385	XLOC_034573_frg
ENSG00000184566	XLOC_012177_frg
ENSG00000184566	XLOC_012178_frg
ENSG00000184566	XLOC_012179_frg
ENSG00000184566	XLOC_012180_frg
ENSG00000184566	XLOC_012181_frg
ENSG00000184608	XLOC_015983_frg
ENSG00000184608	XLOC_015984_frg
ENSG00000184608	XLOC_015985_frg
ENSG00000184608	XLOC_015986_frg
ENSG00000184608	XLOC_015988_frg
ENSG00000184608	XLOC_015989_frg
ENSG00000184608	XLOC_015990_frg
ENSG00000184608	XLOC_015991_frg
ENSG00000184608	XLOC_015992_frg
ENSG00000184608	XLOC_016099_frg
ENSG00000184608	XLOC_016100_frg
ENSG00000184809	XLOC_005673_frg
ENSG00000184809	XLOC_005674_frg
ENSG00000184809	XLOC_005675_frg
ENSG00000184809	XLOC_005676_frg
ENSG00000184809	XLOC_005677_frg
ENSG00000184809	XLOC_005678_frg
ENSG00000184809	XLOC_005679_frg
ENSG00000184809	XLOC_005680_frg
ENSG00000184809	XLOC_007242_frg
ENSG00000184809	XLOC_007325_frg
ENSG00000184809	XLOC_007326_frg
ENSG00000185065	XLOC_000522_frg
ENSG00000185065	XLOC_000523_frg
ENSG00000185065	XLOC_000528_frg
ENSG00000185065	XLOC_000529_frg
ENSG00000185065	XLOC_000533_frg
ENSG00000185065	XLOC_000534_frg
ENSG00000185065	XLOC_000535_frg
ENSG00000185065	XLOC_000537_frg
ENSG00000185065	XLOC_000538_frg
ENSG00000185065	XLOC_000539_frg
ENSG00000185065	XLOC_000540_frg
ENSG00000185065	XLOC_000541_frg
ENSG00000185065	XLOC_000542_frg
ENSG00000185065	XLOC_000543_frg
ENSG00000185065	XLOC_000544_frg
ENSG00000185065	XLOC_000546_frg
ENSG00000185065	XLOC_000548_frg
ENSG00000185065	XLOC_002714_frg
ENSG00000185065	XLOC_002715_frg
ENSG00000185065	XLOC_002716_frg
ENSG00000185065	XLOC_002718_frg
ENSG00000185065	XLOC_002719_frg
ENSG00000185065	XLOC_002720_frg
ENSG00000185065	XLOC_002721_frg
ENSG00000185065	XLOC_002722_frg
ENSG00000185065	XLOC_002723_frg
ENSG00000185065	XLOC_002724_frg
ENSG00000185065	XLOC_002727_frg
ENSG00000185065	XLOC_002728_frg
ENSG00000185065	XLOC_002729_frg
ENSG00000185065	XLOC_002730_frg
ENSG00000185065	XLOC_002731_frg
ENSG00000185065	XLOC_002732_frg
ENSG00000185065	XLOC_002733_frg
ENSG00000185065	XLOC_002734_frg
ENSG00000185065	XLOC_002735_frg
ENSG00000185065	XLOC_002736_frg
ENSG00000185065	XLOC_002737_frg
ENSG00000185065	XLOC_002739_frg
ENSG00000185065	XLOC_002740_frg
ENSG00000185065	XLOC_002752_frg
ENSG00000185065	XLOC_032274_frg
ENSG00000185065	XLOC_032275_frg
ENSG00000185065	XLOC_032877_frg
ENSG00000185168	XLOC_020023_frg
ENSG00000185168	XLOC_020024_frg
ENSG00000185168	XLOC_020025_frg
ENSG00000185168	XLOC_020026_frg
ENSG00000185168	XLOC_020027_frg
ENSG00000185168	XLOC_021365_frg
ENSG00000185168	XLOC_021367_frg
ENSG00000185168	XLOC_021369_frg
ENSG00000185168	XLOC_021370_frg
ENSG00000185168	XLOC_021371_frg
ENSG00000185168	XLOC_021372_frg
ENSG00000185168	XLOC_021376_frg
ENSG00000185168	XLOC_021377_frg
ENSG00000185168	XLOC_021379_frg
ENSG00000185168	XLOC_021381_frg
ENSG00000185168	XLOC_027346_frg
ENSG00000185168	XLOC_028050_frg
ENSG00000185168	XLOC_028051_frg
ENSG00000185168	XLOC_028055_frg
ENSG00000185168	XLOC_028056_frg
ENSG00000185168	XLOC_028057_frg
ENSG00000185168	XLOC_028059_frg
ENSG00000185168	XLOC_028061_frg
ENSG00000185168	XLOC_033984_frg
ENSG00000185433	XLOC_007291_frg
ENSG00000185837	XLOC_007647_frg
ENSG00000185837	XLOC_007648_frg
ENSG00000185837	XLOC_007649_frg
ENSG00000185837	XLOC_007653_frg
ENSG00000185837	XLOC_007654_frg
ENSG00000185837	XLOC_008879_frg
ENSG00000185837	XLOC_009296_frg
ENSG00000185837	XLOC_009297_frg
ENSG00000185837	XLOC_009298_frg
ENSG00000185837	XLOC_009300_frg
ENSG00000185837	XLOC_009301_frg
ENSG00000185847	XLOC_000422_frg
ENSG00000185847	XLOC_002638_frg
ENSG00000185847	XLOC_002639_frg
ENSG00000185847	XLOC_002640_frg
ENSG00000185847	XLOC_002641_frg
ENSG00000185847	XLOC_002642_frg
ENSG00000185847	XLOC_002644_frg
ENSG00000185847	XLOC_002645_frg
ENSG00000186056	XLOC_006050_frg
ENSG00000186056	XLOC_006051_frg
ENSG00000186056	XLOC_006052_frg
ENSG00000186056	XLOC_006094_frg
ENSG00000186056	XLOC_006095_frg
ENSG00000186056	XLOC_006134_frg
ENSG00000186056	XLOC_006135_frg
ENSG00000186056	XLOC_006149_frg
ENSG00000186148	XLOC_004936_frg
ENSG00000186148	XLOC_004938_frg
ENSG00000186235	XLOC_025281_frg
ENSG00000186235	XLOC_025282_frg
ENSG00000186235	XLOC_025284_frg
ENSG00000186235	XLOC_025286_frg
ENSG00000186235	XLOC_025287_frg
ENSG00000186235	XLOC_025288_frg
ENSG00000186235	XLOC_025289_frg
ENSG00000186235	XLOC_025290_frg
ENSG00000186235	XLOC_025291_frg
ENSG00000186235	XLOC_025292_frg
ENSG00000186235	XLOC_025293_frg
ENSG00000186235	XLOC_025294_frg
ENSG00000186235	XLOC_025295_frg
ENSG00000186235	XLOC_025296_frg
ENSG00000186235	XLOC_026444_frg
ENSG00000186235	XLOC_026446_frg
ENSG00000186235	XLOC_026449_frg
ENSG00000186235	XLOC_026450_frg
ENSG00000186235	XLOC_026464_frg
ENSG00000186615	XLOC_022676_frg
ENSG00000186615	XLOC_022677_frg
ENSG00000186615	XLOC_022678_frg
ENSG00000186615	XLOC_022679_frg
ENSG00000186842	XLOC_005623_frg
ENSG00000186842	XLOC_005624_frg
ENSG00000186842	XLOC_005626_frg
ENSG00000186842	XLOC_005627_frg
ENSG00000186842	XLOC_005628_frg
ENSG00000187013	XLOC_004530_frg
ENSG00000187013	XLOC_006191_frg
ENSG00000187013	XLOC_006192_frg
ENSG00000187013	XLOC_006193_frg
ENSG00000187013	XLOC_006194_frg
ENSG00000187013	XLOC_006195_frg
ENSG00000187013	XLOC_006196_frg
ENSG00000187185	XLOC_011761_frg
ENSG00000187185	XLOC_011763_frg
ENSG00000187185	XLOC_011764_frg
ENSG00000187185	XLOC_011765_frg
ENSG00000187185	XLOC_011767_frg
ENSG00000187185	XLOC_011768_frg
ENSG00000187185	XLOC_011769_frg
ENSG00000187185	XLOC_011771_frg
ENSG00000187185	XLOC_013388_frg
ENSG00000187185	XLOC_013390_frg
ENSG00000187185	XLOC_013392_frg
ENSG00000187185	XLOC_013407_frg
ENSG00000187185	XLOC_013410_frg
ENSG00000187185	XLOC_013412_frg
ENSG00000187185	XLOC_013414_frg
ENSG00000187185	XLOC_013415_frg
ENSG00000187185	XLOC_013416_frg
ENSG00000187229	XLOC_003695_frg
ENSG00000187229	XLOC_003696_frg
ENSG00000187229	XLOC_003697_frg
ENSG00000187621	XLOC_022440_frg
ENSG00000187621	XLOC_022442_frg
ENSG00000187621	XLOC_022444_frg
ENSG00000187904	XLOC_002057_frg
ENSG00000187904	XLOC_002058_frg
ENSG00000187904	XLOC_002059_frg
ENSG00000187904	XLOC_002060_frg
ENSG00000187904	XLOC_002061_frg
ENSG00000187904	XLOC_002062_frg
ENSG00000187904	XLOC_002063_frg
ENSG00000187904	XLOC_002065_frg
ENSG00000187904	XLOC_004145_frg
ENSG00000187904	XLOC_004146_frg
ENSG00000187904	XLOC_004147_frg
ENSG00000187904	XLOC_004148_frg
ENSG00000187904	XLOC_004149_frg
ENSG00000187904	XLOC_004150_frg
ENSG00000187979	XLOC_008896_frg
ENSG00000187979	XLOC_008898_frg
ENSG00000188280	XLOC_000512_frg
ENSG00000188280	XLOC_000513_frg
ENSG00000188280	XLOC_000516_frg
ENSG00000188280	XLOC_000518_frg
ENSG00000188280	XLOC_000519_frg
ENSG00000188280	XLOC_000520_frg
ENSG00000188280	XLOC_000521_frg
ENSG00000188280	XLOC_000522_frg
ENSG00000188280	XLOC_000523_frg
ENSG00000188280	XLOC_000524_frg
ENSG00000188280	XLOC_000525_frg
ENSG00000188280	XLOC_000528_frg
ENSG00000188365	XLOC_025209_frg
ENSG00000188365	XLOC_025210_frg
ENSG00000188477	XLOC_025458_frg
ENSG00000188477	XLOC_025460_frg
ENSG00000188477	XLOC_025461_frg
ENSG00000188477	XLOC_025462_frg
ENSG00000188477	XLOC_025463_frg
ENSG00000188477	XLOC_025464_frg
ENSG00000188477	XLOC_025465_frg
ENSG00000188477	XLOC_025468_frg
ENSG00000188477	XLOC_025469_frg
ENSG00000188477	XLOC_026640_frg
ENSG00000188693	XLOC_018380_frg
ENSG00000188693	XLOC_018381_frg
ENSG00000188693	XLOC_018382_frg
ENSG00000188693	XLOC_018383_frg
ENSG00000188693	XLOC_018384_frg
ENSG00000188693	XLOC_018385_frg
ENSG00000188693	XLOC_018386_frg
ENSG00000188693	XLOC_018388_frg
ENSG00000188825	XLOC_027548_frg
ENSG00000188825	XLOC_027550_frg
ENSG00000188825	XLOC_027551_frg
ENSG00000188825	XLOC_027560_frg
ENSG00000188825	XLOC_027566_frg
ENSG00000188825	XLOC_027568_frg
ENSG00000188825	XLOC_027569_frg
ENSG00000188825	XLOC_027570_frg
ENSG00000188825	XLOC_028192_frg
ENSG00000188825	XLOC_028193_frg
ENSG00000188825	XLOC_028194_frg
ENSG00000188825	XLOC_028196_frg
ENSG00000188825	XLOC_028197_frg
ENSG00000188825	XLOC_028198_frg
ENSG00000188825	XLOC_028200_frg
ENSG00000188825	XLOC_034738_frg
ENSG00000189149	XLOC_025520_frg
ENSG00000189149	XLOC_025540_frg
ENSG00000189149	XLOC_026693_frg
ENSG00000189149	XLOC_026694_frg
ENSG00000189149	XLOC_026695_frg
ENSG00000189149	XLOC_026696_frg
ENSG00000189149	XLOC_026698_frg
ENSG00000189149	XLOC_026700_frg
ENSG00000189149	XLOC_026706_frg
ENSG00000189149	XLOC_026707_frg
ENSG00000189149	XLOC_026708_frg
ENSG00000189149	XLOC_026709_frg
ENSG00000189149	XLOC_026710_frg
ENSG00000189149	XLOC_032053_frg
ENSG00000189149	XLOC_032054_frg
ENSG00000189149	XLOC_032055_frg
ENSG00000189196	XLOC_011998_frg
ENSG00000189275	XLOC_020384_frg
ENSG00000189419	XLOC_007997_frg
ENSG00000189419	XLOC_007999_frg
ENSG00000189419	XLOC_008000_frg
ENSG00000189419	XLOC_008001_frg
ENSG00000189419	XLOC_008002_frg
ENSG00000189419	XLOC_008003_frg
ENSG00000189419	XLOC_008004_frg
ENSG00000189419	XLOC_008005_frg
ENSG00000189419	XLOC_008006_frg
ENSG00000196167	XLOC_019555_frg
ENSG00000196167	XLOC_019584_frg
ENSG00000196167	XLOC_019586_frg
ENSG00000196167	XLOC_019587_frg
ENSG00000196167	XLOC_019592_frg
ENSG00000196167	XLOC_019594_frg
ENSG00000196167	XLOC_019595_frg
ENSG00000196167	XLOC_033916_frg
ENSG00000196273	XLOC_022580_frg
ENSG00000196273	XLOC_022581_frg
ENSG00000196273	XLOC_022584_frg
ENSG00000196273	XLOC_022585_frg
ENSG00000196273	XLOC_022586_frg
ENSG00000196273	XLOC_022588_frg
ENSG00000196295	XLOC_017324_frg
ENSG00000196295	XLOC_017326_frg
ENSG00000196295	XLOC_020329_frg
ENSG00000196366	XLOC_021588_frg
ENSG00000196366	XLOC_021589_frg
ENSG00000196366	XLOC_021590_frg
ENSG00000196366	XLOC_021591_frg
ENSG00000196366	XLOC_021593_frg
ENSG00000196366	XLOC_021596_frg
ENSG00000196366	XLOC_021598_frg
ENSG00000196366	XLOC_021600_frg
ENSG00000196366	XLOC_021717_frg
ENSG00000196366	XLOC_022988_frg
ENSG00000196366	XLOC_022990_frg
ENSG00000196366	XLOC_022992_frg
ENSG00000196366	XLOC_022994_frg
ENSG00000196366	XLOC_022995_frg
ENSG00000196366	XLOC_022996_frg
ENSG00000196366	XLOC_022997_frg
ENSG00000196366	XLOC_022998_frg
ENSG00000196366	XLOC_023123_frg
ENSG00000196366	XLOC_023124_frg
ENSG00000196366	XLOC_023125_frg
ENSG00000196366	XLOC_023126_frg
ENSG00000196366	XLOC_023399_frg
ENSG00000196366	XLOC_023400_frg
ENSG00000196366	XLOC_024567_frg
ENSG00000196366	XLOC_024568_frg
ENSG00000196366	XLOC_024570_frg
ENSG00000196366	XLOC_024579_frg
ENSG00000196366	XLOC_024582_frg
ENSG00000196366	XLOC_029520_frg
ENSG00000196366	XLOC_029521_frg
ENSG00000196366	XLOC_029524_frg
ENSG00000196366	XLOC_033293_frg
ENSG00000196366	XLOC_033294_frg
ENSG00000196366	XLOC_033433_frg
ENSG00000196566	XLOC_018913_frg
ENSG00000196566	XLOC_018914_frg
ENSG00000196566	XLOC_018916_frg
ENSG00000196668	XLOC_002613_frg
ENSG00000196756	XLOC_027251_frg
ENSG00000196756	XLOC_027252_frg
ENSG00000196756	XLOC_027254_frg
ENSG00000196756	XLOC_027256_frg
ENSG00000196756	XLOC_027257_frg
ENSG00000196756	XLOC_027258_frg
ENSG00000196756	XLOC_027259_frg
ENSG00000196756	XLOC_027260_frg
ENSG00000196756	XLOC_027261_frg
ENSG00000196756	XLOC_027264_frg
ENSG00000196756	XLOC_027265_frg
ENSG00000196756	XLOC_027266_frg
ENSG00000196756	XLOC_027267_frg
ENSG00000196756	XLOC_027269_frg
ENSG00000196756	XLOC_027959_frg
ENSG00000196756	XLOC_027987_frg
ENSG00000196756	XLOC_027989_frg
ENSG00000196756	XLOC_027990_frg
ENSG00000196758	XLOC_025141_frg
ENSG00000196758	XLOC_025274_frg
ENSG00000196758	XLOC_025281_frg
ENSG00000196758	XLOC_025282_frg
ENSG00000196758	XLOC_025287_frg
ENSG00000196758	XLOC_025288_frg
ENSG00000196758	XLOC_025289_frg
ENSG00000196758	XLOC_025290_frg
ENSG00000196758	XLOC_025291_frg
ENSG00000196758	XLOC_025292_frg
ENSG00000196758	XLOC_025293_frg
ENSG00000196758	XLOC_025294_frg
ENSG00000196758	XLOC_025295_frg
ENSG00000196758	XLOC_025296_frg
ENSG00000196758	XLOC_025297_frg
ENSG00000196758	XLOC_026253_frg
ENSG00000196758	XLOC_026254_frg
ENSG00000196758	XLOC_026255_frg
ENSG00000196758	XLOC_026256_frg
ENSG00000196758	XLOC_026257_frg
ENSG00000196758	XLOC_026258_frg
ENSG00000196758	XLOC_026464_frg
ENSG00000196893	XLOC_006337_frg
ENSG00000196951	XLOC_003926_frg
ENSG00000196951	XLOC_003927_frg
ENSG00000196951	XLOC_003928_frg
ENSG00000196951	XLOC_003930_frg
ENSG00000196951	XLOC_003931_frg
ENSG00000196951	XLOC_003932_frg
ENSG00000196951	XLOC_003933_frg
ENSG00000196951	XLOC_003934_frg
ENSG00000196951	XLOC_003936_frg
ENSG00000196979	XLOC_021649_frg
ENSG00000196979	XLOC_021650_frg
ENSG00000196979	XLOC_021651_frg
ENSG00000196979	XLOC_021652_frg
ENSG00000196979	XLOC_021653_frg
ENSG00000196979	XLOC_021654_frg
ENSG00000196979	XLOC_021655_frg
ENSG00000196979	XLOC_021656_frg
ENSG00000196979	XLOC_021657_frg
ENSG00000196979	XLOC_021658_frg
ENSG00000196979	XLOC_021661_frg
ENSG00000196979	XLOC_021662_frg
ENSG00000196979	XLOC_021664_frg
ENSG00000196979	XLOC_023050_frg
ENSG00000196979	XLOC_023051_frg
ENSG00000196979	XLOC_023053_frg
ENSG00000196979	XLOC_023054_frg
ENSG00000196979	XLOC_023055_frg
ENSG00000196979	XLOC_023056_frg
ENSG00000196979	XLOC_023059_frg
ENSG00000196979	XLOC_029127_frg
ENSG00000197180	XLOC_030775_frg
ENSG00000197180	XLOC_030776_frg
ENSG00000197180	XLOC_030778_frg
ENSG00000197180	XLOC_030785_frg
ENSG00000197180	XLOC_030788_frg
ENSG00000197182	XLOC_031904_frg
ENSG00000197210	XLOC_000524_frg
ENSG00000197210	XLOC_000525_frg
ENSG00000197210	XLOC_000528_frg
ENSG00000197210	XLOC_000529_frg
ENSG00000197210	XLOC_000533_frg
ENSG00000197210	XLOC_000534_frg
ENSG00000197210	XLOC_000535_frg
ENSG00000197210	XLOC_000537_frg
ENSG00000197210	XLOC_000538_frg
ENSG00000197210	XLOC_000539_frg
ENSG00000197210	XLOC_000540_frg
ENSG00000197210	XLOC_000541_frg
ENSG00000197210	XLOC_000542_frg
ENSG00000197210	XLOC_000543_frg
ENSG00000197210	XLOC_000544_frg
ENSG00000197210	XLOC_002718_frg
ENSG00000197210	XLOC_002719_frg
ENSG00000197210	XLOC_002720_frg
ENSG00000197210	XLOC_002754_frg
ENSG00000197210	XLOC_032877_frg
ENSG00000197251	XLOC_031709_frg
ENSG00000197251	XLOC_031710_frg
ENSG00000197251	XLOC_031712_frg
ENSG00000197251	XLOC_031713_frg
ENSG00000197291	XLOC_010819_frg
ENSG00000197291	XLOC_010821_frg
ENSG00000197291	XLOC_010826_frg
ENSG00000197291	XLOC_010827_frg
ENSG00000197291	XLOC_010828_frg
ENSG00000197291	XLOC_028189_frg
ENSG00000197291	XLOC_028190_frg
ENSG00000197291	XLOC_028191_frg
ENSG00000197291	XLOC_028192_frg
ENSG00000197291	XLOC_028193_frg
ENSG00000197291	XLOC_028194_frg
ENSG00000197291	XLOC_028196_frg
ENSG00000197291	XLOC_028197_frg
ENSG00000197301	XLOC_009712_frg
ENSG00000197301	XLOC_009714_frg
ENSG00000197301	XLOC_009715_frg
ENSG00000197301	XLOC_009719_frg
ENSG00000197301	XLOC_009720_frg
ENSG00000197301	XLOC_009721_frg
ENSG00000197445	XLOC_011001_frg
ENSG00000197445	XLOC_011002_frg
ENSG00000197445	XLOC_011006_frg
ENSG00000197445	XLOC_011007_frg
ENSG00000197445	XLOC_011008_frg
ENSG00000197445	XLOC_011009_frg
ENSG00000197445	XLOC_011010_frg
ENSG00000197445	XLOC_011011_frg
ENSG00000197445	XLOC_011012_frg
ENSG00000197462	XLOC_008655_frg
ENSG00000197585	XLOC_026434_frg
ENSG00000197595	XLOC_005345_frg
ENSG00000197595	XLOC_005346_frg
ENSG00000197595	XLOC_005348_frg
ENSG00000197595	XLOC_005349_frg
ENSG00000197595	XLOC_005351_frg
ENSG00000197595	XLOC_005354_frg
ENSG00000197595	XLOC_005355_frg
ENSG00000197595	XLOC_006634_frg
ENSG00000197595	XLOC_006635_frg
ENSG00000197595	XLOC_006636_frg
ENSG00000197644	XLOC_015923_frg
ENSG00000197644	XLOC_015924_frg
ENSG00000197665	XLOC_006337_frg
ENSG00000197670	XLOC_028403_frg
ENSG00000197670	XLOC_028404_frg
ENSG00000197813	XLOC_005388_frg
ENSG00000197813	XLOC_005389_frg
ENSG00000197813	XLOC_005390_frg
ENSG00000197813	XLOC_019864_frg
ENSG00000197813	XLOC_019865_frg
ENSG00000197813	XLOC_019866_frg
ENSG00000197813	XLOC_019867_frg
ENSG00000197813	XLOC_019868_frg
ENSG00000197813	XLOC_019870_frg
ENSG00000197813	XLOC_019871_frg
ENSG00000197813	XLOC_019872_frg
ENSG00000197813	XLOC_019873_frg
ENSG00000197813	XLOC_019874_frg
ENSG00000197813	XLOC_019875_frg
ENSG00000197813	XLOC_019876_frg
ENSG00000197813	XLOC_019877_frg
ENSG00000197813	XLOC_019879_frg
ENSG00000197813	XLOC_019880_frg
ENSG00000197813	XLOC_019884_frg
ENSG00000197813	XLOC_019903_frg
ENSG00000197813	XLOC_019907_frg
ENSG00000197813	XLOC_019909_frg
ENSG00000197813	XLOC_019959_frg
ENSG00000197813	XLOC_019961_frg
ENSG00000197813	XLOC_019962_frg
ENSG00000197813	XLOC_019963_frg
ENSG00000197813	XLOC_020051_frg
ENSG00000197813	XLOC_020053_frg
ENSG00000197813	XLOC_020054_frg
ENSG00000197813	XLOC_020055_frg
ENSG00000197813	XLOC_020056_frg
ENSG00000197813	XLOC_021213_frg
ENSG00000197813	XLOC_021217_frg
ENSG00000197813	XLOC_021219_frg
ENSG00000197813	XLOC_021220_frg
ENSG00000197813	XLOC_021222_frg
ENSG00000197813	XLOC_021223_frg
ENSG00000197813	XLOC_021224_frg
ENSG00000197813	XLOC_021225_frg
ENSG00000197813	XLOC_021226_frg
ENSG00000197813	XLOC_021256_frg
ENSG00000197813	XLOC_021258_frg
ENSG00000197813	XLOC_021259_frg
ENSG00000197813	XLOC_021264_frg
ENSG00000197813	XLOC_021267_frg
ENSG00000197813	XLOC_021296_frg
ENSG00000197813	XLOC_021298_frg
ENSG00000197813	XLOC_021299_frg
ENSG00000197813	XLOC_021300_frg
ENSG00000197813	XLOC_021390_frg
ENSG00000197813	XLOC_021391_frg
ENSG00000197813	XLOC_021402_frg
ENSG00000197813	XLOC_021403_frg
ENSG00000197813	XLOC_021404_frg
ENSG00000197813	XLOC_021406_frg
ENSG00000197813	XLOC_021407_frg
ENSG00000197813	XLOC_025452_frg
ENSG00000197813	XLOC_025453_frg
ENSG00000197813	XLOC_034348_frg
ENSG00000197815	XLOC_025659_frg
ENSG00000197815	XLOC_025660_frg
ENSG00000197815	XLOC_025661_frg
ENSG00000197815	XLOC_025662_frg
ENSG00000197815	XLOC_025663_frg
ENSG00000197815	XLOC_025665_frg
ENSG00000197815	XLOC_025666_frg
ENSG00000197815	XLOC_026825_frg
ENSG00000197815	XLOC_026826_frg
ENSG00000197815	XLOC_026827_frg
ENSG00000197815	XLOC_026828_frg
ENSG00000197815	XLOC_026829_frg
ENSG00000197815	XLOC_026830_frg
ENSG00000197815	XLOC_026831_frg
ENSG00000197815	XLOC_026832_frg
ENSG00000197815	XLOC_026833_frg
ENSG00000197815	XLOC_026834_frg
ENSG00000197815	XLOC_026835_frg
ENSG00000197815	XLOC_026836_frg
ENSG00000197815	XLOC_026838_frg
ENSG00000197815	XLOC_026840_frg
ENSG00000197815	XLOC_026841_frg
ENSG00000197815	XLOC_026844_frg
ENSG00000197934	XLOC_005646_frg
ENSG00000197934	XLOC_005647_frg
ENSG00000197989	XLOC_004358_frg
ENSG00000197989	XLOC_004363_frg
ENSG00000197989	XLOC_004367_frg
ENSG00000197989	XLOC_004370_frg
ENSG00000197989	XLOC_004371_frg
ENSG00000197989	XLOC_004372_frg
ENSG00000197989	XLOC_004373_frg
ENSG00000197989	XLOC_004374_frg
ENSG00000197989	XLOC_004375_frg
ENSG00000197989	XLOC_004417_frg
ENSG00000197989	XLOC_004418_frg
ENSG00000197989	XLOC_004419_frg
ENSG00000197989	XLOC_006027_frg
ENSG00000197989	XLOC_006031_frg
ENSG00000197989	XLOC_006033_frg
ENSG00000197989	XLOC_006034_frg
ENSG00000197989	XLOC_006035_frg
ENSG00000197989	XLOC_006036_frg
ENSG00000197989	XLOC_006037_frg
ENSG00000197989	XLOC_006038_frg
ENSG00000197989	XLOC_006039_frg
ENSG00000197989	XLOC_006040_frg
ENSG00000197989	XLOC_033845_frg
ENSG00000198106	XLOC_025909_frg
ENSG00000198106	XLOC_025910_frg
ENSG00000198106	XLOC_027071_frg
ENSG00000198106	XLOC_031142_frg
ENSG00000198106	XLOC_033347_frg
ENSG00000198106	XLOC_034587_frg
ENSG00000198454	XLOC_023399_frg
ENSG00000198454	XLOC_023400_frg
ENSG00000198454	XLOC_024473_frg
ENSG00000198454	XLOC_024540_frg
ENSG00000198454	XLOC_024541_frg
ENSG00000198454	XLOC_024542_frg
ENSG00000198454	XLOC_024543_frg
ENSG00000198454	XLOC_024567_frg
ENSG00000198454	XLOC_024568_frg
ENSG00000198454	XLOC_024570_frg
ENSG00000198454	XLOC_024579_frg
ENSG00000198454	XLOC_024582_frg
ENSG00000198454	XLOC_029520_frg
ENSG00000198454	XLOC_029521_frg
ENSG00000198454	XLOC_029524_frg
ENSG00000198454	XLOC_032130_frg
ENSG00000198454	XLOC_032131_frg
ENSG00000198454	XLOC_033293_frg
ENSG00000198454	XLOC_033294_frg
ENSG00000198454	XLOC_034382_frg
ENSG00000198468	XLOC_011839_frg
ENSG00000198468	XLOC_011843_frg
ENSG00000198468	XLOC_011845_frg
ENSG00000198468	XLOC_011847_frg
ENSG00000198468	XLOC_011848_frg
ENSG00000198468	XLOC_011849_frg
ENSG00000198468	XLOC_011850_frg
ENSG00000198468	XLOC_011851_frg
ENSG00000198468	XLOC_011854_frg
ENSG00000198468	XLOC_011855_frg
ENSG00000198468	XLOC_015844_frg
ENSG00000198468	XLOC_015845_frg
ENSG00000198468	XLOC_015846_frg
ENSG00000198468	XLOC_015847_frg
ENSG00000198468	XLOC_015848_frg
ENSG00000198468	XLOC_015850_frg
ENSG00000198468	XLOC_015851_frg
ENSG00000198468	XLOC_015853_frg
ENSG00000198468	XLOC_015854_frg
ENSG00000198547	XLOC_007521_frg
ENSG00000198547	XLOC_007522_frg
ENSG00000198547	XLOC_007523_frg
ENSG00000198547	XLOC_007524_frg
ENSG00000198547	XLOC_007525_frg
ENSG00000198547	XLOC_027519_frg
ENSG00000198547	XLOC_027520_frg
ENSG00000198547	XLOC_027521_frg
ENSG00000198547	XLOC_027522_frg
ENSG00000198547	XLOC_027523_frg
ENSG00000198547	XLOC_027524_frg
ENSG00000198547	XLOC_027528_frg
ENSG00000198547	XLOC_027529_frg
ENSG00000198671	XLOC_009712_frg
ENSG00000198671	XLOC_009719_frg
ENSG00000198671	XLOC_009720_frg
ENSG00000198685	XLOC_013490_frg
ENSG00000198685	XLOC_013491_frg
ENSG00000198685	XLOC_013492_frg
ENSG00000198685	XLOC_013493_frg
ENSG00000198685	XLOC_013494_frg
ENSG00000198685	XLOC_013495_frg
ENSG00000198685	XLOC_013496_frg
ENSG00000198685	XLOC_013497_frg
ENSG00000198685	XLOC_013499_frg
ENSG00000198685	XLOC_013501_frg
ENSG00000198711	XLOC_011700_frg
ENSG00000198711	XLOC_011703_frg
ENSG00000198711	XLOC_011713_frg
ENSG00000198711	XLOC_011715_frg
ENSG00000198711	XLOC_011717_frg
ENSG00000198711	XLOC_011718_frg
ENSG00000198711	XLOC_011720_frg
ENSG00000198711	XLOC_011721_frg
ENSG00000198788	XLOC_011040_frg
ENSG00000198788	XLOC_011045_frg
ENSG00000198788	XLOC_011053_frg
ENSG00000198788	XLOC_012690_frg
ENSG00000198788	XLOC_012691_frg
ENSG00000198788	XLOC_012692_frg
ENSG00000198788	XLOC_012693_frg
ENSG00000198788	XLOC_012694_frg
ENSG00000198788	XLOC_012695_frg
ENSG00000203280	XLOC_000535_frg
ENSG00000203280	XLOC_000537_frg
ENSG00000203280	XLOC_000538_frg
ENSG00000203280	XLOC_000539_frg
[truncated: 91,317 more rows]

## Sheet: Supplementary Table 2g
human gene	zebrafish gene
ENSG00000082929	XLOC_042293_zbf
ENSG00000082929	XLOC_042295_zbf
ENSG00000082929	XLOC_043094_zbf
ENSG00000082929	XLOC_043126_zbf
ENSG00000093100	XLOC_036448_zbf
ENSG00000093100	XLOC_037241_zbf
ENSG00000093100	XLOC_037242_zbf
ENSG00000099869	XLOC_048874_zbf
ENSG00000099869	XLOC_048875_zbf
ENSG00000099869	XLOC_048877_zbf
ENSG00000099869	XLOC_048878_zbf
ENSG00000099869	XLOC_050343_zbf
ENSG00000115934	XLOC_007176_zbf
ENSG00000115934	XLOC_007177_zbf
ENSG00000115934	XLOC_007178_zbf
ENSG00000115934	XLOC_007179_zbf
ENSG00000115934	XLOC_007181_zbf
ENSG00000115934	XLOC_007183_zbf
ENSG00000115934	XLOC_007185_zbf
ENSG00000115934	XLOC_007186_zbf
ENSG00000115934	XLOC_007187_zbf
ENSG00000115934	XLOC_007188_zbf
ENSG00000115934	XLOC_007189_zbf
ENSG00000115934	XLOC_010014_zbf
ENSG00000115934	XLOC_010015_zbf
ENSG00000115934	XLOC_010017_zbf
ENSG00000115934	XLOC_010020_zbf
ENSG00000115934	XLOC_010021_zbf
ENSG00000115934	XLOC_010022_zbf
ENSG00000115934	XLOC_010024_zbf
ENSG00000115934	XLOC_010025_zbf
ENSG00000115934	XLOC_010026_zbf
ENSG00000115934	XLOC_010027_zbf
ENSG00000115934	XLOC_010028_zbf
ENSG00000115934	XLOC_010029_zbf
ENSG00000115934	XLOC_010030_zbf
[truncated: 108,869 more rows]
