# Supplementary material for: Computational prediction and experimental validation identify functionally conserved lncRNAs from zebrafish to human
Source: Nat Genet. 2024 Jan 9;56(1):124–35. doi: 10.1038/s41588-023-01620-7 (PMC10786727; doi:10.1038/s41588-023-01620-7)
Supplement: Supplementary file 3 — Curation of RNA motifs for eight vertebrates. [file 41588_2023_1620_MOESM3_ESM.xlsx]

## Sheet: human
motif	RBP	length	site1(A)	site1(C)	site1(G)	site1(U)	site2(A)	site2(C)	site2(G)	site2(U)	site3(A)	site3(C)	site3(G)	site3(U)	site4(A)	site4(C)	site4(G)	site4(U)	site5(A)	site5(C)	site5(G)	site5(U)	site6(A)	site6(C)	site6(G)	site6(U)	site7(A)	site7(C)	site7(G)	site7(U)	site8(A)	site8(C)	site8(G)	site8(U)	site9(A)	site9(C)	site9(G)	site9(U)	site10(A)	site10(C)	site10(G)	site10(U)	site11(A)	site11(C)	site11(G)	site11(U)	site12(A)	site12(C)	site12(G)
motif0001	ALKBH5	10	0	0.2217	0.7783	0	0.0272	0.2443	0.7285	0	0.2456	0.1759	0.5479	0.0305	0.017	0.3015	0.6679	0.0136	0.0758	0.4667	0.4541	0.0034	0.0752	0.6701	0.078	0.1767	0	0.1453	0.8547	0	0	0.3029	0.6971	0	0.1872	0.3996	0.2372	0.176	0	0.0102	0.9898	0
motif0002	ALKBH5	8	0.895	0	0.105	0	0.8	0	0.2	0	0.9425	0	0.0075	0.05	0.431	0	0.5665	0.0025	0.4599	0	0.5401	0	0.9575	0	0	0.0425	0.1875	0	0.8125	0	0.9925	0	0.0075	0
motif0003	ALKBH5	8	0.1075	0	0	0.8925	0.845	0	0.0125	0.1425	0.1425	0	0	0.8575	0.1725	0	0.0025	0.825	0.07	0	0	0.93	0.775	0	0	0.225	0.03	0	0	0.97	0.3642	0	0	0.6358
motif0004	ALKBH5	8	0.0125	0	0.01	0.9775	0	0	0	1	0	0	0.0325	0.9675	0.09	0.0075	0.0675	0.835	0.0025	0.6095	0.288	0.1	0	0.08	0	0.92	0.0175	0.04	0	0.9425	0.05	0.2524	0	0.6976
motif0005	ALKBH5	8	0.07	0	0.0275	0.9025	0	0	0	1	0	0	0.0125	0.9875	0.08	0.005	0.0675	0.8475	0.005	0.8275	0.0625	0.105	0.0075	0.0875	0	0.905	0	0.0625	0.0125	0.925	0.0675	0.2706	0	0.6619
motif0006	ALKBH5	8	0.055	0	0	0.945	0.1175	0.155	0	0.7275	0.175	0.81	0	0.015	0.5873	0.3052	0	0.1075	0	1	0	0	1	0	0	0	0	0.3647	0.5728	0.0625	0.6007	0	0	0.3993
motif0007	ALKBH5	8	0.0725	0	0.085	0.8425	0	0	0	1	0.0075	0	0.1025	0.89	0.02	0	0.0075	0.9725	0.0375	0.4422	0.3453	0.175	0	0	0	1	0.0075	0.0375	0.08	0.875	0.03	0.025	0	0.945
motif0008	ALKBH5	8	0.0024	0.1546	0.7002	0.1429	0.2001	0.0118	0.7716	0.0165	0.0212	0.3187	0.66	0	0.2121	0.6307	0.143	0.0142	0	0.8113	0.1887	0	0.0825	0.0165	0	0.9009	0	0	1	0	0	0	1	0
motif0009	ALKBH5	8	0.0125	0	0.08	0.9075	0.0025	0	0	0.9975	0.01	0	0.09	0.9	0.0325	0	0.015	0.9525	0.0075	0.4547	0.3478	0.19	0.0025	0.02	0	0.9775	0.015	0.0375	0.03	0.9175	0.07	0.025	0	0.905
motif0010	ALKBH5	8	0.9575	0	0	0.0425	0.8225	0	0.1	0.0775	0.9225	0.0025	0.0275	0.0475	0.3125	0.63	0.0375	0.02	0.8975	0	0	0.1025	0.18	0	0.8025	0.0175	0.93	0	0.01	0.06	1	0	0	0
motif0011	ATXN2	10	0	0	0	1	0.004	0	0.475	0.521	0	0	0	1	0.1535	0.004	0.5211	0.3214	0	0	0	1	0.216	0.0139	0.4505	0.3197	0	0	0	1	0.1317	0	0.3468	0.5214	0	0	0	1	0.0278	0	0.2864	0.6858
motif0012	ATXN2	8	0	0.92	0	0.08	0	0.9225	0.0025	0.075	0	0.3031	0	0.6969	0	0.8316	0	0.1684	0	0.2481	0	0.7519	0	0.5895	0	0.4105	0	0.9275	0	0.0725	0	0.8526	0	0.1474
motif0013	ATXN2	10	0	0.3419	0.6481	0.01	0.0025	0.7798	0.2152	0.0025	0.0594	0.284	0.1401	0.5165	0	0.04	0.96	0	0.0542	0.4966	0.3505	0.0987	0.0275	0.1975	0.5887	0.1863	0.0025	0.3504	0.5775	0.0696	0.0025	0.8731	0.1194	0.005	0.0075	0.3137	0.0376	0.6412	0	0.1514	0.8486	0
motif0014	ATXN2	10	0.015	0.1052	0.8798	0	0.2555	0	0.4168	0.3276	0.0275	0	0.9725	0	0.03	0.5849	0.3851	0	0.3746	0	0.02	0.6054	0	0.037	0.963	0	0.2544	0.005	0.6739	0.0667	0.2468	0.005	0.6316	0.1165	0.1628	0.0125	0.6163	0.2085	0.1702	0.1158	0.714	0
motif0015	ATXN2	8	0	0.4069	0.4806	0.1125	0.12	0	0	0.88	0	0	0.4351	0.5649	0.095	0.3806	0.5144	0.01	0.1425	0.8475	0.01	0	0	0	0	1	0	0	0.9625	0.0375	0.01	0.005	0.0075	0.9775
motif0016	ATXN2	7	0.3069	0	0	0.6931	0	0	0.2855	0.7145	0.1713	0.1784	0.2579	0.3924	0.1784	0.8144	0.0071	0	0	0	0	1	0	0	1	0	0	0	0	1
motif0017	ATXN2	8	0.035	0.8146	0.0125	0.1379	0.317	0.6555	0	0.0275	0	0.9125	0.055	0.0325	0	1	0	0	0.3863	0.0125	0	0.6012	0	0.3078	0.6497	0.0425	0	0.9125	0.0575	0.03	0.1094	0.7821	0.106	0.0025
motif0018	ATXN2	8	0	0.8775	0	0.1225	0	0.975	0	0.025	0	0.184	0	0.816	0.02	0.2837	0.2098	0.4865	0	0.6325	0	0.3675	0	0.8775	0	0.1225	0	0.6654	0	0.3346	0	0.9675	0	0.0325
motif0019	ATXN2	8	0.0925	0.01	0.3548	0.5427	0	0	1	0	0.8425	0.005	0.105	0.0475	0.9125	0	0	0.0875	0	0	1	0	0.4801	0.4449	0.05	0.025	0.3364	0.06	0.045	0.5586	0	0	0.9975	0.0025
motif0020	CAPRIN1	10	0	0.3708	0.6292	0	0.2557	0.1742	0.4711	0.099	0.0106	0.2616	0.7172	0.0106	0.0071	0.4972	0.4957	0	0.1627	0.3164	0.0566	0.4643	0	0.3808	0.6121	0.0071	0.0035	0.5434	0.3718	0.0813	0.099	0.3113	0.4836	0.1061	0	0.1202	0.8656	0.0141	0	0.2221	0.7779	0
motif0021	CAPRIN1	8	0.769	0	0.231	0	0	0	1	0	0.4581	0.1907	0.3512	0	1	0	0	0	0	0	1	0	0.3257	0.044	0.4432	0.187	0.1467	0	0.6113	0.242	0.253	0	0.7433	0.0037
motif0022	CAPRIN1	7	0	0	1	0	0.8375	0.0075	0.155	0	0.9	0	0.05	0.05	0	0.005	0.995	0	0.1375	0.5972	0.2653	0	0.2759	0	0.0225	0.7016	0	0	1	0
motif0023	CAPRIN1	8	0.1225	0.765	0.05	0.0625	0	1	0	0	0.4993	0.1653	0.0525	0.2829	0	0.7844	0.2156	0	0.2647	0	0.1033	0.632	0	0.03	0.97	0	0.1351	0.5764	0.2885	0	0	0.965	0.035	0
motif0024	CAPRIN1	8	0.2074	0	0.2595	0.533	0	0	1	0	0.7343	0	0.2657	0	0.9236	0	0.0655	0.0109	0	0	1	0	0.2438	0.5414	0.2147	0	0.3898	0	0.1055	0.5047	0	0	1	0
motif0025	CAPRIN1	8	0.0775	0	0.3053	0.6172	0.02	0.1275	0.8375	0.015	0.5187	0.045	0.184	0.2523	0	0.8175	0.1825	0	0.875	0	0	0.125	0	0	1	0	0.5005	0	0	0.4995	0	0.005	0.975	0.02
motif0026	CAPRIN1	8	0.2578	0	0.1308	0.6113	0	0	1	0	0.7191	0.0539	0.2271	0	1	0	0	0	0	0	1	0	0.3356	0.2839	0.3805	0	0.2732	0.0269	0.1193	0.5805	0.0462	0	0.9538	0
motif0027	CAPRIN1	8	0.3825	0	0.6175	0	0.0025	0	0.9975	0	0.4042	0.2264	0.3569	0.0125	0.92	0.015	0.0475	0.0175	0.005	0.0175	0.9775	0	0.1	0.045	0.2968	0.5582	0	0.0125	0.935	0.0525	0.0925	0	0.825	0.0825
motif0028	CPSF1	8	0	0	0	1	0.0735	0	0.0858	0.8407	0.0025	0	0	0.9975	0.4206	0.3074	0.0245	0.2475	0	0	0	1	0.098	0	0.0515	0.8505	0.0049	0	0	0.9951	0.0074	0	0	0.9926
motif0029	CPSF1	8	0	0	0.3983	0.6017	0.0275	0	0.4142	0.5583	0	0.6986	0.2989	0.0025	0	0	0	1	0	0	1	0	0.05	0	0.0825	0.8675	0.0275	0	0.81	0.1625	0	0.0025	0.1225	0.875
motif0030	CPSF1	8	0	0	0	1	0.1725	0	0	0.8275	0.09	0	0.7675	0.1425	0.045	0.553	0	0.402	0.0825	0	0	0.9175	0.05	0.4649	0.0625	0.4226	0.035	0	0.0025	0.9625	0	0	0	1
motif0031	CPSF1	8	0	0.0522	0.1418	0.806	0	0.0025	0.9975	0	0.0721	0.005	0.1169	0.806	0	0.0846	0.4189	0.4965	0.0025	0.0398	0.3626	0.5951	0	0.7056	0.2944	0	0	0	0	1	0	0	1	0
motif0032	CPSF1	8	0.975	0	0.0125	0.0125	0.875	0	0	0.125	0.925	0	0	0.075	0.835	0	0	0.165	0.19	0.0625	0.3139	0.4336	0.8825	0	0	0.1175	0.9	0	0.0175	0.0825	0.9975	0	0	0.0025
motif0033	CPSF2	8	0.1575	0	0	0.8425	0.12	0	0	0.88	0.3583	0	0	0.6417	0.8725	0	0	0.1275	0.07	0	0	0.93	0.9375	0	0	0.0625	0.6515	0.02	0	0.3285	0.87	0	0	0.13
motif0034	CPSF2	10	0.9902	0	0	0.0098	0.906	0	0.0122	0.0818	0.9976	0	0	0.0024	0.35	0.0122	0.1254	0.5123	0.9927	0	0	0.0073	0.7678	0.1795	0.0404	0.0122	0.8253	0	0.0024	0.1723	0.8405	0	0	0.1595	0.8078	0.0876	0.0331	0.0714	0.8912	0	0	0.1088
motif0035	CPSF2	10	0.005	0	0	0.995	0.065	0	0.2093	0.7257	0	0	0	1	0.4312	0.2095	0.0592	0.3001	0.0225	0.0325	0	0.945	0.0513	0	0.0075	0.9412	0.0515	0.1187	0.1314	0.6985	0.2229	0.005	0	0.7721	0.005	0.1405	0.0712	0.7832	0.0275	0	0	0.9725
motif0036	CPSF2	10	0	0.6545	0.3417	0.0038	0.0076	0.6246	0.2608	0.107	0.0191	0.6644	0.221	0.0955	0.0153	0.7125	0.2684	0.0038	0.1896	0.0993	0.3706	0.3404	0	0.1261	0.8739	0	0.0038	0.8133	0.1447	0.0382	0	0.8816	0.1146	0.0038	0.0115	0.2139	0.3035	0.4712	0	0.3803	0.6159	0.0038
motif0037	CPSF2	10	0	0.98	0.0125	0.0075	0.01	0.1562	0	0.8338	0	0.8533	0.1442	0.0025	0.0193	0.21	0.04	0.7307	0	0.6798	0.1739	0.1462	0.1382	0.2494	0	0.6124	0.0213	0.3088	0.0075	0.6624	0	0.7297	0	0.2703	0.0125	0.6568	0	0.3307	0.0208	0.7075	0.0272	0.2445
motif0038	CPSF2	8	0.0875	0.1864	0.7261	0	0.1907	0.0525	0.467	0.2898	0.0075	0.4304	0.5471	0.015	0	0.92	0.08	0	0.0175	0.0025	0.0275	0.9525	0	0.0075	0.9925	0	0.0025	0.015	0.703	0.2795	0.01	0	0.99	0
motif0039	CPSF2	8	0.8275	0.01	0	0.1625	0.8475	0.055	0	0.0975	0.98	0	0	0.02	0.05	0.015	0	0.935	1	0	0	0	0.5836	0.0875	0	0.3289	0.89	0	0	0.11	0.145	0.2681	0.0025	0.5844
motif0040	CPSF2	8	0.8275	0.01	0	0.1625	0.8475	0.055	0	0.0975	0.98	0	0	0.02	0.05	0.015	0	0.935	1	0	0	0	0.5836	0.0875	0	0.3289	0.89	0	0	0.11	0.145	0.2681	0.0025	0.5844
motif0041	CPSF3	10	0	0.5874	0.4059	0.0067	0.0772	0.3492	0.3523	0.2213	0.0503	0.4636	0.4727	0.0134	0.0671	0.545	0.3778	0.0101	0.0268	0.2024	0.6532	0.1175	0.0638	0.141	0.755	0.0403	0.0034	0.4415	0.4511	0.104	0	0.8423	0.1577	0	0.0403	0.0998	0.4078	0.4521	0	0.2559	0.7441	0
motif0042	CPSF3	8	0	1	0	0	0.1567	0.482	0	0.3612	0	1	0	0	0.5053	0.0825	0	0.4122	0	0.3715	0.526	0.1025	0.1502	0.6673	0.095	0.0875	0	0.9925	0.005	0.0025	0	0.93	0	0.07
motif0043	CPSF3	10	0.01	0	0.4938	0.4962	0	0	0.716	0.284	0.0745	0	0.6335	0.292	0.0635	0.015	0.919	0.0025	0.1634	0.3647	0.4569	0.015	0.3458	0.005	0	0.6492	0.035	0	0.8832	0.0818	0.1363	0	0.8462	0.0175	0.1539	0	0.5475	0.2985	0.2379	0	0.7496	0.0125
motif0044	CPSF3	8	0.0475	0.9475	0	0.005	0.3016	0.3959	0.005	0.2975	0.2117	0.4716	0.0025	0.3142	0	1	0	0	0.96	0.0025	0	0.0375	0	0.86	0.065	0.075	0.065	0.8575	0.03	0.0475	0.1125	0.8375	0	0.05
motif0045	CPSF4	10	0	0.8117	0.1809	0.0073	0	0.319	0.505	0.176	0	0.7928	0.2072	0	0.0438	0.7541	0.0856	0.1166	0	0.736	0.2494	0.0146	0.159	0.0146	0.358	0.4684	0	0.4612	0.5315	0.0073	0.0438	0.6814	0.2055	0.0694	0.0037	0.7049	0.1913	0.1002	0	0.7564	0.2326	0.0109
motif0046	CPSF4	8	0.0125	0.0825	0.87	0.035	0	0.0425	0.92	0.0375	0.0025	0.352	0.6405	0.005	0.4956	0.0575	0.0625	0.3844	0	0.0425	0.9575	0	0.0675	0.2906	0.6419	0	0.01	0.0125	0.5128	0.4647	0	0	1	0
motif0047	CPSF4	8	0	0	1	0	0.376	0.0348	0.3303	0.2588	0.3474	0	0.6526	0	0	0.005	0.995	0	0.9975	0.0025	0	0	0.097	0.1269	0.7736	0.0025	0.3516	0.092	0.5564	0	0.1542	0.0373	0.801	0.0075
motif0048	CPSF6	8	0	0	0	1	0.0736	0.5326	0.1435	0.2502	0	0	0	1	0	0.0552	0.9448	0	0	0	0	1	0.4617	0.0037	0.5052	0.0294	0.0478	0	0	0.9522	0	0.173	0.6357	0.1914
motif0049	CPSF6	10	0.004	0.585	0.411	0	0.004	0.5939	0.4021	0	0.3198	0.076	0.4522	0.152	0	0.3064	0.6696	0.024	0	0.4806	0.4994	0.02	0.136	0.4645	0.132	0.2675	0	0.4492	0.5108	0.04	0.008	0.7023	0.2697	0.02	0.024	0.12	0.64	0.216	0	0.3565	0.6435	0
motif0050	CPSF6	10	0	0.711	0.265	0.024	0.2487	0.5711	0.02	0.1602	0	0.9081	0.0919	0	0.5203	0.044	0.04	0.3958	0	0	1	0	0.388	0.02	0.5721	0.02	0.1438	0.0679	0.6763	0.1119	0.0559	0.4534	0.2876	0.2031	0.1914	0.1849	0.012	0.6117	0	0.2004	0.7996	0
motif0051	CPSF6	8	0	0	0	1	0	0	0.84	0.16	0	0	0.0025	0.9975	0.7925	0	0.09	0.1175	0.89	0.0725	0.0175	0.02	0	0.3059	0	0.6941	0.075	0	0	0.925	0	0	0.2933	0.7067
motif0052	CPSF6	8	0	0	0	1	0.0736	0.5325	0.1436	0.2503	0	0	0	1	0	0.0552	0.9448	0	0	0	0	1	0.4588	0.0037	0.508	0.0294	0.0479	0	0	0.9521	0	0.173	0.6356	0.1914
motif0053	CPSF6	8	0.0525	0	0	0.9475	0.0025	0	0.9975	0	0.4791	0	0.05	0.4709	0.6832	0	0.2168	0.1	0.1875	0	0.8125	0	0.5697	0.4003	0.03	0	0.1475	0	0	0.8525	0	0	0.995	0.005
motif0054	CPSF6	8	0.7715	0.1904	0.0381	0	0.2666	0.0686	0.0076	0.6572	0	0	0	1	0	0	1	0	0	0	0	1	1	0	0	0	0.2514	0.1942	0	0.5544	0.7105	0.0838	0	0.2057
motif0055	CPSF6	8	0	0.7916	0.0253	0.1831	0	0.8737	0	0.1263	0	0.4401	0	0.5599	0.1943	0.0474	0	0.7584	0	0.8169	0.06	0.1231	0	0.779	0.0442	0.1768	0	0.5124	0	0.4876	0	0.9684	0	0.0316
motif0056	CPSF6	8	0	0	0	1	0	0	0.965	0.035	0	0	0	1	0.4773	0	0.4427	0.08	0.3798	0.01	0.025	0.5852	0.0475	0.5918	0.105	0.2557	0.0075	0	0	0.9925	0	0	0.79	0.21
motif0057	CPSF6	10	0	0.9318	0.0682	0	0.3264	0.4809	0.0273	0.1654	0	0.5509	0.3246	0.1245	0	1	0	0	0.2538	0.2079	0.0428	0.4955	0.0273	0.092	0.6605	0.2203	0.0511	0.9046	0.0068	0.0375	0.1501	0.5805	0.0496	0.2198	0.1767	0.6015	0.1877	0.0341	0	0.9557	0.0238	0.0204
motif0058	CPSF6	15	0.0837	0.1713	0.059	0.686	0.033	0.3223	0.1138	0.5308	0.0481	0.5123	0.0347	0.4049	0.0916	0.4024	0.0438	0.4622	0.0448	0.1937	0.0409	0.7205	0.0206	0.5834	0.0377	0.3583	0.0827	0.2814	0.0276	0.6083	0.0245	0.2847	0.0844	0.6063	0.0171	0.5691	0.0272	0.3866	0.1281	0.2673	0.0315	0.5731	0.0222	0.3803	0.0683	0.5292	0.0485	0.6803	0.0228
motif0059	CPSF6	10	0	0.0024	0.9976	0	0.0048	0.225	0.7487	0.0215	0.3101	0.0407	0.4813	0.1679	0.0024	0.2118	0.7834	0.0024	0.0383	0.463	0.4916	0.0072	0.2222	0.2363	0.1823	0.3592	0	0.0096	0.9856	0.0048	0.0048	0.2655	0.7297	0	0.3178	0.1587	0.221	0.3025	0	0	1	0
motif0060	CPSF6	8	0.3414	0	0.0407	0.6179	0	0	1	0	0.0526	0.2971	0.6455	0.0048	0.9665	0	0	0.0335	0	0.0096	0.9904	0	0.2199	0.4187	0.3614	0	0.7514	0	0	0.2486	0	0	1	0
motif0061	CPSF6	9	0.8515	0	0.1416	0.007	0	0.102	0.898	0	0.0488	0.1488	0.8024	0	0.2162	0.2689	0.5044	0.0105	0.0209	0.9791	0	0	0.7823	0.1828	0.0349	0	0.3783	0.0279	0.4739	0.1199	0.1898	0.1421	0.6682	0	0.0662	0.2311	0.7027	0
motif0062	CPSF6	8	0	0.8875	0.0475	0.065	0	1	0	0	0.055	0.0725	0	0.8725	0.1853	0.2858	0.3608	0.1681	0	0.99	0	0.01	0.0475	0.6831	0.04	0.2294	0.035	0.4937	0	0.4713	0	0.98	0.02	0
motif0063	CPSF6	8	0.7633	0.1231	0.1136	0	0.5582	0	0	0.4418	0	0	1	0	0.9716	0	0.0284	0	0.8996	0	0	0.1004	0	0	1	0	0.947	0	0.053	0	0.526	0.0966	0.0095	0.368
motif0064	CPSF6	8	0.01	0.1238	0.8662	0	0	0.9075	0.0925	0	0.5638	0.2234	0.025	0.1879	0	0.0275	0.9725	0	0	0.9175	0.0825	0	0.2355	0.2935	0.0375	0.4336	0.005	0.01	0.985	0	0.02	0.7631	0.2144	0.0025
motif0065	CPSF6	8	0.7979	0.1271	0.075	0	0.5976	0	0	0.4024	0	0	1	0	0.9771	0	0.0229	0	0.9	0	0	0.1	0	0	1	0	0.9417	0	0.0583	0	0.5705	0.0563	0	0.3733
motif0066	CPSF6	8	0.0187	0.0479	0.9333	0	0.8026	0.1579	0.0396	0	0.5732	0	0.2187	0.2082	0	0	1	0	0.9917	0	0.0083	0	0.6747	0	0.1564	0.1689	0	0	1	0	0.9479	0	0.0521	0
motif0067	CPSF6	8	0.0043	0.7874	0.2015	0.0068	0.3529	0	0	0.6471	0	0	1	0	0.0204	0	0.0019	0.9777	0.0248	0.0006	0.9746	0	0	0.7458	0.1312	0.1231	0.2442	0.0025	0	0.7533	0.0124	0.0111	0.974	0.0025
motif0068	CPSF6	8	0.0009	0.6553	0.343	0.0009	0.0034	0.1065	0.8901	0	0	0.8819	0.0153	0.1028	0.0009	0.0315	0.9651	0.0026	0.0153	0.132	0.8037	0.049	0.0179	0.7601	0.222	0	0	0.6604	0.2517	0.0879	0	0.0094	0.9906	0
motif0069	CPSF6	10	0.8822	0	0	0.1178	0.8451	0	0.0046	0.1503	0.2571	0	0.3227	0.4202	0.9888	0	0.0033	0.0079	0.6887	0	0.0053	0.306	0.6965	0.0073	0.1202	0.1761	0.033	0.0013	0.3186	0.647	0.9492	0	0.0086	0.0422	0.9672	0.004	0.002	0.0269	0.9868	0	0.0013	0.0119
motif0070	CPSF6	9	0	0.7488	0.2512	0	0.0141	0	0	0.9859	0	0.0035	0.9965	0	0.3467	0.0022	0.2736	0.3775	0.2073	0.0026	0.7097	0.0804	0.007	0.1776	0.6895	0.1258	0.0004	0.8227	0.1768	0	0.3238	0	0.0004	0.6758	0.0004	0	0.9996	0
motif0071	CPSF6	8	0.2447	0	0	0.7553	0.0037	0	0.0019	0.9944	0.0012	0.0192	0.3859	0.5937	0.0056	0	0.0012	0.9932	0.0334	0.9053	0.0062	0.0551	0.005	0.0303	0	0.9647	0.0149	0	0.0186	0.9666	0.008	0	0	0.992
motif0072	CPSF6	8	0.0037	0.8578	0.1385	0	0.1728	0	0	0.8272	0	0	1	0	0.5264	0.2703	0.1964	0.0069	0.9812	0	0	0.0187	0	0	1	0	0.0075	0.9775	0.0081	0.0069	0.0206	0.1599	0	0.8195
motif0073	CPSF6	8	0	0	0.0006	0.9994	0	0	0.9832	0.0168	0.7719	0	0.2144	0.0137	0.2945	0	0.6812	0.0243	0.0336	0	0.9664	0	0.9994	0	0.0006	0	0.6814	0.1565	0.1596	0.0025	0.972	0	0	0.028
motif0074	CPSF6	8	0	0	0.0006	0.9994	0	0	0.9832	0.0168	0.7719	0	0.2144	0.0137	0.2945	0	0.6812	0.0243	0.0336	0	0.9664	0	0.9994	0	0.0006	0	0.6814	0.1565	0.1596	0.0025	0.972	0	0	0.028
motif0075	CPSF6	8	0.0037	0.8578	0.1385	0	0.1728	0	0	0.8272	0	0	1	0	0.5264	0.2703	0.1964	0.0069	0.9812	0	0	0.0187	0	0	1	0	0.0075	0.9775	0.0081	0.0069	0.0206	0.1599	0	0.8195
motif0076	CPSF7	10	0.1213	0.01	0.04	0.8287	0.3428	0	0.0286	0.6286	0.2704	0.4024	0.0175	0.3096	0	0	0	1	0	0	1	0	0	0	0	1	0.9725	0	0.0275	0	0.3254	0.005	0	0.6696	0.516	0.005	0.0992	0.3798	0.2935	0.0125	0.005	0.689
motif0077	CPSF7	10	0	0.6964	0.2993	0.0043	0	0.5995	0.4005	0	0.2465	0.2144	0.3194	0.2198	0.0217	0.2602	0.6877	0.0304	0.1475	0.5533	0.2125	0.0867	0.2079	0.1388	0.2808	0.3725	0	0.4251	0.5706	0.0043	0.026	0.602	0.3589	0.013	0.0867	0.1561	0.2292	0.5279	0	0.4009	0.5991	0
motif0078	CPSF7	10	0	0.8221	0.0771	0.1008	0.3466	0.5359	0	0.1175	0.0075	0.9675	0	0.025	0.7281	0.0075	0.0075	0.2569	0.0325	0	0.9275	0.04	0.108	0.2383	0.4581	0.1956	0.1908	0.3308	0.4784	0	0.2046	0.356	0.074	0.3654	0	0	0.0075	0.9925	0.0125	0.0694	0.8258	0.0922
motif0079	CPSF7	8	0.1175	0.6261	0	0.2564	0	0	0	1	0	0	0.9925	0.0075	0	0	0.0325	0.9675	0.0325	0	0.581	0.3865	0.4709	0	0.5291	0	0.935	0	0.065	0	0.88	0.055	0.0025	0.0625
motif0080	CPSF7	8	0.2487	0	0.0625	0.6888	0	0	1	0	0.97	0	0.03	0	0.875	0	0.035	0.09	0.0025	0	0.9975	0	0.9875	0	0.0125	0	0.6525	0	0	0.3475	0.3985	0.0475	0.5165	0.0375
motif0081	CPSF7	8	0	0.95	0.025	0.025	0	0.8375	0.025	0.1375	0	0.2792	0.03	0.6908	0.2538	0.2153	0.3512	0.1797	0	0.8425	0.0525	0.105	0	0.9975	0.0025	0	0.0125	0.2409	0.0025	0.7441	0.0025	0.8425	0.115	0.04
motif0082	CPSF7	8	0.015	0.7792	0.04	0.1658	0	0.9125	0	0.0875	0.0275	0.6349	0	0.3376	0	0.9675	0.0025	0.03	0.2344	0.07	0.0325	0.6631	0.0175	0.3075	0.437	0.238	0	0.97	0.02	0.01	0.085	0.865	0.0025	0.0475
motif0083	CSTF2	8	0.0048	0.0048	0.0668	0.9236	0.0048	0.0048	0.9856	0.0048	0.0048	0.0048	0.0855	0.9049	0.0048	0.0048	0.9856	0.0048	0.0048	0.0048	0.096	0.8944	0.0048	0.0048	0.9856	0.0048	0.0048	0.0048	0.1093	0.8811	0.0048	0.0048	0.0048	0.9856
motif0084	CSTF2	10	0.0084	0.009	0.9741	0.0084	0.0127	0.0106	0.0165	0.9602	0.0084	0.0089	0.9742	0.0084	0.0158	0.0105	0.0238	0.9499	0.0084	0.009	0.9741	0.0084	0.015	0.0106	0.0175	0.9568	0.0084	0.009	0.9741	0.0084	0.0279	0.0273	0.0329	0.9119	0.0084	0.0084	0.0084	0.9747	0.0084	0.0084	0.9747	0.0084
motif0085	CSTF2	8	0.0175	0.5602	0.075	0.3473	0.0575	0	0	0.9425	0.0175	0	0.9825	0	0.0225	0.5361	0.015	0.4264	0.025	0.0025	0	0.9725	0.02	0.3928	0.5872	0	0	0.0425	0	0.9575	0.0575	0.105	0.7175	0.12
motif0086	CSTF2	10	0	0	0	1	0	0.1133	0.6225	0.2642	0	0	0	1	0	0.1997	0.5148	0.2855	0	0	0.0161	0.9839	0.0305	0.2479	0.4657	0.256	0	0.1495	0.071	0.7796	0.0438	0.05	0.1139	0.7923	0	0.1056	0.1804	0.714	0.0107	0.0599	0.043	0.8863
motif0087	CSTF2	10	0	0.9844	0.0156	0	0.4163	0.4928	0.0519	0.0389	0	0.7811	0.1566	0.0623	0.398	0.2231	0.1884	0.1904	0.0078	0.5748	0.4174	0	0.2602	0.3346	0.0659	0.3393	0	0.9117	0.0857	0.0026	0.5802	0.2811	0.0737	0.0649	0	0.852	0.0987	0.0493	0.1338	0.6017	0.2568	0.0078
motif0088	CSTF2	8	0	0.01	0.96	0.03	0.0975	0.0375	0.865	0	0.1399	0.4639	0.3913	0.005	0.4428	0.04	0.0225	0.4947	0	0	0.995	0.005	0.0725	0.0575	0.815	0.055	0.4274	0	0.5551	0.0175	0.0925	0.06	0.8475	0
motif0089	CSTF2	7	0.8361	0	0.0067	0.1572	1	0	0	0	1	0	0	0	0	0	0	1	1	0	0	0	1	0	0	0	1	0	0	0
motif0090	CSTF2	8	0	0	0	1	0	0.0095	0	0.9905	0	0.0024	0	0.9976	0.2322	0.0524	0.2085	0.5069	0	0.8357	0	0.1643	0	0	0	1	0	0.0071	0.0786	0.9143	0	0.0452	0	0.9548
motif0091	CSTF2	8	0	0.9553	0.0238	0.0208	0.7499	0.1132	0	0.137	0	0.2651	0.732	0.003	0	0.9881	0.0119	0	0	0.7171	0.0328	0.2501	0.2144	0	0.0893	0.6963	0.1072	0.4641	0.1042	0.3245	0.0179	0.5899	0.3892	0.003
motif0092	CSTF2	7	0.8311	0	0.005	0.1639	1	0	0	0	1	0	0	0	0	0	0	1	1	0	0	0	1	0	0	0	1	0	0	0
motif0093	CSTF2	8	0	0.6747	0	0.3253	0.0632	0.0759	0	0.8609	0	0.0354	0.0885	0.876	0	0.2138	0.1512	0.635	0	0.9368	0	0.0632	0	0.2392	0	0.7608	0	0.1979	0	0.8021	0	0.9393	0	0.0607
motif0094	CSTF2	7	0.8294	0	0.005	0.1656	1	0	0	0	1	0	0	0	0	0	0	1	1	0	0	0	1	0	0	0	1	0	0	0
motif0095	CSTF2	7	0.8261	0	0.005	0.1689	1	0	0	0	1	0	0	0	0	0	0	1	1	0	0	0	1	0	0	0	1	0	0	0
motif0096	CSTF2T	10	0	0.0033	0.2359	0.7607	0	0.0058	0	0.9942	0	0.1928	0.3247	0.4825	0	0.005	0	0.995	0.0017	0.6122	0.3845	0.0017	0	0.0017	0.0025	0.9958	0	0.1506	0.3795	0.4699	0	0.0258	0	0.9742	0.0142	0.3753	0.36	0.2505	0	0.0058	0	0.9942
motif0097	CSTF2T	8	0	0	0.0205	0.9795	0	0.0045	0.139	0.8565	0	0	0	1	0.0428	0.4595	0.4933	0.0045	0	0.0027	0	0.9973	0	0.0062	0	0.9938	0	0.1052	0.259	0.6359	0	0	0	1
motif0098	CSTF2T	10	0	0.3594	0	0.6406	0.0022	0.6221	0.0086	0.3672	0	0.2558	0.0108	0.7335	0.0065	0.7107	0.1242	0.1586	0	0.1478	0.0335	0.8186	0.0151	0.4872	0.1749	0.3229	0	0.1343	0.0509	0.8148	0	0.8746	0.0259	0.0995	0	0.9461	0	0.0539	0	0.4861	0.0129	0.5009
motif0099	CSTF2T	10	0	0	0.0095	0.9905	0.0924	0	0.0284	0.8792	0.2139	0.0561	0.2712	0.4588	0.0963	0.5364	0	0.3673	0	0	0	1	0.3535	0.0126	0.6339	0	0.0189	0.089	0.0284	0.8636	0.0126	0	0.0537	0.9337	0.1533	0.0695	0.4887	0.2885	0	0.0252	0	0.9748
motif0100	CSTF2T	10	0	0.7701	0.2097	0.0202	0.2126	0.4892	0.0847	0.2135	0.0202	0.4953	0.3474	0.1371	0.3296	0.3892	0.2368	0.0444	0.2001	0.0524	0.4785	0.2691	0.004	0.2492	0.65	0.0968	0.0807	0.8226	0.0968	0	0.0524	0.1049	0.0686	0.7742	0.0161	0.1613	0.6854	0.1371	0	0.4691	0.5229	0.0081
motif0101	CSTF2T	7	0	0	0	1	0.1605	0.0157	0.1722	0.6516	0	0	0	1	0.9961	0	0	0.0039	0	0	0	1	0.1879	0.0548	0.0196	0.7377	0	0.0352	0	0.9648
motif0102	CSTF2T	8	0.6185	0.0393	0.0669	0.2753	0	0	0	1	0.1337	0.0905	0.5516	0.2242	0	0	0	1	0.3068	0.0669	0.6263	0	0	0	0	1	0.3619	0.0393	0.5949	0.0039	0	0	0	1
motif0103	CSTF2T	8	0.0075	0.4513	0	0.5412	0.0025	0.1475	0.0175	0.8325	0.0525	0.0025	0	0.945	0	0.4856	0.5144	0	0	0.1	0	0.9	0	0.8625	0.1375	0	0	0.0075	0	0.9925	0	0.3204	0.6271	0.0525
motif0104	CSTF2T	8	0.1058	0.1195	0.7508	0.0239	0.0887	0.0171	0.3568	0.5373	0.0034	0.0171	0.9795	0	0	0.1502	0.7611	0.0887	0.6655	0.1195	0.0478	0.1672	0	0.0034	0.5862	0.4104	0.0034	0.0205	0.7098	0.2663	0	0.0307	0.8532	0.116
motif0105	CSTF2T	8	0.1852	0.8148	0	0	0.3405	0.617	0.005	0.0375	0.198	0.005	0.02	0.777	0.0375	0	0.9225	0.04	0.0475	0.0125	0.3525	0.5875	0.105	0.895	0	0	0.0225	0	0	0.9775	0	0.025	0.7377	0.2373
motif0106	CSTF2T	8	0	0	0.0025	0.9975	0	0.151	0.849	0	0	0	0	1	0	0.0817	0.9183	0	0	0.052	0	0.948	0.1114	0.2319	0.0916	0.5651	0	0.2448	0.2626	0.4926	0	0.0124	0.0173	0.9703
motif0107	CSTF2T	8	0	0	0	1	0	0	0	1	0	0	0.0792	0.9208	0	0.3741	0	0.6259	0	0.8713	0	0.1287	0	0.1262	0	0.8738	0.0074	0.1238	0	0.8688	0	0.354	0.0099	0.6361
motif0108	CSTF2T	8	0.18	0.0325	0	0.7875	0.0075	0	0	0.9925	0.0825	0	0.9175	0	0.04	0.4741	0.06	0.4259	0.0025	0	0	0.9975	0.05	0.0375	0.3422	0.5703	0	0	0	1	0.04	0.075	0.8725	0.0125
motif0109	CSTF2T	8	0.005	0	0	0.995	0.0675	0.0325	0.2156	0.6844	0	0.0025	0	0.9975	1	0	0	0	0	0	0	1	0.1875	0.005	0	0.8075	0.0825	0.14	0	0.7775	0.445	0.065	0	0.49
motif0110	CSTF2T	8	0	0	0	1	0.0325	0.0975	0.3666	0.5034	0	0.5676	0	0.4324	0	1	0	0	0.08	0.0875	0	0.8325	0	0.3604	0	0.6396	0.23	0.75	0	0.02	0	0.105	0	0.895
motif0111	CSTF2T	8	0.02	0.095	0	0.885	0.08	0	0.0125	0.9075	0	0	0.2856	0.7144	0.02	0	0.11	0.87	0	0.9375	0.0625	0	0.0075	0	0	0.9925	0.07	0.3963	0	0.5337	0	0	0.0125	0.9875
motif0112	CSTF2T	8	0.0275	0	0.9725	0	0.1565	0	0.646	0.1975	0.1333	0	0.6234	0.2434	0	0.7952	0	0.2048	0	0.015	0	0.985	0	0.005	0.813	0.182	0	0	0.9375	0.0625	0.03	0	0.97	0
motif0113	CSTF2T	10	0	0.0872	0.8769	0.036	0.156	0.1132	0.728	0.0029	0.0261	0.0697	0.8693	0.0348	0	0	1	0	0.3378	0.3636	0	0.2986	0	0.0371	0.9629	0	0.001	0.1073	0.796	0.0958	0.0605	0.2681	0.6433	0.0281	0.1731	0.1466	0.5198	0.1605	0.0019	0.001	0.9905	0.0066
motif0114	CSTF2T	10	0.0763	0	0	0.9237	0.0993	0.0291	0.4252	0.4464	0.0583	0	0	0.9417	0.1303	0.0247	0.3675	0.4775	0.0112	0	0	0.9888	0.4642	0.1488	0.3018	0.0852	0.0605	0.0179	0	0.9215	0.0816	0.0426	0.1412	0.7346	0.0045	0.0022	0.0426	0.9507	0.1626	0.0045	0.0971	0.7358
motif0115	CSTF2T	10	0	0	0.9966	0.0034	0.4374	0	0.3466	0.216	0.2924	0	0.7025	0.0051	0.0187	0	0.9027	0.0786	0.2286	0.2827	0.4871	0.0017	0.4343	0	0	0.5657	0	0	1	0	0.2839	0	0.5591	0.157	0.2879	0	0.7036	0.0085	0.1334	0	0.8171	0.0495
motif0116	CSTF2T	10	0	0.6384	0	0.3616	0.0123	0.605	0	0.3828	0	0.2784	0	0.7216	0	0.8048	0	0.1952	0	0.5096	0	0.4904	0.0098	0.4331	0.1326	0.4244	0	0	0	1	0.0025	0.9268	0.0074	0.0634	0	0.828	0	0.172	0	0.5526	0	0.4474
motif0117	CSTF2T	10	0.4247	0	0	0.5753	0.1323	0.0083	0.1075	0.7519	0.3577	0	0.0221	0.6203	0.8042	0.0055	0.1683	0.0221	0.8456	0.0744	0.0028	0.0772	0.4983	0	0	0.5017	0.4125	0.0331	0.4717	0.0827	0.7905	0.0165	0.0414	0.1516	0.5804	0.0965	0.0221	0.3011	0.6461	0	0	0.3539
motif0118	CSTF2T	8	0	0.2553	0.7447	0	0.0025	0.2764	0.7211	0	0	0.0125	0.9875	0	0.0025	0.9925	0.005	0	0.0075	0.4644	0.4981	0.03	0	0.1818	0.8182	0	0.02	0.384	0.596	0	0	0.0175	0.9825	0
motif0119	CSTF2T	10	0.5092	0	0.005	0.4858	0.0225	0	0.9775	0	0.2178	0	0.7087	0.0735	0.2361	0	0.7639	0	0.4141	0.2277	0.3583	0	0.8538	0	0	0.1462	0	0.015	0.985	0	0.2746	0.032	0.6501	0.0434	0.3489	0.0025	0.5806	0.0679	0.3244	0	0.6756	0
motif0120	CSTF2T	8	0.2471	0	0.6369	0.116	0.005	0	0.995	0	0.9875	0	0.0125	0	0.2844	0	0.7106	0.005	0.055	0	0.945	0	0.9375	0	0.03	0.0325	0.4275	0	0.5725	0	0.1772	0	0.8228	0
motif0121	CSTF2T	8	0	0.0075	0.9925	0	0.0025	0.648	0.3495	0	0.2216	0.4974	0.2785	0.0025	0	0	1	0	0	1	0	0	0	0.2393	0.6572	0.1035	0	0.0675	0.9275	0.005	0	0.4184	0.5816	0
motif0122	CSTF2T	8	0	0	0.7528	0.2472	0.1623	0	0.5928	0.2449	0.01	0.005	0.985	0	0.005	0.4658	0.5292	0	0.01	0	0	0.99	0	0	1	0	0.1785	0	0.7009	0.1207	0	0	0.995	0.005
motif0123	CSTF2T	8	0.345	0	0.0025	0.6525	0	0	1	0	0	0.1875	0.7725	0.04	0.945	0	0	0.055	0	0	1	0	0.4485	0	0.1956	0.3559	0.045	0	0.805	0.15	0.1225	0	0.3549	0.5226
motif0124	CSTF2T	8	0.025	0	0.975	0	0	0	1	0	0	0	1	0	0.4259	0.4587	0	0.1154	0.2098	0.0817	0.4654	0.2431	0	0.005	0.9925	0.0025	0.02	0.0325	0.8546	0.0929	0.1718	0	0.8282	0
motif0125	CSTF2T	8	0.0225	0	0.005	0.9725	0	0	1	0	0.1559	0	0.8216	0.0225	0.1588	0	0.8362	0.005	0.0575	0.2712	0.6713	0	0.6292	0	0	0.3708	0	0.035	0.965	0	0.015	0.1677	0.6985	0.1188
motif0126	DGCR8	10	0	0.7823	0.2177	0	0	0.666	0.3279	0.0062	0	0.1633	0.7633	0.0734	0.0062	0.2061	0.7408	0.0469	0.0185	0.5997	0.3509	0.0308	0.0581	0.4326	0.2764	0.2328	0.0185	0.3169	0.6615	0.0031	0	0.7595	0.2405	0	0	0.6929	0.2002	0.1069	0	0.1712	0.8288	0
motif0127	DGCR8	10	0	0.4127	0.4715	0.1158	0.0025	0.671	0.3265	0	0.4637	0.01	0	0.5263	0	0	1	0	0.3682	0.0175	0.5382	0.0761	0.3427	0.2023	0.2777	0.1773	0.02	0.4527	0.4948	0.0325	0	0.8308	0.1692	0	0.035	0	0.0025	0.9625	0	0	1	0
motif0128	DGCR8	6	0.2665	0	0	0.7335	0	1	0	0	0	0	0	1	0	0	1	0	0.5127	0	0	0.4873	0.1863	0	0.8137	0
motif0129	DGCR8	8	0	0.7242	0.0649	0.2109	0	1	0	0	0.1298	0.6349	0	0.2353	0	0.8337	0.1014	0.0649	0.5318	0.0608	0.0162	0.3912	0	0.3314	0.5469	0.1217	0	1	0	0	0	1	0	0
motif0130	DGCR8	8	0	0.8106	0.0175	0.1719	0	0.975	0	0.025	0.1972	0.5482	0	0.2546	0	0.91	0.0275	0.0625	0.7065	0.0525	0.0025	0.2385	0.0025	0.3441	0.5294	0.124	0.0175	0.9825	0	0	0	1	0	0
motif0131	DGCR8	8	0	0.8975	0.0175	0.085	0	0.9825	0	0.0175	0.2766	0.4701	0.0075	0.2458	0	0.9425	0.0225	0.035	0.6913	0.055	0.015	0.2387	0.0275	0.3713	0.5065	0.0947	0.0275	0.97	0.0025	0	0.005	0.995	0	0
motif0132	DGCR8	8	0.055	0.1538	0.7562	0.035	0.05	0.2079	0.5586	0.1835	0.4776	0.0175	0.4899	0.015	0	0.9525	0.0475	0	0	0.9375	0	0.0625	0	0	0.0475	0.9525	0	0	1	0	0	0.0525	0.7688	0.1787
motif0133	DGCR8	8	0.1014	0.7317	0.0275	0.1394	0	0.7507	0.1184	0.131	0.2488	0	0.01	0.7412	0	0	1	0	0	0.1774	0.6367	0.1858	0.0525	0.925	0.0225	0	0.0125	0	0.035	0.9525	0	0	0.9825	0.0175
motif0134	DGCR8	8	0	1	0	0	0	0	0	1	0	0	1	0	0.0637	0	0	0.9363	0.2069	0	0.5821	0.2109	0.1592	0.0199	0.7851	0.0358	0.2308	0.3478	0.3895	0.0318	0.1273	0.61	0	0.2627
motif0135	DGCR8	10	0.104	0.0416	0.0555	0.799	0.0589	0.0035	0	0.9376	0.0208	0.0312	0.327	0.621	0.0763	0	0	0.9237	0.3933	0.1005	0.3779	0.1283	0.111	0	0	0.889	0.3541	0.0381	0.1595	0.4483	0.0277	0.0208	0.0347	0.9168	0.216	0.0589	0.0381	0.687	0.0069	0.0243	0	0.9688
motif0136	DGCR8	8	0	0.7084	0	0.2916	0	0.0862	0	0.9138	0	0.3849	0.0591	0.556	0	0.6299	0	0.3701	0	0.9384	0	0.0616	0	0.0025	0	0.9975	0	0.9434	0	0.0566	0	0.7749	0	0.2251
motif0137	DGCR8	10	0	0.1789	0.8211	0	0.005	0.3389	0.6511	0.005	0.0286	0.4214	0.3546	0.1954	0	0.1333	0.8617	0.005	0.0125	0.6954	0.2921	0	0.0025	0.7544	0.1431	0.1	0	0.1122	0.8473	0.0405	0	0.5232	0.4475	0.0294	0	0.3804	0.5963	0.0233	0	0.1375	0.8525	0.01
motif0138	DGCR8	8	0.0075	0	0.7239	0.2686	0	0	0.5798	0.4202	0.005	0.165	0.83	0	0.0375	0	0	0.9625	0	0	1	0	0.2938	0	0.04	0.6662	0	0	0.9875	0.0125	0.01	0.0375	0.389	0.5635
motif0139	DGCR8	8	0.88	0	0.01	0.11	0.8675	0	0	0.1325	0.8025	0	0	0.1975	0.8075	0	0.0925	0.1	0.215	0.0625	0.68	0.0425	0.1775	0	0	0.8225	0.97	0	0	0.03	0.5905	0	0	0.4095
motif0140	DGCR8	8	0	0.125	0	0.875	0	0.8525	0	0.1475	0	0.3633	0.01	0.6267	0	0.5519	0	0.4481	0	0.4376	0	0.5624	0	0.01	0	0.99	0	0.93	0	0.07	0	0.985	0	0.015
motif0141	DGCR8	8	0	0.125	0	0.875	0	0.8525	0	0.1475	0	0.3633	0.01	0.6267	0	0.5519	0	0.4481	0	0.4376	0	0.5624	0	0.01	0	0.99	0	0.93	0	0.07	0	0.985	0	0.015
motif0142	DGCR8	8	0	0.125	0	0.875	0	0.8525	0	0.1475	0	0.3633	0.01	0.6267	0	0.5519	0	0.4481	0	0.4376	0	0.5624	0	0.01	0	0.99	0	0.93	0	0.07	0	0.985	0	0.015
motif0143	DGCR8	8	0.8675	0	0.085	0.0475	0.0025	0	0.9975	0	0.5995	0.01	0.3905	0	0.8525	0	0.0125	0.135	0	0	1	0	0.5033	0.035	0.4617	0	0.6734	0	0.2616	0.065	0.1075	0.0075	0.885	0
motif0144	DGCR8	8	0	0	0	1	0.0125	0.5172	0.4328	0.0375	0.0525	0	0	0.9475	0	0.09	0.81	0.1	0.1525	0.0175	0.0175	0.8125	0.0075	0.6636	0.3289	0	0.01	0	0	0.99	0.0025	0.01	0.5666	0.4209
motif0145	DGCR8	8	0	0.125	0	0.875	0	0.8525	0	0.1475	0	0.3633	0.01	0.6267	0	0.5519	0	0.4481	0	0.4376	0	0.5624	0	0.01	0	0.99	0	0.93	0	0.07	0	0.985	0	0.015
motif0146	ELAVL1	9	0.0053	0.0053	0.0443	0.9452	0.0053	0.0053	0.0379	0.9516	0.9358	0.0053	0.0537	0.0053	0.0053	0.0053	0.0195	0.97	0.0053	0.0053	0.0291	0.9604	0.0053	0.0053	0.026	0.9635	0.9444	0.0053	0.0451	0.0053	0.0053	0.0053	0.0227	0.9668	0.0053	0.0053	0.0331	0.9564
motif0147	ELAVL1	7	0.0292	0.0292	0.0292	0.9125	0.0292	0.0292	0.0292	0.9125	0.1142	0.0055	0.0492	0.831	0.0583	0.0055	0.8845	0.0517	0.0055	0.0055	0.098	0.8909	0.0055	0.0055	0.0055	0.9834	0.0289	0.0289	0.0289	0.9132
motif0148	ELAVL1	7	0.0166	0.0166	0.0166	0.9502	0.0166	0.0166	0.0166	0.9502	0.0701	0.0046	0.0485	0.8768	0.095	0.0496	0.8065	0.049	0.0046	0.0046	0.1464	0.8443	0.0046	0.049	0.0046	0.9418	0.0287	0.0287	0.073	0.8697
motif0149	ELAVL1	7	0.1054	0.0163	0.0163	0.862	0.0043	0.0043	0.0043	0.9871	0.0665	0.0043	0.7921	0.1372	0.1468	0.0043	0.7981	0.0507	0.0043	0.0043	0.0505	0.9409	0.0043	0.0043	0.0043	0.9871	0.0163	0.0163	0.0163	0.9511
motif0150	ELAVL1	7	0.0292	0.0292	0.0292	0.9125	0.0292	0.0292	0.0292	0.9125	0.1142	0.0055	0.0492	0.831	0.0583	0.0055	0.8845	0.0517	0.0055	0.0055	0.098	0.8909	0.0055	0.0055	0.0055	0.9834	0.0289	0.0289	0.0289	0.9132
motif0151	ELAVL1	7	0.0166	0.0166	0.0166	0.9502	0.0166	0.0166	0.0166	0.9502	0.0701	0.0046	0.0485	0.8768	0.095	0.0496	0.8065	0.049	0.0046	0.0046	0.1464	0.8443	0.0046	0.049	0.0046	0.9418	0.0287	0.0287	0.073	0.8697
motif0152	ELAVL1	7	0.1054	0.0163	0.0163	0.862	0.0043	0.0043	0.0043	0.9871	0.0665	0.0043	0.7921	0.1372	0.1468	0.0043	0.7981	0.0507	0.0043	0.0043	0.0505	0.9409	0.0043	0.0043	0.0043	0.9871	0.0163	0.0163	0.0163	0.9511
motif0153	ELAVL1	10	0.0278	0.0202	0.2697	0.6823	0.1037	0	0	0.8963	0.1197	0.0112	0.0234	0.8457	0.0098	0	0	0.9902	0.0093	0	0	0.9907	0.2732	0.0541	0.4601	0.2126	0	0	0	1	0	0	0	1	0	0	0	1	0	0	0	1
motif0154	ELAVL1	10	0	0	0	1	0.0275	0.0008	0	0.9717	0	0	0	1	0.3951	0.2689	0.2501	0.0858	0.005	0.0092	0	0.9858	0.1334	0.0017	0	0.8649	0.0262	0	0	0.9738	0.2084	0.1129	0.1336	0.5451	0.1377	0.1543	0	0.708	0.0008	0.0125	0	0.9867
motif0155	ELAVL1	10	0.0455	0.0331	0.4943	0.427	0.0199	0.0448	0.9279	0.0075	0.4176	0.0301	0.4324	0.12	0.0075	0.0423	0.9502	0	0.6159	0	0.0997	0.2844	0.0025	0.356	0.5271	0.1144	0.1798	0	0.5218	0.2983	0	0.0249	0.8949	0.0802	0.5219	0.0363	0.2493	0.1926	0	0.0348	0.9577	0.0075
motif0156	ELAVL1	10	0	0.8103	0.1038	0.0859	0.0577	0.3596	0	0.5827	0	0.5301	0.01	0.46	0.2443	0.2177	0.2324	0.3057	0	0.9204	0.0448	0.0348	0	0.2243	0.0124	0.7632	0.0124	0.9303	0.0398	0.0174	0.0398	0.0746	0.0075	0.8782	0.0299	0.3273	0.5709	0.072	0	0.2981	0.0025	0.6994
motif0157	ELAVL1	10	0	0.0234	0.279	0.6976	0.0322	0.0025	0.6568	0.3085	0	0	0.2859	0.7141	0	0.0149	0.0174	0.9677	0.0075	0.0766	0.2754	0.6406	0	0.005	0.0255	0.9696	0	0	0.6677	0.3323	0	0.0075	0.7664	0.2261	0	0	0.1547	0.8453	0	0	0.2187	0.7813
motif0158	ELAVL1	8	0	0.1468	0	0.8532	0.995	0	0.005	0	0	0	0	1	0.8408	0	0	0.1592	0.005	0.4983	0	0.4967	0.3067	0	0.0075	0.6859	0.0348	0.0448	0.01	0.9104	0.0821	0.0473	0	0.8706
motif0159	ELAVL1	8	0	0.0271	0.0074	0.9655	0	0.0172	0	0.9828	0	0.0074	0	0.9926	0	0.6505	0	0.3495	0.1807	0.7504	0	0.069	0	0.1432	0	0.8568	0	0.0468	0	0.9532	0	0	0	1
motif0160	ELAVL1	8	0	0	1	0	0.4455	0	0.172	0.3826	0.2697	0.0352	0.5818	0.1133	0.1094	0.2306	0.66	0	0.383	0	0.0039	0.613	0	0.0625	0.9375	0	0.3048	0.0117	0.5818	0.1016	0	0.0469	0.6913	0.2618
motif0161	ELAVL1	8	0.0645	0	0.383	0.5526	0.0061	0.0614	0.9325	0	0.2132	0	0	0.7868	0.2179	0	0.7821	0	0.1842	0.7452	0.0706	0	0.4938	0	0	0.5062	0	0	0.9048	0.0952	0.1289	0.0675	0.7145	0.089
motif0162	ELAVL1	8	0.1054	0.0075	0.573	0.3141	0.0667	0	0.9246	0.0088	0.0081	0.0013	0.3926	0.598	0	0.3193	0.6669	0.0138	0.0019	0.8789	0.0119	0.1074	0	0.9919	0	0.0081	1	0	0	0	0	0	0.9712	0.0288
motif0163	ELAVL1	9	0	0.0634	0.0029	0.9337	0.0013	0.0013	0	0.9975	0.0006	0.0004	0	0.999	0.0036	0.0004	0.0595	0.9365	0.0952	0.459	0.4146	0.0312	0.0817	0.1506	0.0019	0.7658	0	0	0.0743	0.9257	0.001	0.001	0.0632	0.9347	0.005	0.1709	0.0933	0.7309
motif0164	ELAVL1	10	0	0.01	0.9887	0.0013	0.3559	0.0228	0.5815	0.0399	0.0947	0.2526	0.6315	0.0212	0	0.0828	0.9172	0	0.3567	0.4161	0.1619	0.0653	0.0025	0.1856	0.2308	0.5811	0	0.1352	0.8648	0	0.1731	0.2666	0.3927	0.1676	0.0151	0.0245	0.9195	0.0409	0.0013	0.0302	0.9673	0.0013
motif0165	ELAVL1	10	0.0006	0.9125	0.0042	0.0827	0.0216	0.3037	0.0102	0.6645	0.0006	0.4528	0.0665	0.4801	0.0013	0.7428	0	0.2559	0.0222	0.9151	0.0146	0.048	0.0079	0.0142	0	0.9779	0.0133	0.6774	0.1748	0.1346	0	0.7723	0	0.2277	0	0.7121	0.0061	0.2818	0.0182	0.5957	0.0013	0.3848
motif0166	ELAVL1	8	0	0	0	1	0.0094	0	0.9838	0.0069	0	0	0.253	0.747	0.01	0.1996	0	0.7904	0.0256	0	0.0163	0.9581	0.0006	0.0244	0.9544	0.0206	0	0	0	1	0	0.0044	0.3238	0.6719
motif0167	ELAVL1	8	0.9969	0	0	0.0031	0.9875	0.0069	0	0.0056	0.9794	0	0.0069	0.0138	0.5231	0	0.0075	0.4694	0.5157	0.0075	0.4562	0.0206	0.9862	0	0.0013	0.0125	0.99	0	0	0.01	0.9856	0	0	0.0144
motif0168	ELAVL1	8	0.0006	0	0	0.9994	0.0381	0	0.0019	0.96	0.0019	0	0	0.9981	0.9319	0	0.0019	0.0663	0.0019	0.0112	0.0013	0.9856	0.2149	0	0	0.7851	0.0025	0	0	0.9975	0.0281	0.0019	0.005	0.965
motif0169	ELAVL1	8	0	0	0.0006	0.9994	0.0238	0	0.0006	0.9756	0.0061	0	0.1509	0.843	0	0.6622	0.3378	0	0.022	0.2067	0	0.7713	0	0	0.0061	0.9939	0	0.0012	0	0.9988	0	0	0	1
motif0170	ELAVL1	8	0.0182	0.9119	0.0308	0.0392	0.0639	0	0.014	0.9221	0.0042	0.035	0.9049	0.0559	0.1132	0.0084	0	0.8784	0.0168	0.3834	0.3017	0.2981	0.0462	0.9301	0.0238	0	0	0	0	1	0.0126	0.0028	0.9846	0
motif0171	ELAVL1	8	0	0.0024	0.4342	0.5635	0	0.0063	0.525	0.4688	0.0228	0	0.9772	0	0.033	0.0008	0.527	0.4392	0.0134	0	0.9411	0.0455	0.0141	0	0.0353	0.9505	0	0	0.9976	0.0024	0	0	0.919	0.081
motif0172	ELAVL1	8	0	0	0	1	0.2283	0	0.0131	0.7586	0	0	0.0081	0.9919	0.9413	0.0025	0.0031	0.0531	0.0037	0.01	0.0181	0.9681	0.2277	0	0	0.7723	0.0037	0	0.0013	0.995	0.0275	0.0013	0.0194	0.9519
motif0173	ELAVL1	8	0.02	0.7721	0.0225	0.1854	0.0406	0.9594	0	0	0.0025	0	0	0.9975	0	0	1	0	0	0	0.0144	0.9856	0.2421	0.0037	0.7466	0.0075	0.227	0.5508	0.2222	0	0.0306	0.7794	0	0.1899
motif0174	EWSR1	8	0	0.0023	0	0.9977	0	0	0	1	0.0068	0.2021	0	0.7911	0.0432	0.2716	0	0.6852	0.0614	0.249	0	0.6896	0	0.0523	0	0.9477	0	0.0318	0	0.9682	0	0.9295	0	0.0705
motif0175	EWSR1	10	0	0.8425	0.1575	0	0.136	0.1852	0.2172	0.4616	0	0.1392	0.8608	0	0.2147	0.1025	0.5839	0.0989	0.0037	0.5496	0.4467	0	0.226	0.3746	0.217	0.1824	0.0366	0.4439	0.384	0.1355	0.0146	0.5475	0.4378	0	0.1361	0.4826	0.163	0.2183	0	0.3186	0.6814	0
motif0176	EWSR1	8	0	0	0	1	0.948	0	0	0.052	0	0.1708	0	0.8292	1	0	0	0	0	0.1436	0	0.8564	0.4737	0	0	0.5263	0	0.0767	0	0.9233	0.2104	0	0	0.7896
motif0177	EWSR1	10	0	1	0	0	0.6021	0	0	0.3979	0	0.195	0	0.805	0.3372	0.2729	0	0.3899	0.1553	0.4534	0	0.3913	0.0537	0.0244	0	0.922	0.0073	0.7445	0	0.2482	0.7386	0.259	0	0.0024	0.1087	0.2853	0	0.606	0.0122	0.722	0	0.2658
motif0178	EWSR1	9	0	0.3987	0.6013	0	0.1875	0	0	0.8125	0.0085	0	0.9915	0	0.1307	0.0454	0.5859	0.238	0.1951	0.3184	0.3641	0.1224	0.3492	0.0454	0.134	0.4714	0.0199	0.5078	0.4723	0	0.1875	0	0	0.8125	0	0	0.9972	0.0028
motif0179	EWSR1	8	0.2597	0	0	0.7403	0	0	0.0622	0.9378	0	0	0	1	0.9851	0	0.0149	0	0	0.1219	0	0.8781	0	0.0025	0	0.9975	0.1144	0.0821	0	0.8035	0.2849	0	0	0.7151
motif0180	EWSR1	8	0	0.0023	0	0.9977	0	0	0	1	0.0068	0.2021	0	0.7911	0.0432	0.2716	0	0.6852	0.0614	0.249	0	0.6896	0	0.0523	0	0.9477	0	0.0318	0	0.9682	0	0.9295	0	0.0705
motif0181	EWSR1	8	0	0	0	1	0.01	0	0.0125	0.9775	0.05	0	0	0.95	0.4636	0.3239	0	0.2125	0.0375	0.0825	0	0.88	0	0	0	1	0	0	0	1	0	0.1325	0	0.8675
motif0182	EWSR1	6	0.0597	0.8209	0.1194	0	0.014	0	0.014	0.9719	0.0246	0.1545	0.8139	0.007	0.1299	0.7928	0.0421	0.0351	0.2318	0	0	0.7682	0	0.0035	0.8806	0.1159
motif0183	EWSR1	10	0	0.99	0	0.01	0.2901	0.3714	0.0175	0.3211	0	0.7601	0	0.2399	0.2816	0.4492	0.005	0.2643	0.0856	0.4022	0.0366	0.4755	0.4845	0.3664	0.005	0.1441	0	0.945	0	0.055	0.2787	0.1747	0.0075	0.5391	0.025	0.8699	0	0.1051	0.055	0.9325	0.0025	0.01
motif0184	EWSR1	10	0	1	0	0	0.3212	0.0449	0.0289	0.605	0.0449	0.0064	0.817	0.1316	0.0514	0.9197	0	0.0289	0	0.538	0	0.462	0.0514	0.4863	0.0128	0.4495	0	0.1188	0	0.8812	0.0674	0.0482	0.4652	0.4192	0.1717	0.1803	0.3245	0.3235	0.0514	0.6134	0.2357	0.0995
motif0185	EWSR1	9	0.011	0.0841	0.9049	0	0.5191	0	0.4553	0.0256	0.2438	0	0.612	0.1442	0.0805	0.2019	0.7177	0	0.6119	0.0622	0.1319	0.1941	0.0146	0.1427	0.8171	0.0256	0.4004	0.011	0.3115	0.2771	0.2487	0.0256	0.7221	0.0037	0.2588	0.0476	0.6754	0.0183
motif0186	EWSR1	8	0.115	0.2279	0	0.6571	0.075	0	0	0.925	0	0	0	1	0.145	0	0	0.855	0.5896	0	0	0.4104	1	0	0	0	1	0	0	0	0.955	0.005	0	0.04
motif0187	EWSR1	8	0.3796	0.045	0.0175	0.5579	0	0	0	1	0.05	0	0	0.95	0	0	0	1	0	0.8275	0	0.1725	0	0.1175	0	0.8825	0	0.4048	0	0.5952	0	0.03	0	0.97
motif0188	EWSR1	7	0	1	0	0	0.815	0.0275	0	0.1575	0.4823	0.2663	0	0.2515	0.8175	0.18	0	0.0025	0.0225	0.74	0	0.2375	0.96	0	0	0.04	0	1	0	0
motif0189	EWSR1	8	0.01	0.99	0	0	0.0425	0.7725	0	0.185	0.0175	0.5535	0	0.429	0.425	0.0575	0.0225	0.495	0.368	0	0.572	0.06	0	1	0	0	0.15	0.845	0	0.005	0.0325	0.15	0	0.8175
motif0190	EWSR1	8	0	0.005	0	0.995	0.0975	0	0.0125	0.89	0	0.86	0	0.14	0.0175	0.2827	0	0.6998	0	0.2849	0	0.7151	0	0.0775	0	0.9225	0	0	0	1	0	0.7625	0	0.2375
motif0191	EWSR1	8	0	0	0	1	0.1088	0	0.0529	0.8383	0	0.853	0	0.147	0.0265	0.3384	0	0.6351	0	0.1353	0	0.8647	0	0.0618	0	0.9382	0	0	0	1	0	0.7206	0	0.2794
motif0192	EZH2	8	0	0.5495	0	0.4505	0.0019	0.0288	0.0094	0.96	0	0	0	1	0	0	0.9663	0.0338	0.0037	0	0.7033	0.293	0.0006	0.0013	0.2807	0.7174	0.0206	0.0075	0	0.9719	0.0238	0	0	0.9762
motif0193	EZH2	10	0	0.3049	0.695	0	0	0.5142	0.4536	0.0322	0.0007	0.6253	0.3688	0.0052	0	0.2079	0.7884	0.0037	0.0059	0.7763	0.1355	0.0823	0	0.1911	0.6527	0.1561	0.0037	0.3938	0.5927	0.0098	0	0.6153	0.3787	0.0059	0	0.6106	0.3849	0.0045	0	0	0.9978	0.0022
motif0194	EZH2	10	0.0025	0	0	0.9975	0.157	0	0.0059	0.8371	0.0609	0.0093	0.0186	0.9113	0.929	0.0051	0.0017	0.0642	0.1616	0.0051	0.0076	0.8257	0.2721	0	0	0.7279	0.1119	0	0.0954	0.7928	0.469	0	0.0068	0.5243	0.252	0.0085	0.0034	0.7362	0.3936	0	0	0.6064
motif0195	EZH2	8	0.0027	0	0.4955	0.5017	0	0	1	0	0.0151	0.1783	0.8066	0	0.2952	0	0.0027	0.7021	0	0	1	0	0.026	0.3431	0.6309	0	0.0274	0	0.0506	0.922	0	0	1	0
motif0196	EZH2	8	0	0	0.5403	0.4597	0	0	0.8492	0.1508	0	0.0006	0.9669	0.0325	0.01	0.9569	0.0006	0.0325	0.0013	0	0	0.9988	0	0	0.6681	0.3319	0	0	0.5909	0.4091	0.0037	0	0.9825	0.0138
motif0197	EZH2	8	0.0169	0	0.4877	0.4954	0	0	1	0	0.0113	0.1683	0.8205	0	0.3009	0	0.0042	0.6948	0	0	1	0	0.0226	0.3385	0.6389	0	0.0507	0	0.0409	0.9084	0	0	1	0
motif0198	EZH2	8	0	0.0125	0.5682	0.4193	0	0.1409	0.8591	0	0.0119	0.005	0.005	0.9781	0.0069	0	0.9931	0	0	0.0044	0.6897	0.3059	0.0006	0.9844	0.0119	0.0031	0.3418	0.005	0.01	0.6432	0	0.02	0.98	0
motif0199	EZH2	8	0.0075	0	0.3769	0.6156	0.0037	0	0.9962	0	0.0125	0.1822	0.8053	0	0.4554	0	0.0006	0.544	0	0	1	0	0.0112	0.5655	0.4233	0	0.0256	0	0.0006	0.9738	0	0	1	0
motif0200	EZH2	8	0.0027	0	0.4955	0.5017	0	0	1	0	0.0151	0.1783	0.8066	0	0.2952	0	0.0027	0.7021	0	0	1	0	0.026	0.3431	0.6309	0	0.0274	0	0.0506	0.922	0	0	1	0
motif0201	EZH2	8	0	0	0.5403	0.4597	0	0	0.8492	0.1508	0	0.0006	0.9669	0.0325	0.01	0.9569	0.0006	0.0325	0.0013	0	0	0.9988	0	0	0.6681	0.3319	0	0	0.5909	0.4091	0.0037	0	0.9825	0.0138
motif0202	EZH2	8	0.3801	0	0.1593	0.4606	0	0	0	1	0.0745	0	0.7525	0.173	0	0	0	1	0.1489	0	0.7788	0.0723	0	0	0	1	0.0832	0	0.1051	0.8117	0.0088	0	0	0.9912
motif0203	EZH2	8	0.975	0	0	0.025	0.9806	0	0	0.0194	0.9688	0	0	0.0312	0.9631	0	0.005	0.0319	0.0544	0	0.0069	0.9387	0.683	0	0.3051	0.0119	0.9581	0	0	0.0419	0.9956	0	0	0.0044
motif0204	EZH2	8	0.7767	0	0.0288	0.1946	0.4149	0	0.5851	0	0.9806	0	0.0069	0.0125	0.9906	0	0.0013	0.0081	0.0338	0	0.9606	0.0056	1	0	0	0	0.7935	0	0.1959	0.0106	1	0	0	0
motif0205	EZH2	7	0	0	0	1	0.0512	0	0.7808	0.168	0	0	0	1	0.1209	0	0.8054	0.0737	0	0	0	1	0.0758	0	0.1045	0.8197	0.002	0	0	0.998
motif0206	EZH2	8	0.3737	0	0.1004	0.5259	0	0	0	1	0.0937	0	0.6783	0.228	0	0	0	1	0.1539	0	0.7568	0.0892	0	0	0	1	0.0937	0	0.0848	0.8215	0.0156	0	0	0.9844
motif0207	EZH2	8	0.0206	0.806	0.1565	0.0169	0.7133	0	0	0.2867	0	0	1	0	0.8834	0	0	0.1166	0.0187	0	0.9812	0	0.698	0.0044	0.2976	0	0.8518	0	0	0.1482	0	0	1	0
motif0208	EZH2	8	0.9994	0	0.0006	0	1	0	0	0	0.9537	0	0.0138	0.0325	0.0581	0.0013	0.9356	0.005	0.6968	0.2682	0.0288	0.0063	0.9637	0	0.0075	0.0288	0.9806	0	0	0.0194	0.9869	0	0	0.0131
motif0209	FBL	10	0	0.4734	0.5266	0	0.0025	0.782	0.203	0.0125	0	0.95	0.015	0.035	0.03	0.03	0.9325	0.0075	0.0025	0.6111	0.3501	0.0363	0	0.5714	0.4286	0	0.0175	0.3257	0.4376	0.2193	0.0025	0.4885	0.494	0.015	0.005	0.5753	0.3093	0.1104	0	0.4322	0.5678	0
motif0210	FBL	10	0	0.995	0	0.005	0.2835	0.487	0	0.2295	0.1464	0.4819	0	0.3717	0	0.955	0	0.045	0.3867	0.1057	0	0.5077	0.03	0.4231	0	0.5469	0	0.9675	0	0.0325	0.3486	0.2704	0	0.3809	0.1658	0.5971	0	0.2371	0	1	0	0
motif0211	FBL	8	0	1	0	0	0.1671	0.5836	0	0.2494	0.153	0.5459	0	0.3011	0	1	0	0	0.935	0	0	0.065	0.01	0.6676	0.1777	0.1447	0.0275	0.9725	0	0	0.0475	0.8675	0	0.085
motif0212	FBL	8	0	1	0	0	0.1018	0.7932	0.0375	0.0675	0.0475	0.5405	0	0.412	0	0.94	0.06	0	0.5871	0	0.0125	0.4004	0.0425	0.5357	0.4218	0	0.015	0.985	0	0	0	0.8674	0	0.1326
motif0213	FBL	8	0	0	1	0	0	0.05	0.9475	0.0025	0.3231	0.2079	0.075	0.3941	0	0.1775	0.8225	0	0	0.3317	0.6683	0	0.4092	0.07	0.105	0.4158	0	0.0025	0.9975	0	0	0.045	0.865	0.09
motif0214	FBL	8	0.05	0.9475	0	0.0025	0.035	0.7472	0.0125	0.2053	0.2711	0.4119	0	0.317	0	0.9975	0.0025	0	0.975	0	0	0.025	0.025	0.5808	0.3942	0	0.1776	0.8224	0	0	0.0025	0.812	0	0.1855
motif0215	FIP1L1	8	0.095	0.0025	0	0.9025	0.2503	0	0	0.7497	0.0775	0	0	0.9225	0.1125	0.0375	0.065	0.785	0.125	0.745	0.005	0.125	0.0775	0.0025	0	0.92	0.09	0	0	0.91	0	0	0	1
motif0216	FIP1L1	10	0	0	0	1	0.0478	0	0.4546	0.4975	0	0	0	1	0.1949	0.0025	0.553	0.2497	0.015	0	0.0075	0.9775	0.3466	0	0.2119	0.4416	0.025	0.015	0.01	0.95	0.0859	0.085	0.3275	0.5016	0.0225	0.01	0.0175	0.95	0.0852	0.0025	0.0846	0.8278
motif0217	FIP1L1	10	0	0.683	0.317	0	0.0151	0.5085	0.4727	0.0038	0.0717	0.2579	0.6177	0.0528	0	0.6849	0.3151	0	0.049	0.7737	0.166	0.0113	0.049	0.0226	0.5489	0.3794	0	0.4283	0.5717	0	0.0113	0.2596	0.7215	0.0075	0.0075	0.31	0.4661	0.2163	0	0.7876	0.2086	0.0038
motif0218	FIP1L1	8	0.5763	0	0.0592	0.3644	0.6375	0.0403	0.2321	0.09	0.9929	0	0	0.0071	0.9194	0	0	0.0806	0.0403	0	0.1019	0.8578	1	0	0	0	0.9953	0	0	0.0047	0.9976	0	0	0.0024
motif0219	FIP1L1	8	0.5912	0	0.06	0.3488	0.652	0.0425	0.218	0.0875	0.9925	0	0	0.0075	0.94	0	0	0.06	0.05	0	0.09	0.86	1	0	0	0	0.995	0	0	0.005	0.995	0	0	0.005
motif0220	FIP1L1	8	0.0225	0.0025	0.1991	0.7759	0	0	1	0	0.995	0	0.005	0	0.065	0.02	0.2127	0.7023	0.0325	0.06	0.9025	0.005	0.9625	0	0.0375	0	0.2888	0.4842	0.187	0.04	0.885	0	0	0.115
motif0221	FIP1L1	8	0.5929	0	0.0711	0.336	0.6541	0.0403	0.225	0.0806	0.9929	0	0	0.0071	0.9431	0	0	0.0569	0.0521	0	0.1232	0.8246	1	0	0	0	0.9953	0	0	0.0047	0.9834	0	0	0.0166
motif0222	FMR1	10	0.0085	0.0152	0.5309	0.4454	0.9605	0.0087	0.023	0.0079	0.0022	0.0022	0.9935	0.0022	0.0022	0.9718	0.0238	0.0022	0.0022	0.0022	0.9935	0.0022	0.4482	0.0098	0.5332	0.0088	0.0022	0.9897	0.006	0.0022	0.0092	0.0073	0.0102	0.9733	0.0022	0.0022	0.9935	0.0022	0.0022	0.0022	0.9935	0.0022
motif0223	FMR1	7	0.0554	0.0554	0.7881	0.101	0.0092	0.0092	0.9725	0.0092	0.9725	0.0092	0.0092	0.0092	0.0092	0.9725	0.0092	0.0092	0.8831	0.0092	0.0986	0.0092	0.449	0.0207	0.5096	0.0207	0.0669	0.0207	0.8917	0.0207
motif0224	FMR1	9	0.973	0.0055	0.016	0.0055	0.0025	0.0033	0.992	0.0022	0.0286	0.6386	0.0292	0.3036	0.3148	0.0092	0.657	0.0191	0.2206	0.0057	0.7688	0.005	0.0019	0.9915	0.0051	0.0015	0.006	0.0038	0.0058	0.9844	0.0013	0.0021	0.9944	0.0022	0.0047	0.0062	0.9863	0.0028
motif0225	FMR1	7	0.0554	0.0554	0.7881	0.101	0.0092	0.0092	0.9725	0.0092	0.9725	0.0092	0.0092	0.0092	0.0092	0.9725	0.0092	0.0092	0.8831	0.0092	0.0986	0.0092	0.449	0.0207	0.5096	0.0207	0.0669	0.0207	0.8917	0.0207
motif0226	FMR1	10	0.0857	0.0931	0.1201	0.7012	0.0564	0.7621	0.0955	0.0861	0.0659	0.7968	0.0509	0.0864	0.0029	0.4146	0.0012	0.5813	0.003	0.4951	0.0126	0.4892	0.6919	0.2913	0.0074	0.0093	0.0003	0.0003	0.999	0.0003	0.0003	0.8803	0.0003	0.119	0.0003	0.999	0.0003	0.0003	0.0032	0.7526	0.2398	0.0044
motif0227	FMR1	7	0.0554	0.0554	0.7881	0.101	0.0092	0.0092	0.9725	0.0092	0.9725	0.0092	0.0092	0.0092	0.0092	0.9725	0.0092	0.0092	0.8831	0.0092	0.0986	0.0092	0.449	0.0207	0.5096	0.0207	0.0669	0.0207	0.8917	0.0207
motif0228	FMR1	10	0	0.1079	0.8846	0.0075	0.0125	0.2802	0.6698	0.0375	0.0519	0.5035	0.2814	0.1632	0.02	0.372	0.4315	0.1766	0	0.6107	0.3693	0.02	0.0873	0.3048	0.0125	0.5954	0.01	0.0631	0.9169	0.01	0	0.0719	0.8706	0.0575	0.1837	0.1765	0.5101	0.1298	0	0.4243	0.5707	0.005
motif0229	FMR1	9	0.2687	0.5661	0.0225	0.1427	0.06	0.9125	0	0.0275	0.5344	0	0.0025	0.4631	0	0	0.9425	0.0575	0	0	0.8459	0.1541	0.573	0	0.427	0	0	1	0	0	0.2875	0.0416	0	0.6709	0.0375	0.035	0.649	0.2785
motif0230	FMR1	8	0.1575	0	0.8425	0	0.4568	0.4507	0	0.0925	1	0	0	0	0	0	0.8175	0.1825	0.6332	0.3593	0.0025	0.005	0.1225	0	0.0025	0.875	0.005	0	0.6071	0.3879	0	0.1225	0	0.8775
motif0231	FMR1	8	0.4689	0	0.5311	0	0.885	0	0.115	0	0.777	0	0.223	0	0.0825	0	0.9175	0	0.9525	0	0.0475	0	0.7532	0.015	0.2293	0.0025	0.885	0	0.115	0	0.9975	0	0	0.0025
motif0232	FMR1	8	0	0.7637	0.0697	0.1667	0	0	0	1	0	0.0025	0.7761	0.2214	0.476	0.0448	0.0622	0.417	0	0.0274	0	0.9726	0.1716	0	0	0.8284	0	0.6028	0	0.3972	0	0	0	1
motif0233	FMR1	8	0.045	0.925	0	0.03	0.6504	0.2846	0.0575	0.0075	0.025	0	0.3731	0.6019	0	0	0.89	0.11	0.2157	0	0.4441	0.3402	0	1	0	0	0.0425	0.0175	0	0.94	0	0.12	0.8625	0.0175
motif0234	FMR1	8	0.4725	0	0	0.5275	0	0.0038	0.9962	0	0.1654	0	0.8346	0	0.7974	0	0	0.2026	0	0	1	0	0.3608	0	0.6392	0	0.6941	0	0	0.3059	0	0	1	0
motif0235	FMR1	8	0.02	0	0	0.98	0.0575	0.01	0.0575	0.875	0.0625	0.0225	0	0.915	0.4861	0.3689	0.0525	0.0925	0.0825	0.0675	0	0.85	0.065	0.0075	0.0325	0.895	0.1075	0.015	0.005	0.8725	0.0775	0.015	0	0.9075
motif0236	FMR1	8	0.4725	0	0	0.5275	0	0.0038	0.9962	0	0.1654	0	0.8346	0	0.7974	0	0	0.2026	0	0	1	0	0.3608	0	0.6392	0	0.6941	0	0	0.3059	0	0	1	0
motif0237	FMR1	8	0.4725	0	0	0.5275	0	0.0038	0.9962	0	0.1654	0	0.8346	0	0.7974	0	0	0.2026	0	0	1	0	0.3608	0	0.6392	0	0.6941	0	0	0.3059	0	0	1	0
motif0238	FMR1	8	0.5161	0.4164	0.035	0.0325	0.9575	0	0	0.0425	0.12	0	0.8425	0.0375	0.04	0	0.96	0	0.13	0	0	0.87	0.9875	0	0.0125	0	0.6083	0.0275	0.2742	0.09	0.378	0.0025	0.567	0.0525
motif0239	FMR1	8	0.4725	0	0	0.5275	0	0.0038	0.9962	0	0.1654	0	0.8346	0	0.7974	0	0	0.2026	0	0	1	0	0.3608	0	0.6392	0	0.6941	0	0	0.3059	0	0	1	0
motif0240	FMR1	7	0.8325	0	0.0675	0.1	0	0	0.95	0.05	0	0	1	0	0.0025	0	0	0.9975	0.2096	0	0.7904	0	0.6023	0	0.3802	0.0175	0.06	0.0425	0.8975	0
motif0241	FMR1	8	0.4725	0	0	0.5275	0	0.0038	0.9962	0	0.1654	0	0.8346	0	0.7974	0	0	0.2026	0	0	1	0	0.3608	0	0.6392	0	0.6941	0	0	0.3059	0	0	1	0
motif0242	FMR1	6	0	0	1	0	0.1475	0	0.8525	0	0	0	0.0175	0.9825	0.1325	0	0.8675	0	0.94	0	0	0.06	0	0	0.9675	0.0325
motif0243	FMR1	8	0	0.8073	0.0012	0.1915	0.9994	0	0.0006	0	0.0031	0.9882	0.0019	0.0068	0.8178	0.1816	0.0006	0	0	0.7565	0.2392	0.0044	0.9894	0.0006	0.0068	0.0031	0	0.8187	0.0019	0.1794	0.8297	0.1685	0	0.0019
motif0244	FMR1	10	0.8429	0	0	0.1571	0.3337	0	0.5749	0.0914	0.5839	0	0.4125	0.0035	0.9972	0	0	0.0028	0.5624	0.0021	0.3781	0.0574	0.1975	0.0078	0.7777	0.017	0.9262	0.0021	0	0.0717	0.4738	0.0021	0.5134	0.0106	0.7955	0	0.1732	0.0313	0.9908	0.0007	0	0.0085
motif0245	FMR1	8	0.0288	0	0	0.9712	0.0019	0.005	0.0013	0.9919	0.0131	0.0256	0.0006	0.9606	0.0194	0.0063	0.0238	0.9506	0.4694	0.4881	0.0019	0.0406	0	0.0013	0.0006	0.9981	0.0169	0.0156	0.0037	0.9637	0	0.005	0	0.995
motif0246	FMR1	10	0	0.2783	0.7192	0.0025	0	1	0	0	0	0.4551	0.5424	0.0025	0.006	0.114	0.8801	0	0.0528	0.6597	0.2828	0.0046	0	0.3935	0.6065	0	0.0143	0.3623	0.5737	0.0497	0.0031	0.7886	0.2082	0	0.0019	0.3863	0.5118	0.1	0	0.3754	0.6234	0.0013
motif0247	FMR1	10	0	0.4026	0.497	0.1004	0.0389	0.9205	0.0406	0	0.4844	0	0.0391	0.4765	0	0	1	0	0.1576	0.5058	0.3366	0	0.6719	0	0.0012	0.3269	0	0	1	0	0.1096	0.5538	0.3366	0	0.5244	0.0012	0	0.4744	0	0.0044	0.9956	0
motif0248	FMR1	8	0	0.8073	0.0012	0.1915	0.9994	0	0.0006	0	0.0031	0.9882	0.0019	0.0068	0.8178	0.1816	0.0006	0	0	0.7565	0.2392	0.0044	0.9894	0.0006	0.0068	0.0031	0	0.8187	0.0019	0.1794	0.8297	0.1685	0	0.0019
motif0249	FMR1	8	0	0.8073	0.0012	0.1915	0.9994	0	0.0006	0	0.0031	0.9882	0.0019	0.0068	0.8178	0.1816	0.0006	0	0	0.7565	0.2392	0.0044	0.9894	0.0006	0.0068	0.0031	0	0.8187	0.0019	0.1794	0.8297	0.1685	0	0.0019
motif0250	FMR1	8	0	0.8073	0.0012	0.1915	0.9994	0	0.0006	0	0.0031	0.9882	0.0019	0.0068	0.8178	0.1816	0.0006	0	0	0.7565	0.2392	0.0044	0.9894	0.0006	0.0068	0.0031	0	0.8187	0.0019	0.1794	0.8297	0.1685	0	0.0019
motif0251	FMR1	8	0.1824	0.7963	0.0094	0.0119	0	0.8286	0	0.1714	0.9919	0	0.0081	0	0	0.97	0	0.03	0	1	0	0	0.4453	0.0131	0	0.5415	0.01	0.7275	0	0.2625	0	1	0	0
motif0252	FMR1	8	0	0.8073	0.0012	0.1915	0.9994	0	0.0006	0	0.0031	0.9882	0.0019	0.0068	0.8178	0.1816	0.0006	0	0	0.7565	0.2392	0.0044	0.9894	0.0006	0.0068	0.0031	0	0.8187	0.0019	0.1794	0.8297	0.1685	0	0.0019
motif0253	FUS	6	0.0783	0.0751	0.7691	0.0775	0.0085	0.9746	0.0085	0.0085	0.0085	0.0085	0.9746	0.0085	0.0085	0.9746	0.0085	0.0085	0.0085	0.0085	0.9746	0.0085	0.02	0.8957	0.02	0.0643
motif0254	FUS	10	0.1081	0	0	0.8919	0.0225	0	0	0.9775	0.3152	0	0	0.6848	0.3014	0.1535	0	0.5451	0.6121	0	0	0.3879	0.1783	0.0275	0	0.7942	0.6194	0.0025	0	0.3781	0.0325	0.0425	0	0.925	0.3837	0.005	0	0.6113	0.0275	0	0	0.9725
motif0255	FUS	10	0	0.3231	0.6733	0.0037	0.2384	0.4353	0.1554	0.1709	0.0256	0.0951	0.8793	0	0.0366	0.2888	0.5572	0.1175	0.1202	0.464	0.3426	0.0732	0.0146	0.0919	0.5045	0.3891	0.0073	0.7241	0.2612	0.0073	0.0073	0.415	0.1129	0.4648	0	0.0915	0.9085	0	0	0.1611	0.7767	0.0622
motif0256	FUS	6	0.1293	0	0.004	0.8666	0	0	1	0	0.806	0.0566	0.1374	0	0.3395	0	0	0.6605	0	0	1	0	1	0	0	0
motif0257	FUS	10	0.0025	0.6986	0.2437	0.0553	0	0.6591	0.0601	0.2808	0	0.7556	0.1372	0.1072	0.0743	0.3395	0.0388	0.5474	0	0.8817	0.1158	0.0025	0.0749	0.0845	0.0496	0.791	0	0.4138	0.5416	0.0447	0	0.9152	0.0235	0.0613	0	0.482	0.0978	0.4202	0	0.9081	0.06	0.0319
motif0258	FUS	10	0.6825	0	0	0.3175	0.7866	0	0	0.2134	0.7742	0.0125	0	0.2133	0.388	0.005	0	0.607	0.6089	0.005	0.0025	0.3836	0.7016	0.0475	0	0.2509	0.8147	0.015	0	0.1703	0.402	0.0425	0	0.5555	0.9725	0.005	0	0.0225	0.085	0.0075	0	0.9075
motif0259	FUS	8	0	0	0	1	0	0.0049	0	0.9951	0.032	0.0123	0	0.9557	0.0517	0.275	0	0.6733	0	0.7783	0	0.2217	0.0099	0.1207	0	0.8695	0	0.5366	0	0.4634	0	0.0616	0	0.9384
motif0260	FUS	8	0.0425	0.9575	0	0	0.005	0.8633	0	0.1317	0.1778	0.4713	0	0.351	0	1	0	0	0.6248	0	0	0.3752	0	0.8378	0.0475	0.1147	0.1765	0.8235	0	0	0	0.9675	0	0.0325
motif0261	FUS	8	0	0.97	0.025	0.005	0.07	0.4747	0.0075	0.4478	0	0.99	0.01	0	0.354	0.0575	0.0075	0.581	0	0	1	0	0.271	0	0.729	0	0.0275	0	0.9725	0	0.0925	0.5553	0.3422	0.01
motif0262	FUS	8	0.0421	0.5569	0.401	0	0	0.9579	0.0421	0	0.499	0	0	0.501	0	0.0164	0.9836	0	0	0.8341	0.1659	0	0.2853	0	0	0.7147	0	0	1	0	0.0374	0.376	0.5142	0.0724
motif0263	FUS	8	0.01	0.0075	0.0075	0.975	0.035	0.025	0.4079	0.5321	0	0.8925	0.1075	0	0	0	0	1	0	0	1	0	0.249	0.005	0.2855	0.4605	0.0925	0	0.8	0.1075	0.0875	0	0.6904	0.2221
motif0264	FUS	8	0.075	0.0275	0.025	0.8725	0.025	0.4413	0.4062	0.1275	0	0.97	0.03	0	0.0175	0	0	0.9825	0	0	1	0	0.08	0.0975	0.6144	0.2081	0.4236	0	0.2866	0.2898	0	0	1	0
motif0265	FUS	10	0.7437	0.0187	0.218	0.0196	0.0952	0	0.7984	0.1064	0.2136	0.0025	0.6756	0.1083	0.0504	0.0499	0.8996	0	0.9569	0.0113	0.015	0.0168	0.1968	0.0107	0.7428	0.0497	0	0.0025	0.9975	0	0.766	0	0.2315	0.0025	0.2823	0.1741	0.4442	0.0994	0.3182	0	0.6671	0.0147
motif0266	FUS	10	0	0.4009	0	0.5991	0.0023	0.4028	0.0023	0.5925	0	0.4261	0	0.5739	0	0.8551	0	0.1449	0.149	0	0	0.851	0	0.4341	0	0.5659	0	0.4284	0	0.5716	0.0584	0.4174	0	0.5242	0	0.9813	0	0.0187	0.007	0.5043	0	0.4887
motif0267	FUS	8	0	1	0	0	0	0.0125	0	0.9875	0	0	0.6163	0.3837	0.085	0.6878	0	0.2272	0	0.5478	0	0.4522	0.1075	0.8025	0	0.09	0	0.035	0	0.965	0.0175	0.08	0.6925	0.21
motif0268	FUS	8	0.0124	0.9282	0.0594	0	0.0322	0	0	0.9678	0	0	1	0	0.0594	0.7921	0.0668	0.0817	0.6136	0	0	0.3864	0	0	0.9827	0.0173	0.1572	0.3925	0.3959	0.0545	0.3555	0.0668	0	0.5776
motif0269	FUS	10	0	0.3349	0.6651	0	0.1392	0.4496	0.3136	0.0976	0.0985	0.1793	0.6692	0.053	0.0071	0.215	0.732	0.0459	0.0141	0.7798	0.206	0	0.0424	0.366	0.0106	0.581	0	0.1731	0.8269	0	0.0495	0.2666	0.544	0.1399	0.0035	0.2207	0.7652	0.0106	0.0141	0.3175	0.6613	0.0071
motif0270	FUS	9	0.1235	0.354	0	0.5225	0.1285	0.4096	0	0.4619	0.2278	0.2373	0	0.5349	0.0078	0.8473	0	0.1449	0	0.942	0	0.058	0.2974	0.2243	0	0.4783	0	0.9937	0.0063	0	0	0.0016	0	0.9984	0	0.0047	0.9953	0
motif0271	FUS	8	0.0025	0.8188	0.1537	0.025	0	0.855	0	0.145	0	0.7476	0	0.2524	0.1877	0.0025	0.02	0.7898	0	0.5691	0.1416	0.2893	0	0.945	0	0.055	0	0.9225	0	0.0775	0	0.7352	0	0.2648
motif0272	FUS	7	0.0034	0.8008	0.1925	0.0034	0.0236	0.9426	0.0338	0	0.0068	0.9932	0	0	0.7704	0.0371	0.0878	0.1047	0	0.2229	0.7771	0	0.1587	0.7332	0.1081	0	0.0034	0.5769	0.1114	0.3083
motif0273	FUS	8	0	1	0	0	0.3189	0	0	0.6811	0	0	0.8975	0.1025	0.0075	0.98	0.0125	0	0.3864	0	0	0.6136	0	0	0.975	0.025	0.0275	0.5398	0.3702	0.0625	0.08	0.6345	0.0325	0.253
motif0274	FUS	8	0	0.6712	0.025	0.3038	0	0.0925	0.01	0.8975	0	0.07	0.0075	0.9225	0	0.985	0	0.015	0.0625	0.5666	0	0.3709	0	0.9725	0	0.0275	0.0875	0	0	0.9125	0	0.3732	0.4479	0.1789
motif0275	FUS	8	0.015	0.9075	0.0775	0	0.98	0	0	0.02	0	0	1	0	0.115	0	0.4857	0.3993	0.06	0	0.8775	0.0625	0.5307	0.4518	0.0175	0	0.4837	0.015	0.035	0.4663	0.0425	0.0025	0.89	0.065
motif0276	FUS	7	0.0025	0.98	0.0175	0	0.3765	0	0	0.6235	0	0.0025	0.9975	0	0.05	0.8425	0.1075	0	0.7857	0	0	0.2143	0	0	1	0	0.0525	0.3102	0.5898	0.0475
motif0277	FUS	8	0	0.01	0.99	0	0.6069	0	0.3906	0.0025	0.1675	0.005	0.8275	0	0.4726	0.0025	0.4099	0.115	0.0875	0.0375	0.875	0	0.88	0.0075	0.1125	0	0.4903	0.0225	0.4622	0.025	0.0175	0	0.9825	0
motif0278	FUS	7	0.0025	0.98	0.0175	0	0.3765	0	0	0.6235	0	0.0025	0.9975	0	0.05	0.8425	0.1075	0	0.7857	0	0	0.2143	0	0	1	0	0.0525	0.3102	0.5898	0.0475
motif0279	FUS	8	0	0.01	0.99	0	0.6069	0	0.3906	0.0025	0.1675	0.005	0.8275	0	0.4726	0.0025	0.4099	0.115	0.0875	0.0375	0.875	0	0.88	0.0075	0.1125	0	0.4903	0.0225	0.4622	0.025	0.0175	0	0.9825	0
motif0280	FUS	8	0	0.0475	0	0.9525	1	0	0	0	0	0.145	0	0.855	0.8225	0	0.0125	0.165	0	0.4455	0	0.5545	0.9625	0	0	0.0375	0	0.4645	0	0.5355	0.9225	0.0125	0.0025	0.0625
motif0281	FUS	8	0	0.1617	0	0.8383	0	0	0	1	0.3881	0	0	0.6119	0.0547	0.4527	0	0.4926	0	0	0	1	0.1393	0	0	0.8607	0	0.199	0	0.801	0	0.9701	0	0.0299
motif0282	FUS	8	0.1076	0.2223	0	0.6701	0	0	0	1	0	0	0	1	0.2403	0.3666	0	0.3931	0.1435	0.5947	0	0.2618	0.0143	0	0	0.9857	0	0	0	1	0	0.7525	0	0.2475
motif0283	FUS	8	0	0.502	0	0.498	1	0	0	0	0	0	0	1	0.2303	0	0	0.7697	0	0	0	1	0.2764	0	0	0.7236	0.6746	0.167	0	0.1584	1	0	0	0
motif0284	FUS	10	0.001	0.0235	0.8702	0.1053	0	0.2684	0.7316	0	0.0428	0.1622	0.0455	0.7496	0.0019	0.0809	0.9162	0.001	0.0262	0.0706	0.5213	0.3819	0.0029	0.1614	0.6727	0.163	0.0039	0.0937	0.4265	0.476	0.0039	0.3006	0.6897	0.0058	0.0049	0.038	0.2234	0.7337	0.0029	0.0173	0.9759	0.0039
motif0285	FUS	8	0	0.9581	0.0024	0.0394	0.0012	0.6162	0	0.3826	0	0.986	0.0042	0.0097	0	0.0006	0	0.9994	0	0.8409	0.1233	0.0358	0	0.579	0.0042	0.4168	0	1	0	0	0	0.5712	0	0.4288
motif0286	FUS	10	0	0.6623	0.0003	0.3374	0	0.4114	0.0013	0.5873	0.0013	0.5888	0.0027	0.4071	0	0.4702	0	0.5298	0.0064	0.6396	0.0027	0.3514	0.0027	0.438	0	0.5593	0	0.847	0	0.153	0.0017	0.0355	0	0.9628	0	0.923	0.0003	0.0767	0	0.7334	0	0.2666
motif0287	FUS	8	0.0112	0.655	0	0.3338	0	0	0.0037	0.9963	0	0.0019	0.9956	0.0025	0	0.0118	0	0.9882	0.0062	0.9428	0	0.051	0	0.0006	0	0.9994	0	0.5929	0.3835	0.0236	0	0.3189	0	0.6811
motif0288	FUS	8	0.1527	0.063	0.0121	0.7722	0	0.8328	0	0.1672	0.527	0	0	0.473	0	1	0	0	1	0	0	0	0	0	0	1	0.1139	0.0945	0.0703	0.7213	0	0.7891	0	0.2109
motif0289	FUS	10	0	0.9828	0	0.0172	0.143	0.2848	0.0016	0.5706	0	0.9265	0.0172	0.0563	0.3078	0	0	0.6922	0	0.0041	0.6108	0.3851	0	0.5699	0.379	0.0511	0	0.0049	0	0.9951	0.0256	0.4908	0	0.4836	0.014	0.7677	0	0.2184	0	0.5115	0	0.4885
motif0290	FUS	8	0	0.9669	0.0025	0.0306	0	1	0	0	0.4033	0.2864	0	0.3102	0.0131	0.9731	0.0006	0.0131	0.9644	0.0206	0.015	0	0	0.4009	0.5478	0.0514	0	0.9894	0	0.0106	0	0.8083	0.0025	0.1892
motif0291	FUS	8	0	0.593	0.0069	0.4001	0	0.9931	0.0069	0	0.3797	0.0213	0	0.5991	0	0.9794	0.0037	0.0169	0.9862	0	0.0138	0	0	0.0225	0.9406	0.0369	0	0.9625	0.0375	0	0	0.5588	0.0013	0.4399
motif0292	FUS	8	0	0.593	0.0069	0.4001	0	0.9931	0.0069	0	0.3797	0.0213	0	0.5991	0	0.9794	0.0037	0.0169	0.9862	0	0.0138	0	0	0.0225	0.9406	0.0369	0	0.9625	0.0375	0	0	0.5588	0.0013	0.4399
motif0293	FUS	10	0.0031	0.6355	0.3533	0.0081	0.5223	0	0.0384	0.4393	0.2127	0	0.7226	0.0647	0.3913	0	0.6087	0	0.1664	0.2609	0.5727	0	0.04	0.955	0.0006	0.0044	0.0521	0.0056	0	0.9423	0	0.5085	0.484	0.0075	0.3235	0	0	0.6765	0	0	1	0
motif0294	FUS	10	0	0.6015	0.0006	0.3979	0.0072	0.3646	0.0043	0.6239	0	0.0097	0.0024	0.9878	0	0.5035	0	0.4965	0.0396	0.8353	0	0.1252	0.0012	0.8036	0.0006	0.1946	0.0037	0.0819	0	0.9144	0	0.3927	0.1143	0.4931	0	0.2225	0	0.7775	0	0.8325	0.1669	0.0006
motif0295	FUS	8	0	0.9669	0.0178	0.0153	0.0049	0	0	0.9951	0.008	0.3822	0.6049	0.0049	0	0.8685	0	0.1315	0.2851	0.0116	0	0.7032	0	0.6442	0.3558	0	0	0	0	1	0	0.0037	0.9914	0.0049
motif0296	FUS	8	0	0.0012	0.9988	0	0.1333	0	0.8661	0.0006	0.4285	0.0044	0.5665	0.0006	0.9801	0.0012	0.0143	0.0044	0.0106	0.0006	0.9646	0.0243	0.0299	0.0006	0.9695	0	0.4393	0	0.56	0.0006	0.3851	0	0.6149	0
motif0297	FUS	8	0	0.7542	0.0007	0.245	0.0007	0.7396	0.0154	0.2443	0.0345	0.6323	0.0044	0.3288	0	1	0	0	0.4194	0	0.0015	0.5792	0	0	0.9096	0.0904	0.0102	0.9671	0.0227	0	0	0.9773	0	0.0227
motif0298	FUS	10	0.9681	0	0.0006	0.0312	0.3455	0.0006	0	0.6539	0.9413	0	0	0.0587	0.799	0.0063	0	0.1948	0.3325	0.0006	0	0.6668	0.3365	0.0138	0.0006	0.6491	0.8114	0.0019	0	0.1867	0.6861	0.0181	0	0.2958	0.995	0.0013	0	0.0037	0.0081	0.2497	0	0.7421
motif0299	FUS	8	0	0.6101	0	0.3899	0.005	0.5215	0.0012	0.4723	0.0149	0.4324	0	0.5527	0	0.9925	0.0075	0	0	0	0.0056	0.9944	0	0	1	0	0.01	0.0031	0.9869	0	0.0168	0.0981	0.8345	0.0507
motif0300	FUS	8	0	0.8253	0	0.1747	0	0.2522	0	0.7478	0	0	0	1	0.0737	0.9168	0.0096	0	0	1	0	0	0	0	0	1	0	0.1772	0.7587	0.0641	0.3246	0.1358	0	0.5397
motif0301	FUS	8	0.1262	0.8669	0.0069	0	0.9738	0.0006	0	0.0256	0	0	0.9744	0.0256	0.0025	0.0187	0.9788	0	0.0069	0.9925	0.0006	0	0.341	0.1652	0	0.4938	0.0163	0.0075	0.5584	0.4179	0	0	0.9956	0.0044
motif0302	FUS	8	0	0.6101	0	0.3899	0.005	0.5215	0.0012	0.4723	0.0149	0.4324	0	0.5527	0	0.9925	0.0075	0	0	0	0.0056	0.9944	0	0	1	0	0.01	0.0031	0.9869	0	0.0168	0.0981	0.8345	0.0507
motif0303	FUS	8	0	0.8263	0	0.1737	0	0.2519	0	0.7481	0	0	0	1	0.0735	0.917	0.0095	0	0	1	0	0	0	0	0	1	0	0.177	0.759	0.064	0.3241	0.1376	0	0.5382
motif0304	FUS	8	0.1262	0.8669	0.0069	0	0.9738	0.0006	0	0.0256	0	0	0.9744	0.0256	0.0025	0.0187	0.9788	0	0.0069	0.9925	0.0006	0	0.341	0.1652	0	0.4938	0.0163	0.0075	0.5584	0.4179	0	0	0.9956	0.0044
motif0305	FUS	8	0	0.8202	0.005	0.1748	0.0119	0.7219	0.0006	0.2656	0.0106	0.1176	0	0.8717	0	0.88	0.12	0	0	0	0	1	0	0	1	0	0.01	0.005	0.985	0	0.0106	0.1193	0.6633	0.2067
motif0306	FUS	8	0	0.9657	0	0.0343	0	0.0257	0	0.9743	0	0	0	1	0.0288	0.9583	0.0098	0.0031	0	1	0	0	0	0.0012	0	0.9988	0	0.3319	0.3058	0.3623	0.0406	0.4802	0.0104	0.4688
motif0307	FUS	8	0	0.8202	0.005	0.1748	0.0119	0.7219	0.0006	0.2656	0.0106	0.1176	0	0.8717	0	0.88	0.12	0	0	0	0	1	0	0	1	0	0.01	0.005	0.985	0	0.0106	0.1193	0.6633	0.2067
motif0308	FUS	8	0	0.961	0.0006	0.0384	0	0.0334	0	0.9666	0	0	0	1	0.0291	0.9604	0.0087	0.0019	0	1	0	0	0	0.0012	0	0.9988	0	0.2948	0.3485	0.3567	0.0893	0.4351	0.0019	0.4737
motif0309	FUS	8	0	0.7549	0.2179	0.0272	0.1648	0.3852	0	0.45	0	1	0	0	0.9988	0	0	0.0012	0	0.347	0.653	0	0.0136	0	0.0223	0.9641	0	0.0025	0.9975	0	0.0285	0.0093	0.021	0.9412
motif0310	FUS	10	0.4395	0	0.485	0.0755	0.0162	0.0031	0.972	0.0087	0.4981	0	0.5019	0	0.385	0.0006	0.6131	0.0012	0.3278	0.1055	0.5655	0.0012	0.9757	0.0019	0.0062	0.0162	0.0174	0	0.9807	0.0019	0.3621	0	0.6379	0	0.4951	0.0012	0.5037	0	0.4429	0.0037	0.5534	0
motif0311	FUS	8	0.3789	0.6112	0	0.01	0	0.9789	0	0.0211	0.9838	0.0012	0	0.0149	0	1	0	0	0.5745	0.0006	0	0.4249	0	0.361	0.6029	0.0361	0.9459	0.0354	0	0.0187	0	0.9932	0.0068	0
motif0312	FUS	8	0.005	0.4145	0.5805	0	0.9681	0.0044	0	0.0275	0	0.0031	0.9969	0	0.343	0.1201	0.5357	0.0013	0	0.9938	0.0063	0	0.9831	0	0	0.0169	0	0.01	0.9556	0.0344	0.0194	0.3282	0.6443	0.0081
motif0313	FUS	9	0	0.0008	0.9826	0.0166	0.005	0.0975	0.5421	0.3554	0.3569	0.3048	0.3384	0	0.217	0.428	0.2885	0.0666	0.0124	0.8496	0.0033	0.1347	0.0279	0.0075	0.0066	0.958	0	0.0017	0.8987	0.0997	0.0017	0	0.9867	0.0116	0	0.2226	0.7774	0
motif0314	FUS	8	0.5486	0.0194	0.4301	0.0019	0	0.9656	0.0344	0	0.2829	0.01	0.0966	0.6105	0.0006	0	0.0338	0.9656	0.0144	0	0.9856	0	0.0131	0.0069	0.98	0	0	0.9925	0.0069	0.0006	0.3222	0.005	0	0.6728
motif0315	FUS	8	0	0.9938	0	0.0063	0.3537	0.4435	0	0.2028	0	0.3943	0	0.6057	0.01	0.9888	0.0013	0	0	0.0119	0.0006	0.9875	0.0131	0.9106	0.0094	0.0669	0.0094	0.9675	0	0.0231	0.2671	0.7241	0.0031	0.0056
motif0316	FUS	8	0.0241	0.683	0.0056	0.2873	0	1	0	0	0.1787	0.4718	0	0.3495	0	0.9969	0.0031	0	0.0031	0.0074	0	0.9895	0	0	1	0	0.0424	0.5571	0.3315	0.069	0	0.9703	0.0297	0
motif0317	FUS	8	0.0312	0.4817	0.487	0	0	0	0	1	0	0	0.9988	0.0013	0.0019	0	0.0362	0.9619	0.0206	0.9306	0	0.0488	0.0094	0.0019	0	0.9888	0.0094	0	0.3438	0.6468	0.0056	0.2666	0	0.7277
motif0318	FUS	8	0	0.9733	0.0019	0.0249	0.7029	0.2928	0	0.0044	0	1	0	0	0.9708	0	0.0006	0.0286	0	0.1361	0.8409	0.023	0.2924	0.7051	0.0025	0	0	0.9944	0.0056	0	0.3686	0.1287	0.0081	0.4946
motif0319	FXR1	8	0.6221	0.0676	0.2428	0.0676	0.9417	0.0194	0.0194	0.0194	0.0078	0.2287	0.0078	0.7557	0.0078	0.0078	0.9766	0.0078	0.931	0.0078	0.0534	0.0078	0.0534	0.931	0.0078	0.0078	0.7482	0.0078	0.2362	0.0078	0.8042	0.0653	0.0653	0.0653
motif0320	FXR1	8	0.7973	0.0676	0.0676	0.0676	0.9417	0.0194	0.0194	0.0194	0.0078	0.2502	0.0078	0.7342	0.0078	0.0078	0.9766	0.0078	0.931	0.0078	0.0534	0.0078	0.0534	0.931	0.0078	0.0078	0.7237	0.0078	0.2607	0.0078	0.8042	0.0653	0.0653	0.0653
motif0321	FXR1	8	0.7973	0.0676	0.0676	0.0676	0.9417	0.0194	0.0194	0.0194	0.0078	0.2502	0.0078	0.7342	0.0078	0.0078	0.9766	0.0078	0.931	0.0078	0.0534	0.0078	0.0534	0.931	0.0078	0.0078	0.7237	0.0078	0.2607	0.0078	0.8042	0.0653	0.0653	0.0653
motif0322	FXR1	8	0.0846	0.0224	0	0.893	0	1	0	0	0.7015	0.0323	0	0.2662	0.0672	0.0473	0.097	0.7886	0.0498	0.8756	0	0.0746	0.3803	0.097	0.005	0.5177	0.4498	0	0	0.5502	0	1	0	0
motif0323	FXR1	10	0.0061	0.5909	0.3999	0.0031	0.0275	0.7288	0.2375	0.0061	0.1692	0.3065	0.2643	0.2601	0.0092	0.34	0.6508	0	0.0428	0.455	0.3364	0.1658	0.0183	0.3307	0.6143	0.0367	0.0795	0.7191	0.1648	0.0367	0.0031	0.8319	0.1315	0.0336	0.055	0.3456	0.3789	0.2205	0	0.0703	0.9297	0
motif0324	FXR1	10	0.4156	0.0085	0.0356	0.5403	0.1703	0	0.8076	0.0221	0.3439	0.035	0.569	0.052	0.857	0	0.0597	0.0833	0.1521	0.005	0.843	0	0.8937	0	0.1063	0	0.2263	0	0.7712	0.0025	0.773	0.005	0.2221	0	0.8897	0	0.1103	0	0.8422	0.005	0.1109	0.0419
motif0325	FXR1	8	0	0	0	1	0.1194	0	0	0.8806	0.0174	0	0	0.9826	0.1393	0	0	0.8607	0.1045	0.7488	0	0.1468	0	0	0	1	0.01	0	0	0.99	0	0.3995	0	0.6005
motif0326	FXR1	8	0	0.0575	0	0.9425	0.0125	0	0	0.9875	0.0425	0	0	0.9575	0.0825	0.0475	0	0.87	0.4031	0.4419	0	0.155	0	0.0425	0	0.9575	0	0	0	1	0	0.085	0	0.915
motif0327	FXR1	8	0	0.0271	0	0.9729	0	0	0	1	0.0764	0	0	0.9236	0.069	0.0493	0	0.8818	0.0936	0.7414	0	0.165	0	0.0493	0	0.9507	0	0	0	1	0	0.3579	0	0.6421
motif0328	FXR1	8	0.05	0	0	0.95	0.145	0	0.855	0	0.8125	0.0675	0.0625	0.0575	0.5525	0	0	0.4475	0.0125	0	0.97	0.0175	0.4181	0.3449	0.04	0.1969	0.025	0	0	0.975	0.0575	0	0.9425	0
motif0329	FXR1	8	0	0.0425	0	0.9575	0.005	0	0	0.995	0.13	0	0	0.87	0.05	0.0525	0	0.8975	0.1425	0.665	0	0.1925	0	0	0	1	0	0	0	1	0	0.4256	0	0.5744
motif0330	FXR1	8	0	0.105	0	0.895	0.01	0	0	0.99	0.0375	0.0125	0	0.95	0	0	0	1	0.3814	0.5061	0	0.1125	0	0.11	0	0.89	0	0	0	1	0	0.3106	0	0.6894
motif0331	FXR1	10	0	0.99	0.01	0	0.895	0.05	0.055	0	0.1729	0.2781	0.3277	0.2213	0.0225	0.9775	0	0	0.4277	0.3323	0.1149	0.1251	0.1383	0.4131	0.3028	0.1458	0.03	0.965	0.005	0	0.6409	0.1121	0.0075	0.2396	0.163	0.5337	0	0.3034	0	0.94	0.06	0
motif0332	FXR1	10	0	0.1859	0.8141	0	0.0181	0.6109	0.371	0	0.4551	0.0385	0.1222	0.3843	0	0.0023	0.9977	0	0.0909	0.374	0.5351	0	0.5671	0.0158	0.0634	0.3537	0	0	1	0	0.3875	0.2979	0.3146	0	0.3676	0.0792	0.1141	0.4391	0	0.0091	0.9909	0
motif0333	FXR1	10	0.0214	0.7727	0	0.2058	0	0.5867	0	0.4133	0	0.1969	0	0.8031	0.0607	0.5199	0.0107	0.4088	0	0.3706	0	0.6294	0	0.2873	0.025	0.6878	0.0642	0.1501	0.0107	0.775	0	0.9929	0	0.0071	0	0.5349	0	0.4651	0.0321	0.6927	0.0499	0.2253
motif0334	FXR1	8	0.2356	0.5781	0.1863	0	0.7957	0.0124	0.005	0.1869	0	0.0025	0.9975	0	0	0.0199	0.9801	0	0	0	0	1	0.302	0	0.698	0	0.7327	0	0.1777	0.0896	0.0473	0.0622	0.8905	0
motif0335	FXR1	8	0	0.9494	0	0.0506	0.0101	0.6702	0.1025	0.2172	0	0.2445	0	0.7556	0	0.0177	0.2118	0.7705	0.1177	0	0.6732	0.209	0	0.8431	0.0734	0.0835	0	0.0076	0.0785	0.9139	0	0	1	0
motif0336	FXR1	8	0.005	0.1375	0	0.8575	0.1025	0.3539	0.5436	0	0	0	0	1	0	0	0.4764	0.5236	0.1225	0.0425	0.2949	0.5401	0.0075	0.86	0.1325	0	0.165	0.01	0	0.825	0	0	1	0
motif0337	FXR1	8	0	0.995	0	0.005	0	0.6203	0	0.3797	0	0.0725	0	0.9275	0	0.6301	0	0.3699	0	0.4639	0	0.5361	0	0.2519	0.015	0.7331	0	0.7825	0	0.2175	0	0.9625	0	0.0375
motif0338	FXR1	8	0.005	0.1375	0	0.8575	0.1025	0.3539	0.5436	0	0	0	0	1	0	0	0.4764	0.5236	0.1225	0.0425	0.2949	0.5401	0.0075	0.86	0.1325	0	0.165	0.01	0	0.825	0	0	1	0
motif0339	FXR1	8	0	0.995	0	0.005	0	0.6203	0	0.3797	0	0.0725	0	0.9275	0	0.6301	0	0.3699	0	0.4639	0	0.5361	0	0.2519	0.015	0.7331	0	0.7825	0	0.2175	0	0.9625	0	0.0375
motif0340	FXR1	8	0.005	0.1375	0	0.8575	0.1025	0.3539	0.5436	0	0	0	0	1	0	0	0.4764	0.5236	0.1225	0.0425	0.2949	0.5401	0.0075	0.86	0.1325	0	0.165	0.01	0	0.825	0	0	1	0
motif0341	FXR1	8	0	0.995	0	0.005	0	0.6203	0	0.3797	0	0.0725	0	0.9275	0	0.6301	0	0.3699	0	0.4639	0	0.5361	0	0.2519	0.015	0.7331	0	0.7825	0	0.2175	0	0.9625	0	0.0375
motif0342	FXR1	8	0.005	0.1375	0	0.8575	0.1025	0.3539	0.5436	0	0	0	0	1	0	0	0.4764	0.5236	0.1225	0.0425	0.2949	0.5401	0.0075	0.86	0.1325	0	0.165	0.01	0	0.825	0	0	1	0
motif0343	FXR1	8	0	0.995	0	0.005	0	0.6203	0	0.3797	0	0.0725	0	0.9275	0	0.6301	0	0.3699	0	0.4639	0	0.5361	0	0.2519	0.015	0.7331	0	0.7825	0	0.2175	0	0.9625	0	0.0375
motif0344	FXR2	7	0.0891	0.0436	0.78	0.0873	0.0094	0.0094	0.9719	0.0094	0.9719	0.0094	0.0094	0.0094	0.0094	0.9719	0.0094	0.0094	0.195	0.0094	0.7863	0.0094	0.4393	0.0094	0.542	0.0094	0.1181	0.0209	0.8401	0.0209
motif0345	FXR2	7	0.0891	0.0436	0.78	0.0873	0.0094	0.0094	0.9719	0.0094	0.9719	0.0094	0.0094	0.0094	0.0094	0.9719	0.0094	0.0094	0.195	0.0094	0.7863	0.0094	0.4393	0.0094	0.542	0.0094	0.1181	0.0209	0.8401	0.0209
motif0346	FXR2	7	0.0891	0.0436	0.78	0.0873	0.0094	0.0094	0.9719	0.0094	0.9719	0.0094	0.0094	0.0094	0.0094	0.9719	0.0094	0.0094	0.195	0.0094	0.7863	0.0094	0.4393	0.0094	0.542	0.0094	0.1181	0.0209	0.8401	0.0209
motif0347	FXR2	10	0.16	0	0.84	0	0.3866	0.0458	0.0755	0.4921	0.0106	0	0.926	0.0634	0.0176	0	0.9824	0	0.3302	0.528	0.1417	0	0.4858	0.4579	0	0.0564	0.5799	0.2605	0.1597	0	0.6565	0.0282	0.0836	0.2317	0.0493	0.0352	0.8203	0.0951	0.112	0.4568	0.4312	0
motif0348	FXR2	10	0	0.6578	0.3422	0	0.0743	0.3508	0.159	0.4159	0.0297	0.1783	0.7659	0.026	0	0.604	0.396	0	0.2241	0.0557	0.5864	0.1338	0.0297	0.3429	0.6199	0.0074	0	0.8328	0.1635	0.0037	0.0892	0.3025	0.2352	0.3732	0	0.2228	0.7772	0	0	0.5736	0.4227	0.0037
motif0349	FXR2	8	0	0.9375	0.0525	0.01	0.4491	0.1866	0.167	0.1973	0.0275	0	0.7995	0.173	0.005	0.0625	0.865	0.0675	0.1791	0.0125	0.7709	0.0375	0	0.92	0.08	0	0.2757	0.0275	0	0.6968	0	0	1	0
motif0350	FXR2	7	0.0124	0.9801	0.0075	0	0.2557	0.697	0.0249	0.0224	0.7711	0.107	0.0647	0.0572	0	1	0	0	1	0	0	0	0	0.0348	0.6444	0.3208	0.0249	0.6193	0.3559	0
motif0351	FXR2	8	0.1394	0.6759	0.1223	0.0625	0	0.9925	0.0075	0	0.01	0	0	0.99	0	0.06	0.94	0	0.0125	0.196	0.779	0.0125	0.0725	0.9125	0.0125	0.0025	0.2112	0.1712	0	0.6176	0	0.3354	0.5147	0.1499
motif0352	FXR2	8	0.6804	0	0	0.3196	0	0.0025	0.9975	0	0.2618	0	0.7382	0	0.94	0	0	0.06	0	0	1	0	0.421	0	0.579	0	0.698	0	0	0.302	0.0025	0	0.9975	0
motif0353	FXR2	7	0.7197	0	0.2578	0.0225	0.025	0	0.97	0.005	0	0	1	0	0.0425	0	0.0525	0.905	0.92	0	0.08	0	0.8005	0.0175	0.1795	0.0025	0.1075	0	0.8925	0
motif0354	FXR2	7	0	0.0746	0.9254	0	0	0.9751	0.0249	0	0.0473	0	0.0025	0.9502	0	0	1	0	0	0.6814	0.3186	0	0.2375	0	0.0622	0.7003	0	0	1	0
motif0355	FXR2	8	0.6804	0	0	0.3196	0	0.0025	0.9975	0	0.2618	0	0.7382	0	0.94	0	0	0.06	0	0	1	0	0.421	0	0.579	0	0.698	0	0	0.302	0.0025	0	0.9975	0
motif0356	FXR2	7	0.0071	0.0995	0.8934	0	0	0.9905	0.0095	0	0.1209	0	0	0.8791	0	0	1	0	0	0.6738	0.3262	0	0.2875	0	0	0.7125	0	0	1	0
motif0357	FXR2	8	0.6804	0	0	0.3196	0	0.0025	0.9975	0	0.2618	0	0.7382	0	0.94	0	0	0.06	0	0	1	0	0.421	0	0.579	0	0.698	0	0	0.302	0.0025	0	0.9975	0
motif0358	FXR2	7	0.0025	0.0945	0.903	0	0	0.99	0.01	0	0.1269	0	0	0.8731	0	0	1	0	0	0.6762	0.3238	0	0.2939	0	0	0.7061	0	0	1	0
motif0359	FXR2	8	0.6804	0	0	0.3196	0	0.0025	0.9975	0	0.2618	0	0.7382	0	0.94	0	0	0.06	0	0	1	0	0.421	0	0.579	0	0.698	0	0	0.302	0.0025	0	0.9975	0
motif0360	FXR2	7	0.0025	0.1324	0.8652	0	0	0.9779	0.0221	0	0.0809	0	0	0.9191	0	0	1	0	0.0025	0.6523	0.3453	0	0.2727	0	0	0.7273	0	0	1	0
motif0361	FXR2	8	0.3775	0	0.1177	0.5048	0.0338	0.1628	0.8034	0	0.0338	0.9348	0.0314	0	0.2445	0	0	0.7555	0	0	1	0	0	0.3855	0.6145	0	0.0749	0	0	0.9251	0	0	1	0
motif0362	HNRNPA1	10	0.0085	0.0094	0.9737	0.0085	0.9578	0.0102	0.0156	0.0164	0.0085	0.0086	0.9745	0.0085	0.0085	0.0087	0.9744	0.0085	0.9368	0.0316	0.0188	0.0128	0.9571	0.0097	0.0178	0.0154	0.0085	0.0086	0.9745	0.0085	0.0085	0.0093	0.9738	0.0085	0.0282	0.0115	0.0229	0.9374	0.0085	0.0087	0.9744	0.0085
motif0363	HNRNPA1	10	0.0144	0.9593	0.013	0.0132	0.0169	0.0158	0.0103	0.957	0.9563	0.0084	0.0199	0.0153	0.0132	0.0132	0.9616	0.0119	0.9586	0.0114	0.0176	0.0123	0.0151	0.9598	0.013	0.0121	0.0144	0.0139	0.0098	0.9619	0.9467	0.0093	0.0266	0.0174	0.0128	0.0114	0.9616	0.0142	0.9633	0.0109	0.0126	0.0132
motif0364	HNRNPA1	10	0.0114	0.0097	0.9693	0.0097	0.0097	0.0131	0.0122	0.9651	0.9668	0.0105	0.0131	0.0097	0.9693	0.0114	0.0088	0.0105	0.0114	0.0122	0.9684	0.008	0.0131	0.0114	0.0173	0.9583	0.9668	0.0131	0.0122	0.008	0.0241	0.9321	0.0241	0.0198	0.0274	0.0257	0.9304	0.0164	0.0105	0.9668	0.0122	0.0105
motif0365	HNRNPA1	10	0.0144	0.9593	0.013	0.0133	0.0169	0.0158	0.0096	0.9577	0.9545	0.0084	0.0218	0.0153	0.0133	0.0133	0.9616	0.0119	0.96	0.0114	0.0163	0.0123	0.0151	0.9598	0.013	0.0121	0.0144	0.014	0.0103	0.9614	0.9471	0.0093	0.0262	0.0174	0.0128	0.0114	0.9616	0.0142	0.9648	0.011	0.011	0.0133
motif0366	HNRNPA1	7	0.0048	0.0048	0.0048	0.9856	0.9856	0.0048	0.0048	0.0048	0.0048	0.0048	0.9856	0.0048	0.0048	0.0048	0.0048	0.9856	0.0048	0.0048	0.9856	0.0048	0.9856	0.0048	0.0048	0.0048	0.9856	0.0048	0.0048	0.0048
motif0367	HNRNPA1	10	0.0144	0.9593	0.013	0.0133	0.0169	0.0158	0.0096	0.9577	0.9577	0.0084	0.0186	0.0153	0.0133	0.0133	0.9616	0.0119	0.9582	0.0114	0.0181	0.0123	0.0151	0.9598	0.013	0.0121	0.0144	0.0139	0.0098	0.9618	0.9464	0.0093	0.0268	0.0174	0.0128	0.0114	0.9616	0.0142	0.9632	0.011	0.0126	0.0133
motif0368	HNRNPA1	10	0.0144	0.9594	0.013	0.0132	0.0169	0.0158	0.0109	0.9564	0.9555	0.0084	0.0208	0.0153	0.0132	0.0132	0.9617	0.0118	0.9587	0.0114	0.0176	0.0123	0.0151	0.9599	0.013	0.0121	0.0144	0.0139	0.01	0.9617	0.9456	0.0093	0.0277	0.0174	0.0128	0.0114	0.9617	0.0141	0.9635	0.0109	0.0123	0.0132
motif0369	HNRNPA1	8	0.9856	0.0048	0.0048	0.0048	0.0048	0.0048	0.0048	0.9856	0.0048	0.0048	0.0048	0.9856	0.0048	0.0048	0.0048	0.9856	0.9856	0.0048	0.0048	0.0048	0.0048	0.0048	0.0048	0.9856	0.0048	0.0048	0.0048	0.9856	0.0048	0.0048	0.0048	0.9856
motif0370	HNRNPA1	10	0.0284	0.065	0.0393	0.8673	0.8953	0.0239	0.0496	0.0311	0.0111	0.0083	0.9702	0.0104	0.0108	0.0079	0.9717	0.0096	0.01	0.016	0.9647	0.0093	0.0108	0.9699	0.0103	0.009	0.9106	0.0222	0.0246	0.0425	0.0084	0.008	0.9748	0.0088	0.0096	0.0098	0.9717	0.009	0.0119	0.9647	0.0128	0.0106
motif0371	HNRNPA1	8	0.0048	0.9856	0.0048	0.0048	0.0048	0.0048	0.9856	0.0048	0.0785	0.0911	0.088	0.7424	0.8649	0.0272	0.1031	0.0048	0.0048	0.0048	0.9856	0.0048	0.0048	0.0048	0.9856	0.0048	0.0423	0.041	0.0401	0.8766	0.0048	0.9856	0.0048	0.0048
motif0372	HNRNPA1	7	0.0048	0.0048	0.9856	0.0048	0.0048	0.0048	0.0048	0.9856	0.0048	0.0048	0.0048	0.9856	0.0048	0.0048	0.0048	0.9856	0.9856	0.0048	0.0048	0.0048	0.0048	0.0048	0.9856	0.0048	0.9856	0.0048	0.0048	0.0048
motif0373	HNRNPA1	10	0.0098	0.0137	0.0172	0.9592	0.0108	0.0211	0.0289	0.9392	0.957	0.0098	0.0253	0.0079	0.0079	0.0079	0.9763	0.0079	0.9592	0.0163	0.0166	0.0079	0.0124	0.0153	0.0163	0.956	0.0131	0.0221	0.0263	0.9386	0.9682	0.0098	0.014	0.0079	0.0079	0.0079	0.9763	0.0079	0.9657	0.0137	0.0127	0.0079
motif0374	HNRNPA1	10	0.0182	0.0195	0.0158	0.9466	0.9527	0.0096	0.0207	0.017	0.0084	0.0084	0.9749	0.0084	0.0084	0.0084	0.9749	0.0084	0.0084	0.0084	0.9749	0.0084	0.9549	0.0158	0.0158	0.0135	0.0084	0.9744	0.0089	0.0084	0.0138	0.0113	0.0091	0.9658	0.0118	0.0197	0.017	0.9515	0.952	0.015	0.0165	0.0165
motif0375	HNRNPA1	10	0.0103	0.0393	0.9418	0.0086	0.9666	0.0108	0.0113	0.0113	0.0098	0.0108	0.9708	0.0086	0.0116	0.0098	0.0126	0.966	0.0093	0.0088	0.9735	0.0084	0.0103	0.012	0.9693	0.0084	0.0116	0.0103	0.016	0.9621	0.0088	0.0099	0.9729	0.0084	0.0255	0.944	0.0221	0.0084	0.0164	0.0162	0.9584	0.0091
motif0376	HNRNPA1	7	0.0048	0.0048	0.9856	0.0048	0.9856	0.0048	0.0048	0.0048	0.0048	0.0048	0.9856	0.0048	0.0048	0.0048	0.9856	0.0048	0.9856	0.0048	0.0048	0.0048	0.9856	0.0048	0.0048	0.0048	0.0048	0.0048	0.9856	0.0048
motif0377	HNRNPA1	10	0.008	0.9758	0.008	0.008	0.9557	0.0231	0.0122	0.0091	0.9277	0.0289	0.0347	0.0088	0.9582	0.0097	0.0231	0.0091	0.008	0.008	0.9758	0.008	0.9608	0.0092	0.0211	0.009	0.008	0.008	0.9758	0.008	0.008	0.008	0.9758	0.008	0.9544	0.0183	0.0186	0.0088	0.9538	0.015	0.0224	0.0089
motif0378	HNRNPA1	7	0.1341	0.0415	0.1361	0.6884	0.0048	0.0048	0.0048	0.9856	0.9856	0.0048	0.0048	0.0048	0.0048	0.0048	0.9856	0.0048	0.0048	0.0048	0.9856	0.0048	0.0048	0.0048	0.9388	0.0515	0.7955	0.052	0.052	0.1005
motif0379	HNRNPA1	7	0.1341	0.0415	0.1361	0.6884	0.0048	0.0048	0.0048	0.9856	0.9856	0.0048	0.0048	0.0048	0.0048	0.0048	0.9856	0.0048	0.0048	0.0048	0.9856	0.0048	0.0048	0.0048	0.9388	0.0515	0.7955	0.052	0.052	0.1005
motif0380	HNRNPA1	7	0.1341	0.0415	0.1361	0.6884	0.0048	0.0048	0.0048	0.9856	0.9856	0.0048	0.0048	0.0048	0.0048	0.0048	0.9856	0.0048	0.0048	0.0048	0.9856	0.0048	0.0048	0.0048	0.9388	0.0515	0.7955	0.052	0.052	0.1005
motif0381	HNRNPA1	8	0.0725	0.0025	0.2398	0.6852	0.3711	0	0.2405	0.3884	0.09	0.8575	0.0025	0.05	0.1575	0	0	0.8425	0	0	1	0	1	0	0	0	0.3381	0	0.5169	0.145	0.005	0	0.9875	0.0075
motif0382	HNRNPA1	10	0.317	0.0303	0.6499	0.0028	0	0.022	0.9752	0.0028	0.5623	0.0083	0.3097	0.1198	0.3869	0	0.5082	0.105	0.0386	0.0165	0.7042	0.2406	0.3991	0	0.2824	0.3184	0	0.0496	0.9504	0	0.1218	0.0028	0.8396	0.0358	0.6263	0.0636	0.1694	0.1407	0.0331	0	0.9669	0
motif0383	HNRNPA1	8	0	0.2423	0.0263	0.7314	1	0	0	0	0	0	1	0	0.2277	0	0.3602	0.4121	0.2364	0.0029	0.1868	0.5738	0.1372	0.1985	0.1022	0.5621	1	0	0	0	0	0	1	0
motif0384	HNRNPA1	9	0.045	0.6461	0.2689	0.04	0.0025	0.9575	0.02	0.02	0.1825	0.75	0.05	0.0175	0.01	0.5728	0.0275	0.3897	0.3663	0	0.25	0.3837	0.1471	0.4807	0.0577	0.3145	0.005	0.612	0.24	0.143	0.025	0.9025	0.07	0.0025	0.0025	0.995	0.0025	0
motif0385	HNRNPA1	8	0.965	0	0.0025	0.0325	0	0	0.91	0.09	0.1225	0	0.05	0.8275	0.1787	0	0.5227	0.2986	0.045	0.6349	0.0025	0.3176	0.94	0	0	0.06	0	0	1	0	0.03	0	0	0.97
motif0386	HNRNPA1	8	0.965	0	0.0025	0.0325	0	0	0.91	0.09	0.1225	0	0.05	0.8275	0.1787	0	0.5227	0.2986	0.045	0.6349	0.0025	0.3176	0.94	0	0	0.06	0	0	1	0	0.03	0	0	0.97
motif0387	HNRNPA1	8	0	0	0.965	0.035	0	0.0075	0.9475	0.045	0.3414	0.1614	0.3602	0.137	0.035	0.3174	0.07	0.5776	0.0375	0.6985	0	0.264	0	0.0075	0.0325	0.96	0	0	1	0	0.035	0	0.9125	0.0525
motif0388	HNRNPA1	8	0.6875	0	0	0.3125	0	0	1	0	0.5851	0.0049	0.2192	0.1907	0.8522	0	0	0.1478	0.0049	0	0.9901	0.0049	0.6524	0.2318	0.0616	0.0542	0.9212	0	0	0.0788	0.0049	0	0.9951	0
motif0389	HNRNPA1	8	0.5837	0	0.3591	0.0572	0.1404	0	0.7849	0.0746	0.3261	0	0.649	0.0249	0.0174	0	0.9801	0.0025	0.9204	0	0	0.0796	0.2926	0.6924	0	0.0149	1	0	0	0	0	0	0.9776	0.0224
motif0390	HNRNPA1	8	0.01	0.4209	0.4591	0.11	0.92	0	0	0.08	0	0	0.9975	0.0025	0.0075	0	0.91	0.0825	0	0	0.5772	0.4228	0.4149	0.4526	0.0325	0.1	0.965	0	0	0.035	0	0	1	0
motif0391	HNRNPA1	10	0.3172	0	0	0.6828	0.0475	0	0.569	0.3835	0.241	0	0	0.759	0.2081	0	0.0825	0.7094	0.5199	0	0	0.4801	0.6327	0	0.3098	0.0575	0.0475	0	0	0.9525	0.0725	0	0.2559	0.6716	0.1637	0	0.0025	0.8338	0.4951	0	0	0.5049
motif0392	HNRNPA1	8	0.7642	0.0847	0	0.151	0	0	1	0	0.4249	0.1437	0.2215	0.21	0.7421	0	0	0.2579	0	0	1	0	0.2726	0.5837	0.0258	0.1179	0.8269	0.0074	0	0.1658	0	0	1	0
motif0393	HNRNPA1	8	0.588	0.01	0.2977	0.1044	0.1574	0	0.8351	0.0075	0.2143	0	0.7507	0.035	0.035	0	0.9625	0.0025	0.9225	0	0	0.0775	0.2731	0.7269	0	0	0.99	0	0.01	0	0	0	0.94	0.06
motif0394	HNRNPA1	8	0.3157	0	0.546	0.1384	0	0	1	0	0.0398	0.3303	0.4352	0.1947	0	0	0.0149	0.9851	0	0	0.908	0.092	0	0.0597	0.7484	0.1919	0.005	0	0.749	0.246	0.005	0	0.995	0
motif0395	HNRNPA1	8	0.92	0	0	0.08	0	0	1	0	0.085	0	0.443	0.472	0	0	0.89	0.11	0.7525	0.0975	0	0.15	0.8575	0	0.005	0.1375	0	0	0.7013	0.2987	0	0	0.4804	0.5196
motif0396	HNRNPA1	8	0.8157	0	0	0.1843	0	0	1	0	0.5674	0.0761	0.1923	0.1642	0.7677	0	0	0.2323	0	0	1	0	0.5536	0.3343	0.0521	0.0601	0.8318	0	0	0.1682	0	0	1	0
motif0397	HNRNPA1	8	0.9502	0	0.0299	0.0199	0.2453	0	0.7274	0.0274	0.2369	0	0.681	0.0821	0.3449	0	0.6551	0	0.9776	0	0	0.0224	0.6444	0.3407	0	0.0149	1	0	0	0	0	0	0.9104	0.0896
motif0398	HNRNPA1	8	0.518	0	0.273	0.2089	0	0	0.995	0.005	0.05	0.5104	0.2344	0.2052	0	0	0	1	0	0	0.9425	0.0575	0	0.03	0.8425	0.1275	0.04	0	0.5548	0.4052	0.0925	0	0.9075	0
motif0399	HNRNPA1	8	0.8471	0.0293	0	0.1237	0	0	1	0	0.4061	0.1757	0.2782	0.1399	0.8015	0	0	0.1985	0	0	1	0	0.3026	0.5444	0.1041	0.0488	0.821	0.013	0	0.166	0	0	1	0
motif0400	HNRNPA1	8	0.99	0	0.005	0.005	0.5369	0	0.4131	0.05	0.2225	0	0.74	0.0375	0.8225	0	0.1775	0	0.9975	0	0	0.0025	0.91	0.055	0	0.035	1	0	0	0	0.155	0	0.685	0.16
motif0401	HNRNPA1	8	0.518	0	0.273	0.2089	0	0	0.995	0.005	0.05	0.5104	0.2344	0.2052	0	0	0	1	0	0	0.9425	0.0575	0	0.03	0.8425	0.1275	0.04	0	0.5548	0.4052	0.0925	0	0.9075	0
motif0402	HNRNPA1	8	0.8471	0.0293	0	0.1237	0	0	1	0	0.4061	0.1757	0.2782	0.1399	0.8015	0	0	0.1985	0	0	1	0	0.3026	0.5444	0.1041	0.0488	0.821	0.013	0	0.166	0	0	1	0
motif0403	HNRNPA1	8	0.99	0	0.005	0.005	0.5369	0	0.4131	0.05	0.2225	0	0.74	0.0375	0.8225	0	0.1775	0	0.9975	0	0	0.0025	0.91	0.055	0	0.035	1	0	0	0	0.155	0	0.685	0.16
motif0404	HNRNPA2B1	10	0.0144	0.9594	0.013	0.0132	0.0169	0.0157	0.0102	0.9571	0.9553	0.0084	0.021	0.0153	0.0132	0.0132	0.9617	0.0118	0.958	0.0114	0.0183	0.0123	0.0151	0.9599	0.013	0.0121	0.0144	0.0139	0.0102	0.9615	0.9454	0.0093	0.0279	0.0174	0.0128	0.0114	0.9617	0.0141	0.9629	0.0109	0.013	0.0132
motif0405	HNRNPA2B1	7	0.1469	0.0533	0.6474	0.1523	0.0291	0.0291	0.0291	0.9126	0.9838	0.0054	0.0054	0.0054	0.0054	0.0054	0.9838	0.0054	0.0054	0.0054	0.9838	0.0054	0.0054	0.0054	0.9838	0.0054	0.8297	0.0412	0.0412	0.088
motif0406	HNRNPA2B1	7	0.1469	0.0533	0.6474	0.1523	0.0291	0.0291	0.0291	0.9126	0.9838	0.0054	0.0054	0.0054	0.0054	0.0054	0.9838	0.0054	0.0054	0.0054	0.9838	0.0054	0.0054	0.0054	0.9838	0.0054	0.8297	0.0412	0.0412	0.088
motif0407	HNRNPA2B1	7	0.1469	0.0533	0.6474	0.1523	0.0291	0.0291	0.0291	0.9126	0.9838	0.0054	0.0054	0.0054	0.0054	0.0054	0.9838	0.0054	0.0054	0.0054	0.9838	0.0054	0.0054	0.0054	0.9838	0.0054	0.8297	0.0412	0.0412	0.088
motif0408	HNRNPA2B1	8	0	0.7592	0	0.2408	0.0916	0.7355	0	0.1729	0	0	0	1	0.0305	0.139	0.7457	0.0848	0.0441	0.3816	0.0203	0.554	0	0.8542	0.0136	0.1322	0.0475	0.0916	0	0.861	0	0.6792	0.314	0.0068
motif0409	HNRNPA2B1	10	0	0.447	0.553	0	0.127	0.5403	0.2061	0.1267	0.058	0.0851	0.7679	0.089	0.1522	0.5732	0.2282	0.0464	0.0387	0.6842	0.0851	0.192	0	0.5041	0.3837	0.1122	0.0077	0.4103	0.402	0.18	0.0309	0.2322	0.5943	0.1425	0	0.2964	0.7036	0	0.0774	0.6531	0.2115	0.058
motif0410	HNRNPA2B1	9	0.3239	0.0321	0.0071	0.6369	0.2749	0	0.6965	0.0285	0.1873	0	0.6475	0.1652	0.4404	0	0.5168	0.0428	0.4109	0.0107	0.4733	0.1051	0.596	0.21	0.194	0	0	0	0	1	0.057	0	0.943	0	0.199	0	0.801	0
motif0411	HNRNPA2B1	8	0.025	0.97	0.005	0	0.115	0	0.0175	0.8675	0	0.05	0.4524	0.4976	0.025	0.5606	0	0.4144	0.1625	0.4706	0	0.3669	0.09	0.91	0	0	0.8425	0	0	0.1575	0	0	1	0
motif0412	HNRNPA2B1	8	0	0.9428	0.0398	0.0174	0.1393	0	0.0174	0.8433	0	0	0.5777	0.4223	0.0149	0.2861	0	0.6989	0.284	0.0821	0.0025	0.6314	0.0075	0.8881	0	0.1045	0.7064	0	0	0.2936	0	0	0.99	0.01
motif0413	HNRNPA2B1	7	0.1475	0	0	0.8525	0.035	0	0.965	0	0.005	0.8525	0.1325	0.01	1	0	0	0	0.005	0.015	0.7287	0.2513	0.04	0	0.0325	0.9275	0.02	0	0.3448	0.6352
motif0414	HNRNPA2B1	8	0.005	0	0.5483	0.4467	0.0622	0	0.9328	0.005	0.5476	0	0.0423	0.4102	0.102	0	0.6739	0.2241	0.0995	0	0.7687	0.1318	0.005	0.9527	0.0423	0	0.5161	0	0	0.4839	0	0	1	0
motif0415	HNRNPA2B1	8	0	0.785	0	0.215	0.0425	0.4944	0	0.4631	0	0.085	0	0.915	0.0125	0.5718	0.07	0.3457	0	0.3713	0	0.6287	0	0.85	0	0.15	0.025	0.1275	0	0.8475	0	0.9975	0	0.0025
motif0416	HNRNPA2B1	8	0.1832	0	0.6918	0.125	0.115	0.755	0	0.13	0.3121	0	0	0.6879	0	0	1	0	0.0975	0.5131	0.3594	0.03	0.9925	0	0	0.0075	0.0125	0	0.9725	0.015	0.035	0	0.4133	0.5517
motif0417	HNRNPA2B1	8	0.3515	0	0.0525	0.596	0.005	0	0.995	0	0.0675	0	0.9325	0	0.845	0.03	0.0875	0.0375	0.9925	0.0075	0	0	0.1025	0	0.3344	0.5631	0.1725	0	0.8275	0	0.5261	0	0.4739	0
motif0418	HNRNPA2B1	8	0	0.785	0	0.215	0.0425	0.4944	0	0.4631	0	0.085	0	0.915	0.0125	0.5718	0.07	0.3457	0	0.3713	0	0.6287	0	0.85	0	0.15	0.025	0.1275	0	0.8475	0	0.9975	0	0.0025
motif0419	HNRNPA2B1	8	0.1832	0	0.6918	0.125	0.115	0.755	0	0.13	0.3121	0	0	0.6879	0	0	1	0	0.0975	0.5131	0.3594	0.03	0.9925	0	0	0.0075	0.0125	0	0.9725	0.015	0.035	0	0.4133	0.5517
motif0420	HNRNPA2B1	8	0.3515	0	0.0525	0.596	0.005	0	0.995	0	0.0675	0	0.9325	0	0.845	0.03	0.0875	0.0375	0.9925	0.0075	0	0	0.1025	0	0.3344	0.5631	0.1725	0	0.8275	0	0.5261	0	0.4739	0
motif0421	HNRNPC	8	0.0348	0	0.005	0.9602	0.0323	0.0124	0	0.9552	0	0.0721	0	0.9279	0.0473	0.6531	0.2996	0	0	0	0	1	0.0199	0.0672	0	0.9129	0	0.0124	0	0.9876	0	0.2104	0.143	0.6465
motif0422	HNRNPC	10	0.0042	0	0	0.9958	0.0808	0	0	0.9192	0.1542	0.0604	0.0419	0.7435	0	0.0008	0	0.9992	0.0695	0.0716	0.3454	0.5134	0	0	0	1	0.6278	0	0.0008	0.3714	0	0.0308	0	0.9692	0.019	0	0.0008	0.9802	0	0	0.0017	0.9983
motif0423	HNRNPC	10	0.0139	0.6167	0.235	0.1343	0.0051	0.8594	0.0075	0.128	0.0192	0.9107	0.0176	0.0525	0.9153	0.005	0.0368	0.0429	0.0405	0.0233	0.9152	0.021	0.0527	0.1428	0.7966	0.0078	0.0551	0.868	0.0378	0.0391	0.0159	0	0.0163	0.9678	0.0561	0	0.9194	0.0245	0.0435	0.0307	0.9	0.0258
motif0424	HNRNPC	10	0.0389	0	0.9583	0.0028	0.9615	0	0.0176	0.0209	0.0159	0.0046	0.9768	0.0028	0.8145	0	0.1692	0.0163	0.0212	0.732	0.0237	0.2232	0.4913	0	0.4958	0.0129	0.0605	0.0209	0.907	0.0116	0.5224	0.0178	0.4315	0.0283	0.0705	0.0135	0.9032	0.0128	0	0.0338	0.1131	0.8531
motif0425	HNRNPC	10	0.0022	0.3269	0.0022	0.6686	0	0.8605	0.0011	0.1384	0.72	0.0045	0.2372	0.0383	0	0.9833	0	0.0167	0.01	0.5374	0	0.4526	0.4507	0.3604	0.1678	0.0211	0	0.0857	0	0.9143	0.0167	0.0045	0.9788	0	0	0.343	0	0.657	0.0022	0.5194	0.0078	0.4706
motif0426	HNRNPC	10	0.8733	0	0.1267	0	0.0515	0.0168	0.8977	0.034	0.0187	0.0346	0.0373	0.9094	0.1052	0	0.8735	0.0213	0	0.8899	0.0099	0.1001	0.9113	0.0044	0.0681	0.0162	0.1484	0	0.8437	0.0079	0	0.0205	0.0116	0.9679	0	0.0037	0.9963	0	0.0621	0.0355	0.8741	0.0283
motif0427	HNRNPC	10	0.0908	0.009	0.8399	0.0603	0.1024	0.0138	0.87	0.0137	0.8974	0.0135	0.0765	0.0126	0.0434	0.3531	0.0179	0.5856	0.0126	0.1564	0	0.831	0.8266	0.0382	0.0432	0.0921	0	0.9131	0	0.0869	0.9537	0	0.0155	0.0308	0	0.0062	0.9938	0	0.1015	0.0163	0.8471	0.0351
motif0428	HNRNPC	8	0	0.8059	0.1891	0.005	0.09	0.7359	0.1366	0.0375	0.6334	0.1584	0.045	0.1632	0	0.0525	0.9475	0	0	0.3713	0.6287	0	0.0225	0.885	0.0925	0	0.005	0.0978	0.1719	0.7253	0	0.07	0.93	0
motif0429	HNRNPC	8	0	0	1	0	0	1	0	0	0.4457	0	0.0158	0.5385	0	0	1	0	0.0059	0.0138	0.5375	0.4428	0.0929	0	0.9071	0	0.3002	0	0.6998	0	0	0.429	0	0.571
motif0430	HNRNPC	8	0.0055	0.0027	0.9506	0.0412	0.0466	0.0604	0.8573	0.0357	0.8087	0.0384	0.1474	0.0055	0.0192	0	0.9808	0	0.0027	0	0.3768	0.6205	0.0521	0	0.9479	0	0.0219	0.6389	0.2925	0.0466	0.9094	0.0055	0.0851	0
motif0431	HNRNPC	10	0	0	0	1	0.0923	0	0	0.9077	0.094	0	0	0.906	0.1047	0	0	0.8953	0.1221	0	0	0.8779	0.2574	0.073	0.1145	0.5551	0	0	0	1	0	0	0	1	0.0034	0	0	0.9966	0	0	0	1
motif0432	HNRNPC	26	0.0124	0.023	0.3469	0.6177	0.0466	0.2255	0.4144	0.3136	0.2665	0.4132	0.2025	0.1177	0.8144	0.0675	0.0472	0.0709	0.0501	0.4194	0.3686	0.1619	0.3286	0.231	0.0211	0.4193	0.0251	0.8832	0.0498	0.042	0.0405	0.879	0.0163	0.0643	0.8943	0.0101	0.027	0.0685	0.0286	0.0435	0.8727	0.0552	0.0504	0.8621	0.0316	0.056	0.1205	0.7374	0.0123
motif0433	HNRNPC	10	0.6603	0.0051	0.2853	0.0494	0.0494	0	0.9506	0	0	0.4345	0.0341	0.5313	0.0935	0.0059	0.4957	0.4049	0	0.968	0	0.032	0.9713	0.0017	0.027	0	0.0728	0.3908	0.5364	0	0	0.011	0	0.989	0.0216	0	0.9784	0	0.0609	0.3644	0.5366	0.038
motif0434	HNRNPC	10	0.0158	0	0.9829	0.0013	0.8112	0	0.1748	0.014	0	0.7272	0.0556	0.2172	0.5864	0.0055	0.3861	0.022	0.0429	0.0612	0.884	0.0119	0.5732	0	0.4083	0.0185	0.0647	0.0013	0.9327	0.0013	0	0.0617	0	0.9383	0	0.7741	0.0141	0.2118	0.0121	0.0394	0.0034	0.945
motif0435	HNRNPC	10	0	0	0	1	0.1065	0	0.0061	0.8874	0.0592	0.007	0	0.9338	0.0375	0.0296	0.1716	0.7613	0.0192	0.3033	0.2522	0.4254	0.274	0.0026	0	0.7234	0.0105	0.0017	0	0.9878	0.0078	0	0.0061	0.9861	0.0626	0.0904	0.0684	0.7786	0.0968	0.0957	0.1336	0.6739
motif0436	HNRNPC	9	0	0.6085	0.0416	0.3499	0.3946	0.0188	0.5395	0.0472	0	0.9928	0.0024	0.0048	0.0066	0.0319	0.0231	0.9384	0.0739	0.8075	0.1098	0.0089	0	0.0166	0	0.9834	0.0024	0.0333	0.9643	0	0.0085	0	0	0.9915	0.0357	0.6411	0	0.3231
motif0437	HNRNPC	10	0	0.7198	0.0367	0.2435	0.0025	0.9295	0.005	0.063	0.005	0.0632	0.0157	0.9161	0.0025	0.8618	0.0025	0.1332	0.2889	0.2794	0.2224	0.2094	0.4385	0.0326	0.5289	0	0.1861	0.7754	0.0272	0.0113	0.0025	0.9808	0	0.0167	0.0075	0.0791	0.0025	0.9109	0.0075	0.9228	0.0377	0.032
motif0438	HNRNPC	8	0.3661	0.0024	0.6244	0.0071	0	0.3948	0	0.6052	0.0569	0.0521	0.891	0	1	0	0	0	0	0	0	1	0.0024	0.9976	0	0	0.0592	0.0118	0	0.9289	0.0024	0.6778	0.0071	0.3127
motif0439	HNRNPC	10	0	0	0.8503	0.1497	0.0963	0.0624	0.7055	0.1358	0.1167	0.0901	0.6028	0.1903	0.0854	0.0075	0.6786	0.2285	0.015	0.0428	0.842	0.1002	0	0.336	0.6315	0.0325	0.3352	0.0125	0.1948	0.4574	0.005	0.0025	0.97	0.0225	0.1541	0	0.6671	0.1788	0.0425	0.1077	0.8498	0
motif0440	HNRNPC	8	0	0.0177	0	0.9823	0.0177	0.0106	0.9717	0	0	0	0	1	0	0.6333	0	0.3667	0.4941	0.0106	0.4812	0.0141	0	0.9806	0	0.0194	0	0.9735	0	0.0265	0.0517	0.7767	0	0.1716
motif0441	HNRNPC	8	0	0	0	1	0.1199	0	0.0129	0.8672	0.0415	0.0037	0	0.9548	0.0581	0	0.5554	0.3865	0.0037	0.059	0	0.9373	0.0268	0	0.0101	0.9631	0.012	0.0055	0	0.9825	0.0221	0.0166	0.0535	0.9077
motif0442	HNRNPC	10	0	0	0	1	0.0444	0.8055	0	0.1501	0.1566	0.3559	0.0444	0.4431	0	0.418	0	0.582	0.0409	0.2464	0.0239	0.6887	0	0.8055	0	0.1945	0	0.377	0	0.623	0.1058	0.2888	0.0478	0.5577	0	0.4036	0.0375	0.5589	0	0.7679	0	0.2321
motif0443	HNRNPC	10	0	0	0	1	0	0	0	1	0	0	0	1	0.1031	0.1103	0	0.7865	0.1361	0	0	0.8639	0.2628	0	0.1597	0.5775	0	0	0	1	0.0281	0	0	0.9719	0	0	0	1	0	0	0	1
motif0444	HNRNPC	10	0.049	0.0147	0.916	0.0203	0.9488	0.014	0.0336	0.0036	0.0259	0.012	0.9621	0	0.9178	0	0.0609	0.0213	0.0072	0.6715	0.0148	0.3065	0.4186	0.0119	0.5449	0.0247	0.0543	0.0171	0.9063	0.0222	0.5678	0.0253	0.3777	0.0292	0.067	0.0101	0.9102	0.0127	0	0.0472	0.0338	0.919
motif0445	HNRNPC	10	0.0018	0.902	0.0384	0.0579	0.0076	0.0246	0	0.9678	0.0307	0.6009	0.0524	0.3161	0.4228	0.0384	0.4297	0.1091	0	0.9503	0.0018	0.048	0.0282	0.0385	0.0027	0.9306	0.0576	0.7217	0.1792	0.0415	0.0018	0.0027	0	0.9955	0.0304	0.0482	0.8829	0.0386	0	0.0043	0.0367	0.959
motif0446	HNRNPC	10	0.9015	0.0077	0.0824	0.0084	0.0628	0.0135	0.9028	0.021	0	0.0283	0.0401	0.9315	0.0889	0.0118	0.8743	0.025	0.0076	0.9332	0.0069	0.0523	0.9134	0.0145	0.0505	0.0215	0.1664	0.0065	0.8195	0.0076	0	0.0186	0.027	0.9545	0.0304	0	0.9638	0.0058	0.1076	0.0288	0.8294	0.0342
motif0447	HNRNPC	8	0	0	0	1	0.1502	0	0.0036	0.8462	0.0144	0	0	0.9856	0.0809	0.5971	0.0054	0.3165	0.0018	0	0	0.9982	0.0468	0.0018	0	0.9514	0.0027	0	0	0.9973	0.054	0.0018	0	0.9442
motif0448	HNRNPC	10	0.0025	0.7473	0.0208	0.2294	0.0025	0.9392	0	0.0583	0.8889	0.0075	0.0319	0.0716	0.005	0.929	0	0.066	0.0025	0.871	0	0.1265	0.7092	0.0732	0.2176	0	0	0.4487	0	0.5513	0.236	0.0744	0.6635	0.0261	0.0565	0.6843	0.0025	0.2567	0	0.7464	0	0.2536
motif0449	HNRNPC	10	0.1077	0	0.8441	0.0481	0.0745	0	0.8606	0.0649	0.9023	0.0268	0.0481	0.0228	0.0521	0.2838	0.0757	0.5884	0	0.1414	0	0.8586	0.8124	0.0287	0.0435	0.1154	0	0.7891	0.0655	0.1454	0.9269	0	0.0157	0.0574	0.0309	0	0.9052	0.064	0.0825	0.0192	0.8663	0.032
motif0450	HNRNPC	10	0.0529	0	0.0564	0.8907	0.0423	0.0247	0.0705	0.8625	0.0987	0.0282	0.0599	0.8132	0	0.0176	0.0494	0.933	0.0141	0.0176	0.9612	0.0071	0	0	0	1	0.311	0.0035	0.1963	0.4892	0	0.0635	0.1591	0.7774	0.1005	0.0282	0.2864	0.5849	0	0	0.1148	0.8852
motif0451	HNRNPC	8	0.0125	0	0	0.9875	0.03	0.2853	0	0.6847	0.0225	0.0425	0	0.935	0.0025	0.815	0	0.1825	0	0.055	0	0.945	0	0.12	0	0.88	0.0025	0.025	0	0.9725	0	0.05	0	0.95
motif0452	HNRNPC	10	0	0	0	1	0.0146	0	0	0.9854	0	0	0	1	0.1795	0	0.1624	0.6581	0.1005	0.0451	0	0.8544	0.2577	0.0798	0.1935	0.4691	0	0	0	1	0.2328	0	0.0293	0.7379	0	0	0	1	0	0	0	1
motif0453	HNRNPC	10	0.0348	0.6048	0.223	0.1374	0.0115	0.853	0.0031	0.1323	0	0.9325	0.0098	0.0577	0.904	0.0291	0.0369	0.03	0.02	0.0032	0.9537	0.0231	0.0559	0.0881	0.8337	0.0222	0.0663	0.8841	0.0057	0.044	0.0157	0.0085	0.0154	0.9603	0.082	0.0063	0.8748	0.0368	0.065	0.0384	0.8566	0.0401
motif0454	HNRNPC	10	0.0372	0.0019	0.9369	0.024	0.9442	0	0.0221	0.0337	0.0142	0	0.9858	0	0.9359	0.0019	0.0603	0.0019	0.0119	0.616	0.0136	0.3585	0.4312	0.0019	0.5465	0.0204	0.0702	0.0246	0.8879	0.0174	0.4634	0.0069	0.4988	0.0308	0.0553	0.0191	0.8983	0.0273	0.0477	0.0327	0.0393	0.8802
motif0455	HNRNPC	10	0.0019	0.5662	0.0019	0.43	0	0.9905	0	0.0095	0.877	0	0.123	0	0	0.9943	0	0.0057	0.0019	0.6632	0	0.3349	0.5442	0.1976	0.2449	0.0134	0	0.3013	0	0.6987	0.159	0.0019	0.8391	0	0	0.5462	0.0057	0.4481	0	0.6432	0.0038	0.353
motif0456	HNRNPC	10	0.8656	0.0312	0.1031	0	0.1501	0.0674	0.763	0.0196	0.0669	0.0081	0.0172	0.9078	0.1118	0	0.8728	0.0154	0.0449	0.8184	0.0064	0.1303	0.8313	0.004	0.073	0.0918	0.1163	0	0.8812	0.0025	0	0.0205	0.0412	0.9383	0.1013	0	0.8741	0.0246	0.1135	0.047	0.7629	0.0767
motif0457	HNRNPC	8	0	0	0	1	0.0916	0	0	0.9084	0.0621	0	0	0.9379	0	0	0	1	0.6102	0	0.0124	0.3773	0	0	0	1	0.0652	0	0	0.9348	0	0	0	1
motif0458	HNRNPC	10	0.1234	0.0165	0.8551	0.005	0.047	0.0213	0.8956	0.0361	0.8982	0	0.1018	0	0.0419	0.3377	0.0499	0.5706	0.0202	0.1538	0	0.826	0.8131	0	0.0961	0.0909	0	0.8146	0.0488	0.1366	0.9332	0.0025	0.036	0.0282	0.0279	0.0137	0.9584	0	0.1456	0.0025	0.8072	0.0447
motif0459	HNRNPC	10	0.005	0.8411	0.0135	0.1403	0.0194	0	0	0.9806	0.0025	0.3644	0.0908	0.5423	0.2537	0.0358	0.5192	0.1913	0.0025	0.9073	0.005	0.0852	0.0642	0.0422	0	0.8937	0.0551	0.6539	0.1218	0.1692	0	0.0086	0	0.9914	0.0423	0.1081	0.7419	0.1077	0.0025	0.005	0.0167	0.9758
motif0460	HNRNPC	10	0.0045	0	0.1074	0.8882	0.0156	0	0.0863	0.8981	0	0.0342	0.0288	0.9369	0.0089	0.0045	0.0089	0.9777	0	0.2754	0.7246	0	0.0572	0.1371	0.0231	0.7827	0.2098	0.0022	0.0711	0.7169	0.017	0	0.1597	0.8233	0.0215	0.0774	0.2048	0.6963	0	0.0022	0.1142	0.8836
motif0461	HNRNPC	8	0.1543	0.1924	0.6533	0	0.01	0	0	0.99	0.1032	0	0.8968	0	0	0.8714	0.0175	0.1111	0.9411	0	0.0589	0	0.045	0.0025	0.9525	0	0.03	0.0025	0	0.9675	0.0804	0	0.8971	0.0225
motif0462	HNRNPC	8	0.1316	0.1985	0.6699	0	0.01	0	0	0.99	0.0989	0	0.9011	0	0	0.7979	0.0822	0.1199	0.9323	0	0.0677	0	0.0475	0	0.9525	0	0.0425	0.0025	0	0.955	0.0475	0.0075	0.935	0.01
motif0463	HNRNPC	8	0	0.7216	0.03	0.2484	0.5112	0.0025	0.4788	0.0075	0.005	0.0125	0.975	0.0075	0.3444	0	0.6406	0.015	0.02	0	0.98	0	0	0	0.005	0.995	0.02	0.6542	0	0.3258	0	0	0	1
motif0464	HNRNPC	8	0.0025	0.0025	0.02	0.975	0.04	0.0075	0.9425	0.01	0.0025	0.7771	0.1305	0.0899	0.9198	0	0.0777	0.0025	0.04	0	0.96	0	0.005	0.005	0	0.99	0.0882	0	0.9068	0.005	0.035	0.1322	0.7244	0.1084
motif0465	HNRNPC	8	0.7576	0	0.0226	0.2198	0.0549	0.0549	0.8578	0.0323	0.0323	0.7454	0.1835	0.0388	0.0711	0.0065	0	0.9224	0.042	0	0.9386	0.0194	0.0323	0.0097	0.9031	0.0549	0.0194	0.0129	0.9451	0.0226	0.8966	0.0517	0.0485	0.0032
motif0466	HNRNPD	9	0.9529	0.0055	0.036	0.0055	0.0055	0.0055	0.0248	0.9641	0.0055	0.0055	0.0324	0.9565	0.0055	0.0055	0.0206	0.9683	0.949	0.0055	0.0399	0.0055	0.0055	0.0055	0.0164	0.9726	0.0055	0.0055	0.026	0.9629	0.0055	0.0055	0.0562	0.9327	0.9403	0.0055	0.0486	0.0055
motif0467	HNRNPD	10	0	0.6972	0.3028	0	0.0572	0.551	0.272	0.1198	0.044	0.721	0.2212	0.0138	0.0526	0.8348	0.0746	0.0379	0.0848	0.4151	0.416	0.0841	0.0481	0.011	0.7005	0.2404	0.011	0.7939	0.1675	0.0275	0.011	0.6952	0.1826	0.1112	0.0028	0.6937	0.1802	0.1233	0	0.7587	0.2275	0.0138
motif0468	HNRNPD	8	0.0625	0	0.9375	0	0.0725	0.02	0.7495	0.158	0.005	0.5273	0.4652	0.0025	0.2473	0.04	0.05	0.6627	0	0	1	0	0.1	0.01	0.7032	0.1868	0.277	0.02	0.638	0.065	0	0.01	0.99	0
motif0469	HNRNPD	10	0.0489	0.0519	0	0.8992	0	0.314	0	0.686	0.5248	0.0175	0	0.4577	0	0.4346	0	0.5654	0.6695	0.0125	0	0.318	0	0.0586	0	0.9414	0.6012	0	0	0.3988	0	0.8534	0	0.1466	0.1105	0	0	0.8895	0	0.6524	0	0.3476
motif0470	HNRNPD	10	0	0.4759	0	0.5241	0	0.7385	0	0.2615	0.3543	0.4603	0	0.1854	0.1462	0.2683	0	0.5856	0	0.9375	0	0.0625	0.3389	0	0	0.6611	0	0.5946	0	0.4054	0	0.93	0	0.07	0.1568	0.5283	0	0.3149	0	0.7576	0	0.2424
motif0471	HNRNPD	10	0.0662	0.4295	0	0.5044	0.5284	0	0	0.4716	0.9725	0	0	0.0275	0	1	0	0	0.0399	0.0014	0.0014	0.9574	0.0511	0.2807	0	0.6682	0.2226	0	0	0.7774	0.4324	0.1201	0	0.4475	0.5899	0.0225	0	0.3876	0.915	0.0275	0	0.0575
motif0472	HNRNPD	8	0.0525	0	0.945	0.0025	0.08	0.025	0.7145	0.1805	0	0.5748	0.4252	0	0.2423	0.02	0.0425	0.6952	0	0	1	0	0.07	0.0025	0.7182	0.2093	0.2745	0.0175	0.6505	0.0575	0.0275	0	0.95	0.0225
motif0473	HNRNPD	8	0	1	0	0	0.005	0.2586	0	0.7364	0.1625	0.8375	0	0	0.0925	0.3894	0	0.5181	0.075	0.815	0	0.11	0.2587	0.3643	0	0.377	0.1275	0.81	0	0.0625	0	1	0	0
motif0474	HNRNPD	8	0.0525	0	0.945	0.0025	0.08	0.025	0.7111	0.1839	0	0.5951	0.4049	0	0.2475	0.02	0.0425	0.69	0	0	1	0	0.0675	0.0025	0.7125	0.2175	0.2465	0.0175	0.6785	0.0575	0.03	0	0.9475	0.0225
motif0475	HNRNPD	8	0	0.845	0.135	0.02	0.1025	0.6768	0	0.2207	0	1	0	0	0.7478	0	0	0.2522	0	0.095	0.905	0	0.5694	0	0.3581	0.0725	0	0.5223	0.4777	0	0.3547	0.6178	0.0275	0
motif0476	HNRNPD	8	0	0	0	1	0	0	0.2417	0.7583	0	0	0	1	0.9862	0	0.0138	0	0.6305	0.1312	0.1278	0.1105	1	0	0	0	0.4316	0	0	0.5684	0.7825	0	0	0.2175
motif0477	HNRNPD	8	0.03	0	0.9475	0.0225	0.1	0.05	0.6895	0.1605	0	0.5348	0.4652	0	0.2698	0.0375	0.025	0.6677	0	0	1	0	0.075	0.0475	0.6707	0.2068	0.3195	0	0.603	0.0775	0	0	0.9975	0.0025
motif0478	HNRNPD	8	0.03	0	0.9475	0.0225	0.1	0.05	0.6895	0.1605	0	0.5348	0.4652	0	0.2698	0.0375	0.025	0.6677	0	0	1	0	0.075	0.0475	0.6707	0.2068	0.3195	0	0.603	0.0775	0	0	0.9975	0.0025
motif0479	HNRNPF	10	0.0084	0.0096	0.9735	0.0084	0.9578	0.0102	0.0156	0.0164	0.0084	0.0085	0.9746	0.0084	0.0084	0.0091	0.9741	0.0084	0.937	0.0315	0.0187	0.0128	0.9572	0.0097	0.0177	0.0154	0.0084	0.0086	0.9745	0.0084	0.0084	0.0106	0.9726	0.0084	0.0282	0.0115	0.0228	0.9375	0.0084	0.009	0.9742	0.0084
motif0480	HNRNPF	9	0.0075	0.9769	0.008	0.0075	0.0075	0.0075	0.9774	0.0075	0.9059	0.0416	0.0311	0.0215	0.027	0.015	0.0282	0.9299	0.0075	0.0075	0.9774	0.0075	0.0075	0.0075	0.9774	0.0075	0.0075	0.0075	0.9774	0.0075	0.9366	0.0227	0.0275	0.0133	0.9371	0.021	0.0236	0.0183
motif0481	HNRNPF	7	0.0048	0.9856	0.0048	0.0048	0.0048	0.0048	0.0048	0.9856	0.0048	0.0048	0.9856	0.0048	0.0048	0.0048	0.9856	0.0048	0.0048	0.0048	0.9856	0.0048	0.0048	0.0048	0.9856	0.0048	0.0048	0.0048	0.0048	0.9856
motif0482	HNRNPF	8	0.823	0.0048	0.1673	0.0048	0.9856	0.0048	0.0048	0.0048	0.0048	0.0048	0.9856	0.0048	0.0048	0.0048	0.9856	0.0048	0.0048	0.0048	0.9856	0.0048	0.0048	0.0048	0.9856	0.0048	0.9856	0.0048	0.0048	0.0048	0.8305	0.0048	0.1599	0.0048
motif0483	HNRNPF	8	0.8819	0.0048	0.1085	0.0048	0.9198	0.0048	0.0705	0.0048	0.0048	0.0048	0.9856	0.0048	0.0048	0.0048	0.9856	0.0048	0.0048	0.9856	0.0048	0.0048	0.0048	0.0048	0.9856	0.0048	0.8609	0.0048	0.1295	0.0048	0.8624	0.0048	0.128	0.0048
motif0484	HNRNPF	8	0.0087	0.0307	0.9519	0.0087	0.0087	0.0226	0.9601	0.0087	0.0087	0.0224	0.9602	0.0087	0.0087	0.0226	0.9601	0.0087	0.0087	0.0423	0.9403	0.0087	0.0087	0.974	0.0087	0.0087	0.0087	0.0087	0.0087	0.974	0.0087	0.0087	0.974	0.0087
motif0485	HNRNPF	10	0.0084	0.938	0.0452	0.0084	0.0084	0.0084	0.9749	0.0084	0.0084	0.0085	0.9747	0.0084	0.0084	0.0084	0.9749	0.0084	0.0214	0.0572	0.906	0.0154	0.0207	0.0465	0.9142	0.0186	0.0084	0.0084	0.9749	0.0084	0.0084	0.0084	0.9749	0.0084	0.0084	0.0084	0.9749	0.0084	0.0084	0.9477	0.0356	0.0084
motif0486	HNRNPF	10	0.9541	0.0149	0.0076	0.0235	0.0155	0.0089	0.9625	0.013	0.0179	0.0091	0.9611	0.012	0.0174	0.0099	0.9587	0.0139	0.0184	0.0191	0.9523	0.0101	0.9569	0.0151	0.0076	0.0204	0.0184	0.0105	0.9583	0.0127	0.0175	0.0101	0.9604	0.012	0.0194	0.0099	0.956	0.0146	0.0178	0.0139	0.9565	0.0118
motif0487	HNRNPF	10	0.944	0.0125	0.0234	0.02	0.0082	0.0082	0.9754	0.0082	0.0082	0.0083	0.9753	0.0082	0.0082	0.0083	0.9753	0.0082	0.939	0.025	0.0228	0.0133	0.9492	0.0099	0.0254	0.0155	0.0082	0.0082	0.9754	0.0082	0.0082	0.0082	0.9754	0.0082	0.0082	0.0084	0.9752	0.0082	0.9416	0.0193	0.0237	0.0154
motif0488	HNRNPF	10	0.6045	0	0.3955	0	0.0547	0	0.9453	0	0.7093	0	0.2907	0	0.6564	0	0.3436	0	0.6648	0	0.3278	0.0075	0.167	0	0.686	0.147	0.7796	0.0199	0.1281	0.0724	0.4489	0	0.5511	0	0.9602	0	0.0398	0	0.6328	0	0.3672	0
motif0489	HNRNPF	8	0	0.9975	0	0.0025	0.0572	0.8234	0.0398	0.0796	0	0.8632	0.0547	0.0821	0.4567	0.5185	0.0249	0	0.01	0.3269	0.2247	0.4384	0.0572	0.4461	0.0547	0.442	0.0025	0.9652	0.005	0.0274	0	0.9453	0.0522	0.0025
motif0490	HNRNPF	8	0.1625	0.02	0.005	0.8125	0.1925	0	0.8075	0	0.5938	0	0.4037	0.0025	0	0	0	1	0.0025	0	0.9975	0	0.2938	0	0.6962	0.01	0.5546	0.0025	0	0.4429	0.2859	0	0.7141	0
motif0491	HNRNPF	8	0.0125	0.0025	0.005	0.98	0.1475	0	0.8225	0.03	0.0725	0.3475	0.2673	0.3127	0.0075	0	0	0.9925	0.005	0	0.995	0	0.055	0.045	0.0875	0.8125	0.4675	0	0	0.5325	0.005	0	0.88	0.115
motif0492	HNRNPF	8	0.065	0	0.0925	0.8425	0	0.995	0	0.005	0.9825	0	0	0.0175	0	0.0525	0.82	0.1275	0	0	0	1	0.0975	0	0.885	0.0175	0.3839	0.1955	0.0525	0.3681	0.3076	0.0775	0	0.6149
motif0493	HNRNPF	8	0.0021	0.1419	0.8538	0.0021	0.0021	0.0924	0.9033	0.0021	0.0021	0.1206	0.8751	0.0021	0.0021	0.1557	0.84	0.0021	0.0997	0.3688	0.5293	0.0021	0.0021	0.9936	0.0021	0.0021	0.0021	0.0021	0.0021	0.9936	0.0021	0.0021	0.9936	0.0021
motif0494	HNRNPM	7	0.0048	0.0048	0.9856	0.0048	0.9856	0.0048	0.0048	0.0048	0.9856	0.0048	0.0048	0.0048	0.0048	0.0048	0.9856	0.0048	0.0048	0.0048	0.9856	0.0048	0.9856	0.0048	0.0048	0.0048	0.9856	0.0048	0.0048	0.0048
motif0495	HNRNPM	9	0.1306	0.6631	0.1011	0.1053	0	0.7164	0.0505	0.2331	0	0.9832	0	0.0168	0.5329	0.08	0.0716	0.3155	0.0126	0.1179	0.7178	0.1516	0.0463	0.6542	0.0168	0.2826	0.3045	0.4817	0.0505	0.1633	0	0.5167	0.0505	0.4328	0	0.9031	0.0337	0.0632
motif0496	HNRNPM	8	0	0	0.0156	0.9844	0	0	0.6036	0.3964	0	0	0.0044	0.9956	0.0044	0.7778	0.2178	0	0	0	0.0022	0.9978	0	0	0.6828	0.3172	0	0	0	1	0	0	0.6929	0.3071
motif0497	HNRNPM	10	0	0.005	0.1919	0.8031	0	0.1874	0.4755	0.3371	0	0.0125	0.0663	0.9212	0	0	1	0	0.005	0.4352	0.2854	0.2745	0.1267	0.0374	0.015	0.8209	0	0	0.8195	0.1805	0.2758	0.1481	0.0866	0.4896	0	0	0.1247	0.8753	0	0	0.9238	0.0762
motif0498	HNRNPM	8	0.0098	0	0.0065	0.9837	0.1593	0	0.2802	0.5604	0	0	0.013	0.987	0	0	0	1	0.2211	0.6814	0	0.0975	0	0	0	1	0.117	0	0.5407	0.3422	0	0	0	1
motif0499	HNRNPM	10	0.1405	0.005	0.8042	0.0503	0.2137	0	0.6156	0.1707	0.2556	0.0445	0.6949	0.005	0.01	0.0632	0.5861	0.3407	0.0836	0.5069	0.2997	0.1099	0.01	0.0214	0.0476	0.921	0	0.005	0.995	0	0.3724	0.03	0.5901	0.0075	0	0.0025	0.9028	0.0947	0.0505	0.0025	0.7127	0.2343
motif0500	HNRNPM	8	0	0.0075	0.0124	0.9801	0.0547	0.0299	0	0.9154	0	0	0.995	0.005	0.2311	0.5842	0.135	0.0498	0.0498	0	0	0.9502	0.0149	0	0.0423	0.9428	0	0.0174	0.0473	0.9353	0.0199	0.0299	0.6394	0.3108
motif0501	HNRNPM	8	0	0.7821	0.01	0.208	0.9751	0	0.005	0.0199	0	0	0.8831	0.1169	0	0.0323	0.4306	0.537	0.0448	0.01	0.1802	0.7651	0.0622	0.5863	0.3515	0	0	0	0	1	0	0.0299	0.9453	0.0249
motif0502	HNRNPM	10	0	0	0.0621	0.9379	0.1091	0	0.443	0.4479	0	0.0149	0.9403	0.0448	0.5238	0.1225	0	0.3537	0.1252	0.0299	0.0802	0.7648	0.0025	0.4393	0.1603	0.3979	0.0982	0.7085	0.0382	0.1551	0.0373	0.005	0	0.9577	0	0.005	0.9273	0.0677	0	0.1119	0.5433	0.3448
motif0503	HNRNPM	8	0	0.7698	0.0025	0.2277	0.9975	0	0.0025	0	0	0	0.9204	0.0796	0.181	0.1873	0.4316	0.2001	0.3012	0.01	0.0149	0.674	0.1045	0.0498	0.7736	0.0721	0	0	0.01	0.99	0	0.0075	0.9925	0
motif0504	HNRNPM	7	0	0.9453	0	0.0547	0	0.9701	0.0149	0.0149	0.2628	0	0.0124	0.7247	0	0.005	0.995	0	0.0498	0.0149	0.8333	0.102	0	0.1891	0.7462	0.0647	0.0423	0.5483	0.0547	0.3547
motif0505	HNRNPM	8	0.0175	0.6819	0	0.3006	0.885	0	0.01	0.105	0	0	1	0	0.3175	0.57	0.0225	0.09	0.9575	0.0425	0	0	0	0	0.5281	0.4719	0.0825	0	0.0475	0.87	0.015	0	0.875	0.11
motif0506	HNRNPM	8	0	0.0325	0.055	0.9125	0.0675	0.0025	0.4103	0.5197	0	0.0275	0.9725	0	0.0725	0.9	0.015	0.0125	0	0	0.0225	0.9775	0	0.01	0.699	0.291	0.065	0.0025	0.5906	0.3419	0	0	0.7963	0.2037
motif0507	HNRNPM	8	0	0.7215	0	0.2785	0.9204	0	0	0.0796	0	0	0.9577	0.0423	0.0995	0.7488	0.0572	0.0945	0.5061	0.0672	0	0.4268	0	0.0398	0.495	0.4652	0	0	0	1	0	0	1	0
motif0508	HNRNPM	8	0	0.5281	0.015	0.4569	0	0.905	0	0.095	0	0.8775	0.0325	0.09	0	0.11	0	0.89	0	0.4585	0	0.5415	0.1711	0.045	0	0.7839	0	0.6257	0.3493	0.025	0	0.9025	0	0.0975
motif0509	HNRNPM	8	0.8	0.0075	0.1025	0.09	0.035	0	0.9425	0.0225	0.6227	0	0.3773	0	0.0725	0	0.9275	0	0.9775	0	0.0225	0	0.4599	0	0.2674	0.2726	0.2581	0	0.6844	0.0575	0.045	0	0.955	0
motif0510	HNRNPM	9	0	0.962	0.038	0	0.2455	0	0	0.7545	0.0075	0.4317	0.3963	0.1645	0.0125	0.9875	0	0	0.0672	0.8772	0.0531	0.0025	0.3161	0.064	0	0.62	0	0.3971	0.5798	0.023	0	0.8635	0.0025	0.134	0.1127	0.599	0.0075	0.2808
motif0511	HNRNPM	10	0.0539	0.0001	0.9459	0.0001	0.228	0.0001	0.7701	0.0018	0.3459	0.0032	0.6464	0.0045	0.4068	0.0019	0.5867	0.0046	0.5146	0.1432	0.3232	0.019	0.6924	0.0272	0.0507	0.2297	0.0108	0.0001	0.989	0.0001	0.0431	0.0001	0.9567	0.0001	0.2243	0.0009	0.7746	0.0001	0.566	0.0032	0.4288	0.002
motif0512	HNRNPM	10	0.0001	0.9563	0.0209	0.0227	0.0468	0.643	0.0551	0.2551	0.0478	0.8943	0.0104	0.0474	0.0001	0.9971	0.0001	0.0027	0.5388	0.0001	0.1754	0.2857	0.0164	0.734	0.2455	0.0041	0.0487	0.8792	0.0492	0.0228	0.0196	0.6739	0.0425	0.2641	0.0445	0.6835	0.1008	0.1712	0.0847	0.6633	0.0248	0.2273
motif0513	HNRNPM	10	0	0.0888	0	0.9112	0.0853	0.1902	0	0.7246	0.1714	0.0604	0	0.7682	0.0036	0.0924	0	0.9041	0.3277	0.5444	0	0.1279	0.0888	0.2784	0	0.6328	0.1209	0.0462	0	0.8329	0	0.0604	0	0.9396	0.1545	0.5249	0.0249	0.2957	0	0.6334	0	0.3666
motif0514	HNRNPM	10	0.3549	0.0001	0.6449	0.0001	0.3493	0.0111	0.6226	0.017	0.3797	0.0001	0.5429	0.0773	0.0153	0.1799	0.7827	0.0221	0.8541	0.0001	0.1457	0.0001	0.0503	0.6825	0.2671	0.0001	0.9506	0.0001	0.0001	0.0492	0.1521	0.0036	0.8213	0.023	0.3513	0.0001	0.632	0.0166	0.3306	0.0013	0.6668	0.0013
motif0515	HNRNPM	8	0.0018	0.6616	0	0.3366	0.0364	0.9636	0	0	0.0018	0.9982	0	0	0.4208	0	0.0255	0.5538	0.1145	0	0	0.8855	0.0036	0.9964	0	0	0.2645	0.7355	0	0	0	0.6345	0	0.3655
motif0516	HNRNPM	9	0.7529	0.1596	0	0.0875	0.865	0.0925	0	0.0425	0.3026	0.161	0	0.5363	0.9175	0.0625	0	0.02	0.4084	0.5116	0	0.08	0.178	0	0	0.822	0.5723	0.4002	0	0.0275	0.8475	0.015	0	0.1375	0.065	0.3936	0	0.5414
motif0517	HNRNPM	10	0	0.615	0	0.385	0.0175	0.733	0	0.2495	0.2515	0.5953	0.0387	0.1145	0	0.917	0.005	0.078	0.3305	0.6235	0	0.046	0.8119	0	0	0.1881	0.0175	0.4942	0.4658	0.0225	0	0.0075	0	0.9925	0.0734	0.5383	0.3708	0.0175	0	0.8052	0	0.1948
motif0518	HNRNPM	10	0.4311	0.5267	0	0.0423	0	0.8708	0	0.1292	0.1191	0.598	0.0674	0.2155	0	0.9375	0.02	0.0425	0.4688	0	0	0.5312	0.03	0.005	0.6801	0.2849	0.3078	0.3927	0	0.2996	0.0738	0.9012	0	0.025	0.7133	0.2592	0.01	0.0175	0	0.8146	0	0.1854
motif0519	HNRNPM	10	0.0073	0.5475	0.0073	0.4379	0.0728	0.6139	0.13	0.1833	0.0182	0.7508	0.0255	0.2055	0.6593	0.0218	0.0073	0.3116	0	0.0218	0.7208	0.2574	0.0036	0.3031	0	0.6933	0.0364	0	0.0073	0.9563	0	0.3372	0.4304	0.2323	0.04	0.4047	0	0.5552	0.0728	0.6703	0.04	0.2169
motif0520	HNRNPM	8	0	0.9335	0	0.0665	0.52	0.48	0	0	0	0.9507	0	0.0493	0.3723	0.5809	0.0049	0.0419	0.4025	0	0.0222	0.5754	0.0172	0.7922	0.0172	0.1734	0.0197	0.8941	0	0.0862	0	1	0	0
motif0521	HNRNPM	8	0.0197	0.7678	0.0074	0.2051	0.1831	0.6985	0.0123	0.1061	0.0049	0	0	0.9951	0	0	1	0	0	0	0	1	0.0172	0.7044	0.1328	0.1456	0.1918	0.7984	0	0.0099	0	0.8231	0	0.1769
motif0522	HNRNPM	8	0.0475	0.6537	0.005	0.2938	0.1424	0.8251	0.0225	0.01	0	0	0	1	0	0	0.9975	0.0025	0	0.0125	0	0.9875	0.0175	0.6071	0.2525	0.1229	0.065	0.7164	0	0.2186	0.0025	0.7698	0	0.2277
motif0523	HNRNPM	8	0.01	0.9	0	0.09	0.0225	0.9775	0	0	0.965	0	0	0.035	0	0.4724	0.2963	0.2313	0	0.95	0	0.05	0.3816	0.4092	0.0225	0.1867	0	1	0	0	0.835	0.09	0.005	0.07
motif0524	HNRNPM	8	0	0	0	1	0.045	0.1425	0.71	0.1025	0.16	0.1225	0	0.7175	0.05	0	0	0.95	0.0425	0.63	0.1	0.2275	0.1675	0.0475	0	0.785	0.04	0.1075	0.08	0.7725	0	0.005	0	0.995
motif0525	HNRNPM	7	0	0.9303	0.0697	0	0	0.9975	0.0025	0	0.6814	0.0373	0.0274	0.254	0.005	0	0.9378	0.0572	0	0.6658	0.1388	0.1954	0.01	0.8629	0.0899	0.0373	0	0.9876	0.01	0.0025
motif0526	HNRNPM	8	0	0.6748	0	0.3252	0	0.8174	0	0.1826	0.0043	0.9957	0	0	0	1	0	0	0.4053	0	0.0095	0.5852	0	0.5218	0.1912	0.287	0	0.9031	0	0.0969	0	1	0	0
motif0527	HNRNPM	8	0.0456	0.8804	0.037	0.037	0.094	0	0	0.906	0	0.0712	0.832	0.0968	0	0	0	1	0.0171	0.3877	0.5097	0.0854	0.1882	0.3095	0	0.5022	0.057	0.8718	0.0684	0.0028	0	0.1424	0	0.8576
motif0528	HNRNPU	9	0	0.01	0.015	0.975	0.04	0.0025	0.4455	0.512	0	0.01	0	0.99	0.2803	0.0125	0.5892	0.118	0.015	0	0.0025	0.9825	0.3307	0.1389	0.282	0.2484	0	0	0.0075	0.9925	0.0863	0.005	0.5782	0.3305	0	0	0	1
motif0529	HNRNPU	8	0	0.9925	0	0.0075	0	0.0896	0	0.9104	0	0.1219	0.4353	0.4428	0.0274	0.0025	0	0.9701	0	0.1468	0.0572	0.796	0	0.5495	0	0.4505	0	0.8682	0	0.1318	0	0.1642	0	0.8358
motif0530	HNRNPU	10	0.0297	0	0	0.9703	0.0396	0.0074	0.3609	0.592	0.0173	0	0	0.9827	0.3382	0.0074	0.3868	0.2676	0.0297	0	0	0.9703	0.7051	0.0619	0.0718	0.1612	0	0	0	1	0.2028	0	0.2919	0.5053	0.0371	0	0	0.9629	0.3785	0	0.0693	0.5522
motif0531	HNRNPU	8	0.055	0	0.9425	0.0025	0.0025	0	0.613	0.3845	0	0.2263	0.7737	0	0.249	0.0075	0	0.7436	0.0175	0	0.9825	0	0.075	0.1088	0	0.8162	0.0025	0	0.9925	0.005	0.0025	0.0375	0.7278	0.2322
motif0532	HNRNPU	10	0.0757	0	0	0.9243	0.1992	0	0.0252	0.7755	0.048	0.0682	0.0454	0.8384	0.55	0	0.0505	0.3996	0.1951	0.3738	0.005	0.4261	0.101	0	0.0555	0.8435	0.1559	0.0076	0.2508	0.5857	0.4484	0.0227	0.0379	0.491	0.3044	0	0	0.6956	0.0858	0	0	0.9142
motif0533	HNRNPU	8	0.4419	0	0.0223	0.5358	0.1188	0	0.8515	0.0297	0.6554	0	0.3446	0	0.4288	0	0.5539	0.0173	1	0	0	0	0.9356	0.0545	0	0.0099	0.8317	0	0	0.1683	0.0545	0	0.8812	0.0644
motif0534	HNRNPU	8	0.6584	0	0.1327	0.2089	0	0	1	0	0.0875	0	0.88	0.0325	0	0.3211	0.6639	0.015	0.965	0	0	0.035	0	0.5549	0.4451	0	0.8191	0	0.03	0.1509	0	0.0225	0.9775	0
motif0535	HNRNPU	8	0.5626	0	0.4329	0.0045	0.1131	0	0.8846	0.0023	0.1833	0	0.8167	0	1	0	0	0	0.2579	0	0.733	0.0091	0.5377	0	0.4623	0	0.8281	0	0.0204	0.1516	0.9118	0	0.0882	0
motif0536	HNRNPU	8	0.204	0	0.7885	0.0075	0.1614	0.739	0.0325	0.0671	0.7969	0	0.0225	0.1806	0	0	1	0	0.1366	0	0.8134	0.05	0	0.0375	0.95	0.0125	1	0	0	0	0.1227	0.0941	0.7756	0.0075
motif0537	HNRNPU	8	0.4242	0	0.5758	0	0.0125	0	0.98	0.0075	0.2488	0.025	0.5992	0.127	0.1442	0.7117	0.02	0.1241	0.1025	0.8975	0	0	0.3512	0.0075	0.04	0.6013	0	0	1	0	0.0025	0.005	0.99	0.0025
motif0538	HNRNPU	8	0	0	0	1	0	0	0.875	0.125	0.222	0.0425	0.6186	0.117	0.9575	0	0.0075	0.035	0.7203	0.05	0.2297	0	0.9725	0	0	0.0275	0.2539	0.0325	0.6636	0.05	0.2963	0	0.7012	0.0025
motif0539	HNRNPU	8	0.0675	0	0	0.9325	0.0825	0.025	0.7825	0.11	0.09	0.657	0.0225	0.2305	0.1125	0	0	0.8875	0.3839	0	0.5311	0.085	1	0	0	0	0.4945	0.4605	0.045	0	0.9175	0	0.0225	0.06
motif0540	HNRNPU	8	0.8693	0	0.1284	0.0023	0.1239	0	0.8647	0.0115	0.3261	0	0.6739	0	1	0	0	0	0.3672	0	0.6305	0.0023	0.3908	0	0.6092	0	0.8211	0	0.0849	0.094	0.9817	0	0.0183	0
motif0541	HNRNPU	8	0.6844	0	0.3082	0.0074	0.1103	0	0.8897	0	0.1814	0	0.8186	0	1	0	0	0	0.4635	0	0.5341	0.0025	0.8652	0	0.1348	0	0.5978	0	0.2894	0.1127	0.9461	0	0.0539	0
motif0542	HNRNPU	8	0.189	0	0.7046	0.1064	0	0	1	0	0.0743	0.5214	0.4043	0	0.5052	0	0	0.4948	0	0	0.9975	0.0025	0.0074	0.4635	0.5216	0.0074	0.0074	0	0	0.9926	0	0	1	0
motif0543	HNRNPU	8	0.0475	0	0	0.9525	0.03	0	0.7175	0.2525	0.075	0	0	0.925	0.085	0.0825	0.12	0.7125	0.0025	0	0	0.9975	0.095	0	0.6675	0.2375	0.0075	0	0	0.9925	0.0575	0	0.1375	0.805
motif0544	HNRNPU	8	0.6844	0	0.3082	0.0074	0.1103	0	0.8897	0	0.1814	0	0.8186	0	1	0	0	0	0.4635	0	0.5341	0.0025	0.8652	0	0.1348	0	0.5978	0	0.2894	0.1127	0.9461	0	0.0539	0
motif0545	HNRNPU	8	0.189	0	0.7046	0.1064	0	0	1	0	0.0743	0.5214	0.4043	0	0.5052	0	0	0.4948	0	0	0.9975	0.0025	0.0074	0.4635	0.5216	0.0074	0.0074	0	0	0.9926	0	0	1	0
motif0546	HNRNPU	8	0.0475	0	0	0.9525	0.03	0	0.7175	0.2525	0.075	0	0	0.925	0.085	0.0825	0.12	0.7125	0.0025	0	0	0.9975	0.095	0	0.6675	0.2375	0.0075	0	0	0.9925	0.0575	0	0.1375	0.805
motif0547	IGF2BP1	10	0	1	0	0	0.3701	0.2591	0	0.3708	0.0075	0.3315	0.0075	0.6535	0.005	0.8709	0	0.1241	0.3209	0.4228	0.0347	0.2216	0.0566	0.0933	0.0125	0.8376	0	0.9825	0	0.0175	0.1954	0.3524	0.005	0.4472	0.0503	0.3443	0.0225	0.5829	0	1	0	0
motif0548	IGF2BP1	10	0	0.8886	0.1029	0.0086	0.3206	0.3192	0.1742	0.186	0.1243	0.0814	0.5929	0.2014	0	0.9786	0.0214	0	0.2131	0.2417	0.1845	0.3606	0.0043	0.7342	0.2572	0.0043	0.1825	0.287	0.0986	0.432	0.0086	0.3097	0.5275	0.1543	0.0214	0.8157	0.0771	0.0857	0.0257	0.7171	0.2314	0.0257
motif0549	IGF2BP1	8	0	0.5813	0	0.4187	0.0073	0.1286	0	0.8641	0	0.1359	0.0049	0.8592	0	0.7597	0	0.2403	0	0.3304	0	0.6696	0	0	0	1	0	0.8131	0	0.1869	0	0.9782	0	0.0218
motif0550	IGF2BP1	8	0	0.9802	0	0.0198	1	0	0	0	0	0.0916	0	0.9084	0.2394	0.2984	0	0.4621	0.2194	0.1213	0	0.6593	0.1881	0	0	0.8119	0	0.9975	0	0.0025	0.7871	0.0272	0	0.1856
motif0551	IGF2BP1	8	0.085	0.5972	0.3003	0.0175	0.5261	0.05	0.0025	0.4214	0	0.497	0.0025	0.5005	0.17	0.005	0	0.825	0	1	0	0	0.1	0.005	0	0.895	0	0	1	0	0	0	0.1325	0.8675
motif0552	IGF2BP1	8	0.0795	0.0256	0.8807	0.0142	0.0114	0.1702	0.5589	0.2596	0.0852	0.0881	0.7131	0.1136	0	0.8437	0.1563	0	0.3573	0	0.0341	0.6086	0	0.0483	0.9517	0	0.0682	0	0.5613	0.3705	0	0	1	0
motif0553	IGF2BP1	8	0.0502	0.7689	0.0837	0.0971	0.3469	0.0201	0	0.633	0	0.181	0	0.819	0.789	0.0703	0	0.1406	0	1	0	0	0.6502	0	0	0.3498	0	0.0033	0.9397	0.0569	0.0938	0	0.1273	0.779
motif0554	IGF2BP1	7	0.105	0.895	0	0	0.055	0.945	0	0	0.1547	0.2798	0.0475	0.518	0	1	0	0	0.95	0.05	0	0	0.1325	0.0025	0.865	0	0.2753	0.0525	0.6422	0.03
motif0555	IGF2BP1	8	0.0705	0.0224	0.8366	0.0705	0	0.1186	0.7404	0.141	0.0481	0.0577	0.7116	0.1827	0	0.8013	0.1987	0	0.4147	0	0.0417	0.5436	0	0.0833	0.8718	0.0449	0.0032	0	0.4871	0.5097	0	0	1	0
motif0556	IGF2BP1	10	0.0809	0.0339	0.0665	0.8186	0	0	0.9957	0.0043	0.1041	0.1045	0	0.7914	0.1614	0.0218	0.7936	0.0232	0.0601	0	0	0.9399	0	0.0345	0.9425	0.023	0	0.0144	0.0132	0.9724	0.138	0	0.834	0.028	0.0112	0.0291	0	0.9596	0.0555	0.046	0.8921	0.0064
motif0557	IGF2BP1	10	0	0.0176	0.0029	0.9795	0.0455	0.1127	0	0.8418	0	0.2108	0	0.7892	0.0787	0.729	0	0.1923	0.0823	0.0264	0.0147	0.8766	0.0235	0.2899	0.0205	0.6661	0.0059	0.5189	0	0.4752	0.0059	0.0582	0	0.9359	0	0.2811	0	0.7189	0	0.6823	0	0.3177
motif0558	IGF2BP1	10	0	0.9242	0.0197	0.0561	0.0123	0.5682	0.0635	0.3559	0.0123	0.4374	0.2737	0.2766	0	0.9901	0.0025	0.0074	0.5558	0.1634	0.0481	0.2326	0.0049	0.1185	0.6398	0.2368	0	0.9852	0	0.0148	0.0452	0.5818	0.0557	0.3172	0	0.4487	0.1381	0.4133	0	1	0	0
motif0559	IGF2BP1	10	0	0.4341	0.1235	0.4424	0	0.5752	0	0.4248	0	0.9575	0.04	0.0025	0.1041	0	0.0025	0.8934	0	0.0854	0.7881	0.1265	0.005	0.2978	0.0075	0.6897	0.1035	0.7222	0.0125	0.1618	0	0.3562	0	0.6438	0	0.6628	0.0125	0.3247	0	0.6053	0	0.3947
motif0560	IGF2BP1	10	0	0.0685	0.9315	0	0.0926	0.2727	0.5405	0.0942	0.33	0.0075	0.4655	0.197	0.015	0.1895	0.7955	0	0	0.6407	0.3593	0	0.2161	0.1067	0.0759	0.6014	0	0.025	0.97	0.005	0	0.4461	0.5514	0.0025	0.2716	0.047	0.3704	0.3109	0.0225	0.04	0.9325	0.005
motif0561	IGF2BP1	8	0.0575	0.6576	0.2574	0.0275	0	1	0	0	0.005	0.4871	0	0.5079	0	0.98	0.02	0	0.7857	0	0	0.2143	0	0.0025	0.9975	0	0.1456	0.2843	0.5401	0.03	0.0925	0.795	0.0325	0.08
motif0562	IGF2BP1	7	0.0525	0.7349	0.1751	0.0375	0	0.92	0.0175	0.0625	0.0525	0.199	0	0.7485	0	0.99	0.01	0	0.87	0	0	0.13	0	0	1	0	0.3416	0	0.6584	0
motif0563	IGF2BP1	8	0.0139	0.0139	0	0.9722	0.1288	0.0835	0.7738	0.0139	0	0	0	1	0.0139	0.0174	0.6306	0.3381	0	0	0	1	0.08	0.0418	0.7599	0.1183	0	0	0	1	0.2582	0	0.6165	0.1253
motif0564	IGF2BP1	8	0	0.9325	0	0.0675	0.0325	0.9675	0	0	0.1171	0.4953	0	0.3876	0.015	0.895	0.0375	0.0525	0.1985	0.0575	0	0.744	0	0.5916	0.289	0.1194	0	0.95	0	0.05	0	0.8482	0	0.1518
motif0565	IGF2BP1	8	0.3699	0.03	0.5701	0.03	0	0.0025	0.9975	0	0.0875	0.3885	0.524	0	0.7925	0.02	0.065	0.1225	0	0	1	0	0.0025	0.7708	0.2267	0	0.5388	0.03	0.055	0.3762	0	0	1	0
motif0566	IGF2BP1	8	0.0139	0.0139	0	0.9722	0.1288	0.0835	0.7738	0.0139	0	0	0	1	0.0139	0.0174	0.6306	0.3381	0	0	0	1	0.08	0.0418	0.7599	0.1183	0	0	0	1	0.2582	0	0.6165	0.1253
motif0567	IGF2BP1	8	0.2794	0	0.7128	0.0078	0	0	1	0	0.2095	0.2173	0.5731	0	0.5926	0.0427	0.0854	0.2794	0	0	1	0	0.0078	0.5247	0.4675	0	0.2838	0.0078	0.1552	0.5532	0	0	1	0
motif0568	IGF2BP1	10	0	0.9968	0	0.0032	0.5292	0.2156	0.034	0.2212	0.0425	0.2009	0.2686	0.488	0	0.9862	0	0.0138	0.5685	0.2964	0.0329	0.1022	0.1909	0.0691	0.1785	0.5615	0	1	0	0	0.3253	0.2071	0.0074	0.4602	0.1418	0.3299	0.077	0.4512	0	1	0	0
motif0569	IGF2BP1	8	0.9875	0	0	0.0125	0.8675	0.1325	0	0	1	0	0	0	0.1225	0.307	0	0.5705	0.9025	0	0	0.0975	0.83	0.17	0	0	0.97	0	0	0.03	0.6109	0.08	0	0.3091
motif0570	IGF2BP2	7	0.7823	0.0883	0.086	0.0434	0.1999	0.7603	0.0199	0.0199	0.9755	0.0082	0.0082	0.0082	0.7535	0.0996	0.0082	0.1387	0.7985	0.0547	0.0082	0.1387	0.0547	0.929	0.0082	0.0082	0.9755	0.0082	0.0082	0.0082
motif0571	IGF2BP2	7	0.7823	0.0883	0.086	0.0434	0.1999	0.7603	0.0199	0.0199	0.9755	0.0082	0.0082	0.0082	0.7535	0.0996	0.0082	0.1387	0.7985	0.0547	0.0082	0.1387	0.0547	0.929	0.0082	0.0082	0.9755	0.0082	0.0082	0.0082
motif0572	IGF2BP2	7	0.7823	0.0883	0.086	0.0434	0.1999	0.7603	0.0199	0.0199	0.9755	0.0082	0.0082	0.0082	0.7535	0.0996	0.0082	0.1387	0.7985	0.0547	0.0082	0.1387	0.0547	0.929	0.0082	0.0082	0.9755	0.0082	0.0082	0.0082
motif0573	IGF2BP2	10	0	0.9826	0	0.0174	0.4211	0.213	0	0.3659	0.0025	0.2847	0.0025	0.7103	0.0323	0.7761	0	0.1915	0.2213	0.522	0	0.2568	0.0885	0.0425	0.0199	0.8491	0	0.9329	0	0.0671	0.2631	0.356	0	0.3809	0.0124	0.2582	0	0.7293	0	0.9925	0	0.0075
motif0574	IGF2BP2	8	0	0.0369	0	0.9631	0.1158	0	0	0.8842	0	0.7241	0	0.2759	0.1502	0	0	0.8498	0	0	0	1	0	0.0074	0	0.9926	0.0222	0	0	0.9778	0	0.8202	0	0.1798
motif0575	IGF2BP2	8	0	1	0	0	0.6588	0	0	0.3412	0	0.8625	0	0.1375	0.83	0	0	0.17	0	0.5894	0	0.4106	0.2938	0	0	0.7062	0	1	0	0	0.3328	0.115	0	0.5522
motif0576	IGF2BP2	8	0	0.0275	0	0.9725	0	0.0225	0	0.9775	0.01	0.0325	0.0075	0.95	0.0275	0.7175	0	0.255	0.085	0.06	0	0.855	0	0	0	1	0	0.05	0	0.95	0	0.3122	0	0.6878
motif0577	IGF2BP2	8	0	0.0075	0	0.9925	0.0075	0.0174	0	0.9751	0.005	0.0448	0.0423	0.908	0.0547	0.6493	0	0.296	0.0498	0.0622	0	0.8881	0	0.0025	0	0.9975	0	0.0448	0	0.9552	0	0.1343	0	0.8657
motif0578	IGF2BP2	8	0.125	0.2635	0	0.6115	0.0625	0	0.225	0.7125	0	0	0	1	0.14	0.085	0	0.775	0.0125	0.9775	0	0.01	0.3174	0	0	0.6826	0	0	0.995	0.005	0.0025	0	0.1425	0.855
motif0579	IGF2BP2	8	0	0.0075	0	0.9925	0.0075	0.0174	0	0.9751	0.005	0.0448	0.0423	0.908	0.0547	0.6493	0	0.296	0.0498	0.0622	0	0.8881	0	0.0025	0	0.9975	0	0.0448	0	0.9552	0	0.1343	0	0.8657
motif0580	IGF2BP2	8	0.0299	0.5801	0.0075	0.3826	0.1418	0.0373	0	0.8209	0	0.3176	0	0.6824	0.2341	0	0	0.7659	0	1	0	0	0.2635	0	0	0.7365	0	0.0622	0.9378	0	0	0.0174	0	0.9826
motif0581	IGF2BP2	10	0	0.2022	0	0.7978	0.0605	0.5085	0.0507	0.3803	0.004	0.0423	0	0.9536	0	0.52	0	0.48	0.0081	0.1804	0	0.8116	0.0141	0.0242	0	0.9617	0.0423	0.8649	0	0.0927	0.0081	0.233	0	0.7589	0.002	0.2841	0.0926	0.6213	0.002	0.3726	0	0.6254
motif0582	IGF2BP2	10	0	1	0	0	0.1051	0.6053	0.1735	0.116	0.0404	0.4019	0.4992	0.0584	0	0.9976	0	0.0024	0.2753	0.2558	0.2528	0.216	0.0127	0.1283	0.8379	0.021	0	0.9842	0.0024	0.0134	0.0676	0.7035	0.1036	0.1252	0.0164	0.4591	0.4645	0.06	0	0.9903	0.0073	0.0024
motif0583	IGF2BP2	8	0.0024	0.9171	0	0.0805	0	0.9927	0	0.0073	0.4736	0.3099	0.1629	0.0537	0.0707	0.5519	0	0.3774	0	1	0	0	0.4415	0	0.0146	0.5439	0.0049	0.9854	0	0.0098	0	1	0	0
motif0584	IGF2BP2	8	0.885	0	0.0075	0.1075	0.215	0	0	0.785	0.79	0.09	0.055	0.065	0.835	0	0.0025	0.1625	0.6197	0	0	0.3803	0.06	0.0275	0.145	0.7675	0.905	0	0	0.095	0.79	0	0	0.21
motif0585	IGF2BP2	10	0	0.3632	0.6368	0	0.0038	0.2407	0.7288	0.0267	0.0267	0.5115	0.3338	0.128	0	0.7371	0.2629	0	0.0344	0.0726	0.7394	0.1537	0.1388	0.5927	0.2533	0.0153	0	0.3533	0.6276	0.0191	0.0076	0.1713	0.8134	0.0076	0.0191	0.8188	0.143	0.0191	0	0.318	0.6744	0.0076
motif0586	IGF2BP2	8	0.3085	0	0	0.6915	0	0	1	0	0.1392	0.7216	0.1392	0	0.2784	0	0	0.7216	0	0	1	0	0.222	0.6388	0.1392	0	0.4809	0	0	0.5191	0	0	1	0
motif0587	IGF2BP2	8	0.3085	0	0	0.6915	0	0	1	0	0.1392	0.7216	0.1392	0	0.2784	0	0	0.7216	0	0	1	0	0.222	0.6388	0.1392	0	0.4809	0	0	0.5191	0	0	1	0
motif0588	IGF2BP2	8	0.2707	0	0	0.7293	0	0	1	0	0.1463	0.711	0.1427	0	0.3368	0	0	0.6632	0	0	1	0	0.2817	0.6086	0.1097	0	0.4813	0	0	0.5187	0	0	1	0
motif0589	IGF2BP2	7	0	0.0075	0.0025	0.99	0	0.4427	0.1219	0.4354	0	0	0	1	0	0.7886	0.194	0.0174	0	0	0	1	0	0.0771	0.7662	0.1567	0	0.1095	0	0.8905
motif0590	IGF2BP2	8	0	0.9579	0	0.0421	0	1	0	0	0	1	0	0	0.4857	0.0316	0	0.4828	0.007	0.4792	0.405	0.1087	0	0.8211	0	0.1789	0.1158	0.7018	0	0.1824	0	1	0	0
motif0591	IGF2BP2	8	0	0	0	1	0	0.5233	0.2615	0.2151	0	0	0	1	0.0295	0.1814	0.6119	0.1772	0	0	0	1	0.0042	0.1856	0.5866	0.2236	0	0.2447	0	0.7553	0.1392	0	0.2278	0.633
motif0592	IGF2BP3	7	0.8567	0.0806	0.0314	0.0314	0.1981	0.7439	0.0078	0.0502	0.8924	0.0496	0.0078	0.0502	0.6938	0.149	0.0078	0.1494	0.788	0.0548	0.0078	0.1494	0.0997	0.8847	0.0078	0.0078	0.9317	0.0527	0.0078	0.0078
motif0593	IGF2BP3	7	0.8567	0.0806	0.0314	0.0314	0.1981	0.7439	0.0078	0.0502	0.8924	0.0496	0.0078	0.0502	0.6938	0.149	0.0078	0.1494	0.788	0.0548	0.0078	0.1494	0.0997	0.8847	0.0078	0.0078	0.9317	0.0527	0.0078	0.0078
motif0594	IGF2BP3	7	0.8567	0.0806	0.0314	0.0314	0.1981	0.7439	0.0078	0.0502	0.8924	0.0496	0.0078	0.0502	0.6938	0.149	0.0078	0.1494	0.788	0.0548	0.0078	0.1494	0.0997	0.8847	0.0078	0.0078	0.9317	0.0527	0.0078	0.0078
motif0595	IGF2BP3	10	0	0.3136	0	0.6864	0.0928	0.1068	0	0.8004	0.0012	0.1955	0	0.8034	0.1401	0.1358	0	0.7241	0	0.8026	0	0.1974	0.3473	0.0562	0	0.5965	0	0.4142	0	0.5858	0.0035	0.0186	0	0.9779	0	0.1802	0	0.8198	0	0.781	0	0.219
motif0596	IGF2BP3	10	0	0.7265	0.2655	0.008	0.056	0.4761	0.3369	0.131	0.064	0.6328	0.2833	0.02	0.1958	0.5838	0.064	0.1564	0.012	0.3652	0.5789	0.044	0.1681	0.02	0.6187	0.1932	0.008	0.7256	0.2664	0	0.108	0.1904	0.139	0.5626	0.02	0.4642	0.4758	0.04	0.012	0.7549	0.1611	0.072
motif0597	IGF2BP3	8	0	0.8675	0	0.1325	1	0	0	0	0	0.115	0	0.885	0.6741	0	0	0.3259	0	0.6874	0	0.3126	0.7635	0	0	0.2365	0	0.8625	0	0.1375	0.8108	0.1767	0	0.0125
motif0598	IGF2BP3	8	0.2932	0.005	0.0025	0.6993	0	0.9975	0	0.0025	0.0775	0	0	0.9225	0.0675	0	0.4584	0.4741	0	1	0	0	0.1383	0.0005	0.0005	0.8608	0.0075	0.0825	0.3521	0.5579	0	0.085	0	0.915
motif0599	IGF2BP3	8	0.01	0.8825	0	0.1075	0	0.95	0	0.05	0.6078	0.1324	0	0.2598	0	0.4688	0	0.5312	0.0825	0.795	0	0.1225	0.5498	0.1245	0.0025	0.3232	0	0.8925	0	0.1075	0	0.9525	0	0.0475
motif0600	IGF2BP3	8	0	0.0375	0	0.9625	0	0	0	1	0	0	0	1	0	0.015	0	0.985	0.0125	0.82	0	0.1675	0.0925	0.3265	0	0.581	0.055	0.045	0	0.9	0	0.035	0	0.965
motif0601	IGF2BP3	8	0.0175	0.9275	0	0.055	0.3625	0.6375	0	0	0.06	0	0	0.94	0	0	0.87	0.13	0	0	0.0375	0.9625	0.3364	0	0.0775	0.5861	0.3175	0.0225	0.66	0	0.0425	0.6835	0	0.274
motif0602	IGF2BP3	8	0	0	0	1	0	0	0	1	0	0	0	1	0.08	0.08	0	0.84	0.055	0.7275	0	0.2175	0.3762	0.0375	0	0.5863	0.0025	0	0.0075	0.99	0.015	0	0	0.985
motif0603	IGF2BP3	8	0	0	0	1	0	0	0	1	0	0	0	1	0.08	0.08	0	0.84	0.055	0.7275	0	0.2175	0.3762	0.0375	0	0.5863	0.0025	0	0.0075	0.99	0.015	0	0	0.985
motif0604	IGF2BP3	10	0.0444	0.0615	0	0.8941	0.1435	0.0923	0.0137	0.7506	0.0957	0.0034	0	0.9009	0.0308	0.7198	0.0171	0.2324	0.1596	0.1472	0	0.6932	0.2218	0.1695	0.0034	0.6054	0	0.1481	0	0.8519	0.2293	0.0547	0	0.7161	0.041	0.2322	0	0.7268	0.0478	0.4093	0	0.5429
motif0605	IGF2BP3	8	0	1	0	0	0.996	0.004	0	0	0.0061	0.0162	0.5867	0.3911	0	0.9919	0.0081	0	0.1296	0.0547	0.081	0.7348	0.2529	0.1892	0.4709	0.087	0	1	0	0	0.4356	0.5644	0	0
motif0606	IGF2BP3	8	0.0299	0	0	0.9701	0.0274	0.0498	0.0224	0.9005	0.1095	0	0	0.8905	0.092	0.6542	0.0373	0.2164	0.0498	0.0771	0	0.8731	0.1866	0	0	0.8134	0.0075	0	0	0.9925	0.1219	0.0896	0	0.7886
motif0607	IGF2BP3	8	0.1152	0.0662	0	0.8186	0.0025	0.6357	0	0.3619	0.0956	0.2265	0	0.6779	0	0.0662	0	0.9338	0	0.9436	0	0.0564	0.3048	0	0	0.6952	0.0074	0.6914	0	0.3012	0	0.9877	0	0.0123
motif0608	IGF2BP3	8	0.0123	0.0468	0	0.9409	0	0.5308	0	0.4692	0	0.391	0	0.609	0.0049	0.1108	0	0.8842	0	0.7458	0	0.2542	0.0468	0.0123	0	0.9409	0.0049	0.8818	0	0.1133	0	0.8793	0	0.1207
motif0609	LIN28A	7	0.9856	0.0048	0.0048	0.0048	0.0048	0.0048	0.9856	0.0048	0.0048	0.0048	0.9856	0.0048	0.9856	0.0048	0.0048	0.0048	0.0048	0.0048	0.9856	0.0048	0.9856	0.0048	0.0048	0.0048	0.0048	0.0048	0.0048	0.9856
motif0610	LIN28A	7	0.152	0.6937	0.0547	0.0996	0.0196	0.0196	0.9411	0.0196	0.0196	0.0196	0.9411	0.0196	0.9411	0.0196	0.0196	0.0196	0.0078	0.0078	0.9767	0.0078	0.8477	0.0196	0.0196	0.113	0.86	0.0313	0.0775	0.0313
motif0611	LIN28A	7	0.0561	0.7879	0.0561	0.1	0.0309	0.0731	0.8651	0.0309	0.0475	0.0499	0.895	0.0075	0.935	0.0499	0.0075	0.0075	0.0075	0.0499	0.935	0.0075	0.0075	0.0499	0.935	0.0075	0.4647	0.0723	0.4325	0.0305
motif0612	LIN28A	7	0.152	0.6937	0.0547	0.0996	0.0196	0.0196	0.9411	0.0196	0.0196	0.0196	0.9411	0.0196	0.9411	0.0196	0.0196	0.0196	0.0078	0.0078	0.9767	0.0078	0.8477	0.0196	0.0196	0.113	0.86	0.0313	0.0775	0.0313
motif0613	LIN28A	7	0.0561	0.7879	0.0561	0.1	0.0309	0.0731	0.8651	0.0309	0.0475	0.0499	0.895	0.0075	0.935	0.0499	0.0075	0.0075	0.0075	0.0499	0.935	0.0075	0.0075	0.0499	0.935	0.0075	0.4647	0.0723	0.4325	0.0305
motif0614	LIN28A	7	0.152	0.6937	0.0547	0.0996	0.0196	0.0196	0.9411	0.0196	0.0196	0.0196	0.9411	0.0196	0.9411	0.0196	0.0196	0.0196	0.0078	0.0078	0.9767	0.0078	0.8477	0.0196	0.0196	0.113	0.86	0.0313	0.0775	0.0313
motif0615	LIN28A	7	0.0561	0.7879	0.0561	0.1	0.0309	0.0731	0.8651	0.0309	0.0475	0.0499	0.895	0.0075	0.935	0.0499	0.0075	0.0075	0.0075	0.0499	0.935	0.0075	0.0075	0.0499	0.935	0.0075	0.4647	0.0723	0.4325	0.0305
motif0616	LIN28A	8	0.0229	0	0.961	0.0161	0	0.0069	0.9931	0	0.2435	0.0069	0.7496	0	0.6015	0.0811	0.0688	0.2486	0	0	1	0	0.5784	0.0642	0.3551	0.0023	0.1753	0.0206	0.5729	0.2311	0.0069	0	0.9931	0
motif0617	LIN28A	8	0.0152	0.225	0.7598	0	0.0882	0.246	0.5837	0.0821	0.0122	0.1338	0.8145	0.0395	0.003	0.5623	0.3921	0.0426	0	0.6337	0.3663	0	0.0061	0.2099	0	0.7841	0	0.0061	0.9939	0	0.0061	0.1581	0.8236	0.0122
motif0618	LIN28A	8	0.0125	0.6759	0.3116	0	0.085	0	0	0.915	0	0	1	0	0.3723	0.035	0.4938	0.0989	0.915	0	0.0325	0.0525	0	0	1	0	0.7725	0	0.1825	0.045	0.9075	0	0.0325	0.06
motif0619	LIN28A	8	0.1659	0	0	0.8341	0	0	1	0	0.552	0.083	0.0995	0.2655	0.0332	0	0.2198	0.747	0.0622	0.0207	0.8051	0.112	0.224	0.4529	0.2733	0.0498	0	0	0	1	0	0	1	0
motif0620	LIN28A	8	0.0475	0	0.8975	0.055	0.2409	0	0.7591	0	0.015	0.3832	0.6018	0	0.7576	0	0.02	0.2224	0.1813	0	0.8187	0	0.2695	0	0.6855	0.045	0.055	0.005	0.905	0.035	1	0	0	0
motif0621	LIN28A	8	0.0229	0	0.961	0.0161	0	0.0069	0.9931	0	0.2435	0.0069	0.7496	0	0.6015	0.0811	0.0688	0.2486	0	0	1	0	0.5784	0.0642	0.3551	0.0023	0.1753	0.0206	0.5729	0.2311	0.0069	0	0.9931	0
motif0622	LIN28A	8	0.3384	0	0.4968	0.1648	0.0025	0	0.9775	0.02	0.125	0.0025	0.8725	0	0.2803	0.7122	0.0075	0	0.2465	0.02	0.0525	0.681	0	0.005	0.995	0	0.08	0	0.1986	0.7214	0.035	0	0.965	0
motif0623	LIN28A	8	0.2099	0	0.0625	0.7276	0.0025	0	0.9975	0	0.154	0.4806	0.2284	0.137	0.0325	0	0	0.9675	0.0275	0	0.9375	0.035	0.06	0.6144	0.05	0.2756	0.045	0	0	0.955	0.045	0	0.95	0.005
motif0624	LIN28A	7	0.005	0	0.995	0	0.1741	0	0.8259	0	0.9876	0	0.0075	0.005	0.0124	0	0.9876	0	0.8831	0.0075	0.1095	0	0.7786	0	0.1244	0.097	0.5272	0.0025	0.4703	0
motif0625	LIN28A	10	0	0.3773	0.6227	0	0	0.394	0.6011	0.005	0.113	0.5588	0.3034	0.0248	0	0.2383	0.7617	0	0	0.683	0.317	0	0.031	0.2946	0.3386	0.3358	0	0.1453	0.8547	0	0	0.7615	0.2385	0	0.0198	0.2471	0.4993	0.2338	0	0.0923	0.9077	0
motif0626	LIN28A	10	0	0.6855	0	0.3145	0.0413	0.6078	0	0.3509	0.0149	0.4324	0	0.5528	0	1	0	0	0.1153	0.0223	0	0.8624	0.0149	0.4777	0.2123	0.2951	0.0025	0.7281	0	0.2694	0.0247	0.5984	0	0.3769	0.0124	0.4975	0	0.4901	0	0.939	0	0.061
motif0627	LIN28A	10	0.0132	0.7503	0.2365	0	0.1615	0.0033	0.0033	0.8319	0	0.0198	0.9802	0	0.0231	0.0461	0.66	0.2708	0	0.5382	0.4552	0.0066	0.1126	0.2237	0.0132	0.6505	0	0.4567	0.5433	0	0.1353	0	0.2796	0.5851	0	0.0824	0.8352	0.0824	0	0.2073	0.5916	0.2011
motif0628	LIN28A	8	0.1616	0	0.2567	0.5817	0	0	1	0	0.0729	0.48	0.4471	0	0.3264	0	0	0.6736	0	0	1	0	0.2092	0.5944	0.1585	0.038	0.263	0	0.019	0.718	0	0	1	0
motif0629	LIN28A	8	0	0.035	0.965	0	0.055	0.0025	0.9	0.0425	0	0.4513	0.5337	0.015	0.1532	0.6302	0	0.2166	0.03	0.789	0.181	0	0.2116	0.0075	0.0866	0.6943	0	0.035	0.965	0	0.025	0.02	0.955	0
motif0630	LIN28A	8	0	0.005	0.995	0	0	0.04	0.895	0.065	0	0.4832	0.5168	0	0.0575	0.5104	0.0075	0.4246	0.0025	0.6398	0.3577	0	0.02	0.0025	0.1896	0.7879	0	0.0025	0.9975	0	0.0025	0.0825	0.845	0.07
motif0631	LIN28A	8	0.0925	0	0.895	0.0125	0.6746	0	0.2954	0.03	0.3774	0	0.6226	0	0.07	0.0025	0.9275	0	1	0	0	0	0.0625	0	0.9375	0	0.7347	0	0.2653	0	0.5274	0.1	0.3726	0
motif0632	LIN28A	8	0	0.9325	0.0675	0	0.0975	0.5749	0.0125	0.3151	0.01	0.5578	0.1484	0.2838	0	0.9825	0.0175	0	0.5146	0.0075	0.03	0.4479	0	0.0025	0.9975	0	0	0.9525	0.0475	0	0	0.7635	0.0325	0.204
motif0633	LIN28A	8	0	0.0099	0.9901	0	0	0.0619	0.6804	0.2577	0.005	0.0446	0.5364	0.4141	0	0.2442	0.5899	0.1659	0	0.7797	0.2203	0	0	0	0	1	0	0	1	0	0	0.1598	0.719	0.1213
motif0634	LIN28A	8	0	0.1025	0.8525	0.045	0.045	0.01	0.6688	0.2762	0	0.4265	0.561	0.0125	0.005	0.4788	0	0.5162	0	0.6056	0.3944	0	0	0.0025	0	0.9975	0	0.0025	0.9975	0	0	0	0.825	0.175
motif0635	LIN28A	9	0.9313	0.0187	0.048	0.002	0.002	0.002	0.9941	0.002	0.0335	0.0127	0.0569	0.8969	0.002	0.002	0.9941	0.002	0.841	0.0655	0.0916	0.002	0.0499	0.0487	0.0463	0.8551	0.002	0.0235	0.041	0.9335	0.002	0.1205	0.0291	0.8484	0.0247	0.0343	0.0427	0.8983
motif0636	LIN28A	8	0.0012	0.9964	0.0012	0.0012	0.0012	0.0012	0.0012	0.9964	0.9964	0.0012	0.0012	0.0012	0.0012	0.0012	0.0012	0.9964	0.0012	0.0012	0.9964	0.0012	0.9964	0.0012	0.0012	0.0012	0.0012	0.0012	0.0012	0.9964	0.9964	0.0012	0.0012	0.0012
motif0637	LIN28A	10	0.9072	0.0084	0.0323	0.0521	0.0227	0.0077	0.9571	0.0125	0.0196	0.0041	0.9619	0.0145	0.0214	0.0176	0.9511	0.0099	0.8675	0.092	0.0365	0.0041	0.0498	0.0808	0.0471	0.8223	0.0169	0.05	0.036	0.8971	0.0102	0.089	0.0296	0.8713	0.0185	0.006	0.0606	0.9149	0.014	0.0164	0.9656	0.0041
motif0638	LIN28A	10	0.0141	0.9597	0.0181	0.0081	0.0242	0.0655	0.0133	0.897	0.7076	0.1774	0.0723	0.0427	0.0263	0.0083	0.0324	0.9329	0.0081	0.0033	0.9806	0.0081	0.8626	0.08	0.0192	0.0382	0.1955	0.0203	0.0327	0.7516	0.782	0.0861	0.1022	0.0297	0.0057	0.9743	0.0168	0.0033	0.0284	0.9542	0.0081	0.0094
motif0639	LIN28A	10	0.002	0.0035	0.9945	0	0.4951	0.0025	0.5024	0	0.771	0.0051	0.002	0.222	0.0005	0	0.9995	0	0.6333	0.0137	0.3469	0.0061	0.3866	0.01	0.3681	0.2353	0.0077	0	0.9923	0	0.5704	0.1492	0.2805	0	0.4238	0.011	0.2329	0.3323	0.0117	0	0.9883	0
motif0640	LIN28A	9	0	0.0098	0.9902	0	0.1907	0.0069	0.8024	0	0.0733	0.0663	0.8466	0.0138	0.8237	0.1762	0	0	0.5648	0.0039	0.4293	0.002	0.4072	0.0203	0.5685	0.0039	0	0.0069	0.9911	0.002	0.613	0.0039	0.3811	0.002	0.4269	0.0069	0.5302	0.0359
motif0641	LIN28A	8	0.388	0.6034	0	0.0086	0.9754	0	0.0246	0	0.992	0.0018	0	0.0062	0	0	1	0	0.6858	0.1343	0.1799	0	0.6447	0	0	0.3553	0.0216	0	0.9784	0	0	0.0222	0.955	0.0228
motif0642	LIN28A	8	0.0194	0.9513	0.0262	0.0031	0.781	0.219	0	0	0.5013	0.1919	0.3069	0	0.9962	0	0.0037	0	0	0	1	0	0.9762	0.015	0.0088	0	0.8262	0	0	0.1738	0.0131	0	0.9869	0
motif0643	LIN28A	8	0.0312	0.9481	0.0206	0	0.0081	0	0	0.9919	0	0	1	0	0.0288	0	0.9712	0	0.2844	0	0.7156	0	0.9975	0.0025	0	0	0.3819	0	0.6175	0.0006	0.4643	0.1202	0.4124	0.0031
motif0644	LIN28A	8	0.4166	0	0.5702	0.0131	0.9725	0	0.0138	0.0138	0.0044	0	0.6406	0.355	0	0	1	0	0.0187	0.0006	0.945	0.0356	0.5927	0.4073	0	0	0.9988	0	0	0.0013	0.0338	0	0.9656	0.0006
motif0645	LIN28A	8	0.0166	0.9594	0.0234	0.0006	0.5171	0.4829	0	0	0.616	0.3748	0.0092	0	0.9809	0	0.0191	0	0	0	1	0	0.9661	0.0228	0.0111	0	0.6838	0	0.016	0.3002	0	0	1	0
motif0646	LIN28B	8	0.1965	0	0.0199	0.7836	0	0	1	0	0.265	0.0066	0.7284	0	0.7682	0	0	0.2318	0	0	1	0	0.4894	0.0177	0.4929	0	0.4776	0	0	0.5224	0	0	1	0
motif0647	LIN28B	10	0	0.323	0.6735	0.0035	0	0.2133	0.7867	0	0.4369	0.0964	0.0863	0.3805	0	0.0207	0.9793	0	0.0345	0.2771	0.6676	0.0207	0.107	0.6288	0.2641	0	0	0.6472	0.2527	0.1001	0	0.3968	0.6032	0	0.3559	0.0276	0.3183	0.2982	0	0.1208	0.8792	0
motif0648	LIN28B	8	0.5568	0.0025	0.2589	0.1818	0	0.1961	0.8014	0.0025	0.7549	0	0.2151	0.03	0.035	0	0.965	0	0.0075	0	0.9925	0	0.9025	0.075	0	0.0225	0.8154	0	0.01	0.1746	0.0775	0	0.9225	0
motif0649	LIN28B	8	0	0	0.075	0.925	0	0	0.93	0.07	0.2148	0.005	0.6263	0.1539	0.1585	0.6066	0.2274	0.0075	0.8008	0.04	0	0.1592	0.0525	0.0025	0.945	0	0.8176	0	0	0.1824	0	0	1	0
motif0650	LIN28B	7	0.5923	0	0.0025	0.4052	0	0	1	0	0.035	0	0.965	0	0	0	0	1	0.15	0	0.85	0	0.7204	0	0.07	0.2096	0	0.0825	0.915	0.0025
motif0651	LIN28B	8	0.0175	0.0075	0.2869	0.6881	0.0075	0	0.915	0.0775	0.1624	0	0.7926	0.045	0.3579	0.6196	0.0225	0	0.8533	0.0075	0.0025	0.1367	0	0	1	0	0.955	0	0.015	0.03	0.1592	0	0.8158	0.025
motif0652	LIN28B	7	0	1	0	0	0.6126	0.3586	0.0288	0	0.6257	0.1522	0.0987	0.1234	0	0.1028	0.8972	0	0.2385	0.1686	0.5928	0	1	0	0	0	0	0	1	0
motif0653	LIN28B	7	0.5923	0	0.0025	0.4052	0	0	1	0	0.035	0	0.965	0	0	0	0	1	0.15	0	0.85	0	0.7204	0	0.07	0.2096	0	0.0825	0.915	0.0025
motif0654	LIN28B	8	0.0175	0.0075	0.2869	0.6881	0.0075	0	0.915	0.0775	0.1624	0	0.7926	0.045	0.3579	0.6196	0.0225	0	0.8533	0.0075	0.0025	0.1367	0	0	1	0	0.955	0	0.015	0.03	0.1592	0	0.8158	0.025
motif0655	LIN28B	7	0	1	0	0	0.6126	0.3586	0.0288	0	0.6257	0.1522	0.0987	0.1234	0	0.1028	0.8972	0	0.2385	0.1686	0.5928	0	1	0	0	0	0	0	1	0
motif0656	LIN28B	8	0.1575	0.8	0	0.0425	0.0475	0.9525	0	0	0.4418	0.5157	0.0425	0	0.8875	0.045	0.0675	0	0.005	0.005	0.99	0	0.1475	0	0.8525	0	0.6303	0	0	0.3697	0.4829	0.005	0.5121	0
motif0657	LIN28B	8	0.3317	0.0075	0.01	0.6508	0	0	1	0	0.2428	0	0.7572	0	0.4331	0	0	0.5669	0.055	0	0.945	0	0.98	0	0.02	0	0.2426	0.0825	0.6099	0.065	0.8775	0	0.02	0.1025
motif0658	LIN28B	8	0.0125	0	0	0.9875	0.045	0.01	0.945	0	0.0975	0.3834	0.08	0.4391	0	0.0075	0.2506	0.7419	0.0075	0.025	0.3709	0.5966	0.1175	0.8425	0	0.04	0	0	0	1	0	0	0.915	0.085
motif0659	LIN28B	10	0	0.4415	0.5585	0	0.314	0.2688	0.0424	0.3748	0.0051	0.0279	0.9645	0.0025	0.0254	0.1872	0.7697	0.0178	0.121	0.3871	0.4691	0.0228	0.0076	0.3716	0.5636	0.0572	0.1393	0.4736	0.1911	0.196	0.0025	0.3188	0.5695	0.1091	0.0635	0.0584	0.8578	0.0203	0.0025	0.066	0.9315	0
motif0660	LIN28B	9	0.5064	0	0.1769	0.3167	0.0236	0	0.9764	0	0.0667	0.1884	0.7409	0.0039	0.586	0	0	0.414	0	0	1	0	0.309	0	0.6282	0.0628	0.544	0	0.3971	0.0589	0.361	0.0236	0.5919	0.0236	0.2887	0.0157	0.6956	0
motif0661	LIN28B	10	0	0.9702	0.0268	0.003	0.0179	0.1321	0.0328	0.8172	0	0.5196	0.1831	0.2973	0.003	0.9285	0	0.0685	0.1579	0.4765	0.0119	0.3536	0.0444	0.2159	0.237	0.5027	0.0495	0.472	0.0984	0.3801	0	0.8054	0.0417	0.1529	0.089	0.5693	0.0208	0.3208	0	0.9583	0	0.0417
motif0662	LIN28B	8	0.2475	0.0025	0	0.75	0.2125	0	0	0.7875	0.4698	0	0	0.5302	0	0	0	1	1	0	0	0	0	0.1725	0	0.8275	0.95	0	0	0.05	0.045	0.095	0	0.86
motif0663	LIN28B	8	0.02	0	0	0.98	0.346	0	0	0.654	0	0	0	1	0.8275	0	0	0.1725	0	0	0	1	0.075	0	0	0.925	0.0675	0	0	0.9325	0.04	0	0	0.96
motif0664	LIN28B	8	0.09	0	0.9075	0.0025	0.0025	0.035	0.9625	0	0.7033	0	0.005	0.2917	0	0	1	0	0.4112	0	0.4445	0.1443	0.3755	0.015	0.5595	0.05	0.286	0	0.659	0.055	0.1075	0.005	0.8875	0
motif0665	LIN28B	8	0.085	0	0.915	0	0.0075	0.0375	0.955	0	0.6384	0	0	0.3616	0	0	1	0	0.4053	0	0.4749	0.1197	0.4369	0.0025	0.3809	0.1797	0.125	0	0.86	0.015	0.11	0.0225	0.8675	0
motif0666	LIN28B	8	0.015	0	0	0.985	0.135	0	0.045	0.82	0.005	0	0	0.995	0.745	0.005	0	0.25	0	0.1225	0	0.8775	0	0	0	1	0	0.065	0	0.935	0	0.0825	0	0.9175
motif0667	LIN28B	8	0.1549	0	0.7148	0.1303	0.1373	0.0246	0.7887	0.0493	0.1373	0	0.7042	0.1584	0	0.1726	0.8274	0	0.314	0	0	0.686	0	0	1	0	0.2012	0	0.5086	0.2902	0	0	1	0
motif0668	LIN28B	8	0	0	0	1	0.1475	0	0.06	0.7925	0	0	0	1	0.7275	0	0.03	0.2425	0	0.1025	0	0.8975	0	0	0	1	0	0.0575	0.0425	0.9	0	0.0075	0	0.9925
motif0669	LIN28B	8	0.19	0	0.0275	0.7825	0.01	0	0.99	0	0.1475	0.09	0.7075	0.055	0.5904	0	0	0.4096	0	0	1	0	0.4352	0.4698	0.0925	0.0025	0.4529	0	0	0.5471	0	0	1	0
motif0670	LIN28B	8	0.0175	0.5557	0	0.4268	0.0725	0	0	0.9275	0	0.0125	0.4494	0.5382	0	0.8825	0.0075	0.11	0.7504	0	0	0.2496	0	0	1	0	0.07	0	0.115	0.815	0.2237	0	0.7613	0.015
motif0671	METTL14	10	0	0.5976	0.4024	0	0.0864	0.5207	0.3513	0.0416	0.0225	0.4987	0.3441	0.1347	0.01	0.5144	0.4756	0	0	0.3111	0.5866	0.1023	0	0.8271	0.1529	0.02	0	0.3052	0.6022	0.0926	0	0.461	0.5265	0.0125	0.01	0.965	0.02	0.005	0	0.015	0.975	0.01
motif0672	METTL14	10	0.1436	0.8564	0	0	0.0175	0.612	0	0.3705	0.2948	0.4738	0	0.2314	0.0125	0.7426	0	0.2449	0.2285	0.2997	0	0.4718	0.2833	0.5548	0	0.1619	0	1	0	0	0.2323	0.025	0	0.7427	0.1407	0.8593	0	0	0.0075	0.965	0	0.0275
motif0673	METTL14	10	0	0.9875	0.0125	0	0.0125	0.054	0.0025	0.931	0	0.015	0.9675	0.0175	0.8637	0.0075	0.0175	0.1113	0.005	0.4245	0.24	0.3305	0.0391	0.789	0.0945	0.0774	0	0.3346	0	0.6654	0	0.6443	0.2524	0.1033	0.2136	0	0.2851	0.5013	0.0025	0.1177	0.7043	0.1755
motif0674	METTL14	8	0.0025	0	0.9975	0	0.0075	0	0.7353	0.2572	0.1175	0.1686	0.6439	0.07	0.04	0.5413	0.3837	0.035	0	0.8665	0.126	0.0075	0.01	0	0.0375	0.9525	0	0	1	0	0	0	0.7372	0.2628
motif0675	METTL14	10	0.4269	0	0.0398	0.5333	0.4037	0	0.0075	0.5888	0.6399	0	0.0448	0.3153	0.3605	0	0	0.6395	0.7729	0	0.0648	0.1624	0.2895	0.0972	0.0274	0.5859	0.0124	0	0.005	0.9826	0.8216	0	0.0473	0.1311	0.9353	0	0	0.0647	0.8591	0.0373	0	0.1036
motif0676	METTL14	10	0.8215	0	0.0063	0.1722	0.1402	0.022	0.6884	0.1494	0.6236	0.0126	0.3638	0	0.3833	0	0.0252	0.5916	0.135	0	0.865	0	0.2634	0	0.6149	0.1217	0.5845	0	0.3683	0.0472	0.8326	0	0.1674	0	0.7523	0.0885	0.0409	0.1183	0.9874	0	0	0.0126
motif0677	METTL14	8	0.6372	0.0124	0.2956	0.0547	0.5394	0	0.4606	0	0.893	0.097	0	0.01	0	0.01	0.1343	0.8557	0	0.01	0.99	0	0.0149	0	0	0.9851	0	0	1	0	0.3404	0.102	0.5576	0
motif0678	METTL14	8	0.0025	0.9975	0	0	0.0373	0.4909	0	0.4718	0.4664	0.5062	0	0.0274	0	1	0	0	0.5053	0	0	0.4947	0.0199	0.8047	0.1754	0	0.0821	0.8881	0	0.0299	0.0423	0.8209	0	0.1368
motif0679	METTL14	8	0	1	0	0	0.0995	0.446	0	0.4544	0	0.9527	0.0423	0.005	0.1119	0.1811	0.0498	0.6572	0	0.3672	0.6228	0.01	0.0597	0.4784	0.3673	0.0945	0	0.9975	0.0025	0	0	0.9403	0	0.0597
motif0680	METTL14	8	0	0.01	0.005	0.985	0.1066	0.1214	0.6269	0.1452	0.0775	0	0.9225	0	0.095	0.03	0.84	0.035	1	0	0	0	0.5449	0.01	0.4076	0.0375	0.2475	0	0.75	0.0025	0.07	0.915	0	0.015
motif0681	METTL3	8	0.0025	0.9975	0	0	0.2052	0.2976	0	0.4972	0.5543	0	0.0125	0.4332	0	1	0	0	0.4522	0.07	0	0.4778	0.125	0.7025	0.1175	0.055	0	1	0	0	0.945	0.055	0	0
motif0682	METTL3	10	0.0025	0.9129	0	0.0846	0.2666	0.6668	0	0.0667	0.015	0.4517	0	0.5333	0.2245	0.3978	0	0.3777	0.169	0.7071	0	0.1239	0	0.1723	0	0.8277	0.4724	0.5101	0	0.0175	0.0125	0.9875	0	0	0.0125	0.2012	0	0.7863	0.2754	0.7246	0	0
motif0683	METTL3	8	0	0.0194	0	0.9806	0	0.334	0	0.666	0	0	0	1	0.0049	0.1432	0	0.8519	0	0.5447	0	0.4553	0.0049	0.8252	0	0.1699	0	0.8374	0	0.1626	0.5769	0.017	0	0.4061
motif0684	METTL3	8	0.095	0	0	0.905	0.18	0.0025	0	0.8175	0.075	0.025	0.0175	0.8825	0.0275	0.0025	0.035	0.935	0.03	0.6025	0	0.3675	0.1125	0.0025	0.0025	0.8825	0.0025	0.0475	0.0625	0.8875	0.0225	0.005	0	0.9725
motif0685	METTL3	8	0	0.7146	0	0.2854	0	0.7917	0.1533	0.055	0.6835	0.0025	0.05	0.264	0.0325	0.4499	0.4901	0.0275	0.1528	0.8022	0.045	0	0	1	0	0	0	0	0	1	0	0.015	0.985	0
motif0686	MOV10	10	0.0487	0.1066	0.789	0.0557	0.0439	0.1683	0.6573	0.1305	0.3345	0.1216	0.5146	0.0294	0.1537	0.005	0.7073	0.1341	0.0125	0.0482	0.8571	0.0822	0.02	0.6604	0.3071	0.0125	0.4542	0.1016	0.0591	0.3851	0	0.0728	0.9272	0	0.1925	0.0709	0.6136	0.123	0.0275	0.0175	0.91	0.045
motif0687	MOV10	8	0	0.7963	0.112	0.0917	0	0.81	0	0.19	0.0815	0.8438	0.0102	0.0645	0.2263	0.0815	0	0.6922	0.0306	0.2758	0.5021	0.1916	0.0102	0.8744	0.0611	0.0543	0	0.9694	0.0238	0.0068	0.0407	0.8235	0	0.1358
motif0688	MOV10	8	0	0.8284	0.0953	0.0763	0	0.8506	0.0191	0.1303	0.1017	0.8475	0.0032	0.0477	0.2038	0.1246	0.0032	0.6684	0.0095	0.25	0.5568	0.1837	0.0159	0.9142	0.0254	0.0445	0	0.9936	0.0064	0	0.1562	0.7231	0.035	0.0858
motif0689	MOV10	8	0.6233	0	0.1646	0.2121	0.045	0	0.9375	0.0175	0.2486	0	0.7514	0	0.7032	0.035	0.1718	0.09	0.7688	0	0	0.2312	0	0	0.9375	0.0625	0.085	0	0.895	0.02	0.97	0	0	0.03
motif0690	MOV10	7	0.0275	0.8775	0.095	0	0.185	0	0	0.815	0	1	0	0	0.0775	0	0	0.9225	0	0.0025	0.965	0.0325	0.4567	0	0.5283	0.015	0.1125	0.1025	0.78	0.005
motif0691	MOV10	8	0.0597	0	0.4389	0.5014	0.2114	0	0.7861	0.0025	0.204	0.796	0	0	0.0274	0	0	0.9726	0	0	0.9975	0.0025	0.5845	0.4055	0.01	0	0.6927	0	0	0.3073	0	0	0.7278	0.2722
motif0692	MOV10	8	0.1169	0.8383	0	0.0448	0.2639	0	0	0.7361	0	0.4137	0.5863	0	0	0	0	1	0	0	1	0	0.5372	0	0.3409	0.1219	0.8184	0	0.1169	0.0647	0.1667	0	0	0.8333
motif0693	MOV10	8	0	0.8966	0.0318	0.0716	0	0.6517	0.0133	0.335	0.0318	0.8829	0	0.0853	0.1833	0.0477	0	0.769	0.0133	0.2449	0.484	0.2579	0.0424	0.8062	0.0265	0.1249	0	0.9973	0	0.0027	0.0451	0.8807	0.0159	0.0583
motif0694	NOP56	10	1	0	0	0	0.4072	0.3029	0	0.2898	0.9853	0	0	0.0147	0.5351	0.2531	0	0.2118	1	0	0	0	0	0.5068	0	0.4932	0.9912	0	0	0.0088	0.7176	0.123	0	0.1593	0.9721	0.0088	0	0.0191	0.6717	0.2887	0	0.0396
motif0695	NOP56	8	0.2431	0.7467	0	0.0103	1	0	0	0	1	0	0	0	0.2533	0.6371	0	0.1096	1	0	0	0	0.9589	0.0171	0	0.024	0.6816	0.2807	0	0.0377	1	0	0	0
motif0696	NOP56	8	0.89	0	0	0.11	0	0.647	0	0.353	0.9525	0	0	0.0475	0	0.07	0	0.93	0.995	0	0	0.005	0	0.6198	0	0.3802	0.7451	0	0	0.2549	0	0.1325	0	0.8675
motif0697	NOP56	8	0	0	0	1	0	0	0	1	0.0075	0.0325	0	0.96	0.4861	0.4264	0	0.0875	0.0175	0.04	0	0.9425	0.0975	0	0	0.9025	0	0.0225	0	0.9775	0.1	0.04	0	0.86
motif0698	NOP56	8	0.8925	0	0	0.1075	0.9925	0	0	0.0075	0.9275	0	0	0.0725	0.995	0	0	0.005	0.2225	0.04	0.0375	0.7	0.87	0.065	0	0.065	0.995	0	0	0.005	1	0	0	0
motif0699	NOP56	8	0.9075	0	0	0.0925	0.9725	0	0	0.0275	0.9875	0	0	0.0125	0.9775	0.0175	0	0.005	0.1425	0.06	0.3314	0.4661	0.83	0.035	0.0325	0.1025	0.9925	0	0	0.0075	1	0	0	0
motif0700	NOP56	8	0.8925	0	0	0.1075	0.935	0	0.0125	0.0525	0.94	0	0	0.06	0.9825	0	0.0075	0.01	0.13	0.0425	0.3339	0.4936	0.84	0	0.0175	0.1425	1	0	0	0	1	0	0	0
motif0701	NOP58	8	0.2628	0.054	0.6832	0	0.9916	0.0076	0.0008	0	0.5641	0.0143	0.2198	0.2018	0	0	1	0	1	0	0	0	0.6826	0.0497	0.1951	0.0725	0.1307	0.0101	0.8592	0	0.9941	0.0059	0	0
motif0702	NOP58	10	0.0048	0.9952	0	0	0.5787	0.1247	0.019	0.2776	0.2057	0.3792	0	0.4151	0.0333	0.9571	0	0.0095	0.6854	0.0513	0.0407	0.2227	0.2918	0.1572	0.0048	0.5462	0	0.9976	0	0.0024	0.6194	0.0143	0	0.3664	0.3538	0.5199	0	0.1263	0	1	0	0
motif0703	NOP58	10	0.8781	0	0.0225	0.0994	0.5077	0.2658	0.182	0.0444	0.7655	0.0815	0.133	0.02	0	0.0762	0.3644	0.5595	0.3624	0.01	0.3338	0.2938	0.0225	0	0.9775	0	0.92	0	0.0675	0.0125	0.9625	0.0025	0.03	0.005	0.402	0	0.5955	0.0025	0.9675	0.0325	0	0
motif0704	NOP58	8	0	0.4423	0	0.5577	0.0775	0.5651	0	0.3574	0	0	0	1	0.1	0.79	0	0.11	0	0.4207	0	0.5793	0.0925	0.0275	0	0.88	0.0075	0.9925	0	0	0.125	0.86	0	0.015
motif0705	NOP58	8	0.5789	0.4211	0	0	0.0775	0.9225	0	0	0.9	0.0825	0.0175	0	1	0	0	0	0.0625	0	0.855	0.0825	0.955	0	0.045	0	0.7308	0.1767	0	0.0925	0.6662	0.3338	0	0
motif0706	NOP58	7	0.1054	0.8922	0.0025	0	0.1495	0.0074	0	0.8431	0.0074	0.0025	0.9902	0	0.8873	0.1103	0	0.0025	0.7968	0	0	0.2032	0.0098	0	0.9902	0	0	0.4717	0.4327	0.0956
motif0707	NOP58	8	0	0.955	0	0.045	0.6704	0.0075	0	0.3221	0.015	0.0775	0.0675	0.84	0	1	0	0	0.8525	0.015	0.0075	0.125	0	0.5669	0.085	0.3481	0.0025	0.9975	0	0	0.5532	0.4043	0	0.0425
motif0708	NOP58	8	0.5209	0.4716	0.0075	0	0.975	0.025	0	0	0.9875	0	0.0125	0	0.1175	0	0.8825	0	0.5725	0.1942	0.2008	0.0325	0.9575	0.0425	0	0	0.8575	0.0825	0	0.06	0.9125	0.0725	0	0.015
motif0709	NOP58	8	0	1	0	0	0.4506	0.0425	0	0.5069	0.0725	0.045	0.8825	0	0.4933	0.5067	0	0	0.925	0.0175	0.0575	0	0.065	0.3359	0.5991	0	0.0475	0.9025	0.05	0	0.0525	0.825	0	0.1225
motif0710	NOP58	8	0.0425	0.945	0.0125	0	0.2176	0.1156	0	0.6668	0.0075	0.0175	0.975	0	0.6729	0	0.045	0.2821	0	0.025	0.975	0	0.03	0.1669	0.7581	0.045	0.91	0.005	0.05	0.035	0.2733	0.1504	0.5763	0
motif0711	NOP58	8	0.0325	0.9525	0	0.015	0.2708	0.005	0.05	0.6742	0.5859	0.1025	0	0.3116	0	1	0	0	0.7074	0	0	0.2926	0.2057	0.5663	0	0.2281	0	1	0	0	0.82	0	0.015	0.165
motif0712	NOP58	8	0.53	0	0.4093	0.0607	0.6539	0.0607	0.0678	0.2176	0.2961	0	0	0.7039	0.1891	0	0.7217	0.0892	0.579	0.1784	0	0.2426	0	0	0	1	0	0	1	0	0	0	0.2927	0.7073
motif0713	NOP58	8	0.3675	0.6325	0	0	0	1	0	0	0.81	0.1325	0.0575	0	1	0	0	0	0.1425	0	0.775	0.0825	0.5272	0.025	0.4428	0.005	0.8925	0.1025	0	0.005	0.4714	0.5286	0	0
motif0714	NUDT21	10	0.3811	0	0.0125	0.6064	0.0425	0	0.9575	0	0.4552	0.0696	0.4751	0	0.9525	0	0	0.0475	0.064	0.0175	0.886	0.0325	0.3612	0.4113	0.2125	0.015	0.4579	0	0	0.5421	0.0075	0	0.9925	0	0.4935	0.1348	0.3286	0.0432	0.7118	0.0075	0.0175	0.2632
motif0715	NUDT21	10	0	0.8626	0.1349	0.0025	0.01	0.7149	0.2626	0.0125	0.0025	0.3061	0.518	0.1734	0.0075	0.8568	0.1357	0	0.0488	0.3502	0.5884	0.0125	0.0482	0.0498	0.7526	0.1493	0	0.7656	0.1898	0.0446	0	0.787	0.208	0.005	0	0.4807	0.3161	0.2033	0	0.6802	0.3073	0.0125
motif0716	NUDT21	8	0.2081	0	0.5422	0.2497	0.3498	0	0.5045	0.1457	0.2081	0.1332	0.5172	0.1415	0.8835	0.0791	0	0.0375	0	1	0	0	0	0	0	1	0	0	1	0	0.2123	0	0.1748	0.6129
motif0717	NUDT21	8	0.3388	0	0.025	0.6362	0	0	1	0	0.3983	0.1638	0.4329	0.005	0.905	0.015	0	0.08	0	0.08	0.89	0.03	0.05	0.7181	0.2319	0	0.045	0	0	0.955	0	0	1	0
motif0718	NUDT21	8	0	0.6954	0	0.3046	0	1	0	0	0	0.7623	0.015	0.2227	0.2995	0.0175	0.0025	0.6805	0.005	0.905	0.08	0.01	0	0.7073	0.0325	0.2602	0.03	0.5346	0	0.4354	0	0.9975	0	0.0025
motif0719	NUDT21	8	0	0.9594	0.0406	0	0.5941	0	0.0029	0.403	0	0	1	0	0.6782	0.0145	0.0406	0.2667	0.0725	0	0.5776	0.3499	0.0058	0.8114	0.1828	0	0.1596	0	0	0.8404	0	0.1857	0.8143	0
motif0720	NUDT21	8	0.2923	0.7052	0.0025	0	0	0.8225	0	0.1775	0	0	0.075	0.925	0.0025	0	0.3374	0.6601	0.0275	0.7268	0	0.2457	0.155	0.795	0.035	0.015	0	0.4287	0	0.5713	0	0	0	1
motif0721	NUDT21	8	0	0.7165	0	0.2835	0	0.9475	0	0.0525	0	0.615	0	0.385	0.11	0.03	0	0.86	0	0.935	0.005	0.06	0	0.4555	0.0075	0.537	0	0.649	0	0.351	0	0.9525	0	0.0475
motif0722	NUDT21	8	0	0.965	0.0125	0.0225	0.5876	0.0325	0.025	0.3549	0	0.42	0.58	0	0.805	0.01	0.0175	0.1675	0	0	1	0	0.14	0.6819	0.1781	0	0.4116	0	0	0.5884	0	0.025	0.975	0
motif0723	NUDT21	9	0.1072	0.6526	0.2282	0.0119	0.341	0	0.0024	0.6566	0	0.0071	0.9929	0	0.4657	0.031	0.5033	0	0.7172	0.1602	0.019	0.1036	0.1265	0.1852	0.5099	0.1784	0.0262	0.6982	0.2756	0	0.0167	0	0	0.9833	0	0	1	0
motif0724	NUDT21	8	0	0.995	0.005	0	0.6062	0	0.0425	0.3513	0	0.01	0.99	0	0.1713	0.0974	0.4611	0.2702	0.161	0	0.729	0.11	0.0775	0.703	0.0725	0.147	0	0.0075	0	0.9925	0	0	1	0
motif0725	PTBP1	10	0.0082	0.023	0.0185	0.9503	0.0082	0.9755	0.0082	0.0082	0.0082	0.0225	0.0098	0.9595	0.0082	0.0261	0.0196	0.9461	0.0082	0.9755	0.0082	0.0082	0.0082	0.0227	0.0097	0.9594	0.0082	0.9755	0.0082	0.0082	0.0082	0.0216	0.0097	0.9605	0.0082	0.0254	0.0203	0.9462	0.0082	0.9755	0.0082	0.0082
motif0726	PTBP1	8	0.0048	0.9856	0.0048	0.0048	0.0048	0.9856	0.0048	0.0048	0.0048	0.0048	0.0219	0.9684	0.0048	0.0048	0.1631	0.8273	0.0048	0.9856	0.0048	0.0048	0.0048	0.9856	0.0048	0.0048	0.0048	0.0048	0.023	0.9673	0.0048	0.0048	0.1559	0.8345
motif0727	PTBP1	7	0.0048	0.9856	0.0048	0.0048	0.0048	0.9856	0.0048	0.0048	0.0048	0.0048	0.0048	0.9856	0.0048	0.9856	0.0048	0.0048	0.0048	0.0048	0.0048	0.9856	0.0048	0.0048	0.0048	0.9856	0.0048	0.0048	0.0048	0.9856
motif0728	PTBP1	9	0.0065	0.9804	0.0065	0.0065	0.0066	0.0065	0.0138	0.9731	0.0065	0.0599	0.0432	0.8904	0.0065	0.9804	0.0065	0.0065	0.0065	0.0535	0.011	0.929	0.0065	0.9804	0.0065	0.0065	0.0065	0.0557	0.0127	0.925	0.0065	0.9804	0.0065	0.0065	0.0065	0.0576	0.0126	0.9232
motif0729	PTBP1	7	0.0048	0.0048	0.0048	0.9856	0.0048	0.9856	0.0048	0.0048	0.0048	0.0048	0.0048	0.9856	0.0048	0.0048	0.0048	0.9856	0.0048	0.9856	0.0048	0.0048	0.0048	0.0048	0.0048	0.9856	0.0048	0.0048	0.0048	0.9856
motif0730	PTBP1	8	0.0048	0.0048	0.1191	0.8713	0.0048	0.9856	0.0048	0.0048	0.0048	0.9856	0.0048	0.0048	0.0048	0.0048	0.0312	0.9591	0.0048	0.9856	0.0048	0.0048	0.0048	0.0048	0.031	0.9593	0.0048	0.0048	0.1539	0.8365	0.0048	0.9856	0.0048	0.0048
motif0731	PTBP1	8	0.0054	0.0054	0.0896	0.8995	0.0054	0.9837	0.0054	0.0054	0.0054	0.0054	0.0251	0.964	0.0054	0.0054	0.0947	0.8945	0.0054	0.9837	0.0054	0.0054	0.0054	0.0054	0.0172	0.9719	0.0054	0.9837	0.0054	0.0054	0.0054	0.0054	0.0219	0.9673
motif0732	PTBP1	9	0.0065	0.9804	0.0065	0.0065	0.0066	0.0065	0.0137	0.9731	0.0065	0.0599	0.0432	0.8904	0.0065	0.9804	0.0065	0.0065	0.0066	0.0535	0.011	0.9289	0.0065	0.9804	0.0065	0.0065	0.0065	0.0557	0.0127	0.9251	0.0065	0.9804	0.0065	0.0065	0.0065	0.0576	0.0126	0.9232
motif0733	PTBP1	8	0.0048	0.0048	0.1191	0.8713	0.0048	0.9856	0.0048	0.0048	0.0048	0.9856	0.0048	0.0048	0.0048	0.0048	0.0312	0.9591	0.0048	0.9856	0.0048	0.0048	0.0048	0.0048	0.031	0.9593	0.0048	0.0048	0.1539	0.8365	0.0048	0.9856	0.0048	0.0048
motif0734	PTBP1	9	0.0084	0.0084	0.9748	0.0084	0.0084	0.0084	0.9748	0.0084	0.0084	0.9748	0.0084	0.0084	0.0084	0.0084	0.0084	0.9748	0.0084	0.9198	0.0634	0.0084	0.0084	0.9654	0.0178	0.0084	0.0084	0.9572	0.026	0.0084	0.0084	0.9504	0.0328	0.0084	0.0084	0.9546	0.0286	0.0084
motif0735	PTBP1	7	0.0048	0.0048	0.0048	0.9856	0.0048	0.0048	0.0048	0.9856	0.0048	0.9856	0.0048	0.0048	0.0048	0.0048	0.0048	0.9856	0.0048	0.0048	0.0048	0.9856	0.0048	0.0048	0.0048	0.9856	0.0048	0.0048	0.0048	0.9856
motif0736	PTBP1	8	0.0086	0.0086	0.0314	0.9513	0.0086	0.0086	0.0349	0.9478	0.0086	0.0086	0.0255	0.9572	0.0086	0.0086	0.0271	0.9556	0.0086	0.0086	0.0247	0.958	0.0086	0.974	0.0086	0.0086	0.0086	0.974	0.0086	0.0086	0.0086	0.974	0.0086	0.0086
motif0737	PTBP1	9	0.0065	0.9804	0.0065	0.0065	0.0066	0.0065	0.0137	0.9731	0.0065	0.0599	0.0432	0.8904	0.0065	0.9804	0.0065	0.0065	0.0065	0.0535	0.011	0.929	0.0065	0.9804	0.0065	0.0065	0.0065	0.0557	0.0127	0.9251	0.0065	0.9804	0.0065	0.0065	0.0066	0.0576	0.0126	0.9231
motif0738	PTBP1	8	0.0055	0.0055	0.0866	0.9025	0.0055	0.9835	0.0055	0.0055	0.0055	0.0055	0.0229	0.9661	0.0055	0.0055	0.0932	0.8958	0.0055	0.9835	0.0055	0.0055	0.0055	0.0055	0.0158	0.9732	0.0055	0.9835	0.0055	0.0055	0.0055	0.0055	0.0225	0.9665
motif0739	PTBP1	7	0.0048	0.0048	0.0048	0.9856	0.0048	0.0048	0.0048	0.9856	0.0048	0.0048	0.0048	0.9856	0.0048	0.9856	0.0048	0.0048	0.0048	0.0048	0.0048	0.9856	0.0048	0.0048	0.0048	0.9856	0.0048	0.0048	0.0048	0.9856
motif0740	PTBP1	8	0.0048	0.0048	0.098	0.8924	0.8664	0.0048	0.124	0.0048	0.0048	0.0048	0.9856	0.0048	0.0048	0.9856	0.0048	0.0048	0.0048	0.0048	0.0126	0.9778	0.0048	0.0048	0.9856	0.0048	0.0048	0.0048	0.2373	0.7531	0.0048	0.0048	0.9856	0.0048
motif0741	PTBP1	9	0.0077	0.9769	0.0077	0.0077	0.0077	0.0085	0.0235	0.9603	0.0077	0.9769	0.0077	0.0077	0.0077	0.9769	0.0077	0.0077	0.9644	0.0093	0.0186	0.0077	0.0077	0.0089	0.0672	0.9163	0.0077	0.9769	0.0077	0.0077	0.0077	0.0094	0.0149	0.968	0.0077	0.0108	0.0521	0.9295
motif0742	PTBP1	8	0.0048	0.9856	0.0048	0.0048	0.0048	0.9856	0.0048	0.0048	0.0048	0.1041	0.0183	0.8728	0.0048	0.1121	0.0703	0.8127	0.0048	0.0926	0.0537	0.849	0.0048	0.9856	0.0048	0.0048	0.0048	0.9856	0.0048	0.0048	0.0048	0.9856	0.0048	0.0048
motif0743	PTBP1	7	0.1211	0.7694	0.031	0.0785	0.0193	0.1094	0.0193	0.8519	0.0077	0.0077	0.0077	0.977	0.0077	0.0077	0.0077	0.977	0.0077	0.0546	0.0077	0.9301	0.0077	0.8378	0.0077	0.1469	0.031	0.079	0.031	0.8589
motif0744	PTBP1	7	0.001	0.1002	0.001	0.8978	0.001	0.1994	0.001	0.7986	0.1002	0.001	0.001	0.8978	0.1002	0.6994	0.001	0.1994	0.001	0.1002	0.001	0.8978	0.001	0.1994	0.001	0.7986	0.001	0.001	0.001	0.997
motif0745	PTBP1	7	0.0048	0.0048	0.0048	0.9856	0.0048	0.9856	0.0048	0.0048	0.0048	0.0048	0.0048	0.9856	0.0048	0.0048	0.0048	0.9856	0.0048	0.9856	0.0048	0.0048	0.0048	0.0048	0.0048	0.9856	0.0048	0.0048	0.0048	0.9856
motif0746	PTBP1	7	0.1211	0.7694	0.031	0.0785	0.0193	0.1094	0.0193	0.8519	0.0077	0.0077	0.0077	0.977	0.0077	0.0077	0.0077	0.977	0.0077	0.0546	0.0077	0.9301	0.0077	0.8378	0.0077	0.1469	0.031	0.079	0.031	0.8589
motif0747	PTBP1	7	0.7415	0.1058	0.054	0.0987	0.0078	0.8352	0.0078	0.1492	0.0078	0.0078	0.0078	0.9766	0.0531	0.0078	0.0078	0.9313	0.0531	0.0078	0.0078	0.9313	0.0194	0.8456	0.0194	0.1156	0.0313	0.0811	0.0313	0.8564
motif0748	PTBP1	7	0.1211	0.7694	0.031	0.0785	0.0193	0.1094	0.0193	0.8519	0.0077	0.0077	0.0077	0.977	0.0077	0.0077	0.0077	0.977	0.0077	0.0546	0.0077	0.9301	0.0077	0.8378	0.0077	0.1469	0.031	0.079	0.031	0.8589
motif0749	PTBP1	7	0.7415	0.1058	0.054	0.0987	0.0078	0.8352	0.0078	0.1492	0.0078	0.0078	0.0078	0.9766	0.0531	0.0078	0.0078	0.9313	0.0531	0.0078	0.0078	0.9313	0.0194	0.8456	0.0194	0.1156	0.0313	0.0811	0.0313	0.8564
motif0750	PTBP1	8	0	1	0	0	0.8675	0	0	0.1325	0	0	0.9825	0.0175	0	0.0125	0.5721	0.4154	0	0.115	0.87	0.015	0.2042	0.06	0	0.7358	0	0.3556	0.045	0.5994	0.02	0	0.1768	0.8032
motif0751	PTBP1	10	0	0.1031	0	0.8969	0.0161	0.1588	0	0.8251	0.001	0.7029	0.0131	0.283	0.001	0.1562	0	0.8428	0.0488	0.1945	0.1334	0.6233	0.004	0.3199	0	0.6761	0.0372	0.7539	0.001	0.2079	0	0.1075	0	0.8925	0.0315	0.4906	0	0.4779	0	0.0903	0	0.9097
motif0752	PTBP1	10	0.0479	0.0228	0.8742	0.0551	0.0234	0.0089	0.0105	0.9572	0.0519	0.0029	0.0029	0.9424	0.017	0.9479	0.0079	0.0273	0.3454	0.0717	0.4956	0.0872	0.9493	0.0176	0.0199	0.0132	0.3595	0.1012	0.3275	0.2119	0.1353	0.2554	0.0214	0.5879	0.0027	0.9898	0.0023	0.0052	0.0861	0.748	0.0023	0.1636
motif0753	PTBP1	9	0	0.0075	0.9875	0.005	0	0.5452	0	0.4548	0.0793	0.192	0.4413	0.2873	0	0.7048	0.097	0.1982	0.9581	0.0125	0.0294	0	0.1194	0	0.8806	0	0	0.1137	0.0366	0.8497	0.0075	0.1021	0.8182	0.0722	0.005	0	0.9925	0.0025
motif0754	PTBP1	10	0	0.8882	0.0918	0.02	0.0025	0.3339	0.0075	0.6561	0	0.6972	0.3028	0	0	0.0662	0.0125	0.9213	0	0.2224	0.7776	0	0.1085	0.4607	0.3114	0.1194	0.1064	0.7156	0.0025	0.1755	0	0.7508	0.0439	0.2052	0.0025	0.2121	0.2781	0.5073	0	0.8594	0.1206	0.02
motif0755	PTBP1	10	0.0325	0.01	0.945	0.0125	0	0.95	0	0.05	0.5604	0	0.4371	0.0025	0.0504	0.3852	0	0.5644	0	0.3668	0.2298	0.4033	0.2307	0.0771	0.2882	0.404	0	0.005	0.96	0.035	0.3535	0.1248	0.3175	0.2042	0.0075	0.9375	0	0.055	0	0	0.0075	0.9925
motif0756	PTBP1	8	0	0.2678	0.025	0.7072	0	0	0	1	0.01	0.7436	0	0.2464	0	0.995	0	0.005	0	0.1895	0.1823	0.6282	0	0	0.0375	0.9625	0.1	0	0.6669	0.2331	0	0.02	0.9075	0.0725
motif0757	PTBP1	9	0.0075	0.0175	0	0.975	0.0125	0.2992	0	0.6883	0.2159	0.649	0.1176	0.0175	0.1007	0.4621	0	0.4372	0	0.7759	0	0.2241	0.6469	0.0075	0.1303	0.2152	0	0.6415	0	0.3585	0.1033	0.8942	0	0.0025	0	0	0	1
motif0758	PTBP1	10	0	0.9828	0	0.0172	0.0907	0.7539	0	0.1554	0.408	0.4092	0	0.1828	0.2124	0.4811	0	0.3064	0.0172	0.3872	0	0.5956	0.43	0.2086	0.1746	0.1868	0	0.7986	0	0.2014	0.6697	0.2529	0	0.0774	0	0.9799	0	0.0201	0.0344	0.1075	0	0.8582
motif0759	PTBP1	8	0.025	0	0.91	0.065	0.0125	0	0.9625	0.025	0.4861	0.3204	0.0075	0.186	0.2466	0.0325	0.7209	0	0.5395	0.2746	0.0938	0.0921	0.0275	0	0.0325	0.94	0	0	1	0	0.025	0.0675	0.8725	0.035
motif0760	PTBP1	8	0	1	0	0	0.0375	0.1716	0	0.7909	0	0.6789	0.1372	0.1839	0	0.0175	0	0.9825	0.025	0.1486	0.7839	0.0425	0	0.945	0	0.055	0.162	0.8355	0	0.0025	0	0.6376	0	0.3624
motif0761	PTBP1	8	0	0.4217	0	0.5783	0.005	0.995	0	0	0.5146	0	0	0.4854	0	0.76	0.095	0.145	0.115	0.6308	0.0675	0.1867	0	0	0	1	0.1994	0.7781	0.0225	0	0.005	0	0	0.995
motif0762	PTBP1	8	0	0.4549	0	0.5451	0	0.995	0.0025	0.0025	0.4014	0	0	0.5986	0	0.5565	0.3285	0.115	0.06	0.78	0.0275	0.1325	0	0	0	1	0.0875	0.8	0.1125	0	0	0.025	0	0.975
motif0763	PTBP1	7	0	0	0.0125	0.9875	0.0025	0.7875	0.21	0	0	0.2829	0	0.7171	0.05	0.165	0.785	0	0.1225	0	0	0.8775	0	0	1	0	0	0.03	0.3057	0.6643
motif0764	PTBP1	8	0	1	0	0	0.0025	0.0525	0	0.945	0	0.5408	0.2456	0.2136	0	0.01	0	0.99	0	0.1728	0.7322	0.095	0	0.7766	0	0.2234	0.005	0.975	0	0.02	0	0.5484	0	0.4516
motif0765	PTBP1	7	0.0475	0.04	0.1	0.8125	0.025	0.8625	0.1125	0	0.1747	0.1426	0	0.6827	0	0.085	0.915	0	0	0	0	1	0	0	1	0	0	0	0.7062	0.2938
motif0766	PTBP1	8	0	1	0	0	0.2143	0.0275	0	0.7582	0	0.6663	0.2687	0.065	0.0625	0	0	0.9375	0	0	0.9725	0.0275	0	0.6669	0.1337	0.1994	0.0075	0.9575	0.0025	0.0325	0.0525	0.3308	0	0.6167
motif0767	PTBP1	8	0.0475	0.2672	0.02	0.6653	0	0.06	0	0.94	0.0525	0.825	0.0125	0.11	0	0.9775	0	0.0225	0.1527	0.207	0.263	0.3772	0.0975	0	0	0.9025	0.1354	0	0.8621	0.0025	0	0	0.9975	0.0025
motif0768	PTBP1	8	0.075	0.3366	0	0.5884	0	0.3698	0	0.6302	0.3623	0.5827	0	0.055	0	0.8775	0	0.1225	0	1	0	0	0.2785	0.005	0	0.7165	0	0.965	0	0.035	0.115	0.77	0	0.115
motif0769	PTBP1	10	0	0.6702	0	0.3298	0	0.0357	0	0.9643	0	0.2238	0	0.7762	0	0.414	0	0.586	0	1	0	0	0	0	0	1	0	0.3487	0.0503	0.601	0	0.2605	0	0.7395	0	0.8854	0	0.1146	0	0.2767	0	0.7233
motif0770	PTBP1	10	0	0.4643	0	0.5357	0	0.0644	0	0.9356	0	0.9675	0	0.0325	0	0.3806	0	0.6194	0	0.2137	0.1029	0.6834	0	0.2134	0	0.7866	0	0.8683	0.0008	0.1308	0	0.298	0	0.702	0	0.6599	0.0025	0.3376	0	0.2765	0	0.7235
motif0771	PTBP1	8	0	0.0475	0.005	0.9475	0.4451	0.4424	0.1075	0.005	0	0.02	0	0.98	0.055	0.155	0.7525	0.0375	0	0	0	1	0.3175	0.01	0.6575	0.015	0	0.005	0.0025	0.9925	0.025	0.3661	0.09	0.5189
motif0772	PTBP1	8	0.015	0.2453	0.7397	0	0.0025	0.995	0	0.0025	0.342	0.215	0.1301	0.313	0.015	0.05	0.935	0	0	0.117	0.035	0.848	0	0.0275	0.9625	0.01	0.0225	0.0525	0.82	0.105	0	0.6767	0.2483	0.075
motif0773	PTBP1	10	0	0	0	1	0.11	0.5157	0.3542	0.0202	0.0034	0.0168	0	0.9798	0.0034	0.3496	0	0.647	0.3803	0	0.3628	0.257	0	0.8387	0	0.1613	0.0873	0.1444	0.0168	0.7515	0.0705	0.7418	0.0067	0.181	0.0772	0	0	0.9228	0.0034	0.0974	0.6267	0.2726
motif0774	PTBP1	10	0.0065	0.0162	0	0.9774	0.2911	0.4291	0.1188	0.1609	0.0194	0.0226	0.0032	0.9548	0.0841	0.5487	0	0.3671	0.0452	0.0688	0.0065	0.8795	0.1084	0.0194	0.0977	0.7745	0.1256	0.7146	0.0129	0.1469	0.0581	0.0614	0	0.8804	0.4254	0.1268	0.1153	0.3325	0	0.0646	0	0.9354
motif0775	PTBP1	8	0	1	0	0	0.1228	0.8772	0	0	0	0.3783	0.0544	0.5673	0.0667	0.5747	0.2516	0.107	0.0035	0.0053	0.1175	0.8737	0	0.7539	0.2461	0	0.0018	0.993	0.0053	0	0.0175	0.4442	0.014	0.5242
motif0776	PTBP1	10	0.0442	0.6819	0.1812	0.0927	0.723	0	0.0025	0.2745	0.1132	0.0662	0.7336	0.087	0.2203	0.0025	0.7772	0	0.0025	0.9572	0.0025	0.0378	0.0364	0	0.0205	0.9431	0.107	0	0.869	0.024	0.0701	0.2589	0.5752	0.0958	0.6653	0	0.0766	0.2581	0.0555	0	0.9445	0
motif0777	PTBP1	7	0.4677	0.0225	0.4973	0.0125	0	0.0025	0	0.9975	0.025	0	0.975	0	0.8508	0.0375	0.1117	0	0	0.0025	0	0.9975	0.035	0	0.965	0	0.6824	0.0916	0.0848	0.1412
motif0778	PTBP1	8	0.0225	0	0.4267	0.5508	0.0025	0	0.0175	0.98	0.125	0	0.2899	0.5851	0.0225	0.005	0.7825	0.19	0	0.3723	0.5127	0.115	0	0	0	1	0.11	0	0.7375	0.1525	0	0	0.0475	0.9525
motif0779	PTBP1	8	0	0	0	1	0	0.0168	0	0.9832	0	0.8582	0	0.1418	0	0.7812	0	0.2188	0.0745	0.0288	0	0.8966	0	0	0	1	0	0.466	0	0.534	0	0.4364	0	0.5636
motif0780	PTBP1	8	0	0	0	1	0.0872	0	0.2954	0.6175	0	0.9564	0	0.0436	0.3154	0.0734	0	0.6112	0.0344	0	0	0.9656	0.0642	0	0	0.9358	0	0.8188	0.0344	0.1468	0.0092	0.2704	0	0.7204
motif0781	PTBP1	8	0.0375	0	0.2814	0.6811	0.0225	0	0.105	0.8725	0	1	0	0	0.055	0	0	0.945	0.075	0	0.3245	0.6005	0.0975	0.0175	0	0.885	0.085	0.8925	0	0.0225	0.0025	0.2805	0	0.717
motif0782	PTBP1	7	0.0012	0.0012	0.0012	0.9964	0.0012	0.9964	0.0012	0.0012	0.0012	0.0012	0.0012	0.9964	0.0012	0.0012	0.0012	0.9964	0.0012	0.9964	0.0012	0.0012	0.0012	0.0012	0.0012	0.9964	0.0012	0.0012	0.0012	0.9964
motif0783	PTBP1	10	0.0122	0.972	0.0103	0.0055	0.9513	0.0047	0.0059	0.0381	0.0154	0.0069	0.9639	0.0138	0.0214	0.0063	0.9692	0.0031	0.1451	0.0711	0.2349	0.5489	0.8185	0.0565	0.1061	0.0189	0.8968	0.004	0.0659	0.0333	0.0157	0.0135	0.9613	0.0096	0.8308	0.0642	0.0755	0.0295	0.0428	0.8117	0.1327	0.0128
motif0784	PTBP1	10	0.0166	0.9301	0.0243	0.0291	0.0361	0.1345	0.0211	0.8082	0.0074	0.9228	0.0353	0.0346	0.0167	0.9528	0.0099	0.0206	0.0607	0.0116	0.0143	0.9134	0.0119	0.6508	0.3101	0.0272	0.0149	0.9457	0.0163	0.0231	0.0184	0.9538	0.0052	0.0226	0.0596	0.0126	0.022	0.9058	0.0113	0.869	0.0913	0.0284
motif0785	PTBP1	7	0.0012	0.0012	0.0012	0.9964	0.0012	0.0012	0.0012	0.9964	0.0012	0.0012	0.0012	0.9964	0.0012	0.9964	0.0012	0.0012	0.0012	0.0012	0.0012	0.9964	0.0012	0.9964	0.0012	0.0012	0.0012	0.0012	0.0012	0.9964
motif0786	PTBP1	7	0.0036	0.0498	0.0106	0.9361	0.0106	0.9557	0.0076	0.0261	0.0108	0.0407	0.0006	0.9478	0.0097	0.9338	0.0079	0.0485	0.0068	0.0355	0.008	0.9498	0.0114	0.9552	0.0108	0.0226	0.0027	0.0413	0.0021	0.9539
motif0787	PTBP1	8	0	0	0	1	0.4104	0.5697	0	0.0199	0	0.0068	0	0.9932	0.161	0	0	0.839	0	0	0	1	0.0249	0.9521	0	0.023	0.0081	0.0056	0	0.9863	0.023	0	0	0.977
motif0788	PTBP1	10	0.0006	0.8884	0.0006	0.1104	0.0025	0.4625	0.0043	0.5307	0.0068	0.5935	0.1185	0.2812	0	0.9871	0.0006	0.0123	0.429	0.0049	0.0066	0.5594	0	0.2293	0.6459	0.1248	0	0.9994	0.0006	0	0.0482	0.5152	0.0018	0.4347	0	0.3667	0.1053	0.528	0	0.9467	0.0031	0.0502
motif0789	PTBP1	10	0	0	0.0025	0.9975	0	0	0.5656	0.4344	0	0.6358	0.0694	0.2948	0.008	0.4523	0.0012	0.5385	0	0.0062	0.0282	0.9657	0	0	0.435	0.565	0	0.6367	0.0985	0.2648	0.0582	0.4823	0.0133	0.4463	0	0	0.0111	0.9889	0	0	0.0708	0.9292
motif0790	PTBP1	8	0.0144	0.9756	0.005	0.005	0	0.0019	0	0.9981	0.0037	0.2789	0.7173	0	0	0	0	1	0.1051	0.2859	0.609	0	0	0.1899	0.0106	0.7995	0.0175	0.9681	0.0013	0.0131	0	0.0194	0	0.9806
motif0791	PTBP1	8	0	0.9961	0.0008	0.0031	0.5665	0.0117	0.0023	0.4195	0	0	0.928	0.072	0	0.0039	0.5007	0.4954	0	0.4215	0.5738	0.0047	0.0311	0.9401	0.0078	0.021	0.0008	0.021	0.0031	0.9751	0.0109	0.0148	0.9596	0.0148
motif0792	PTBP1	10	0	0.0037	0	0.9962	0.2853	0.3706	0.0006	0.3434	0.0169	0.4345	0	0.5486	0.4337	0.5588	0	0.0075	0	0.0119	0	0.9881	0.2242	0.0075	0	0.7683	0.0044	0.9675	0	0.0281	0.3764	0.0106	0	0.6129	0	0.5164	0.0037	0.4798	0.0256	0.0106	0	0.9637
motif0793	PTBP1	8	0	0.9934	0.0006	0.006	0	0.0066	0	0.9934	0	0.4535	0.4593	0.0872	0	0.5124	0	0.4876	0	0.973	0.0132	0.0138	0	0.006	0	0.994	0	0.9874	0.012	0.0006	0	0.4451	0	0.5549
motif0794	PTBP1PTBP2	10	0	0.7721	0	0.2279	0	0.2154	0.0386	0.746	0.0038	0.2848	0.2066	0.5049	0	0.8308	0	0.1692	0.0057	0.5505	0	0.4438	0	0.0095	0.0322	0.9583	0	0.7286	0	0.2714	0	0.568	0.0152	0.4168	0	0.3705	0	0.6295	0	0.9696	0.0076	0.0228
motif0795	PTBP1PTBP2	8	0.0025	0	0	0.9975	0.2838	0	0.2448	0.4714	0	0	0	1	0.7825	0.005	0.0775	0.135	0	0	0	1	0.115	0	0.0675	0.8175	0.005	0	0	0.995	0.15	0	0.0125	0.8375
motif0796	PTBP1PTBP2	8	0	0.04	0.0425	0.9175	0.035	0.293	0.2945	0.3776	0	0.0525	0	0.9475	0	0.5608	0.4142	0.025	0	0	0	1	0	0.095	0.905	0	0	0	0	1	0	0.0675	0.84	0.0925
motif0797	PTBP1PTBP2	10	0.8406	0	0	0.1594	0.095	0.0125	0	0.8925	0.5626	0	0	0.4374	0.6473	0.0125	0	0.3402	0.7996	0.0575	0	0.1429	0.6975	0.0175	0.005	0.28	0.88	0	0	0.12	0.3242	0.1541	0	0.5217	0.955	0.01	0	0.035	0.2852	0.132	0	0.5828
motif0798	PTBP1PTBP2	8	0.8425	0	0	0.1575	0.2375	0	0	0.7625	0.78	0	0	0.22	0.975	0	0	0.025	0.9375	0.015	0	0.0475	0.2325	0	0	0.7675	0.995	0	0	0.005	0.1425	0.0675	0	0.79
motif0799	PTBP1PTBP2	8	0	0.5322	0.02	0.4478	0.0575	0	0.2769	0.6656	0	0.3081	0.0325	0.6594	0.075	0.0925	0.8325	0	0	0	0.0125	0.9875	0.205	0.0125	0.7825	0	0	0	0.015	0.985	0.0225	0	0.945	0.0325
motif0800	PTBP1PTBP2	8	0	1	0	0	0.5492	0.01	0.005	0.4358	0	0.03	0.7975	0.1725	0.085	0	0.005	0.91	0	0.0875	0.5153	0.3972	0.035	0.965	0	0	0	0.11	0	0.89	0	0.372	0.563	0.065
motif0801	PTBP1PTBP2	7	0	0.9875	0	0.0125	0.05	0	0.0075	0.9425	0	0.9375	0.03	0.0325	0.025	0.05	0.925	0	0	0.025	0.0125	0.9625	0.404	0.0425	0.541	0.0125	0.035	0.0684	0.0375	0.8591
motif0802	PTBP1PTBP2	8	0	0	0	1	0	0	0.1025	0.8975	0	0.0475	0.02	0.9325	0	0.8525	0	0.1475	0	0.045	0	0.955	0	0.04	0.0875	0.8725	0	0.08	0.015	0.905	0	0.3397	0	0.6603
motif0803	PTBP1PTBP2	7	0	0.985	0	0.015	0.0375	0	0.015	0.9475	0	0.925	0.0325	0.0425	0.0075	0.0475	0.945	0	0	0.015	0.0175	0.9675	0.3929	0.015	0.5696	0.0225	0.0375	0.0525	0.045	0.865
motif0804	PTBP1PTBP2	8	0	0.01	0.3982	0.5918	0.0475	0.3022	0.5903	0.06	0.01	0.0075	0.2577	0.7248	0.0225	0.0575	0.7432	0.1768	0.0025	0.0025	0.01	0.985	0	0	0.9225	0.0775	0.015	0.025	0.0575	0.9025	0.0025	0	0.9825	0.015
motif0805	PUM2	8	0.0012	0.0012	0.0012	0.9963	0.0012	0.0012	0.9963	0.0012	0.0012	0.0012	0.0012	0.9963	0.9963	0.0012	0.0012	0.0012	0.2884	0.2245	0.1987	0.2884	0.9963	0.0012	0.0012	0.0012	0.0012	0.0012	0.0012	0.9963	0.9963	0.0012	0.0012	0.0012
motif0806	PUM2	8	0.0016	0.0016	0.0016	0.9951	0.0016	0.0016	0.9951	0.0016	0.0016	0.0016	0.0016	0.9951	0.9951	0.0016	0.0016	0.0016	0.3295	0.2656	0.0754	0.3295	0.9951	0.0016	0.0016	0.0016	0.0016	0.0016	0.0016	0.9951	0.9951	0.0016	0.0016	0.0016
motif0807	PUM2	8	0.0016	0.0016	0.0016	0.9951	0.0016	0.0016	0.9951	0.0016	0.0016	0.0016	0.0016	0.9951	0.9951	0.0016	0.0016	0.0016	0.3295	0.2656	0.0754	0.3295	0.9951	0.0016	0.0016	0.0016	0.0016	0.0016	0.0016	0.9951	0.9951	0.0016	0.0016	0.0016
motif0808	PUM2	8	0.0064	0.0064	0.0317	0.9556	0.0064	0.0064	0.9809	0.0064	0.0064	0.0064	0.0811	0.9062	0.9134	0.0064	0.0739	0.0064	0.0064	0.9809	0.0064	0.0064	0.9725	0.0064	0.0148	0.0064	0.0064	0.0064	0.0631	0.9242	0.0064	0.9809	0.0064	0.0064
motif0809	PUM2	8	0.0048	0.0048	0.0048	0.9856	0.0048	0.0048	0.9856	0.0048	0.0048	0.0048	0.0048	0.9856	0.9856	0.0048	0.0048	0.0048	0.9856	0.0048	0.0048	0.0048	0.9856	0.0048	0.0048	0.0048	0.0048	0.0048	0.0048	0.9856	0.9856	0.0048	0.0048	0.0048
motif0810	PUM2	8	0.0048	0.0048	0.0048	0.9856	0.0048	0.0048	0.9856	0.0048	0.0048	0.0048	0.0048	0.9856	0.9856	0.0048	0.0048	0.0048	0.0048	0.0048	0.9856	0.0048	0.9856	0.0048	0.0048	0.0048	0.0048	0.0048	0.0048	0.9856	0.9856	0.0048	0.0048	0.0048
motif0811	PUM2	8	0	0	0	1	0	0	1	0	0	0	0	1	1	0	0	0	0.33	0.2662	0.0737	0.33	1	0	0	0	0	0	0	1	1	0	0	0
motif0812	PUM2	8	0	0	0	1	0	0	1	0	0	0	0	1	1	0	0	0	0.2884	0.2245	0.1987	0.2884	1	0	0	0	0	0	0	1	1	0	0	0
motif0813	PUM2	8	0	0	0	1	0.1016	0	0.8984	0	0	0	0	1	1	0	0	0	0.6562	0.1367	0	0.2071	0.7734	0.0508	0	0.1758	0.8203	0.0117	0.168	0	0.1641	0	0	0.8359
motif0814	PUM2	8	0	0	0	1	0.0885	0	0.9115	0	0	0	0	1	1	0	0	0	0.3678	0.2085	0	0.4237	1	0	0	0	0	0	0	1	0.889	0	0	0.111
motif0815	PUM2	10	0	0.2164	0.763	0.0206	0.0069	0.7973	0.1684	0.0275	0.0343	0.5703	0.2541	0.1413	0	0.5915	0.3604	0.0481	0.0584	0.5022	0.1539	0.2856	0	0.3949	0.4075	0.1976	0.0103	0.1168	0.5579	0.315	0	0.6771	0.3195	0.0034	0.1168	0.3751	0.0309	0.4772	0	0.3713	0.6287	0
motif0816	PUM2	8	0	0	0	1	0.1388	0.1065	0.0484	0.7062	0	0	0	1	0.042	0	0.887	0.071	0	0	0	1	0.9806	0	0.0194	0	0.1646	0.296	0	0.5394	1	0	0	0
motif0817	PUM2	10	0.0025	0.0325	0.93	0.035	0.431	0.0125	0.4946	0.0618	0.1208	0	0.6303	0.2489	0	0.0125	0.9875	0	0.5929	0.0575	0.1816	0.1681	0.0653	0	0.5047	0.4301	0.0375	0.0772	0.8403	0.045	0.4317	0.1103	0.3338	0.1242	0.3192	0.025	0.4333	0.2226	0.0075	0.0575	0.935	0
motif0818	PUM2	8	0.07	0.0175	0.6659	0.2466	0	0.0125	0.9875	0	0.6149	0	0.37	0.015	0.3456	0.025	0.2178	0.4116	0.0125	0	0.9325	0.055	0.2246	0.1025	0.6679	0.005	0.03	0	0.095	0.875	0	0	1	0
motif0819	PUM2	7	0	0.4197	0.5803	0	0.1999	0	0.0766	0.7234	0	0.2366	0.7567	0.0067	0.05	0	0.1133	0.8367	0	0.24	0.76	0	0.1666	0	0.0067	0.8267	0	0.0067	0.9933	0
motif0820	PUM2	7	0	0.4197	0.5803	0	0.1999	0	0.0766	0.7234	0	0.2366	0.7567	0.0067	0.05	0	0.1133	0.8367	0	0.24	0.76	0	0.1666	0	0.0067	0.8267	0	0.0067	0.9933	0
motif0821	PUM2	8	0.0925	0.035	0.0375	0.835	0.02	0.0925	0.79	0.0975	0.3338	0.5437	0.055	0.0675	0.489	0	0	0.511	0	0	1	0	0.5626	0.4274	0.01	0	0.11	0.0125	0	0.8775	0	0	1	0
motif0822	PUM2	8	0	0	0	1	0	0	1	0	0	0	0	1	1	0	0	0	0.3558	0.1858	0	0.4584	1	0	0	0	0	0	0	1	0.904	0	0	0.096
motif0823	PUM2	10	0.9732	0	0.0025	0.0244	0.0403	0.0025	0	0.9573	1	0	0	0	0.2067	0.0808	0	0.7125	0.8853	0.035	0.0797	0	0	0	0	1	0.7168	0.0397	0.2435	0	0	0.2534	0	0.7466	0.8392	0.0183	0.0575	0.085	0.0025	0.0862	0	0.9113
motif0824	PUM2	10	0.0025	0.493	0.0025	0.502	0.025	0.385	0.0125	0.5775	0.015	0.0325	0.0325	0.92	0	0.5198	0.0932	0.3869	0.0075	0.92	0.0225	0.05	0.01	0.3871	0	0.6029	0	0.5539	0.0175	0.4286	0	0.0756	0.005	0.9194	0	0.2837	0.0425	0.6738	0	0.6534	0.045	0.3016
motif0825	PUM2	8	0	0.8099	0.0582	0.1319	0	0	0	1	0	0	1	0	0	0	0	1	0.9108	0	0.0892	0	0.225	0.5927	0.0698	0.1125	0.9185	0.0427	0.0233	0.0155	0.0892	0.0194	0.2851	0.6063
motif0826	PUM2	10	0	0.0577	0.9157	0.0266	0.0754	0.1463	0.5831	0.1951	0.0976	0.2084	0.6097	0.0843	0.1197	0.3942	0.3663	0.1197	0.348	0.1064	0.2173	0.3283	0.0266	0.3462	0.6272	0	0.4005	0.0577	0.2262	0.3156	0.0887	0.1064	0.7339	0.071	0.0754	0.0665	0.6364	0.2217	0.0133	0.2927	0.694	0
motif0827	PUM2	8	0	0	0	1	0	0	1	0	0	0	0	1	1	0	0	0	0.7988	0	0	0.2012	0.4788	0	0	0.5212	0.5883	0	0	0.4117	0	0	0	1
motif0828	PUM2	8	0	0	0	1	0	0	0	1	0	0	0	1	0.7178	0	0	0.2822	0.1287	0	0	0.8713	1	0	0	0	0.8441	0	0	0.1559	1	0	0	0
motif0829	PUM2	8	0	0.1572	0.2926	0.5501	0	0	0	1	0.0063	0	0.9528	0.0409	0	0	0	1	0.7705	0.0252	0.2044	0	0	0	0	1	0.4669	0	0.0817	0.4513	0	0	0	1
motif0830	PUM2	8	0	0	0	1	0.7907	0	0	0.2093	0	0	0	1	0.6846	0	0	0.3154	0	0	0	1	0	0	0	1	0	0.1003	0	0.8997	0	0.0831	0	0.9169
motif0831	PUM2	8	0.9579	0	0	0.0421	0	0	0	1	0.6331	0	0.3669	0	0	0	0	1	0.8243	0.0025	0.0693	0.104	0	0	0	1	0.9381	0.0099	0.052	0	0	0.346	0	0.654
motif0832	PUM2	8	0.1452	0.1288	0.0137	0.7124	0	0	0	1	0.1561	0	0.8439	0	0	0	0	1	1	0	0	0	0	0	0	1	0.4137	0	0	0.5863	0	0	0	1
motif0833	PUM2	8	0	0	0	1	0	0	0	1	0	0	0	1	0.1903	0	0.1339	0.6758	0.9013	0	0.0987	0	1	0	0	0	0.919	0	0.081	0	0.7287	0.0493	0.222	0
motif0834	PUM2	8	0	0.1779	0.283	0.5391	0	0	0	1	0.0031	0	0.947	0.0499	0	0	0	1	0.766	0.0374	0.1966	0	0	0	0	1	0.4836	0	0.078	0.4384	0	0	0	1
motif0835	PUM2	8	0	0	0	1	0.2375	0	0	0.7625	0	0	0	1	0.71	0	0	0.29	0	0	0	1	0.02	0.085	0	0.895	0	0.0075	0	0.9925	0	0.0225	0	0.9775
motif0836	PUM2	8	1	0	0	0	0	0	0	1	0.592	0	0.408	0	0	0	0	1	0.82	0	0.07	0.11	0	0	0	1	0.915	0.02	0.05	0.015	0.0025	0.3645	0	0.633
motif0837	PUM2	8	0	0.1779	0.283	0.5391	0	0	0	1	0.0031	0	0.947	0.0499	0	0	0	1	0.766	0.0374	0.1966	0	0	0	0	1	0.4836	0	0.078	0.4384	0	0	0	1
motif0838	PUM2	8	0	0	0	1	0.2375	0	0	0.7625	0	0	0	1	0.71	0	0	0.29	0	0	0	1	0.02	0.085	0	0.895	0	0.0075	0	0.9925	0	0.0225	0	0.9775
motif0839	PUM2	8	1	0	0	0	0	0	0	1	0.592	0	0.408	0	0	0	0	1	0.82	0	0.07	0.11	0	0	0	1	0.915	0.02	0.05	0.015	0.0025	0.3645	0	0.633
motif0840	QKI	7	0.9122	0.0293	0.0293	0.0293	0.0073	0.978	0.0073	0.0073	0.0073	0.0073	0.0073	0.978	0.978	0.0073	0.0073	0.0073	0.978	0.0073	0.0073	0.0073	0.0073	0.9104	0.0073	0.0749	0.7056	0.1525	0.0865	0.0554
motif0841	QKI	7	0.9122	0.0293	0.0293	0.0293	0.0073	0.978	0.0073	0.0073	0.0073	0.0073	0.0073	0.978	0.978	0.0073	0.0073	0.0073	0.978	0.0073	0.0073	0.0073	0.0073	0.9104	0.0073	0.0749	0.7056	0.1525	0.0865	0.0554
motif0842	QKI	7	0.0351	0.0175	0.0526	0.8947	1	0	0	0	0	1	0	0	0	0	0	1	1	0	0	0	1	0	0	0	0	0.9386	0	0.0614
motif0843	QKI	7	0.0351	0.0175	0.0526	0.8947	1	0	0	0	0	1	0	0	0	0	0	1	1	0	0	0	1	0	0	0	0	0.9386	0	0.0614
motif0844	QKI	7	0.9122	0.0293	0.0293	0.0293	0.0073	0.978	0.0073	0.0073	0.0073	0.0073	0.0073	0.978	0.978	0.0073	0.0073	0.0073	0.978	0.0073	0.0073	0.0073	0.0073	0.9104	0.0073	0.0749	0.7056	0.1525	0.0865	0.0554
motif0845	QKI	8	0.2976	0.1395	0	0.5629	0.9548	0	0	0.0452	0.0038	0.8039	0	0.1923	0	0	0	1	1	0	0	0	1	0	0	0	0	0.7342	0	0.2658	0.7002	0.1621	0	0.1376
motif0846	QKI	10	0	0.389	0.611	0	0.0108	0.8126	0.1766	0	0.0937	0.5351	0.2487	0.1225	0	0.2288	0.7712	0	0.0973	0.0504	0.5883	0.264	0	0.5502	0.4498	0	0.1117	0.5118	0.2575	0.1189	0.0108	0.408	0.5812	0	0.0324	0.5456	0.3571	0.0649	0	0.5035	0.4965	0
motif0847	QKI	10	0	0.6834	0	0.3166	0	0.643	0	0.357	0.0981	0.5455	0	0.3564	0.1087	0.7611	0	0.1302	0.1318	0.4935	0	0.3747	0	0.7174	0	0.2826	0.1067	0.0639	0	0.8294	0.1368	0.803	0	0.0602	0.0902	0.7906	0	0.1191	0	0.9887	0	0.0113
motif0848	QKI	8	0.015	0.0825	0.89	0.0125	0.0425	0.0225	0.8825	0.0525	0	0.5728	0.4272	0	0.3273	0	0	0.6727	0	0.06	0.94	0	0.08	0.2843	0.5932	0.0425	0.0725	0	0.6202	0.3073	0	0.01	0.99	0
motif0849	QKI	9	0	0.7676	0.1566	0.0758	0.1925	0.3665	0	0.441	0	0.9971	0.0029	0	0.3887	0.0117	0.0321	0.5676	0	0.102	0.8951	0.0029	0.0495	0.4508	0.1745	0.3251	0	0.9009	0.0408	0.0583	0.0058	0.3757	0	0.6185	0	0.8456	0.0874	0.067
motif0850	QKI	10	0.3883	0.552	0	0.0597	0.7104	0.2647	0	0.0249	0.1753	0.398	0	0.4267	0.3753	0.328	0	0.2966	0.0323	0.3821	0	0.5855	0	0	0	1	0.6995	0	0	0.3005	1	0	0	0	0.255	0.745	0	0	0	0.9527	0	0.0473
motif0851	QKI	8	0.2976	0.1395	0	0.5629	0.9548	0	0	0.0452	0.0038	0.8039	0	0.1923	0	0	0	1	1	0	0	0	1	0	0	0	0	0.7342	0	0.2658	0.7002	0.1621	0	0.1376
motif0852	QKI	8	0	0.03	0.97	0	0.1213	0.055	0.6982	0.1256	0	0.5823	0.4177	0	0.2248	0.025	0.04	0.7102	0	0.0725	0.9275	0	0.3083	0	0.4675	0.2243	0	0.005	0.995	0	0.125	0.005	0.845	0.025
motif0853	QKI	8	0	0.0035	0.9965	0	0.2488	0.0069	0.7443	0	0	0.2247	0.7753	0	0.3345	0.1037	0.0726	0.4893	0.1624	0.1071	0.7304	0	0.0657	0.2293	0.705	0	0.2404	0	0.5164	0.2432	0.0173	0.0415	0.9412	0
motif0854	QKI	8	0	0.8925	0.1075	0	0.4594	0	0.025	0.5156	0	0.9925	0.0075	0	0.205	0	0	0.795	0	0	1	0	0.3858	0.0675	0.4217	0.125	0.07	0.785	0.145	0	0.4464	0.4186	0.005	0.13
motif0855	QKI	8	0.2562	0.0875	0	0.6563	0.005	0	0	0.995	0.92	0	0	0.08	0	0.83	0	0.17	0	0	0	1	1	0	0	0	0.9525	0.0475	0	0	0.3989	0	0	0.6011
motif0856	QKI	7	0.133	0.0003	0.3054	0.5614	0.2095	0.0003	0.7741	0.0161	0.001	0.0003	0.0087	0.99	0.0144	0.0003	0.0152	0.9701	0.9944	0.0003	0.001	0.0043	0.1658	0.0003	0.8121	0.0218	0.0877	0.001	0.1012	0.8101
motif0857	QKI	10	0	0.9887	0	0.0113	0.1344	0.3612	0	0.5044	0.0189	0.4496	0.034	0.4975	0.1851	0.7469	0.0151	0.0529	0.1894	0.4245	0.0038	0.3824	0.0113	0.2399	0.068	0.6808	0.034	0.7506	0.0189	0.1965	0.1398	0.6978	0.0264	0.136	0.0076	0.4962	0	0.4963	0	0.9698	0	0.0302
motif0858	QKI	10	0.0025	0.3092	0.6883	0	0.5378	0.3541	0.1005	0.0075	0.04	0.1007	0.283	0.5763	0.04	0.065	0.895	0	0.2926	0.398	0.2869	0.0225	0.0575	0.0698	0.2635	0.6093	0	0.0975	0.9025	0	0.4072	0.4155	0.1398	0.0375	0.0525	0.0525	0.4155	0.4795	0	0.075	0.915	0.01
motif0859	QKI	7	0.1625	0.6389	0	0.1986	0.1228	0.1228	0	0.7545	0	0	0	1	1	0	0	0	1	0	0	0	0	0.9783	0	0.0217	0	0.7472	0	0.2528
motif0860	QKI	10	0	0.6235	0	0.3765	0	0	0	1	0	0.0874	0.035	0.8776	0.0025	0.0625	0	0.935	0.2574	0.3607	0.0693	0.3127	0.2785	0.2839	0	0.4375	0	0.0225	0.0075	0.97	0	0.0525	0	0.9475	0.0025	0.2784	0	0.7191	0	0.2718	0	0.7282
motif0861	QKI	10	0.8054	0.1946	0	0	0.5819	0.0225	0	0.3956	1	0	0	0	0.985	0.015	0	0	0.0425	0.429	0	0.5285	0.9725	0	0	0.0275	0.94	0	0	0.06	0.4254	0.1804	0	0.3941	0.7823	0.005	0	0.2127	0.6413	0.3237	0	0.035
motif0862	QKI	8	0	0.925	0.0075	0.0675	0.12	0	0	0.88	0	0	0.075	0.925	0.985	0	0.0025	0.0125	0.845	0.0625	0.0575	0.035	0	0.875	0	0.125	0.4003	0.207	0.01	0.3828	0	0.2852	0	0.7148
motif0863	QKI	8	0.9775	0	0	0.0225	1	0	0	0	0.8232	0.1768	0	0	0.12	0	0	0.88	0.6602	0	0.2948	0.045	0.865	0.01	0.06	0.065	0.95	0.0275	0	0.0225	1	0	0	0
motif0864	QKI	8	0.727	0.273	0	0	0.0625	0.82	0	0.1175	0	0.0225	0	0.9775	0.9525	0.0475	0	0	1	0	0	0	0	0.9325	0	0.0675	0.2572	0.5487	0	0.194	0.253	0.5618	0	0.1853
motif0865	RBM10	10	0	0.4817	0	0.5183	0.015	0.979	0.006	0	0.4679	0.3966	0	0.1355	0	0.9489	0	0.0511	0.4736	0.021	0.015	0.4904	0	0.1038	0.7025	0.1937	0.003	0.9429	0	0.0541	0.5645	0.212	0.006	0.2175	0.1263	0.8045	0.0541	0.015	0.0984	0.3818	0	0.5199
motif0866	RBM10	9	0.4548	0.0291	0.0179	0.4983	0	0	1	0	0.0493	0.0463	0.0435	0.8609	0.0936	0.8457	0.0607	0	0.0367	0	0	0.9633	0	0.0268	0	0.9732	0	0	0	1	0	0	0	1	0.8793	0.069	0.0517	0
motif0867	RBM10	9	0	0.004	0.0139	0.9821	0.9833	0.003	0.0136	0	0.9904	0.0007	0.0089	0	0.9896	0.0018	0.0086	0	0.9934	0	0.0066	0	0	0	0.8171	0.1829	0.9891	0.002	0.0089	0	0	1	0	0	0.4102	0.0429	0.0355	0.5113
motif0868	RBM10	10	0	0.7946	0.1079	0.0975	0	0.2685	0	0.7315	0.007	0.8886	0.1045	0	0.3403	0.1526	0.0897	0.4173	0.0592	0.2424	0.6184	0.0801	0	0.7335	0	0.2665	0	0.993	0.007	0	0.1796	0.0627	0.0139	0.7438	0	0.9652	0.0279	0.007	0.0662	0.805	0.0139	0.1149
motif0869	RBM10	10	0	0.005	0.995	0	0.7747	0.0322	0.0834	0.1096	0	0.0124	0.9876	0	0.4125	0	0.5825	0.005	0.0967	0.562	0.0755	0.2658	0.3039	0.0392	0.3747	0.2821	0	0.0075	0.99	0.0025	0.619	0.0202	0.2683	0.0925	0.0495	0.01	0.9405	0	0	0.1034	0.5874	0.3091
motif0870	RBM10	8	0.0077	0.9692	0.0231	0	0.1231	0.8744	0.0026	0	0.6698	0.0824	0.0103	0.2375	0.0154	0.0179	0.9539	0.0128	0	0.5688	0.4312	0	0.0436	0.9564	0	0	0.0103	0.1338	0	0.8559	0.1932	0.0385	0.7401	0.0282
motif0871	RBM10	8	0	0.0625	0.658	0.2795	0.2706	0.01	0.0275	0.6919	0.01	0	0.99	0	0.0075	0.88	0.1125	0	0.3074	0.0225	0.005	0.6651	0.0025	0	0.9975	0	0.0225	0.0025	0.485	0.49	0.045	0	0.955	0
motif0872	RBM10	8	0	0.055	0	0.945	0.005	0.0575	0	0.9375	0	0.0725	0	0.9275	0.0425	0.8575	0	0.1	0	0.05	0	0.95	0	0.3427	0	0.6573	0	0.3498	0	0.6502	0	0.98	0	0.02
motif0873	RBM10	8	0.2477	0.0125	0.7098	0.03	0	0.0075	0.9925	0	0.1802	0.4431	0.3767	0	0.2768	0.0425	0	0.6807	0	0	1	0	0.0025	0.01	0.9775	0.01	0.6817	0.0425	0.2283	0.0475	0	0	0.8775	0.1225
motif0874	RBM10	8	0.8	0.09	0.045	0.065	0	0.3776	0.0825	0.5399	0	0.9875	0.0125	0	0.2559	0.4639	0	0.2801	0	1	0	0	0.7387	0.01	0.1388	0.1125	0	0.07	0.82	0.11	0	0.8675	0.09	0.0425
motif0875	RBM10	7	0	0.7675	0	0.2325	0.0925	0.7725	0.0075	0.1275	0.2723	0.4527	0	0.2751	0	1	0	0	0.4257	0.0075	0	0.5668	0	0	0.935	0.065	0	1	0	0
motif0876	RBM10	8	0.9075	0.005	0.0475	0.04	0	0.0325	0.915	0.0525	0.5009	0	0.4991	0	0.3332	0.5793	0.045	0.0425	0.94	0	0.005	0.055	0	0.0075	0.985	0.0075	0.9075	0.0175	0	0.075	0.2902	0.025	0.6423	0.0425
motif0877	RBM10	8	0	0.9925	0	0.0075	0.3993	0.5657	0	0.035	0	0.995	0.005	0	0.9725	0	0.0275	0	0	0.2848	0.6127	0.1025	0.2	0.745	0.055	0	0.1275	0.2773	0	0.5952	0.3303	0.5522	0.0375	0.08
motif0878	RBM47	10	0	0	0	1	0	0	0	1	0.0867	0	0	0.9133	0.2273	0	0	0.7727	0.1407	0	0	0.8593	0.0226	0	0.0302	0.9472	0	0	0	1	0.3817	0	0	0.6183	0.1629	0	0.0151	0.822	0.0609	0	0	0.9391
motif0879	RBM47	15	0.784	0.0201	0.1236	0.0723	0.6272	0.085	0.2471	0.0407	0.7885	0.041	0.1269	0.0436	0.6385	0.0563	0.1986	0.1066	0.7158	0.0739	0.1693	0.0409	0.6538	0.0638	0.2136	0.0687	0.8297	0.0438	0.0885	0.038	0.7526	0.0812	0.1062	0.06	0.8154	0.0149	0.1185	0.0512	0.5488	0.1296	0.1858	0.1359	0.7273	0.0572	0.1393	0.0762	0.5418	0.1229	0.2248
motif0880	RBM47	10	0.999	0	0	0.001	0.999	0	0	0.001	1	0	0	0	0.999	0	0	0.001	0.4879	0.1827	0.1912	0.1382	0.9162	0	0	0.0838	0.999	0	0	0.001	0.9107	0.0582	0.0311	0	0.9094	0.0906	0	0	0.7334	0.1108	0.0963	0.0595
motif0881	RBPMS	10	0	0.9837	0	0.0163	0.6923	0.1344	0.0118	0.1615	0	0.9205	0	0.0795	0.2202	0.4892	0	0.2906	0.2225	0.416	0	0.3614	0.1311	0.3769	0.01	0.4821	0	0.9937	0	0.0063	0.7705	0.0639	0.0054	0.1601	0	0.9692	0.0027	0.0281	0.1668	0.6361	0.0145	0.1826
motif0882	RBPMS	10	0.1632	0.1602	0	0.6766	0.0025	0.0025	0	0.9951	0.2142	0	0	0.7858	0	0.1812	0	0.8188	0.4899	0	0	0.5101	0.0688	0.3974	0	0.5338	0.2976	0.0025	0	0.6999	0.0123	0.0098	0	0.9779	0.0098	0	0	0.9902	0.0123	0.0899	0	0.8979
motif0883	RBPMS	8	0	1	0	0	0.7931	0.051	0	0.1559	0	0.9466	0	0.0534	0.1908	0.1727	0	0.6365	0.0146	0.1361	0.0413	0.808	0	0.9854	0	0.0146	0.7059	0.1445	0	0.1496	0	1	0	0
motif0884	RBPMS	10	0.1145	0.0673	0	0.8181	0.5462	0.0097	0	0.4441	0.064	0.1834	0	0.7525	0.2864	0	0	0.7136	0	0.9279	0	0.0721	0.9758	0	0	0.0242	0	0.7473	0	0.2527	0.3687	0	0.0024	0.6289	0.0266	0.4917	0	0.4817	0.658	0.0097	0	0.3323
motif0885	RBPMS	10	0.005	0.7546	0.0324	0.208	0.0075	0.4259	0.1529	0.4138	0.0177	0.7463	0.1262	0.1099	0	0.964	0.026	0.01	0.243	0.0282	0.0936	0.6351	0	0.0551	0.7493	0.1955	0.005	0.8484	0.0524	0.0942	0.029	0.7652	0.0216	0.1842	0.0229	0.5762	0.0744	0.3265	0	0.7786	0.0852	0.1363
motif0886	RBPMS	10	0	0.081	0.9159	0.0031	0.3598	0.0249	0.4208	0.1945	0.1038	0.0343	0.7804	0.0815	0.028	0.0311	0.9408	0	0.6032	0.1125	0.1504	0.1339	0.1812	0.0218	0.7013	0.0957	0.3221	0	0.6779	0	0.028	0.3701	0.5707	0.0311	0.3733	0.1954	0.1252	0.3061	0.0498	0.0031	0.9471	0
motif0887	RBPMS	8	0.0875	0.6666	0.2359	0.01	0	0.9525	0	0.0475	0.8825	0.0975	0.0175	0.0025	0	1	0	0	0.8925	0.0025	0.01	0.095	0	0.6741	0.2634	0.0625	0.468	0.4895	0.0125	0.03	0	0.7183	0	0.2817
motif0888	RBPMS	8	0.0275	0.07	0.7263	0.1762	0.0725	0.0075	0.9175	0.0025	0.342	0.0844	0.314	0.2596	0.1703	0.0375	0.7697	0.0225	0.0025	0.01	0.9875	0	0.6571	0.025	0.0125	0.3054	0	0	1	0	0.11	0.03	0.86	0
motif0889	RBPMS	8	0	0.5152	0.0181	0.4667	0	0.9578	0	0.0422	0.8103	0.1024	0	0.0873	0	0.8043	0.0482	0.1476	0.9458	0	0.003	0.0512	0	0	0.8253	0.1747	0.1807	0.7922	0	0.0271	0.457	0.4647	0.0331	0.0452
motif0890	RBPMS	8	0	0.835	0	0.165	0	1	0	0	0.4921	0.0825	0	0.4254	0	0.6363	0.1832	0.1805	0	0.96	0	0.04	0.1075	0.251	0	0.6415	0	0.3623	0.01	0.6277	0	0.9925	0	0.0075
motif0891	RBPMS	8	0.0721	0.0597	0.0075	0.8607	0	0	0	1	0.0199	0.2879	0.0348	0.6573	0	0	0	1	0.0697	0.6915	0.0746	0.1642	0	0.0249	0	0.9751	0.01	0.005	0	0.9851	0	0.01	0	0.99
motif0892	RTCB	8	0	0.1125	0.8	0.0875	0.8975	0.045	0.055	0.0025	0	1	0	0	0.5193	0.005	0	0.4757	0	0.1275	0.8725	0	0.4214	0.015	0.015	0.5486	0.0675	0	0.9325	0	0.3016	0	0.6234	0.075
motif0893	RTCB	10	0	0.3786	0.6214	0	0.0144	0.6593	0.3262	0	0.2936	0.1247	0.4355	0.1462	0	0.1888	0.8112	0	0.0072	0.4581	0.5347	0	0.2067	0.4672	0.2146	0.1115	0	0.4497	0.5503	0	0.0036	0.7091	0.2728	0.0144	0.0686	0.1143	0.6333	0.1837	0	0.1569	0.8431	0
motif0894	RTCB	10	0.5787	0	0.1176	0.3037	0	0	1	0	0.3849	0.005	0.4639	0.1462	0.6156	0	0.2326	0.1518	0.0375	0	0.9625	0	0.2329	0.5004	0.2668	0	0.3844	0	0	0.6156	0	0	1	0	0.3689	0	0.5711	0.06	0.3324	0	0.6626	0.005
motif0895	RTCB	10	0	0.9975	0	0.0025	0.1752	0.5565	0.0783	0.19	0.1308	0.467	0.1024	0.2998	0	0.995	0	0.005	0.2859	0.2574	0.0744	0.3823	0.1272	0.5181	0.0325	0.3223	0	0.945	0	0.055	0.1981	0.2597	0.1361	0.4061	0.0764	0.729	0	0.1947	0	0.9975	0.0025	0
motif0896	RTCB	10	0.0398	0.6155	0.2726	0.0721	0.3725	0.3599	0.2502	0.0174	0.1338	0.3644	0.3546	0.1472	0.0174	0.9776	0.005	0	0.1612	0.8388	0	0	0.5108	0	0	0.4892	0.0149	0	0.9776	0.0075	0.0498	0.0373	0.9129	0	0.2201	0.3566	0.4033	0.0199	0.1557	0.7888	0.0555	0
motif0897	RTCB	8	0.1119	0.7463	0.005	0.1368	0.5328	0.4398	0.0274	0	0.1194	0.0299	0.3514	0.4994	0.1716	0.8234	0	0.005	0	0.8507	0.005	0.1443	0.4605	0.5395	0	0	0	0	0	1	0	0	1	0
motif0898	RTCB	8	0	0.985	0.015	0	0.7224	0.0175	0	0.2601	0.0225	0.01	0.8875	0.08	0.03	0.6244	0.3456	0	0.035	0.8625	0.1025	0	0.3597	0	0.01	0.6303	0.015	0.035	0.95	0	0.03	0.3189	0.6511	0
motif0899	RTCB	8	0.2406	0.7247	0	0.0347	0.797	0.0941	0.0149	0.0941	0	0.5411	0.4589	0	0.9183	0	0	0.0817	0	0	1	0	0.4058	0.319	0.2653	0.0099	0.953	0	0	0.047	0	0.0421	0.9579	0
motif0900	RTCB	8	0.1517	0.0174	0.7338	0.097	0.0025	0.0796	0.9179	0	0	0.6338	0.319	0.0473	0.325	0	0	0.675	0	0.0075	0.9925	0	0.0249	0.4603	0.5149	0	0.6063	0	0.0547	0.339	0	0.0025	0.9975	0
motif0901	RTCB	8	0.5822	0	0.1911	0.2267	0.3599	0	0.5551	0.085	0.14	0.7975	0.0625	0	0.03	0	0	0.97	0	0	1	0	0.0225	0	0	0.9775	0.0425	0	0.9575	0	0.6192	0	0.3158	0.065
motif0902	RTCB	8	0	0.9975	0.0025	0	0.9175	0.0625	0	0.02	0	0.87	0.13	0	0.6083	0.0075	0.0375	0.3467	0	0.2639	0.7286	0.0075	0.3146	0.1693	0.2943	0.2218	0.0025	0.8425	0.155	0	0.145	0.855	0	0
motif0903	RTCB	8	0	0.9975	0.0025	0	0.5887	0.04	0	0.3713	0.0025	0	0.89	0.1075	0.0025	0.776	0.2215	0	0	0.9775	0.0225	0	0.402	0.0175	0.0175	0.563	0.0575	0.055	0.8625	0.025	0.02	0.4911	0.4889	0
motif0904	RTCB	8	0.5627	0	0.3198	0.1175	0.4907	0	0.4418	0.0675	0.155	0.745	0.1	0	0.0175	0	0	0.9825	0	0	1	0	0	0	0	1	0.0475	0	0.9525	0	0.5411	0	0.3789	0.08
motif0905	SRRM4	10	0.006	0	0.006	0.988	0	0	0	1	0	0.0159	0.1636	0.8204	0	0	0	1	0.0834	0.3698	0.3188	0.228	0	0	0	1	0.1154	0.1485	0.1836	0.5526	0	0	0.004	0.996	0	0.2041	0.1373	0.6587	0	0.0818	0	0.9182
motif0906	SRRM4	9	0	0.2366	0.7634	0	0.0609	0.0771	0.7566	0.1055	0.0487	0.2575	0.637	0.0568	0.0568	0.4005	0.3741	0.1686	0	0.5125	0.4672	0.0203	0.0974	0.5381	0.0487	0.3158	0	0.0933	0.9026	0.0041	0.0568	0.1953	0.6221	0.1258	0	0.1339	0.8661	0
motif0907	SRRM4	10	0	0.2311	0	0.7689	0	0.7243	0	0.2757	0	0.3423	0	0.6577	0	0.3935	0.0232	0.5833	0	0.015	0.015	0.97	0	0.8222	0.0759	0.1019	0	0.7123	0.0387	0.249	0	0.3441	0	0.6559	0.0025	0.7565	0	0.241	0	0.5834	0	0.4166
motif0908	SRRM4	10	0.1183	0	0	0.8817	0.2599	0	0.2122	0.5279	0.0096	0	0	0.9904	0.1708	0.0256	0.5828	0.2209	0.0032	0	0	0.9968	0.6352	0.0032	0.3361	0.0256	0.1055	0.0575	0	0.837	0.0703	0	0.0416	0.8881	0.1565	0.016	0.1874	0.6401	0.016	0	0	0.984
motif0909	SRRM4	8	0	0	0.4657	0.5343	0.0525	0.0575	0.71	0.18	0.06	0	0.4988	0.4412	0	0.8175	0.1825	0	0.4727	0	0.0025	0.5248	0	0.0025	0.9975	0	0.0875	0	0.0125	0.9	0	0.005	0.995	0
motif0910	SRRM4	8	0	0	0	1	0.3177	0.0075	0	0.6748	0.005	0	0	0.995	0.14	0.7325	0	0.1275	0.02	0	0	0.98	0.025	0.0625	0.025	0.8875	0.045	0	0	0.955	0.2923	0.0075	0	0.7002
motif0911	SRRM4	8	0.0193	0	0	0.9807	0	0	0.2877	0.7123	0	0	0	1	0	0	0.3293	0.6707	0	0.7536	0.0048	0.2415	0	0.0097	0	0.9903	0	0.0966	0.0918	0.8116	0	0	0	1
motif0912	SRRM4	8	0	0	0	1	0.0125	0.247	0	0.7405	0.025	0	0	0.975	0	0.8225	0	0.1775	0	0.07	0	0.93	0	0.1225	0	0.8775	0.04	0.015	0	0.945	0.267	0.015	0	0.718
motif0913	SRRM4	8	0	0	0	1	0.0386	0	0.5621	0.3993	0.0032	0	0	0.9968	0.1478	0.7879	0.0643	0	0.3222	0.0418	0	0.636	0	0.0964	0.743	0.1607	0.1864	0	0	0.8136	0.0161	0.0064	0.8458	0.1317
motif0914	SRRM4	8	0.0125	0	0	0.9875	0	0	0.283	0.717	0	0	0.015	0.985	0.0875	0	0.1125	0.8	0	0.7825	0	0.2175	0	0	0	1	0	0.0275	0.1275	0.845	0	0	0	1
motif0915	SRRM4	8	0.0025	0	0	0.9975	0.05	0.0375	0.4703	0.4422	0.0075	0.045	0	0.9475	0.1	0.1519	0.1614	0.5867	0	1	0	0	0.0825	0	0	0.9175	0	0.1	0	0.9	0.05	0	0.005	0.945
motif0916	SRRM4	10	0.2174	0	0.0232	0.7594	0.1901	0	0.8099	0	0.8706	0	0.1294	0	0.0272	0.0887	0.8842	0	0.0047	0.1154	0.7123	0.1676	0.2391	0.7272	0.0263	0.0075	0.1618	0.5632	0.275	0	0.1705	0.7108	0	0.1186	0.1341	0.0316	0	0.8343	0	0.1026	0.8974	0
motif0917	SRRM4	10	0.0072	0	0.9928	0	0.0112	0.0702	0	0.9186	0	0.1215	0	0.8785	0.0334	0.7405	0	0.2261	0.4636	0	0.5062	0.0302	0.9722	0.0019	0.0246	0.0013	0.2235	0.0273	0.6236	0.1256	0.3515	0.1293	0.2254	0.2939	0.0019	0.9981	0	0	0	0.9273	0	0.0727
motif0918	SRRM4	10	0.0008	0	0	0.9992	0.2261	0.003	0.1732	0.5977	0.0997	0.0023	0	0.8981	0.1476	0.1503	0.2308	0.4713	0.1163	0	0	0.8837	0.5695	0.2317	0.1415	0.0574	0.0008	0	0	0.9992	0.0121	0.0248	0.0304	0.9327	0.0226	0	0.0038	0.9736	0.0151	0.0008	0.003	0.9811
motif0919	SRRM4	10	0	0.3808	0.6192	0	0	0.3913	0.5866	0.0221	0	0.6421	0.3579	0	0.0846	0.2301	0.6002	0.0851	0	0.9543	0.0304	0.0152	0.0023	0.0077	0.9625	0.0274	0	0.4385	0.5182	0.0433	0.0008	0.6529	0.2706	0.0757	0	0.2296	0.7704	0	0	0.3526	0.6474	0
motif0920	SRRM4	8	0	0	0.9882	0.0118	0.372	0.6243	0.0037	0	0.6354	0	0.0056	0.359	0	0	1	0	0.0056	0.0111	0.9734	0.0099	0.6737	0	0	0.3263	0	0	0.9907	0.0093	0.192	0	0.8049	0.0031
motif0921	SRRM4	10	0.4976	0.0031	0.4949	0.0044	0.0006	0	0.9141	0.0852	0.0025	0.3671	0.2155	0.415	0.2208	0.149	0.3427	0.2875	0	0.7495	0.0461	0.2044	0.6508	0.0557	0	0.2935	0.005	0	0.995	0	0	0.0012	0.0096	0.9892	0	0.0154	0.9553	0.0293	0	0	0.9969	0.0031
motif0922	SRRM4	10	0.0994	0	0.9006	0	0.0629	0	0.8976	0.0395	0	0.3673	0.5377	0.095	0.2606	0.2937	0	0.4457	0.1482	0.0608	0.6562	0.1348	0.1042	0	0.467	0.4287	0.0006	0	0.9956	0.0037	0	0.0025	0.9912	0.0063	0.3438	0.0044	0.0013	0.6506	0.0075	0	0.8905	0.102
motif0923	SRRM4	10	0	0.0006	0.9907	0.0087	0.0012	0.6633	0.0044	0.3311	0.1322	0.5715	0.1055	0.1908	0	0.0363	0	0.9637	0	0.526	0.3389	0.1352	0.3039	0	0.0065	0.6896	0.0006	0.2542	0.6869	0.0583	0.3489	0	0	0.6511	0.0075	0.9043	0.0882	0	0.0012	0.0044	0.0147	0.9798
motif0924	SRRM4	8	0	0.544	0.0106	0.4454	0	0.0269	0.0125	0.9606	0	0.9981	0	0.0019	0	0.3204	0	0.6796	0	0.9587	0	0.0413	0	0.2732	0.0977	0.6291	0	0.9756	0	0.0244	0	0.9994	0	0.0006
motif0925	TAF15	10	0	0.2541	0.7459	0	0.4773	0.0555	0.3268	0.1404	0	0.0555	0.9445	0	0.0436	0.2377	0.6235	0.0952	0	0.7312	0.2688	0	0.0872	0.2278	0.1586	0.5263	0	0.0436	0.9564	0	0.29	0.1664	0.4524	0.0912	0.0516	0.1467	0.7264	0.0753	0.0238	0.1467	0.766	0.0634
motif0926	TAF15	10	0.1851	0.8049	0	0.01	0.6121	0.2164	0	0.1716	0.015	0.9675	0.0175	0	0.6352	0.2776	0	0.0872	0.1796	0.7482	0.0075	0.0647	0.9044	0.005	0	0.0906	0.2485	0.5622	0.1844	0.005	0.3256	0.6456	0.0213	0.0075	0.1298	0.8577	0	0.0125	0.6587	0.3226	0.0188	0
motif0927	TAF15	8	0	0.9975	0.0025	0	0.4769	0.4781	0	0.045	0	0.995	0.005	0	0.8775	0.0375	0	0.085	0	0.6208	0.3717	0.0075	0.3035	0.649	0.03	0.0175	0.065	0.89	0.035	0.01	0.246	0.724	0.0025	0.0275
motif0928	TAF15	8	0.4063	0.0272	0.5665	0	0.005	0.4211	0.574	0	0.1807	0	0	0.8193	0	0	1	0	0	0.1757	0.8243	0	0.5076	0	0	0.4924	0.0025	0	0.9975	0	0.1984	0.1188	0.6704	0.0124
motif0929	TAF15	8	0.5613	0.025	0.05	0.3637	0.02	0.1019	0.4169	0.4612	0	0.885	0.0125	0.1025	0.1475	0.84	0	0.0125	0	0.9925	0.0075	0	0.9825	0.005	0.0075	0.005	0	0.01	0.99	0	0.0975	0.4173	0.4852	0
motif0930	TAF15	10	0.0018	0	0.9982	0	0.3461	0.0235	0.548	0.0824	0.1025	0.0054	0.7774	0.1147	0.0253	0.0036	0.9603	0.0108	0.5568	0.1076	0.0704	0.2652	0.1005	0.0054	0.6217	0.2723	0.0072	0	0.9928	0	0.3278	0.0584	0.4145	0.1992	0.2072	0.0406	0.609	0.1432	0.0434	0	0.9566	0
motif0931	TAF15	10	0.1842	0	0.0075	0.8083	0.0996	0	0.2425	0.6578	0.005	0.01	0.0724	0.9127	0.0768	0.0025	0.3396	0.5811	0.0199	0	0.0025	0.9776	0.4508	0.0075	0.3564	0.1853	0.01	0	0.0174	0.9726	0.0224	0.0819	0.2029	0.6929	0.0149	0	0	0.9851	0.0697	0	0.1001	0.8302
motif0932	TAF15	9	0.0767	0	0.9233	0	0.035	0.01	0.5473	0.4078	0.0641	0.0224	0.9135	0	0.5956	0.1836	0	0.2208	0	0.4456	0.5544	0	0.3661	0.0149	0	0.619	0	0	1	0	0.3166	0.05	0.1945	0.439	0.0075	0.0174	0.9751	0
motif0933	TAF15	8	0.1443	0	0.8557	0	0.8706	0	0.1219	0.0075	0.6033	0	0.0323	0.3644	0.005	0	0.995	0	0.9677	0	0.0323	0	0.2696	0	0.3508	0.3796	0.1119	0	0.8881	0	0.9975	0	0	0.0025
motif0934	TAF15	8	0.7625	0	0	0.2375	1	0	0	0	0.83	0	0	0.17	0.2754	0.025	0.5896	0.11	0.0475	0	0.795	0.1575	0.429	0	0.095	0.476	0.96	0	0	0.04	0.9875	0	0	0.0125
motif0935	TAF15	8	0.0075	0	0.4386	0.5539	0.0025	0	0.9975	0	0.005	0	0.6008	0.3942	0.3837	0.0125	0.5963	0.0075	0.785	0.0125	0.1125	0.09	0.0875	0.04	0.8725	0	0.0925	0	0.005	0.9025	0.005	0	0.995	0
motif0936	TAF15	8	0.1844	0	0.2445	0.5711	0	0	0.855	0.145	0.1525	0	0.8425	0.005	0.0025	0	0.7373	0.2602	1	0	0	0	0.985	0.0125	0	0.0025	0.125	0.0075	0.8675	0	0.293	0.075	0.02	0.612
motif0937	TAF15	8	0.0475	0	0.95	0.0025	0.0025	0	0.9975	0	0.01	0.2926	0.5624	0.135	0	0.6515	0.01	0.3385	0.2214	0.2282	0.01	0.5404	0	0	0.5646	0.4354	0	0.05	0.8625	0.0875	0	0	1	0
motif0938	TAF15	8	0.9387	0.0306	0.0138	0.0169	0.5137	0.4513	0	0.035	0.9969	0	0.0006	0.0025	0	0.0006	0	0.9994	0	0	1	0	0.0288	0	0.9675	0.0037	0.5609	0	0.1677	0.2714	0.9619	0	0.0344	0.0037
motif0939	TAF15	10	0.7049	0.0043	0.2908	0	0.6465	0	0.3535	0	0.9873	0.0019	0.0108	0	0.008	0.0006	0.9913	0	0.548	0	0.452	0	0.7459	0.008	0.2417	0.0043	0.992	0.0012	0.0068	0	0.3613	0.0071	0.6238	0.0078	0.5843	0.0194	0.3624	0.0339	0.679	0	0.3198	0.0012
motif0940	TAF15	8	0	0.025	0.975	0	0.0194	0.0044	0	0.9762	0.0006	0.0025	0.9969	0	0.0006	0.01	0.0163	0.9731	0	0.5715	0.4285	0	0.3913	0.0037	0.0056	0.5993	0	0.0031	0.9956	0.0013	0.015	0.5822	0.0031	0.3996
motif0941	TAF15	8	0.0024	0.5026	0.495	0	0.0207	0.0006	0	0.9787	0.003	0.0006	0.9963	0	0	0.0012	0.0171	0.9817	0.0018	0.724	0.2742	0	0.133	0.003	0.0043	0.8597	0	0.0055	0.9921	0.0024	0.0134	0.2353	0	0.7513
motif0942	TAF15	8	0.0024	0.5026	0.495	0	0.0207	0.0006	0	0.9787	0.003	0.0006	0.9963	0	0	0.0012	0.0171	0.9817	0.0018	0.724	0.2742	0	0.133	0.003	0.0043	0.8597	0	0.0055	0.9921	0.0024	0.0134	0.2353	0	0.7513
motif0943	TAF15	8	0.0024	0.5026	0.495	0	0.0207	0.0006	0	0.9787	0.003	0.0006	0.9963	0	0	0.0012	0.0171	0.9817	0.0018	0.724	0.2742	0	0.133	0.003	0.0043	0.8597	0	0.0055	0.9921	0.0024	0.0134	0.2353	0	0.7513
motif0944	TARDBP	7	0.0048	0.0048	0.9856	0.0048	0.0048	0.0048	0.0048	0.9856	0.0048	0.0048	0.0048	0.9856	0.0048	0.0048	0.0048	0.9856	0.0048	0.0048	0.0048	0.9856	0.0048	0.0048	0.9856	0.0048	0.0048	0.9856	0.0048	0.0048
motif0945	TARDBP	7	0.0048	0.0048	0.9856	0.0048	0.0048	0.0048	0.0048	0.9856	0.0048	0.0048	0.0048	0.9856	0.0048	0.0048	0.9856	0.0048	0.0048	0.0048	0.0048	0.9856	0.0048	0.0048	0.0048	0.9856	0.0048	0.9856	0.0048	0.0048
motif0946	TARDBP	7	0.0048	0.0048	0.9856	0.0048	0.0048	0.0048	0.0048	0.9856	0.0048	0.0048	0.0048	0.9856	0.0048	0.0048	0.9856	0.0048	0.0048	0.0048	0.0048	0.9856	0.0048	0.0048	0.9856	0.0048	0.0048	0.9856	0.0048	0.0048
motif0947	TARDBP	8	0.0048	0.0048	0.1351	0.8553	0.0048	0.0048	0.9856	0.0048	0.0048	0.0048	0.1442	0.8462	0.0048	0.0048	0.9856	0.0048	0.0048	0.0048	0.1254	0.865	0.0048	0.0048	0.9856	0.0048	0.0048	0.0048	0.1147	0.8757	0.0048	0.0048	0.9856	0.0048
motif0948	TARDBP	10	0.0083	0.0083	0.0083	0.9751	0.0083	0.0083	0.9751	0.0083	0.0231	0.0245	0.0219	0.9305	0.0083	0.0083	0.9751	0.0083	0.0259	0.0249	0.0232	0.926	0.0083	0.0083	0.9751	0.0083	0.0246	0.0244	0.02	0.9311	0.0083	0.0084	0.975	0.0083	0.0083	0.0083	0.0083	0.9751	0.0083	0.0083	0.9751	0.0083
motif0949	TARDBP	8	0.0069	0.0069	0.9793	0.0069	0.0069	0.0069	0.0372	0.949	0.0069	0.0069	0.9793	0.0069	0.9505	0.0069	0.0357	0.0069	0.9477	0.0069	0.0385	0.0069	0.0069	0.0069	0.0495	0.9367	0.0069	0.0069	0.9793	0.0069	0.9501	0.0069	0.0361	0.0069
motif0950	TARDBP	6	0.0051	0.0051	0.9846	0.0051	0.8913	0.0051	0.0541	0.0495	0.9846	0.0051	0.0051	0.0051	0.0051	0.0051	0.0051	0.9846	0.0051	0.0051	0.9846	0.0051	0.8187	0.0292	0.0743	0.0779
motif0951	TARDBP	6	0.0051	0.0051	0.9846	0.0051	0.8913	0.0051	0.0541	0.0495	0.9846	0.0051	0.0051	0.0051	0.0051	0.0051	0.0051	0.9846	0.0051	0.0051	0.9846	0.0051	0.8187	0.0292	0.0743	0.0779
motif0952	TARDBP	6	0.0051	0.0051	0.9846	0.0051	0.8913	0.0051	0.0541	0.0495	0.9846	0.0051	0.0051	0.0051	0.0051	0.0051	0.0051	0.9846	0.0051	0.0051	0.9846	0.0051	0.8187	0.0292	0.0743	0.0779
motif0953	TARDBP	13	0.1253	0.0306	0.0478	0.7962	0.0642	0.0028	0.9308	0.0022	0.0353	0.0071	0.0096	0.948	0.0374	0.0045	0.917	0.0411	0.0303	0.0067	0.0363	0.9266	0.0379	0.0076	0.9486	0.0059	0.0358	0.0197	0.0035	0.941	0.0996	0.0361	0.8586	0.0056	0.004	0.0375	0.0022	0.9563	0.03	0.1018	0.8665	0.0017	0.0788	0.0935	0.0031	0.8246	0.1623	0.0668	0.7688
motif0954	TARDBP	8	0.0065	0.1182	0	0.8753	0.0231	0.0129	0.964	0	0.0148	0.0991	0.0157	0.8704	0.0369	0	0.9631	0	0.1875	0.0901	0	0.7224	0.2131	0.0166	0.7703	0	0.012	0.0853	0	0.9027	0.0387	0	0.9613	0
motif0955	TARDBP	10	0.5026	0	0.1485	0.3489	0.1375	0	0.8625	0	0.9559	0	0.0441	0	0.6975	0	0.3001	0.0025	0.377	0.0343	0.0846	0.5041	0.1506	0	0.7866	0.0628	0.9279	0	0.0721	0	0.7574	0	0.2426	0	0.5949	0	0.0025	0.4026	0.1561	0	0.8439	0
motif0956	TARDBP	10	0.0199	0.448	0.4371	0.095	0	0.4213	0.5314	0.0473	0.0498	0.9154	0.005	0.0299	0	0.4675	0.53	0.0025	0.0448	0.1698	0.5783	0.2071	0	0.4468	0.5358	0.0174	0	0.4923	0.5077	0	0	0.9602	0.0398	0	0	0.198	0.5179	0.2841	0	0.3844	0.6156	0
motif0957	TARDBP	10	0	0.0124	0	0.9876	0.1083	0	0.8917	0	0.0174	0.382	0.2905	0.3101	0.6159	0.3518	0.0174	0.0149	0.0025	0	0	0.9975	0.0937	0.0426	0.8239	0.0398	0.0025	0.1148	0.3247	0.558	0.4078	0.2675	0.1638	0.1609	0	0	0	1	0.307	0.0149	0.6631	0.0149
motif0958	TARDBP	9	0	0.0718	0.2413	0.6869	0.0025	0.8639	0	0.1337	0	0.2434	0.0025	0.7542	0	0.9827	0.0099	0.0074	0	0.2988	0	0.7012	0.1019	0.1522	0.1813	0.5646	0.0198	0.5299	0.0545	0.3959	0	0.9728	0	0.0272	0	0.4561	0	0.5439
motif0959	TARDBP	10	0.1696	0	0	0.8304	0.0075	0.2064	0.5894	0.1968	0.3902	0	0	0.6098	0.01	0	0.9353	0.0547	0.1716	0.005	0.3934	0.4301	0.0622	0.005	0.893	0.0398	0.0174	0.3522	0	0.6304	0.1529	0.1765	0.0274	0.6432	0.0149	0	0	0.9851	0	0	0.4335	0.5665
motif0960	TARDBP	8	0	0.9033	0.0467	0.05	0	0.7954	0.1313	0.0733	0.5959	0.0785	0.0167	0.309	0	0.14	0.86	0	0	0.5494	0.4506	0	0	0.9433	0	0.0567	0	0.0933	0.0767	0.83	0	0.2439	0.6561	0.1
motif0961	TARDBP	8	0	0.08	0	0.92	0.0119	0	0.9881	0	0.0178	0.0148	0	0.9674	0.0312	0	0.9688	0	0.115	0.0134	0	0.8717	0.157	0.1763	0.6667	0	0	0.0089	0	0.9911	0.1571	0	0.8177	0.0252
motif0962	TARDBP	8	0.0271	0.2679	0.0569	0.6481	0	0.1626	0	0.8374	0	0.8347	0	0.1653	0	0.8699	0	0.1301	0.084	0.1436	0	0.7724	0	0.5301	0.3533	0.1165	0	1	0	0	0	0.39	0	0.61
motif0963	TARDBP	8	0	0	0	1	0.0547	0.6181	0	0.3272	0	0	0	1	0.01	0.0945	0.8955	0	0.1045	0.0124	0	0.8831	0.3427	0.5528	0.0423	0.0622	0.01	0	0	0.99	0.0597	0.0672	0.6182	0.2549
motif0964	TARDBP	8	0.0225	0.9125	0.0525	0.0125	0.98	0.0175	0.0025	0	0.0025	0.468	0.3005	0.229	0.7503	0.1772	0.0025	0.07	0.0125	0.875	0.015	0.0975	0.5638	0.3887	0	0.0475	0	0.965	0	0.035	0.91	0	0.0825	0.0075
motif0965	TARDBP	8	0.0375	0.885	0.07	0.0075	0.9675	0.0225	0.01	0	0.0025	0.5961	0.3414	0.06	0.7459	0.1891	0.005	0.06	0.0025	0.8825	0.0175	0.0975	0.4914	0.363	0	0.1456	0.005	0.9725	0	0.0225	0.905	0	0.08	0.015
motif0966	TARDBP	8	0	0.835	0.0425	0.1225	0	0.4589	0	0.5411	0	0.9525	0	0.0475	0	0.08	0	0.92	0.045	0.5284	0.3416	0.085	0	0.7357	0.0475	0.2168	0	1	0	0	0	0.3786	0	0.6214
motif0967	TARDBP	10	0	0.0721	0	0.9279	0.0008	0	0.9992	0	0.1234	0.1061	0.0101	0.7604	0.181	0.0008	0.8181	0	0.0145	0.0804	0	0.9051	0.1364	0	0.8636	0	0.1235	0.2143	0	0.6622	0.2873	0	0.6819	0.0308	0.0596	0.0948	0	0.8456	0	0	1	0
motif0968	TARDBP	8	0.3085	0	0.5174	0.1742	0.1025	0	0.8975	0	0.965	0	0.035	0	0.2399	0	0.7601	0	0.2256	0	0.7594	0.015	0.6333	0	0.3667	0	0.985	0	0.015	0	0.0325	0	0.965	0.0025
motif0969	TARDBP	8	0.0034	0.1215	0.2694	0.6057	0.0008	0.0034	0.9958	0	0.1817	0.0355	0.0169	0.7658	0.0025	0	0.9975	0	0.0398	0.1081	0.0042	0.8479	0.0448	0	0.9552	0	0.1691	0.0917	0.0237	0.7155	0	0	1	0
motif0970	TARDBP	10	0.4618	0	0.025	0.5132	0.4023	0	0.5271	0.0707	0.568	0	0.2717	0.1602	0.995	0	0.005	0	0.06	0	0.06	0.88	0.3498	0	0.5952	0.055	0.8141	0	0.05	0.1359	0.8739	0	0.015	0.1111	0.1336	0	0.1844	0.682	0.6546	0.0025	0.2626	0.0803
motif0971	TARDBP	10	0.0911	0.0098	0.1238	0.7754	0.0028	0	0.9972	0	0.0522	0.3999	0.2325	0.3154	0.4427	0.4594	0	0.0979	0	0.0084	0	0.9916	0.0139	0.0125	0.9512	0.0223	0.0665	0.141	0.0654	0.7271	0.1122	0.1596	0.6349	0.0933	0.0042	0	0.0223	0.9735	0.0619	0.1126	0.792	0.0335
motif0972	TARDBP	10	0.0298	0.0216	0.6735	0.2751	0.245	0.144	0.3798	0.2312	0.0025	0	0.1831	0.8144	0.025	0	0.9065	0.0685	0.0566	0	0.9434	0	0.3041	0.0693	0.6265	0	0.8404	0.0175	0.1421	0	0.532	0.0025	0.3816	0.0838	0.1565	0.0256	0.8054	0.0125	0.1014	0.005	0.6948	0.1989
motif0973	TARDBP	8	0.1057	0	0	0.8943	0	0	1	0	0.3606	0.3082	0.3312	0	0.5556	0.4444	0	0	0	0	0	1	0	0.0436	0.9329	0.0235	0.1225	0	0.0235	0.854	0.0772	0	0.7919	0.1309
motif0974	TARDBP	8	0	0.045	0.5607	0.3943	0.045	0.005	0.2822	0.6678	0.1075	0	0.89	0.0025	0.02	0	0.98	0	0.2883	0.01	0.7017	0	0.7049	0	0.2951	0	0.6782	0.025	0.2868	0.01	0	0	0.9875	0.0125
motif0975	TARDBP	7	0	0.5798	0.085	0.3352	0	1	0	0	0	0.1475	0	0.8525	0	0.1375	0.7225	0.14	0	0.815	0.0775	0.1075	0	0.9775	0.0225	0	0	0.4231	0.0025	0.5744
motif0976	TARDBP	8	0.08	0	0	0.92	0	0	1	0	0.3795	0.02	0.6005	0	0.4715	0.5285	0	0	0	0	0	1	0	0.0075	0.97	0.0225	0.3321	0	0.1	0.5679	0.1925	0	0.7525	0.055
motif0977	TARDBP	8	0.2453	0	0.0494	0.7053	0.0423	0	0.9577	0	0	0.1659	0.8341	0	0.1658	0.8342	0	0	0	0.0141	0	0.9859	0.0141	0.0953	0.7459	0.1447	0.0988	0	0.3532	0.548	0.1764	0	0.7812	0.0423
motif0978	TARDBP	17	0.0807	0.0488	0.8252	0.0454	0.0539	0.0656	0.0242	0.8563	0.1061	0.0463	0.8031	0.0444	0.0716	0.087	0.0231	0.8183	0.1778	0.0665	0.7093	0.0465	0.054	0.0588	0.02	0.8671	0.0894	0.0757	0.8055	0.0295	0.0819	0.0466	0.0414	0.8301	0.1154	0.0513	0.7917	0.0416	0.0343	0.0735	0.038	0.8543	0.1686	0.0314	0.7834	0.0165	0.0857	0.0837	0.0571
motif0979	TARDBP	8	0.8716	0	0.0112	0.1172	0.0175	0	0.9825	0	0.8159	0.0006	0.1835	0	0.0125	0	0.9875	0	0.8205	0.0006	0.1788	0	0.2444	0	0.7556	0	0.9888	0	0.0075	0.0037	0.2423	0	0.757	0.0006
motif0980	TARDBP	10	0.0008	0.0055	0.0162	0.9775	0.0907	0.0955	0.8138	0	0.0136	0.0142	0.3536	0.6187	0.3174	0	0.6826	0	0.0056	0.0042	0.0164	0.9738	0.0244	0	0.9756	0	0.1053	0.1942	0.4691	0.2313	0.7387	0	0.2613	0	0.2079	0.0068	0.1386	0.6467	0.0868	0	0.9132	0
motif0981	TARDBP	8	0	0.028	0.972	0	0.0236	0.9434	0.033	0	0.7182	0.1405	0.1412	0	0.0081	0.0075	0.9845	0	0.0012	0.0367	0.9621	0	0.4428	0.4552	0.0155	0.0864	0.6462	0.0218	0.3321	0	0.0006	0.0019	0.9969	0.0006
motif0982	TARDBP	9	0.5665	0	0.0044	0.4291	0.7757	0	0.2099	0.0144	0.9938	0	0	0.0063	0.9675	0	0	0.0325	0.0294	0	0.0163	0.9544	0.4771	0	0.3201	0.2027	0.9681	0	0	0.0319	0.9806	0	0	0.0194	0.5831	0	0	0.4169
motif0983	TARDBP	8	0.1632	0	0.2884	0.5483	0	0	1	0	0.1061	0.5003	0.2946	0.099	0.0325	0.9556	0	0.0119	0.1359	0	0	0.8641	0.005	0	0.9925	0.0025	0.98	0	0.0037	0.0163	0.0094	0	0.9906	0
motif0984	TARDBP	8	0	0	0	1	0.2222	0	0.775	0.0027	0	0.0025	0	0.9975	0.2003	0.3007	0.4967	0.0022	0	0	0	1	0.2101	0	0.7796	0.0102	0.0042	0	0	0.9958	0.0112	0	0.9825	0.0062
motif0985	TARDBP	7	0.9681	0	0.015	0.0169	0.0306	0	0.9694	0	0.7287	0.0238	0.2313	0.0163	0.9575	0.0175	0	0.025	0	0	0	1	0	0.0381	0	0.9619	0	0	0	1
motif0986	TARDBP	8	0	0	0	1	0.2222	0	0.775	0.0027	0	0.0025	0	0.9975	0.2003	0.3007	0.4967	0.0022	0	0	0	1	0.2101	0	0.7796	0.0102	0.0042	0	0	0.9958	0.0112	0	0.9825	0.0062
motif0987	TARDBP	7	0.9681	0	0.015	0.0169	0.0306	0	0.9694	0	0.7287	0.0238	0.2313	0.0163	0.9575	0.0175	0	0.025	0	0	0	1	0	0.0381	0	0.9619	0	0	0	1
motif0988	TARDBP	8	0.0015	0.0011	0	0.9973	0.2305	0	0.7695	0	0.0034	0.0027	0	0.9939	0.2114	0	0.7851	0.0034	0.0057	0	0	0.9943	0.2285	0	0.5076	0.2639	0	0	0.0023	0.9977	0.0099	0	0.9901	0
motif0989	TARDBP	8	0.032	0	0.1804	0.7876	0.2677	0	0.7249	0.0074	0.9945	0	0.0043	0.0012	0.9846	0	0	0.0154	0.0123	0	0.0259	0.9618	0.2996	0	0.6794	0.0209	0.9988	0	0	0.0012	0.9661	0	0	0.0339
motif0990	TARDBP	8	0	0	0	1	0.2222	0	0.775	0.0027	0	0.0025	0	0.9975	0.2003	0.3007	0.4967	0.0022	0	0	0	1	0.2101	0	0.7796	0.0102	0.0042	0	0	0.9958	0.0112	0	0.9825	0.0062
motif0991	TARDBP	7	0.9681	0	0.015	0.0169	0.0306	0	0.9694	0	0.7287	0.0238	0.2313	0.0163	0.9575	0.0175	0	0.025	0	0	0	1	0	0.0381	0	0.9619	0	0	0	1
motif0992	TIA1	10	0.0084	0.0218	0.0157	0.9541	0.0084	0.0215	0.0147	0.9554	0.0084	0.9748	0.0084	0.0084	0.0084	0.0164	0.0096	0.9657	0.0084	0.9748	0.0084	0.0084	0.0084	0.9748	0.0084	0.0084	0.0084	0.0189	0.0097	0.963	0.0084	0.022	0.0226	0.947	0.0084	0.0259	0.0156	0.9501	0.0084	0.9748	0.0084	0.0084
motif0993	TIA1	9	0.0048	0.0048	0.0048	0.9856	0.0048	0.0048	0.0048	0.9856	0.0048	0.0048	0.0048	0.9856	0.0048	0.0048	0.0048	0.9856	0.0048	0.0048	0.5048	0.4856	0.0048	0.0048	0.0048	0.9856	0.0048	0.0048	0.0048	0.9856	0.0048	0.0048	0.0048	0.9856	0.0048	0.0048	0.0048	0.9856
motif0994	TIA1	10	0.0065	0.0065	0.9805	0.0065	0.0065	0.0065	0.0065	0.9805	0.0065	0.0065	0.0071	0.9799	0.0065	0.0065	0.0065	0.9805	0.0573	0.0532	0.0639	0.8256	0.0593	0.0744	0.0546	0.8117	0.0065	0.0065	0.0071	0.9799	0.0065	0.0065	0.0065	0.9805	0.0065	0.0065	0.0068	0.9802	0.0065	0.9805	0.0065	0.0065
motif0995	TIA1	10	0	0	0	1	0.0391	0.0011	0.0011	0.9586	0.0034	0.0045	0.0482	0.944	0.0592	0.0023	0.0045	0.934	0.1494	0.066	0.3495	0.4352	0.0011	0.2853	0.0068	0.7068	0.1903	0.0056	0	0.8041	0.0418	0.0214	0.0147	0.9222	0.0045	0.0961	0.0113	0.8881	0.0754	0.0124	0	0.9122
motif0996	TIA1	10	0	0.9231	0.0619	0.015	0	0.4966	0.1969	0.3064	0	0.904	0.0627	0.0333	0.1406	0.6542	0.0752	0.13	0.0332	0.5068	0.3324	0.1276	0.0692	0.0225	0.3356	0.5727	0.0025	0.7383	0.167	0.0922	0	0.8418	0.078	0.0802	0.0358	0.7907	0.0958	0.0777	0	0.8675	0.125	0.0075
motif0997	TIA1	10	0	0.3073	0	0.6927	0	0.3051	0.1291	0.5658	0	0.0869	0.0025	0.9106	0	0.5245	0.0025	0.473	0	0.9238	0	0.0762	0	0.0421	0	0.9579	0.0149	0.357	0.3101	0.3181	0	0.4235	0	0.5765	0.0784	0.8672	0.0025	0.052	0	0.2546	0	0.7454
motif0998	TIA1	10	0	0.5103	0.4897	0	0.5318	0.0934	0.1693	0.2055	0	0	0.9961	0.0039	0.0661	0.1245	0.6848	0.1245	0.035	0.541	0.3851	0.0389	0.0934	0.0817	0.2833	0.5416	0	0.2024	0.7743	0.0233	0.0389	0.1944	0.65	0.1167	0.3867	0.0467	0.5199	0.0467	0.0272	0.0078	0.9183	0.0467
motif0999	TIA1	10	0.0984	0.005	0	0.8965	0.0743	0	0.5105	0.4152	0	0	0	1	0.5752	0.015	0.2329	0.1769	0	0.0275	0	0.9725	0.5136	0.1281	0.3258	0.0325	0	0	0	1	0.4044	0.0512	0.5144	0.03	0.0625	0.005	0	0.9325	0.2203	0	0.2504	0.5293
motif1000	TIA1	10	0.2443	0.1248	0	0.6309	0.0286	0	0	0.9714	0.1183	0	0.1348	0.7469	0.0381	0.1077	0.5448	0.3094	0	1	0	0	0.6695	0	0	0.3305	0	0.0127	0.4558	0.5315	0	0.0909	0.0699	0.8392	0.164	0.0095	0	0.8265	0.0349	0.1352	0.0064	0.8235
motif1001	TIA1	8	0.015	0	0	0.985	0.1425	0	0.005	0.8525	0.01	0.3356	0	0.6544	0.975	0	0	0.025	0	0.6699	0.3301	0	0.1375	0	0	0.8625	0.035	0.0325	0.2508	0.6817	0	0.04	0	0.96
motif1002	TIA1	8	0	0.1051	0	0.8949	0	0.6219	0	0.3781	0	0.9089	0	0.0911	0	0.035	0	0.965	0	0.5796	0.1776	0.2427	0	0.3375	0	0.6625	0.0023	0.9533	0.0047	0.0397	0	0.6923	0	0.3077
motif1003	TIA1	8	0.155	0.03	0.075	0.74	0.0025	0	0	0.9975	0.08	0.055	0.355	0.51	0	0	0	1	0.3558	0.005	0.6392	0	0	0.005	0	0.995	0.8	0	0.185	0.015	0	0	0	1
motif1004	TIA1	8	0	0	0	1	0.1139	0	0.5065	0.3797	0.0297	0.7896	0.052	0.1287	0.3566	0.5122	0	0.1312	0.0248	0	0.0124	0.9629	0	0.0025	0	0.9975	0	0	0.0842	0.9158	0.0025	0	0	0.9975
motif1005	TIA1	8	0.0175	0	0.95	0.0325	0.015	0.0225	0.8925	0.07	0.1926	0	0.7674	0.04	0.0475	0	0.95	0.0025	0.5853	0	0.1525	0.2622	0.1567	0.01	0.6198	0.2135	0.1884	0	0.8116	0	0.075	0	0.9125	0.0125
motif1006	TIA1	8	0.0535	0.8662	0.0722	0.008	0.6063	0	0	0.3937	0	0	0.8686	0.1314	0.1959	0	0.4968	0.3073	0.0134	0.3241	0.6464	0.0161	0.0428	0.9572	0	0	0.1127	0	0	0.8873	0	0.0054	0.9946	0
motif1007	TIA1	10	0	0	0	1	0.0554	0.0012	0.0431	0.9002	0.0062	0.0049	0.0012	0.9877	0.2291	0.0197	0.0099	0.7414	0.1543	0.299	0.1083	0.4384	0.1934	0.0049	0.0037	0.7979	0.0037	0.0538	0.0467	0.8957	0.205	0.1606	0.0012	0.6332	0.0111	0.016	0.0485	0.9244	0.0543	0.0049	0	0.9408
motif1008	TIA1	10	0.0209	0.0154	0.8297	0.1339	0.0665	0.0329	0.8798	0.0209	0.0077	0.0088	0.9593	0.0242	0.0011	0.1967	0.7879	0.0143	0.3877	0.0781	0.0121	0.5222	0.0098	0.0738	0.9142	0.0022	0.0721	0.0921	0.7178	0.118	0.0818	0.0972	0.719	0.1021	0.1429	0.0926	0.643	0.1215	0.0812	0.0805	0.7981	0.0402
motif1009	TIA1	10	0	0.0718	0.0458	0.8823	0	0.734	0.0183	0.2476	0	0.0641	0.0046	0.9313	0	0.6578	0.1752	0.1669	0	0.0593	0.0069	0.9338	0	0.7864	0.1273	0.0864	0.0092	0.2498	0.0023	0.7388	0	0.3482	0.1291	0.5226	0	0.6546	0.0092	0.3363	0	0.4785	0.0212	0.5003
motif1010	TIA1	8	0.0338	0.156	0.6556	0.1545	0.1689	0.0061	0.3322	0.4927	0.0184	0	0.6992	0.2824	0.04	0.734	0.2261	0	0.2326	0	0	0.7674	0	0	1	0	0.0892	0.0031	0.0184	0.8893	0	0	1	0
motif1011	TIA1	8	0	0	0	1	0.21	0	0.6975	0.0925	0.07	0	0	0.93	0.4974	0.0175	0.0475	0.4376	0.015	0	0	0.985	0.735	0.0025	0.08	0.1825	0.04	0	0	0.96	0.755	0	0.0275	0.2175
motif1012	TIA1	10	0.0075	0.02	0.1202	0.8524	0	0	0.1389	0.8611	0	0.2724	0.2297	0.4979	0	0	0	1	0.2006	0	0.7294	0.07	0.4294	0.3921	0.1785	0	0.1644	0.2169	0.0025	0.6163	0.055	0	0.0025	0.9425	0	0	0	1	0.0125	0.0025	0.3023	0.6827
motif1013	TIA1	10	0.0075	0.0644	0.9281	0	0.4989	0	0.407	0.0942	0.0717	0	0.8905	0.0378	0.1668	0	0.8207	0.0125	0.4311	0.3939	0.165	0.01	0.805	0	0	0.195	0	0.0025	0.9975	0	0.4	0.0408	0.5442	0.015	0.2759	0.0135	0.5497	0.1609	0.2919	0.0025	0.7056	0
motif1014	TIA1	10	0	0.8469	0.1531	0	0.01	0.93	0.0575	0.0025	0.061	0.2869	0.0748	0.5774	0	0.3254	0.4647	0.2099	0	0.7212	0.2763	0.0025	0.219	0.1153	0.3305	0.3351	0.0075	0.3551	0.5799	0.0575	0	0.9575	0.025	0.0175	0.0075	0.3381	0.1124	0.5419	0	0.7653	0.2322	0.0025
motif1015	TIA1	8	0.0675	0.02	0.5631	0.3494	0.055	0.0025	0.6658	0.2767	0.015	0	0.4574	0.5276	0.0475	0.6958	0.2567	0	0.12	0	0	0.88	0	0	1	0	0.0275	0	0	0.9725	0.025	0	0.975	0
motif1016	TIA1	8	0.025	0	0.6854	0.2896	0	0.02	0.98	0	0.7035	0.01	0.12	0.1665	0	0	1	0	0.08	0.2773	0.6427	0	0.5307	0.025	0.07	0.3743	0.0375	0.0275	0.9225	0.0125	0	0.005	0.995	0
motif1017	TIA1	8	0.1617	0.0075	0.0025	0.8284	0.0348	0	0	0.9652	0.1169	0	0.6667	0.2164	0.0075	0	0	0.9925	0.1692	0	0.0249	0.806	0.0473	0	0	0.9527	0.7637	0	0	0.2363	0.0821	0	0	0.9179
motif1018	TIA1	8	0	0.9725	0	0.0275	0.4862	0.0842	0	0.4296	0	0	0.93	0.07	0.2574	0	0.3513	0.3913	0	0.1208	0.8267	0.0525	0.01	0.94	0.0475	0.0025	0.0375	0.005	0	0.9575	0	0.0425	0.9575	0
motif1019	TIA1	8	0.0225	0	0	0.9775	0.065	0	0.8925	0.0425	0	0	0	1	0.2075	0.0025	0.7325	0.0575	0.1075	0	0	0.8925	0.3841	0.0275	0.4759	0.1125	0.0375	0	0	0.9625	0.4294	0	0.0825	0.4881
motif1020	TIA1	8	0	0	0	1	0.0875	0	0.72	0.1925	0.0075	0	0	0.9925	0.1675	0	0.085	0.7475	0	0	0	1	0.685	0	0.0625	0.2525	0.0175	0	0	0.9825	0.185	0	0	0.815
motif1021	TIA1	8	0.0225	0.9475	0.01	0.02	0.4335	0	0	0.5665	0	0	0.94	0.06	0.2861	0	0.2374	0.4765	0.0175	0.0375	0.8303	0.1147	0.03	0.935	0.015	0.02	0.04	0	0	0.96	0	0.114	0.841	0.045
motif1022	TIA1	10	0.1619	0	0.141	0.6971	0.0065	0	0.0065	0.9869	0.0164	0.1367	0.4628	0.3841	0	0	0	1	0.5483	0	0.3667	0.0851	0.8286	0.1518	0.0196	0	0.5086	0.2303	0.0033	0.2579	0.1145	0.0033	0.0033	0.8789	0.1211	0	0.1499	0.729	0.1998	0	0.1522	0.648
motif1023	TIA1	8	0	0	0	1	0.0853	0	0.6912	0.2235	0.0092	0	0	0.9908	0.6728	0	0.0599	0.2673	0	0	0	1	0.159	0	0.0369	0.8041	0.0415	0	0	0.9585	0.1751	0	0	0.8249
motif1024	TIA1	8	0.015	0.9675	0.0025	0.015	0.423	0	0	0.577	0	0	0.9425	0.0575	0.2916	0	0.2401	0.4683	0.025	0.055	0.885	0.035	0.025	0.9125	0.02	0.0425	0.1162	0.005	0	0.8788	0	0.1109	0.8566	0.0325
motif1025	TIAL1	9	0.2475	0.0025	0.7475	0.0025	0.0025	0.0025	0.0025	0.9926	0.0025	0.0025	0.0025	0.9926	0.0025	0.0762	0.0696	0.8518	0.0025	0.0979	0.0728	0.8269	0.0025	0.135	0.0632	0.7993	0.0025	0.0025	0.0025	0.9926	0.0025	0.0025	0.0025	0.9926	0.0025	0.9926	0.0025	0.0025
motif1026	TIAL1	10	0.007	0.007	0.9791	0.007	0.007	0.007	0.007	0.9791	0.007	0.007	0.0072	0.9788	0.007	0.007	0.0072	0.9788	0.0456	0.0522	0.0606	0.8416	0.0468	0.0471	0.0633	0.8428	0.007	0.007	0.0072	0.9788	0.007	0.007	0.007	0.9791	0.007	0.007	0.007	0.9791	0.007	0.007	0.9791	0.007
motif1027	TIAL1	10	0.0062	0	0	0.9938	0.1136	0	0.0937	0.7926	0	0	0	1	0.184	0.1126	0.1915	0.512	0.0135	0.001	0.0042	0.9813	0.313	0.1598	0.1411	0.3861	0	0.0052	0	0.9948	0.1564	0.0104	0.0104	0.8228	0.0073	0.0083	0.0021	0.9823	0.0187	0.001	0	0.9802
motif1028	TIAL1	10	0	0.951	0.029	0.02	0	0.425	0.0585	0.5165	0	0.779	0.0582	0.1628	0.0364	0.5578	0	0.4058	0.0025	0.5222	0.3915	0.0838	0.0485	0.1556	0.1307	0.6652	0.0247	0.7779	0.1708	0.0267	0.0125	0.5185	0.1215	0.3474	0.015	0.9041	0.0634	0.0175	0	0.9255	0.005	0.0695
motif1029	TIAL1	8	0	0.045	0	0.955	0	0.0975	0	0.9025	0	0.02	0	0.98	0.01	0.7441	0	0.2459	0	0.5012	0	0.4988	0	0.0275	0	0.9725	0	0.85	0	0.15	0	0.5314	0	0.4686
motif1030	TIAL1	10	0.0199	0.5595	0.3974	0.0232	0.0199	0.5897	0.1765	0.2139	0	0.5973	0.4027	0	0.5131	0.043	0.0809	0.363	0	0.0563	0.9437	0	0.0066	0.043	0.8112	0.1391	0.0033	0.7063	0.2507	0.0397	0.0331	0.043	0.1677	0.7562	0	0.106	0.8179	0.0762	0.0199	0.1648	0.7392	0.0762
motif1031	TIAL1	8	0	0	0.0025	0.9975	0.1075	0.015	0.8775	0	0	0	0	1	0.4837	0.025	0.4913	0	0	0.015	0	0.985	0.3993	0.0625	0.4157	0.1225	0	0.0025	0.01	0.9875	0.1475	0.015	0.07	0.7675
motif1032	TIAL1	8	0.0475	0.0175	0	0.935	0	0	0	1	0.06	0	0.2227	0.7173	0.015	0.765	0	0.22	0	0	0	1	0	0	0.4838	0.5162	0.025	0	0	0.975	0.01	0	0.0375	0.9525
motif1033	TIAL1	8	0.01	0.99	0	0	0.0925	0.2088	0	0.6987	0.0025	0.6164	0.203	0.1781	0	0.9575	0.01	0.0325	0.684	0	0	0.316	0	0.4075	0.565	0.0275	0.055	0.8525	0	0.0925	0	0.8825	0	0.1175
motif1034	TIAL1	8	0	0	0	1	0.7275	0	0	0.2725	0	0	0	1	0.05	0.0125	0	0.9375	0.1575	0	0.0025	0.84	0.2025	0	0	0.7975	0.9475	0	0.0325	0.02	0.23	0	0	0.77
motif1035	TIAL1	8	0	0	0	1	0.085	0.005	0.91	0	0	0	0	1	0.2932	0.0375	0.6693	0	0	0.015	0	0.985	0.255	0.04	0.3634	0.3416	0	0.0075	0.0125	0.98	0.1175	0.0225	0.11	0.75
motif1036	TIAL1	8	0	0	0	1	0.0961	0	0	0.9039	0	0	0	1	0	0	0.124	0.876	0.2596	0.0031	0.4335	0.3037	0	0	0	1	0.1488	0	0.0806	0.7707	0	0	0	1
motif1037	TIAL1	8	0	0.9825	0.0175	0	0.4238	0	0	0.5762	0	0	0.865	0.135	0.159	0.681	0.065	0.095	0	0.965	0.005	0.03	0.3751	0	0	0.6249	0	0.6116	0.3384	0.05	0	0.0675	0.0525	0.88
motif1038	TIAL1	8	0	0	0	1	0	0	0	1	0	0	0.0025	0.9975	0	0.0775	0.6875	0.235	0	0	0.09	0.91	0	0.1125	0.0725	0.815	0.025	0	0	0.975	0	0.0875	0	0.9125
motif1039	TIAL1	8	0	0	0	1	0.07	0.0075	0.9225	0	0	0	0	1	0.2607	0.0525	0.6868	0	0	0.0125	0	0.9875	0.25	0.04	0.4084	0.3016	0	0.01	0.02	0.97	0.1025	0.025	0.115	0.7575
motif1040	TIAL1	8	0	0	0	1	0.1	0	0	0.9	0.01	0	0	0.99	0.0825	0.0225	0.0025	0.8925	0.6375	0	0	0.3625	0.0125	0.0875	0	0.9	0.1325	0	0	0.8675	0	0	0	1
motif1041	TIAL1	8	0.075	0.7154	0.015	0.1946	0	1	0	0	0.8063	0	0	0.1937	0	0.2642	0.6783	0.0575	0.2873	0.511	0.05	0.1517	0	0.9175	0.0025	0.08	0.6306	0.2794	0	0.09	0	1	0	0
motif1042	TIAL1	8	0	0	0	1	0.07	0.0025	0.9275	0	0	0	0	1	0.3076	0.0325	0.6524	0.0075	0	0.0225	0	0.9775	0.2669	0.045	0.5556	0.1325	0	0.0025	0.045	0.9525	0.2952	0.0225	0.095	0.5873
motif1043	TIAL1	8	0	0	0	1	0.1125	0	0	0.8875	0.0075	0	0	0.9925	0.06	0	0.0075	0.9325	0.6175	0	0	0.3825	0.0375	0	0.06	0.9025	0.075	0	0.0575	0.8675	0.005	0	0	0.995
motif1044	TIAL1	8	0.125	0.0175	0.2425	0.615	0.045	0.0375	0.7425	0.175	0.3991	0.1871	0.0725	0.3413	0	1	0	0	0.1675	0	0	0.8325	0	0.4618	0.5382	0	0.005	0	0	0.995	0	0	1	0
motif1045	TNRC6A	10	0.3736	0	0	0.6264	0.0732	0	0.0037	0.9231	0.322	0.0439	0	0.6341	0.2043	0.1697	0.022	0.604	0.0952	0.011	0	0.8938	0.7035	0	0.0439	0.2526	0.0805	0.1684	0	0.7511	0.2637	0	0	0.7363	0.0952	0.0183	0.1245	0.762	0.2416	0	0	0.7584
motif1046	TNRC6A	10	0	0.1622	0.8378	0	0.015	0.0475	0.9325	0.005	0.0325	0.4408	0.5242	0.0025	0.1543	0.3127	0.2184	0.3145	0.005	0.4899	0.5051	0	0.015	0.61	0.1769	0.1981	0.0275	0.3042	0.5975	0.0707	0.0125	0.1419	0.8331	0.0125	0.1808	0.2256	0.5206	0.0731	0	0.03	0.97	0
motif1047	TNRC6A	8	0.3432	0	0.07	0.5868	0.0575	0	0.9175	0.025	0.115	0	0.885	0	0	0	0	1	0.3356	0	0.5619	0.1025	0	0	0.94	0.06	0.1475	0.0025	0.0175	0.8325	0.2786	0	0.6964	0.025
motif1048	TNRC6A	8	0	0.5051	0.1951	0.2998	0	1	0	0	0.8625	0.01	0	0.1275	0	0.095	0.8	0.105	0	0.9925	0	0.0075	0.3941	0.0425	0.0425	0.5209	0.04	0.5509	0.3266	0.0825	0	0.99	0	0.01
motif1049	TNRC6A	8	0	0.8325	0.1675	0	0.865	0	0	0.135	0	0	0.729	0.271	0.085	0	0.5796	0.3354	0.0075	0.6983	0.2892	0.005	0	0.0575	0	0.9425	0	0	1	0	0.4609	0	0.4691	0.07
motif1050	TNRC6A	8	0.1025	0.6833	0.0475	0.1667	0	0.02	0	0.98	0	0.0025	0.414	0.5835	0.0125	0.6026	0.1327	0.2522	0	1	0	0	0	0	0	1	0	0.0275	0.855	0.1175	0	0.6059	0.3391	0.055
motif1051	TNRC6A	8	0	0.7061	0.05	0.2439	0	1	0	0	0.92	0.01	0	0.07	0	0.2847	0.6228	0.0925	0	0.8925	0.025	0.0825	0.2194	0.2521	0	0.5285	0.1907	0.605	0.1443	0.06	0	1	0	0
motif1052	TNRC6A	8	0	0	1	0	0.3765	0	0.2554	0.368	0	0.5561	0.4414	0.0025	0.135	0.7075	0	0.1575	0	0.9375	0.0625	0	0.4865	0.01	0.0525	0.451	0	0	1	0	0.175	0	0.7275	0.0975
motif1053	TNRC6A	7	0.99	0	0.0025	0.0075	0.025	0.045	0.93	0	0	0.0225	0.055	0.9225	0	0	1	0	0.065	0.8325	0.05	0.0525	0.2375	0	0	0.7625	0.03	0.0525	0.7375	0.18
motif1054	TNRC6A	8	0	0.7783	0.0775	0.1442	0.875	0	0	0.125	0	0	0.955	0.045	0.1075	0.0425	0.7875	0.0625	0.0025	0.6761	0.0475	0.2739	0.3105	0	0	0.6895	0	0	1	0	0	0	0.5489	0.4511
motif1055	TNRC6A	8	0	0.6559	0.1933	0.1508	0	1	0	0	0.804	0	0	0.196	0	0.1744	0.7406	0.085	0	0.975	0	0.025	0.2964	0.1259	0.0275	0.5501	0.055	0.6698	0.2352	0.04	0.04	0.96	0	0
motif1056	TNRC6A	10	0	0.978	0	0.022	1	0	0	0	0	0.7615	0	0.2385	0.7443	0.1188	0.0704	0.0665	0	0.8945	0	0.1055	0.9565	0	0.0426	0.0009	0	0.545	0	0.455	0.6235	0.1447	0.2317	0	0	0.8654	0	0.1346	0.9441	0.053	0.0028	0
motif1057	TNRC6A	8	0	0.9742	0	0.0258	0.8248	0	0	0.1752	0	0.9583	0	0.0417	0.6711	0.1434	0	0.1855	0	0.9917	0	0.0083	0.8269	0.0092	0.0033	0.1606	0	1	0	0	0.7573	0.1911	0.0233	0.0283
motif1058	TNRC6A	10	0	0.6958	0	0.3042	0.5	0.1415	0	0.3585	0	0.0035	0	0.9965	0	0.6405	0	0.3595	0	0.5417	0	0.4583	0.4296	0.0177	0	0.5527	0	0.0353	0	0.9647	0	0.7595	0	0.2405	0	0.8043	0	0.1957	0.7141	0.1725	0.0212	0.0922
motif1059	TNRC6A	10	0	0.99	0	0.01	0	0.2912	0.2526	0.4562	0	0.915	0	0.085	0	0.4439	0	0.5561	0.0175	0.1341	0.3633	0.4851	0.0025	0.7223	0.1223	0.1529	0	0.8428	0.0653	0.0919	0	0.5515	0.1324	0.3162	0	0.8399	0.0318	0.1284	0	0.6851	0.0658	0.249
motif1060	TNRC6A	10	0	0.9021	0	0.0979	0.9494	0	0.0506	0	0	0.7873	0.0114	0.2013	0.8795	0	0.1205	0	0.121	0.096	0.2689	0.5141	0.4981	0	0.5019	0	0.0468	0.4405	0.221	0.2917	0.9775	0	0.0225	0	0	0.7698	0.0095	0.2207	0.9472	0	0.0528	0
motif1061	TNRC6A	8	0	1	0	0	1	0	0	0	0	0.3658	0	0.6342	0	0.9253	0	0.0747	0	0.8272	0	0.1728	0.9253	0	0.0249	0.0498	0	0.687	0	0.313	0.0249	0.562	0	0.4131
motif1062	TNRC6A	8	0	0.9125	0.0875	0	0	0.7076	0.2199	0.0725	0	0.99	0.01	0	0.2236	0.2674	0.449	0.06	0.0025	0.1275	0.8675	0.0025	0.5843	0.2412	0.1746	0	0	0.0575	0.9425	0	0.105	0.5938	0.3012	0
motif1063	TNRC6A	8	0	0.9748	0	0.0252	0.8489	0	0	0.1511	0	0.9782	0	0.0218	0.6631	0.1534	0.0059	0.1776	0	0.8347	0	0.1653	0.9597	0.0092	0.0118	0.0193	0	0.9613	0.0109	0.0277	0.8129	0.1703	0.0059	0.0109
motif1064	TNRC6A	8	0	1	0	0	0.9343	0.0399	0	0.0258	0	1	0	0	0.9742	0	0	0.0258	0	0.6819	0.0117	0.3063	0.6755	0	0.3245	0	0	0.639	0.3328	0.0282	0.8234	0.1696	0.007	0
motif1065	TNRC6A	8	0.02	0.7541	0	0.2259	0.99	0	0	0.01	0	0.845	0.0525	0.1025	0.9625	0	0.0375	0	0	0.5467	0	0.4533	0.6637	0	0.3363	0	0.04	0.6698	0.2327	0.0575	1	0	0	0
motif1066	TNRC6A	8	0	0.5802	0	0.4198	0	0.0175	0	0.9825	0	0.745	0	0.255	0	0.0675	0	0.9325	0	0.06	0	0.94	0	0.09	0	0.91	0	0.8275	0	0.1725	0	0.5629	0	0.4371
motif1067	TNRC6B	10	0.1882	0	0.0641	0.7478	0.0761	0.1001	0.1001	0.7237	0.0841	0	0	0.9159	0.2632	0.0801	0.3885	0.2683	0	0.0721	0	0.9279	0.8198	0.028	0.0721	0.0801	0.1842	0.1041	0.02	0.6917	0.2683	0	0	0.7317	0.1161	0.008	0.0841	0.7918	0.0921	0.004	0	0.9039
motif1068	TNRC6B	10	0	0.3751	0.6249	0	0	0.8697	0.1303	0	0.1332	0.105	0.3178	0.4439	0.0027	0.1356	0.8617	0	0.016	0.4096	0.5664	0.008	0.1117	0.3048	0.501	0.0824	0	0.5112	0.4835	0.0053	0.0239	0.8564	0.0824	0.0372	0.0372	0.2753	0.2967	0.3908	0	0.3211	0.6789	0
motif1069	TNRC6B	10	0.3901	0.0125	0.0475	0.5499	0	0.4322	0.0775	0.4903	0	0	0	1	0.0125	0.2781	0.3572	0.3521	0	0.865	0	0.135	0.065	0.0025	0	0.9325	0.025	0.0775	0.2759	0.6216	0	0.1	0	0.9	0.3401	0.07	0	0.5899	0	0.4597	0.4503	0.09
motif1070	TNRC6B	8	0.2882	0.0025	0.7093	0	0.035	0.035	0.9175	0.0125	0.1125	0	0.865	0.0225	0.0575	0.7339	0.01	0.1986	0.3869	0	0.0475	0.5656	0	0	1	0	0.2581	0	0.1907	0.5512	0.1025	0	0.8975	0
motif1071	TNRC6B	8	0.08	0.5185	0.015	0.3865	0.0275	0.095	0	0.8775	0.3018	0.2093	0.0225	0.4663	0	1	0	0	0.81	0	0	0.19	0	0	0.88	0.12	0.0875	0	0	0.9125	0.2687	0.0225	0.7013	0.0075
motif1072	TNRC6B	8	0	0.9275	0	0.0725	0.84	0	0	0.16	0	0.359	0.0525	0.5885	0	0.8225	0.125	0.0525	0.0975	0	0.005	0.8975	0.015	0.5825	0.0775	0.325	0	0.905	0	0.095	0.5039	0	0.005	0.4911
motif1073	TNRC6B	8	0.5053	0	0.2771	0.2176	0	0.0125	0.94	0.0475	0.07	0	0.7339	0.1961	0	0.6969	0.025	0.2781	0.2055	0.0475	0.0025	0.7445	0	0.0025	0.9975	0	0.03	0	0	0.97	0.0825	0.05	0.8675	0
motif1074	TNRC6C	10	0	0.2793	0.7207	0	0.123	0.2754	0.5664	0.0353	0.0035	0.0872	0.7772	0.1321	0.0071	0.2137	0.7404	0.0388	0.0141	0.7577	0.2282	0	0.1444	0.5316	0.0353	0.2887	0	0.4052	0.5948	0	0.0935	0.3363	0.2995	0.2707	0.0318	0.1251	0.8395	0.0035	0.0247	0.1876	0.7877	0
motif1075	TNRC6C	8	0.115	0	0.02	0.865	0	0.5764	0.4061	0.0175	0.13	0.278	0	0.592	0	0.085	0.3738	0.5412	0.1075	0.0025	0	0.89	0	0.8825	0.1175	0	0.005	0	0	0.995	0	0.1425	0.8525	0.005
motif1076	TNRC6C	8	0.7038	0	0.055	0.2412	0.65	0	0.0575	0.2925	0.1425	0	0.8	0.0575	0	0	0	1	0	0	0.9775	0.0225	0.1275	0.795	0.0425	0.035	0.1475	0	0	0.8525	0.0175	0	0.5573	0.4252
motif1077	U2AF2	10	0.0114	0.3908	0.0404	0.5574	0.0155	0.1513	0.0331	0.8	0	0.0072	0.0062	0.9865	0	0.2961	0.1151	0.5887	0	0.4196	0.0491	0.5313	0	0.779	0	0.221	0	0.0176	0	0.9824	0	0.3293	0	0.6707	0	0.5167	0	0.4833	0	0.6752	0	0.3248
motif1078	U2AF2	8	0	0.0075	0	0.9925	0.3367	0	0.6509	0.0125	0	0	0	1	0.185	0	0.815	0	0	0	0	1	0.4361	0	0.2556	0.3084	0	0.025	0	0.975	0.05	0.0425	0.075	0.8325
motif1079	U2AF2	8	0	0	0.005	0.995	0	0.0925	0	0.9075	0	0.005	0	0.995	0.491	0	0.509	0	0	0.0625	0	0.9375	0.0725	0	0	0.9275	0	0.1863	0	0.8137	0	0.06	0	0.94
motif1080	U2AF2	8	0	0.188	0	0.812	0.004	0	0.116	0.88	0.06	0.164	0.156	0.62	0	1	0	0	1	0	0	0	0	0	0.208	0.792	0.128	0	0.172	0.7	0	0	0	1
motif1081	U2AF2	8	0	0	0	1	0.1034	0	0.6205	0.2761	0.2835	0.7165	0	0	0.1084	0	0	0.8916	0	0.2831	0.0665	0.6504	0	0	0	1	0	0.2869	0.7131	0	0	0.0517	0	0.9483
motif1082	U2AF2	8	0	0	0	1	0.1131	0	0.8869	0	0	0	0	1	0.2564	0	0.5551	0.1885	0.362	0	0	0.638	0.3507	0.1018	0.5475	0	0	0	0	1	0.6267	0	0.2677	0.1056
motif1083	U2AF2	8	0	0.6653	0	0.3347	0	0.05	0	0.95	0	0.0575	0	0.9425	0.0725	0.5914	0.0225	0.3136	0	0.9075	0	0.0925	0	0.97	0	0.03	0.4019	0.1075	0	0.4906	0	0.8375	0	0.1625
motif1084	U2AF2	8	0	0	0	1	0.1425	0	0	0.8575	0	0.105	0	0.895	0.865	0	0.135	0	0	0	0	1	0.06	0	0	0.94	0.0125	0.2274	0.0275	0.7326	0	0.2763	0	0.7237
motif1085	U2AF2	8	0	0.3233	0	0.6767	0	0.0274	0	0.9726	0	0	0	1	0	0.3722	0.3247	0.3032	0	0.8532	0	0.1468	0	0.8856	0	0.1144	0	0.0373	0	0.9627	0	0.1294	0	0.8706
motif1086	U2AF2	10	0	0.0225	0	0.9775	0	0.0457	0	0.9543	0	0.0175	0	0.9825	0.0969	0.7219	0.0562	0.125	0	0.1517	0	0.8483	0.0008	0.2811	0.0331	0.685	0.0017	0.2166	0	0.7818	0.0025	0.4903	0	0.5072	0.0008	0.5523	0	0.4468	0.0008	0.5186	0	0.4805
motif1087	U2AF2	8	0	0	0	1	0.0775	0	0.3048	0.6177	0	0	0	1	0.5775	0	0.285	0.1375	0.0025	0.0125	0	0.985	0.07	0	0	0.93	0.0825	0	0.03	0.8875	0.0325	0.0225	0	0.945
motif1088	U2AF2	10	0.01	0.7906	0.02	0.1794	0	0	0	1	0.1856	0.4309	0.3735	0.01	0	0.0075	0	0.9925	0.0375	0	0.5029	0.4596	0.01	0.5043	0	0.4857	0.0725	0.067	0	0.8605	0.1464	0.2283	0.353	0.2723	0.01	0.945	0	0.045	0.025	0.5657	0.0125	0.3968
motif1089	U2AF2	8	0	0	0	1	0.0697	0	0.3188	0.6115	0	0	0	1	0.5589	0	0.3068	0.1343	0	0.0025	0	0.9975	0.1144	0	0	0.8856	0.0647	0	0.005	0.9303	0.0448	0.0547	0	0.9005
motif1090	U2AF2	8	0	0.1155	0	0.8845	0	0.0709	0.063	0.8661	0	0.3195	0	0.6805	0	0.8477	0	0.1523	0	0.4138	0	0.5862	0.0053	0.2366	0	0.7582	0.0053	0.9948	0	0	0	1	0	0
motif1091	U2AF2	8	0.06	0	0	0.94	0.14	0	0.0575	0.8025	0	0	0	1	0.3795	0.005	0.09	0.5255	0.13	0.87	0	0	0.2903	0	0.015	0.6947	0.03	0	0.0725	0.8975	0.01	0	0	0.99
motif1092	U2AF2	8	0.0613	0	0.0956	0.8431	0	0	0	1	0.2267	0	0.2883	0.485	0	0.0025	0	0.9975	0.1054	0	0.723	0.1716	0	0	0	1	0.1078	0	0.0833	0.8088	0	0.0196	0	0.9804
motif1093	U2AF2	8	0.045	0	0	0.955	0.065	0	0.2835	0.6515	0.1675	0.05	0	0.7825	0.6017	0.3408	0.0525	0.005	0.7675	0.0825	0	0.15	0	0.01	0	0.99	0.78	0	0.14	0.08	0	0.0175	0	0.9825
motif1094	U2AF2	8	0	0	0	1	0	0	0.0875	0.9125	0	0.0025	0.0525	0.945	0	0.3137	0	0.6863	0	1	0	0	0.14	0	0	0.86	0	0.2494	0.1075	0.6431	0	0.3033	0	0.6967
motif1095	U2AF2	7	0.0169	0.6501	0	0.3331	0.0422	0.5995	0	0.3584	0.7513	0.1982	0.0506	0	0	1	0	0	1	0	0	0	0	0	1	0	0.1054	0.0632	0.7133	0.1181
motif1096	U2AF2	8	0	0	0	1	0.0721	0	0.2989	0.6289	0	0	0	1	0.5514	0	0.2943	0.1542	0	0.0174	0	0.9826	0.1045	0	0	0.8955	0.0721	0	0.0025	0.9254	0.0473	0.0871	0	0.8657
motif1097	U2AF2	9	0.0163	0.356	0.0207	0.607	0.1728	0	0	0.8272	0	0	0.1151	0.8849	0.0133	0.5374	0.4493	0	0	0	0	1	0.0414	0.6829	0.2357	0.04	0	0	0	1	0	0.0252	0.8168	0.1581	0.0526	0.4434	0	0.504
motif1098	U2AF2	10	0.0193	0.2189	0.0261	0.7357	0	0.002	0	0.998	0.0012	0.1251	0.0511	0.8226	0	0	0	1	0.0545	0.7082	0.212	0.0254	0	0.0029	0	0.9971	0.0016	0.2225	0.0655	0.7103	0	0.1653	0	0.8347	0.0033	0.6193	0.019	0.3584	0.0227	0.2472	0	0.7301
motif1099	U2AF2	10	0	0.959	0.0261	0.0149	0.0116	0.7625	0.2228	0.0031	0	0.6243	0.1306	0.2452	0.0434	0.2959	0.6522	0.0085	0.0126	0.0151	0.9642	0.0081	0.0013	0.4458	0.5349	0.018	0.0006	0.307	0.3691	0.3232	0.0155	0.3339	0.3034	0.3473	0.0006	0.6234	0.376	0	0.0025	0.0179	0.9796	0
motif1100	U2AF2	8	0	0.6463	0	0.3537	0	0.4131	0.0013	0.5856	0.0025	0.0586	0	0.9389	0	0.5626	0	0.4374	0	0.9506	0	0.0494	0	0.005	0	0.995	0	0.9944	0	0.0056	0	0.9975	0	0.0025
motif1101	U2AF2	10	0.0232	0.0299	0.9324	0.0146	0.3027	0.5491	0.1226	0.0256	0.6002	0	0.0077	0.3921	0	0	1	0	0.6785	0.3134	0.0081	0	0.3755	0	0.2728	0.3517	0	0	1	0	0.2766	0.4724	0.251	0	0.7468	0.0056	0.0101	0.2376	0.0013	0	0.9988	0
motif1102	U2AF2	10	0.9912	0	0.0013	0.0075	0.4376	0.1105	0.4386	0.0132	0.9881	0	0.0112	0.0006	0.5421	0.0349	0.2275	0.1955	0.4035	0	0.3941	0.2024	0.106	0	0.8448	0.0493	0.9975	0.0025	0	0	0.974	0	0	0.026	0.4549	0	0.5451	0	0.9099	0	0	0.0901
motif1103	U2AF2	10	0	0.0338	0.0006	0.9656	0.1489	0.3484	0.0733	0.4294	0	1	0	0	0.9875	0	0	0.0125	0	0	0.99	0.01	0.461	0	0.1365	0.4024	0	0	0.3281	0.6719	0.0259	0.4937	0.01	0.4704	0.0322	0.6134	0.0081	0.3463	0	0.3009	0.0013	0.6979
motif1104	U2AF2	8	0	0	0	1	0.2192	0	0.7808	0	0	0	0.0063	0.9938	0.0144	0.3596	0.0187	0.6073	0	0	0.0044	0.9956	0.0037	0.9437	0.0194	0.0331	0	0	0	1	0.0106	0.3252	0.6523	0.0119
motif1105	U2AF2	8	0	0.6237	0	0.3763	0	0.015	0	0.985	0	0.4383	0.0019	0.5598	0	0.4303	0	0.5697	0	0.97	0	0.03	0	0.0119	0	0.9881	0	0.9869	0	0.0131	0	0.9762	0	0.0238
motif1106	U2AF2	8	0.0325	0	0.0125	0.955	0.005	0	0	0.995	0.9537	0	0.02	0.0262	0.3804	0	0	0.6196	0.97	0	0	0.03	0.0094	0	0	0.9906	0.2723	0.0006	0.0225	0.7046	0.0031	0	0	0.9969
motif1107	U2AF2	8	0.0279	0	0.0127	0.9593	0	0	1	0	0.5127	0.4794	0.0079	0	0.7085	0	0	0.2915	0	0	1	0	0.9618	0.02	0.0182	0	0.6361	0.0012	0.003	0.3596	0.0012	0	0.9988	0
motif1108	U2AF2	8	0.0325	0	0.0125	0.955	0.005	0	0	0.995	0.9537	0	0.02	0.0262	0.3804	0	0	0.6196	0.97	0	0	0.03	0.0094	0	0	0.9906	0.2723	0.0006	0.0225	0.7046	0.0031	0	0	0.9969
motif1109	UPF1	10	0	0	0	1	0	0	0	1	0.0025	0	0.0832	0.9143	0.0025	0.0025	0	0.9951	0.2277	0.2293	0.1987	0.3443	0.1008	0	0	0.8992	0	0	0.1373	0.8627	0	0	0	1	0.1005	0.0914	0.0583	0.7499	0.0885	0.0773	0	0.8342
motif1110	UPF1	10	0	0.9376	0.0353	0.027	0.0106	0.2307	0.0367	0.722	0	0.6843	0.1449	0.1708	0.0042	0.5135	0	0.4822	0.0085	0.5774	0.2993	0.1148	0.0021	0.1447	0.0222	0.831	0	0.7851	0.0809	0.134	0.1021	0.4504	0.0989	0.3486	0.0148	0.8092	0.0064	0.1696	0	0.9653	0	0.0347
motif1111	UPF1	7	0.0025	0	0	0.9975	0.08	0.045	0.8575	0.0175	0	0.0025	0	0.9975	0.2609	0	0.7291	0.01	0	0.01	0	0.99	0.2422	0.0025	0.6628	0.0925	0	0.03	0	0.97
motif1112	UPF1	8	0	0.0085	0	0.9915	0	0	0	1	0	0	0	1	0	0.0551	0.0847	0.8602	0.0021	0.7331	0	0.2648	0	0.8114	0	0.1886	0	0.0932	0	0.9068	0	0.4447	0	0.5553
motif1113	UPF1	8	0.035	0	0.04	0.925	0.015	0	0.0075	0.9775	0.04	0	0	0.96	0.02	0	0.0275	0.9525	0.605	0	0	0.395	0.965	0	0	0.035	0.9025	0	0	0.0975	0.8275	0	0	0.1725
motif1114	UPF1	8	0.0575	0	0.005	0.9375	0.0125	0.5549	0.3126	0.12	0.05	0.88	0.005	0.065	0.05	0	0	0.95	0	0.05	0.5531	0.3969	0.025	0.5398	0	0.4352	0	0	0	1	0	0.0975	0.9025	0
motif1115	UPF1	8	0.0525	0	0.9475	0	0.11	0.0225	0.3506	0.5169	0.13	0.0275	0.84	0.0025	0	0.3019	0.4813	0.2168	0.0525	0.9475	0	0	0.3366	0	0	0.6634	0	0	1	0	0.085	0.6363	0.1712	0.1075
motif1116	UPF1	8	0.115	0	0.035	0.85	0.04	0	0.0025	0.9575	0.0275	0	0	0.9725	0.005	0	0	0.995	0.6275	0	0	0.3725	0.9525	0	0	0.0475	0.9125	0	0	0.0875	0.86	0	0	0.14
motif1117	UPF1	8	0	0.9925	0	0.0075	0.2241	0.6167	0.02	0.1392	0	1	0	0	0.88	0	0	0.12	0	0.7536	0.2464	0	0.2425	0.715	0.0425	0	0.0125	0.5462	0	0.4413	0.04	0.6799	0.1926	0.0875
motif1118	UPF1	8	0	0	0.0025	0.9975	0.0775	0	0	0.9225	0	0.0075	0	0.9925	0.0875	0	0	0.9125	0.3456	0.4194	0.0325	0.2025	0	0	0	1	0	0.03	0.11	0.86	0	0.0175	0	0.9825
motif1119	UPF1	8	0.0025	0	0.9975	0	0.0425	0	0.5343	0.4232	0.065	0.0525	0.8675	0.015	0.0975	0.8125	0.085	0.005	0.3991	0.1352	0.04	0.4257	0	0.09	0.91	0	0.03	0.0125	0.5327	0.4248	0	0.0075	0.9925	0
motif1120	UPF1	8	0	0	0.965	0.035	0	0	0.67	0.33	0	0	0.9856	0.0144	0.3794	0.3577	0.2561	0.0069	0.9706	0	0.005	0.0244	0.0063	0	0.9938	0	0.7773	0	0.0094	0.2133	0	0	1	0
motif1121	UPF1	10	0.348	0	0.652	0	0.9909	0	0.0091	0	0.2006	0.0005	0.7857	0.0132	0.3093	0	0.6907	0	0.7015	0.0027	0.2923	0.0034	0.8736	0.0002	0.0755	0.0506	0.0479	0	0.9516	0.0005	0.6378	0	0.3622	0	0.5188	0.0009	0.4571	0.0232	0.5829	0	0.4171	0
motif1122	UPF1	10	0	0.2666	0.7334	0	0	0.554	0.3623	0.0837	0.0143	0.5002	0.469	0.0165	0	0.0949	0.8909	0.0142	0.0529	0.8011	0.0834	0.0626	0.0057	0.3168	0.541	0.1365	0.0067	0.2256	0.7649	0.0029	0.001	0.6902	0.2888	0.0201	0.001	0.4896	0.5095	0	0	0.0029	0.9668	0.0303
motif1123	UPF1	8	0	0.9944	0.0056	0	0	0.1448	0.0025	0.8527	0	0.853	0.147	0	0	0.0112	0.0063	0.9825	0	0.7326	0.2643	0.0031	0	0.4171	0.0088	0.5742	0	0.9931	0.0019	0.005	0	0.8186	0.0088	0.1726
motif1124	UPF1	8	0.3496	0	0.0006	0.6498	0.0043	0	0	0.9957	0.3132	0	0.013	0.6738	0.0062	0	0	0.9938	0.9406	0	0.0006	0.0588	0.0093	0	0.0025	0.9882	0.9493	0	0	0.0507	0.0415	0.0012	0	0.9573
motif1125	UPF1	8	0.4577	0	0.536	0.0063	0	0	0.9888	0.0112	0.4997	0	0.5003	0	0.0369	0	0.9613	0.0019	0.0281	0.0044	0.0194	0.9481	0	0.0075	0.0063	0.9862	0.3106	0	0.6888	0.0006	0.0019	0	0.9981	0
motif1126	UPF1	8	0.0071	0.0021	0.2918	0.6989	0.0092	0	0.7994	0.1913	0	0.9893	0.0064	0.0043	0.0921	0	0	0.9079	0.0014	0	0.9986	0	0.0114	0	0.9708	0.0178	0.2201	0.0028	0.7763	0.0007	0.8593	0.0135	0.1251	0.0021
motif1127	UPF1	8	0.373	0	0.627	0	0.0006	0	0.9994	0	0.9875	0	0.0125	0	0.0175	0	0.9519	0.0306	0.1165	0.0025	0.881	0	0.0206	0.6531	0.3263	0	0.5885	0	0	0.4115	0	0	1	0
motif1128	UPF1	8	0.0169	0	0.4129	0.5702	0.0244	0.02	0.9487	0.0069	0.0131	0.9819	0	0.005	0	0	0	1	0	0	1	0	0	0	0.5327	0.4673	0.0187	0	0.9812	0	0.5342	0	0.3816	0.0842
motif1129	UPF1	8	0.0281	0	0	0.9719	0	0	1	0	0.0031	0.0019	0.9944	0.0006	0.4049	0.5951	0	0	0.0275	0.9269	0.0269	0.0187	0.4441	0.5234	0.0256	0.0069	0.521	0	0	0.479	0	0	1	0
motif1130	UPF1	8	0.373	0	0.627	0	0.0006	0	0.9994	0	0.9875	0	0.0125	0	0.0175	0	0.9519	0.0306	0.1165	0.0025	0.881	0	0.0206	0.6531	0.3263	0	0.5885	0	0	0.4115	0	0	1	0
motif1131	UPF1	8	0.0169	0	0.4129	0.5702	0.0244	0.02	0.9487	0.0069	0.0131	0.9819	0	0.005	0	0	0	1	0	0	1	0	0	0	0.5327	0.4673	0.0187	0	0.9812	0	0.5342	0	0.3816	0.0842
motif1132	UPF1	8	0.0281	0	0	0.9719	0	0	1	0	0.0031	0.0019	0.9944	0.0006	0.4049	0.5951	0	0	0.0275	0.9269	0.0269	0.0187	0.4441	0.5234	0.0256	0.0069	0.521	0	0	0.479	0	0	1	0
motif1133	WTAP	10	0	0.343	0.657	0	0.005	0.5122	0.4778	0.005	0	0.6535	0.3465	0	0	0.1001	0.8949	0.005	0.0368	0.8772	0.081	0.005	0.0075	0.4502	0.5348	0.0075	0	0.228	0.7695	0.0025	0.005	0.5505	0.4032	0.0413	0	0.5183	0.4792	0.0025	0	0.2262	0.7738	0
motif1134	WTAP	10	0.0275	0.305	0.665	0.0025	0	0.02	0.9775	0.0025	0.5006	0.0604	0.2204	0.2186	0.1417	0.1024	0.7559	0	0	0.0075	0.98	0.0125	0.4511	0.2582	0.1408	0.1498	0.0025	0.1331	0.8419	0.0225	0	0.2856	0.7145	0	0.5133	0.118	0.2904	0.0783	0	0	1	0
motif1135	WTAP	10	0.005	0.995	0	0	0.6049	0.3951	0	0	0.045	0.351	0	0.604	0.2991	0.6092	0	0.0918	0.5797	0.3953	0.02	0.005	0.06	0.4814	0	0.4586	0.5023	0.4802	0	0.0175	0.1741	0.8259	0	0	0.015	0.4776	0	0.5074	0.1285	0.8715	0	0
motif1136	WTAP	8	0	0	0.01	0.99	0	0.9125	0.0875	0	0	0	0	1	0	0.045	0.955	0	0.3391	0	0.0975	0.5634	0	0.1375	0.237	0.6255	0	0.4972	0	0.5028	0	0.155	0.0725	0.7725
motif1137	WTAP	8	0	0.8925	0	0.1075	0	0	0	1	0	0.83	0.06	0.11	0	0	0	1	0	0.3081	0.2781	0.4138	0	0.4256	0	0.5744	0	0.9025	0	0.0975	0	0.7154	0	0.2846
motif1138	WTAP	8	0	0.9853	0	0.0147	0	0	0	1	0	0.5788	0.2913	0.1299	0	0	0	1	0	0.3315	0.3883	0.2802	0	0.8039	0	0.1961	0	0.9191	0	0.0809	0	0.5997	0	0.4003
motif1139	YTHDF2	10	0.7657	0.0325	0	0.2018	0.3832	0.5793	0	0.0375	0.3933	0.1313	0	0.4753	0.4313	0.0486	0	0.5201	0.0944	0.1237	0	0.7819	0.8555	0.0325	0	0.112	0.6248	0.0325	0	0.3427	0.8372	0.1453	0	0.0175	0.065	0.88	0	0.055	0.1112	0.0789	0	0.8099
motif1140	YTHDF2	10	0.3281	0.4861	0	0.1858	0.0048	0.8981	0	0.0971	0.0846	0.5875	0	0.3278	0.1077	0.4082	0	0.4842	0.012	0.8999	0	0.0881	0.012	0.6211	0	0.3669	0.3293	0	0	0.6707	0.0024	0.988	0	0.0096	0.1223	0.8754	0	0.0024	0	0.7051	0	0.2949
motif1141	YTHDF2	8	0	0.899	0.101	0	0	0.6171	0.3729	0.01	0.02	0.0825	0.8975	0	0	0.995	0.005	0	0.035	0.6316	0.3234	0.01	0	0.1559	0.8441	0	0	0.9875	0.0125	0	0	0.5498	0.4352	0.015
motif1142	YTHDF2	8	0	1	0	0	0.6475	0.0436	0.2456	0.0634	0.1307	0.3628	0.2689	0.2376	0	1	0	0	0.9881	0	0.0119	0	0	0.6911	0.0634	0.2456	0	1	0	0	0.1901	0.6356	0.1743	0
motif1143	YTHDF2	8	0.0096	0.9904	0	0	0.3224	0.6393	0	0.0383	0.1334	0.7364	0.0048	0.1255	0	1	0	0	0.5769	0	0.0144	0.4088	0.0359	0.7169	0.0096	0.2376	0.0191	0.9809	0	0	0	1	0	0
motif1144	YTHDF2	7	0	1	0	0	0	1	0	0	0.0976	0.0772	0	0.8252	0.0732	0.1342	0.7032	0.0894	0.1138	0.5935	0.2317	0.061	0	1	0	0	0.0081	0.9919	0	0
motif1145	YTHDF2	7	0.0711	0.9005	0.0284	0	0	0.9455	0.0545	0	0.045	0.0213	0	0.9336	0	0	1	0	0	0.2928	0.7072	0	1	0	0	0	0	0.3606	0.6394	0
motif1146	YTHDF2	8	0	1	0	0	0.046	0.954	0	0	0.1004	0.0962	0.046	0.7575	0.0753	0.138	0.7408	0.046	0.1631	0.4278	0.3799	0.0293	0	1	0	0	0	1	0	0	0.2258	0.6111	0.0418	0.1213
motif1147	YTHDF2	8	0.3204	0.6196	0.06	0	0	1	0	0	0.1625	0	0	0.8375	0.0225	0.3212	0.6463	0.01	0	1	0	0	0.5115	0.0175	0	0.471	0	0.3519	0.6481	0	0	0.9925	0	0.0075
motif1148	ZC3H7B	8	0	0	0	1	0	0	0	1	0.7525	0	0	0.2475	0	0	0	1	0.6985	0	0	0.3015	0	0	0	1	0	0	0	1	0	0	0	1
motif1149	ZC3H7B	10	0	0.0299	0	0.9701	0.1563	0	0	0.8437	0.005	0	0	0.995	0	0	0	1	0.6889	0	0	0.3111	0.654	0	0	0.346	0.4937	0	0	0.5063	0.995	0.005	0	0	0.4108	0.2243	0	0.3648	0.3681	0	0	0.6319
motif1150	ZC3H7B	9	0	0.2277	0.035	0.7373	0.06	0.2238	0.0075	0.7087	0	1	0	0	0.96	0	0	0.04	0	0	1	0	0.3092	0.0175	0.1766	0.4967	0.2016	0.108	0.6046	0.0858	0.3288	0.3537	0.1717	0.1458	0.0923	0.1319	0	0.7758
motif1151	ZC3H7B	8	0	0	0	1	0	0	0	1	0.7525	0	0	0.2475	0	0	0	1	0.6985	0	0	0.3015	0	0	0	1	0	0	0	1	0	0	0	1
motif1152	ZC3H7B	8	0.285	0.0775	0.005	0.6325	0.01	0	0	0.99	0	0.1175	0.8825	0	0	0	0	1	0.9875	0	0	0.0125	0	0.075	0	0.925	0.2042	0.0575	0.0625	0.6758	0	0	0.0075	0.9925
motif1153	ZC3H7B	8	0.8227	0.1773	0	0	0.7859	0	0.01	0.2041	0	0	0	1	1	0	0	0	0	0	0	1	0	0	0	1	0.0268	0	0	0.9732	0.164	0.1405	0	0.6955
motif1154	ZC3H7B	7	0	1	0	0	0.97	0	0	0.03	0	0.14	0.0475	0.8125	0	0	0.0025	0.9975	0	0	0.07	0.93	0	0.4468	0	0.5532	0.895	0.06	0.0025	0.0425
motif1155	ZC3H7B	8	0	0	0	1	0	0	0	1	0.7525	0	0	0.2475	0	0	0	1	0.6985	0	0	0.3015	0	0	0	1	0	0	0	1	0	0	0	1
motif1156	ZC3H7B	8	0.285	0.0775	0.005	0.6325	0.01	0	0	0.99	0	0.1175	0.8825	0	0	0	0	1	0.9875	0	0	0.0125	0	0.075	0	0.925	0.2042	0.0575	0.0625	0.6758	0	0	0.0075	0.9925
motif1157	ZC3H7B	8	0.8227	0.1773	0	0	0.7859	0	0.01	0.2041	0	0	0	1	1	0	0	0	0	0	0	1	0	0	0	1	0.0268	0	0	0.9732	0.164	0.1405	0	0.6955
motif1158	ZC3H7B	8	0	1	0	0	0.9801	0	0	0.0199	0	0.2293	0.0647	0.7061	0	0	0.0025	0.9975	0	0	0.0697	0.9303	0	0.5845	0	0.4155	0.8333	0.0697	0.0025	0.0945	0.0348	0.2325	0.1095	0.6232
motif1159	AUH	10	0.6622	0.0085	0.1516	0.1777	0.0791	0.0464	0.8745	0	0.151	0	0.8228	0.0263	0.6914	0.1144	0.1942	0	0.6545	0.0286	0.2623	0.0546	0.0719	0	0.9256	0.0025	0.8504	0.0604	0.0842	0.005	0.0776	0.0183	0.9041	0	0.3563	0	0.6437	0	0.732	0.0515	0.2115	0.005
motif1160	AUH	8	0.0175	0	0.9825	0	0.9425	0	0.0575	0	0.4992	0.01	0.4908	0	0.3386	0	0.6614	0	0.89	0.0475	0.0625	0	0.2824	0.0025	0.6726	0.0425	0.0625	0	0.8625	0.075	0.9725	0.015	0.0125	0
motif1161	DDX3X	9	0.0125	0	0.0756	0.9119	0.02	0	0.98	0	0.025	0	0.005	0.97	0.1824	0	0.3407	0.4768	0.0907	0.1203	0.438	0.351	0.1471	0.005	0.6524	0.1955	0	0	0.0125	0.9875	0.0622	0.1996	0.6097	0.1284	0.1829	0.07	0.03	0.717
motif1162	DDX3X	10	0	0.5051	0.0405	0.4544	0	0.1993	0	0.8007	0	0.2094	0.132	0.6586	0	0.2529	0	0.7471	0.0053	0.8823	0.1071	0.0053	0	0	0.0026	0.9974	0	0.5911	0.0474	0.3614	0	0.1085	0	0.8915	0.0185	0.5096	0.0422	0.4296	0	0.6397	0	0.3603
motif1163	DDX3X	8	0.2486	0.0025	0	0.7489	0	0	1	0	0.1617	0.0423	0.796	0	0.7314	0	0	0.2686	0	0	1	0	0.3217	0.1854	0.4928	0	0.3761	0	0	0.6239	0.01	0	0.99	0
motif1164	DDX3X	6	0.02	0.0261	0.8872	0.0667	0.01	0.0225	0.9675	0	0	0	0	1	0.1983	0	0.8017	0	0.9032	0	0.01	0.0868	0	0.01	0.99	0
motif1165	DDX3X	6	0.03	0.0125	0.8986	0.0589	0.0025	0.01	0.9875	0	0	0	0	1	0.2035	0	0.789	0.0075	0.9108	0	0.0125	0.0767	0	0.015	0.9825	0.0025
motif1166	DDX42	10	0.1158	0.0542	0.005	0.8251	0.1248	0.01	0.0393	0.8259	0.0378	0.1822	0.2008	0.5792	0.015	0.0475	0	0.9375	0.0947	0.1193	0.1822	0.6039	0.0025	0	0	0.9975	0.3191	0.4829	0.078	0.12	0.015	0.0025	0	0.9825	0	0.0125	0.0325	0.955	0.045	0.0889	0	0.8661
motif1167	DDX42	10	0.6206	0.0025	0.3744	0.0025	0.4872	0	0.04	0.4728	0.03	0	0.9575	0.0125	0.7449	0	0.2526	0.0025	0.6422	0	0.0025	0.3553	0.01	0	0.93	0.06	0.6614	0	0.3386	0	0.4977	0	0.0695	0.4328	0.1906	0.01	0.7644	0.035	0.6428	0.0025	0.3522	0.0025
motif1168	DDX42	8	0.04	0.015	0.4865	0.4585	0	0.0425	0.9575	0	0.0125	0.0125	0.0175	0.9575	0.045	0.0075	0.91	0.0375	0.3269	0.0945	0.3103	0.2683	0	0.065	0.935	0	0	0	0	1	0.0075	0	0.9775	0.015
motif1169	DDX42	8	0.04	0.0175	0.514	0.4285	0.0025	0.0625	0.935	0	0.01	0.01	0	0.98	0.05	0.005	0.9225	0.0225	0.3619	0.0945	0.2878	0.2558	0	0.0725	0.9275	0	0	0	0	1	0.0125	0.005	0.9725	0.01
motif1170	DDX42	8	0.1818	0.5731	0.2451	0	0.0743	0.8259	0.0051	0.0947	0.8898	0	0.1102	0	0.6997	0	0.2927	0.0077	0	0	1	0	0.9923	0	0.0077	0	0.8873	0	0	0.1127	0.0589	0.1987	0.7424	0
motif1171	DDX42	8	0.035	0	0.442	0.523	0.0025	0.045	0.9525	0	0.0075	0.0025	0.0025	0.9875	0.08	0.0025	0.865	0.0525	0.3034	0.0175	0.2863	0.3928	0	0.1881	0.8094	0.0025	0	0	0	1	0.0325	0	0.93	0.0375
motif1172	DDX42	8	0.015	0.0375	0.4597	0.4878	0.005	0.1545	0.8405	0	0.0125	0	0	0.9875	0.06	0.0075	0.89	0.0425	0.4266	0.0025	0.3042	0.2666	0	0.0725	0.9275	0	0	0	0	1	0.035	0.0075	0.9375	0.02
motif1173	FAM120A	9	0.0022	0.0044	0.9913	0.0022	0.0684	0.0327	0.615	0.2839	0	0	1	0	0.4114	0.138	0.0309	0.4197	0.0066	0.0087	0.9825	0.0022	0.0732	0.0622	0.5155	0.3491	0.0109	0.0366	0.9525	0	0.1822	0.0845	0.3718	0.3615	0.0022	0	0.9978	0
motif1174	FAM120A	10	0.0321	0	0	0.9679	0.194	0	0.0069	0.7991	0.0161	0	0.0183	0.9656	0.0115	0.0023	0	0.9862	0.1786	0.0115	0.4495	0.3605	0.0092	0.0652	0	0.9256	0.2628	0	0.031	0.7063	0.0023	0.0046	0.083	0.9101	0.0877	0.0392	0.0469	0.8262	0.1518	0	0.0582	0.79
motif1175	FAM120A	10	0	0.0272	0.9728	0	0.3406	0.0599	0.5449	0.0545	0.6235	0.0499	0.3069	0.0198	0.0025	0.0347	0.9629	0	0.2662	0.2864	0.4226	0.0248	0.5862	0.1422	0.1206	0.151	0.0272	0.0272	0.9455	0	0.0297	0.4203	0.5475	0.0025	0.4564	0.1121	0.0512	0.3803	0	0	1	0
motif1176	FAM120A	10	0	0.4872	0.3024	0.2104	0	0.7504	0	0.2496	0	0.7253	0.0552	0.2194	0	0.5195	0.0239	0.4565	0	0.8381	0.1186	0.0433	0	0.0215	0.0565	0.922	0	0.5416	0.2666	0.1918	0	0.7963	0	0.2037	0	0.7967	0.0688	0.1345	0	0.9097	0.0293	0.0611
motif1177	FAM120A	10	0.5737	0	0.0075	0.4188	0	0	1	0	0.3344	0	0.386	0.2796	0.0787	0	0.9213	0	0.1477	0.3863	0.3478	0.1182	0.437	0	0	0.563	0.0025	0	0.9975	0	0.0425	0	0.6675	0.29	0.045	0	0.9475	0.0075	0.3834	0	0.4961	0.1205
motif1178	FAM120A	8	0.105	0	0	0.895	0.1475	0	0	0.8525	0.1825	0	0.0475	0.77	0.5662	0	0	0.4338	0.91	0	0	0.09	0.9525	0	0	0.0475	0.9625	0	0	0.0375	0.17	0	0	0.83
motif1179	FAM120A	10	0.0583	0.3067	0.0389	0.5961	0.0389	0.013	0.0162	0.932	0.1958	0.1158	0.3002	0.3882	0	0.0194	0	0.9806	0	0.1836	0.0065	0.8099	0.1213	0.0583	0.0421	0.7783	0.0097	0.1856	0.0324	0.7723	0	0.919	0	0.081	0.0227	0.6653	0	0.312	0.0389	0.2559	0	0.7053
motif1180	FAM120A	8	0	0.7268	0.2657	0.0075	0.0675	0.7725	0	0.16	0	0.9925	0.0075	0	0.13	0	0	0.87	0	0.4384	0.5616	0	0.09	0.5293	0	0.3807	0	0.985	0.015	0	0.0075	0.4672	0	0.5253
motif1181	FAM120A	8	0	0.428	0.1584	0.4136	0	0.9552	0	0.0448	0	0.7975	0	0.2025	0.0149	0	0	0.9851	0	0.4691	0.2332	0.2977	0.0896	0.8234	0	0.0871	0.0149	0.9303	0	0.0547	0	0.908	0	0.092
motif1182	FAM120A	8	0.2423	0.0191	0.6218	0.1167	0.1146	0	0.8854	0	0.0526	0.0096	0.9354	0.0024	0.7659	0.0335	0	0.2006	0.1331	0	0.8669	0	0.0263	0.0215	0.9522	0	0.6599	0	0.3186	0.0215	0.0598	0	0.9402	0
motif1183	FAM120A	8	0.0334	0.7034	0.2256	0.0376	0.2256	0.0125	0	0.7619	0	0	1	0	0.2005	0.0334	0.4781	0.2879	0.2298	0.1253	0.5446	0.1003	0	0.7452	0.2548	0	0	0	0	1	0	0	1	0
motif1184	FKBP4	10	0	0.0688	0.9312	0	0.0087	0.2127	0.7107	0.0679	0.0025	0.3758	0.5806	0.0412	0.0691	0.4281	0.4914	0.0115	0	0.2513	0.7279	0.0208	0.1274	0.759	0.1136	0	0	0.2173	0.7603	0.0224	0	0.1663	0.8337	0	0.0025	0.6046	0.3904	0.0025	0	0.0066	0.9934	0
motif1185	FKBP4	8	0	0	1	0	0.2807	0.0221	0.6972	0	0	0.0123	0.8701	0.1176	0	0.311	0.689	0	0.3878	0	0	0.6122	0	0	1	0	0.0294	0	0.9706	0	0.0839	0	0.9161	0
motif1186	FKBP4	10	0.1488	0.0166	0	0.8346	0.1165	0.036	0.0553	0.7922	0.2097	0.0028	0	0.7876	0.2974	0.5089	0.0609	0.1328	0.0581	0.072	0.0028	0.8672	0.3838	0.0277	0.0055	0.583	0.0913	0.0387	0	0.8699	0.0415	0.0277	0.0055	0.9253	0.4339	0.2044	0.0111	0.3507	0.359	0.0498	0.0028	0.5885
motif1187	FKBP4	10	0.6898	0	0.0075	0.3027	0.1258	0	0.8542	0.02	0.0375	0	0.8135	0.149	0.5056	0.0487	0.4182	0.0275	0.6573	0.0025	0.255	0.0852	0.3889	0.02	0.5886	0.0025	0.8891	0.0125	0.0075	0.0909	0.2815	0.005	0.7135	0	0.4168	0.1429	0.4403	0	0.985	0	0	0.015
motif1188	FKBP4	7	0.005	0.6465	0.3485	0	0.02	0.2164	0	0.7636	0.0375	0.0475	0.915	0	0.3225	0	0.0475	0.63	0	0	1	0	0.01	0.0325	0	0.9575	0.01	0.02	0.955	0.015
motif1189	FKBP4	8	0.122	0	0.0854	0.7927	0	0	1	0	0.9244	0	0.0756	0	0.4424	0	0.0707	0.4869	0.0122	0	0.9878	0	0.978	0	0	0.022	0.4316	0	0.5001	0.0683	0.2927	0	0.7073	0
motif1190	FKBP4	8	0	0.0348	0.7077	0.2575	0.08	0.2838	0.4518	0.1844	0	1	0	0	0	0.8191	0.1809	0	0	0	0	1	0	0	1	0	0	0.0035	0.6799	0.3166	0	0.3868	0.6132	0
motif1191	GNL3	8	0.005	0.0522	0.9428	0	0.7635	0.0323	0.1917	0.0124	0.6893	0	0.3107	0	0	0	1	0	0.7293	0.1837	0.0871	0	0.6118	0.0025	0.0522	0.3334	0.01	0	0.99	0	0.9478	0.0274	0.0224	0.0025
motif1192	GNL3	10	0	0.4218	0.5782	0	0	0.8142	0.1858	0	0.0248	0.1769	0.158	0.6402	0	0.1064	0.8936	0	0.0248	0.2659	0.5148	0.1945	0.0106	0.2338	0.6846	0.071	0	0.3705	0.448	0.1816	0	0.7159	0.2521	0.0319	0.0106	0.4096	0.1112	0.4686	0	0.1064	0.8936	0
motif1193	GNL3	10	0	0.5761	0.1023	0.3216	0	0.4752	0.0075	0.5173	0	0.7774	0.0249	0.1977	0	0.1745	0	0.8255	0	0.3751	0.059	0.5658	0	0.057	0	0.943	0	0.5974	0.1206	0.2819	0	0.8088	0	0.1912	0	0.9502	0.0124	0.0373	0	0.4068	0	0.5932
motif1194	GNL3	10	0.0667	0.0025	0.6216	0.3092	0	0	0.9826	0.0174	0.0025	0.2139	0.7836	0	0.1169	0.3726	0	0.5105	0.0025	0.2314	0.4194	0.3468	0.0365	0.2754	0.6881	0	0.1201	0	0.1948	0.6851	0.102	0	0.898	0	0.01	0.063	0.927	0	0.0345	0.0491	0.7073	0.2091
motif1195	GNL3	9	0	0.9282	0.0718	0	0.4144	0	0.0617	0.5239	0	0	0.9949	0.0051	0.3077	0.5382	0.0797	0.0745	0.4139	0.2346	0	0.3515	0.0578	0.5147	0.4275	0	0	1	0	0	0.5286	0.0051	0.0769	0.3894	0.0128	0.0641	0.9231	0
motif1196	GNL3	8	0	0.0498	0.9502	0	0.761	0.0323	0.1942	0.0124	0.6843	0	0.3157	0	0	0	1	0	0.7293	0.1837	0.0871	0	0.6069	0.0025	0.0572	0.3334	0.01	0	0.99	0	0.9428	0.0323	0.0224	0.0025
motif1197	GNL3	7	0.0025	0.0925	0.905	0	0	0.6763	0.3212	0.0025	0	0	0	1	0	0	1	0	0.0525	0.0275	0.7083	0.2117	0.2739	0	0.6336	0.0925	0	0.0025	0.9775	0.02
motif1198	GNL3	8	0	0.0498	0.9502	0	0.761	0.0323	0.1942	0.0124	0.6843	0	0.3157	0	0	0	1	0	0.7293	0.1837	0.0871	0	0.6069	0.0025	0.0572	0.3334	0.01	0	0.99	0	0.9428	0.0323	0.0224	0.0025
motif1199	GNL3	7	0.0025	0.0925	0.905	0	0	0.6763	0.3212	0.0025	0	0	0	1	0	0	1	0	0.0525	0.0275	0.7083	0.2117	0.2739	0	0.6336	0.0925	0	0.0025	0.9775	0.02
motif1200	GNL3	8	0	0.0498	0.9502	0	0.761	0.0323	0.1942	0.0124	0.6843	0	0.3157	0	0	0	1	0	0.7293	0.1837	0.0871	0	0.6069	0.0025	0.0572	0.3334	0.01	0	0.99	0	0.9428	0.0323	0.0224	0.0025
motif1201	GNL3	8	0	0.0498	0.9502	0	0.761	0.0323	0.1942	0.0124	0.6843	0	0.3157	0	0	0	1	0	0.7293	0.1837	0.0871	0	0.6069	0.0025	0.0572	0.3334	0.01	0	0.99	0	0.9428	0.0323	0.0224	0.0025
motif1202	GNL3	7	0	0.0373	0.9627	0	0	0.7771	0.2229	0	0.0572	0	0.0299	0.9129	0	0	1	0	0.005	0.2013	0.6818	0.1119	0.4208	0	0.0597	0.5195	0.005	0	0.995	0
motif1203	GTF2F1	10	0.01	0.975	0	0.015	0.9	0	0.0875	0.0125	0.0075	0.9503	0.0025	0.0397	0.2506	0.5549	0	0.1944	0.3275	0.4419	0.0226	0.208	0.4189	0.1779	0.0934	0.3098	0	0.905	0.0925	0.0025	0.9346	0.0604	0.005	0	0.1443	0.7303	0.005	0.1204	0.3447	0.5949	0	0.0604
motif1204	GTF2F1	10	0.0369	0.1067	0.8516	0.0048	0.099	0.1518	0.7431	0.006	0.0097	0.0072	0.9771	0.006	0	0.0283	0.9705	0.0012	0.2498	0.5006	0	0.2496	0.0281	0.1118	0.754	0.1061	0	0.1663	0.8325	0.0012	0.1032	0.1942	0.6292	0.0734	0.1203	0.1293	0.7452	0.0052	0.0392	0.0542	0.9007	0.0059
motif1205	GTF2F1	10	0.01	0	0.2782	0.7119	0.005	0	0.995	0	0.005	0	0.6214	0.3736	0	0	1	0	0.4847	0	0.1069	0.4084	0.1158	0.01	0.6307	0.2435	0.057	0.0075	0.5453	0.3903	0.0025	0	0.7449	0.2526	0.0975	0.0273	0.626	0.2492	0.0803	0	0.9123	0.0075
motif1206	GTF2F1	8	0	0.085	0.915	0	0	0.93	0.07	0	0.0375	0.3259	0.229	0.4076	0	0.0075	0.9925	0	0	0.95	0.05	0	0.01	0.3179	0.0575	0.6146	0	0.0775	0.9225	0	0	0.5271	0.4729	0
motif1207	GTF2F1	8	0	0.9225	0	0.0775	0.9925	0	0.0075	0	0.0025	0.8825	0	0.115	0.4347	0.5078	0.0075	0.05	0.323	0.5595	0.015	0.1025	0.6361	0	0.025	0.3389	0	0.9775	0.0225	0	0.9475	0.05	0	0.0025
motif1208	GTF2F1	8	0	0.1175	0.8825	0	0	0.7843	0.2157	0	0.02	0.4894	0.055	0.4356	0	0	1	0	0	0.97	0.03	0	0.0025	0.2759	0.203	0.5186	0	0.0775	0.9225	0	0	0.4224	0.5676	0.01
motif1209	HNRNPK	9	0.0048	0.0048	0.0048	0.9856	0.0048	0.9856	0.0048	0.0048	0.0512	0.8642	0.0101	0.0746	0.0468	0.8531	0.0122	0.0878	0.0621	0.8521	0.0157	0.0702	0.0557	0.8729	0.0209	0.0505	0.0048	0.9856	0.0048	0.0048	0.9856	0.0048	0.0048	0.0048	0.9856	0.0048	0.0048	0.0048
motif1210	HNRNPK	7	0.0048	0.0048	0.0048	0.9856	0.0048	0.9856	0.0048	0.0048	0.0048	0.9856	0.0048	0.0048	0.0048	0.9856	0.0048	0.0048	0.0048	0.9856	0.0048	0.0048	0.9856	0.0048	0.0048	0.0048	0.9856	0.0048	0.0048	0.0048
motif1211	HNRNPK	7	0.0048	0.0048	0.0048	0.9856	0.0048	0.9856	0.0048	0.0048	0.0048	0.9856	0.0048	0.0048	0.0048	0.9856	0.0048	0.0048	0.0048	0.9856	0.0048	0.0048	0.9856	0.0048	0.0048	0.0048	0.9856	0.0048	0.0048	0.0048
motif1212	HNRNPK	7	0.0549	0.928	0.0085	0.0085	0.0541	0.8824	0.0085	0.0549	0.928	0.0085	0.0085	0.0549	0.7967	0.0085	0.0516	0.1431	0.4019	0.5057	0.0205	0.0719	0.0321	0.9036	0.0321	0.0321	0.044	0.8679	0.044	0.044
motif1213	HNRNPK	9	0.0048	0.0048	0.9856	0.0048	0.0048	0.9856	0.0048	0.0048	0.052	0.8726	0.0193	0.0562	0.0493	0.8079	0.0212	0.1216	0.044	0.8783	0.0208	0.0569	0.0391	0.8836	0.02	0.0573	0.0048	0.9856	0.0048	0.0048	0.0048	0.0048	0.0048	0.9856	0.9856	0.0048	0.0048	0.0048
motif1214	HNRNPK	7	0.0549	0.928	0.0085	0.0085	0.0541	0.8824	0.0085	0.0549	0.928	0.0085	0.0085	0.0549	0.7967	0.0085	0.0516	0.1431	0.4019	0.5057	0.0205	0.0719	0.0321	0.9036	0.0321	0.0321	0.044	0.8679	0.044	0.044
motif1215	HNRNPK	7	0.0549	0.928	0.0085	0.0085	0.0541	0.8824	0.0085	0.0549	0.928	0.0085	0.0085	0.0549	0.7967	0.0085	0.0516	0.1431	0.4019	0.5057	0.0205	0.0719	0.0321	0.9036	0.0321	0.0321	0.044	0.8679	0.044	0.044
motif1216	HNRNPK	9	0	0.962	0.038	0	0.2455	0	0	0.7545	0.0075	0.4317	0.3963	0.1645	0.0125	0.9875	0	0	0.0672	0.8772	0.0531	0.0025	0.3161	0.064	0	0.62	0	0.3971	0.5798	0.023	0	0.8635	0.0025	0.134	0.1127	0.599	0.0075	0.2808
motif1217	HNRNPK	10	0	0.0888	0	0.9112	0.0853	0.1902	0	0.7246	0.1714	0.0604	0	0.7682	0.0036	0.0924	0	0.9041	0.3277	0.5444	0	0.1279	0.0888	0.2784	0	0.6328	0.1209	0.0462	0	0.8329	0	0.0604	0	0.9396	0.1545	0.5249	0.0249	0.2957	0	0.6334	0	0.3666
motif1218	HNRNPK	8	0.0018	0.6616	0	0.3366	0.0364	0.9636	0	0	0.0018	0.9982	0	0	0.4208	0	0.0255	0.5538	0.1145	0	0	0.8855	0.0036	0.9964	0	0	0.2645	0.7355	0	0	0	0.6345	0	0.3655
motif1219	HNRNPK	9	0.7529	0.1596	0	0.0875	0.865	0.0925	0	0.0425	0.3026	0.161	0	0.5363	0.9175	0.0625	0	0.02	0.4084	0.5116	0	0.08	0.178	0	0	0.822	0.5723	0.4002	0	0.0275	0.8475	0.015	0	0.1375	0.065	0.3936	0	0.5414
motif1220	HNRNPK	10	0	0.615	0	0.385	0.0175	0.733	0	0.2495	0.2515	0.5953	0.0387	0.1145	0	0.917	0.005	0.078	0.3305	0.6235	0	0.046	0.8119	0	0	0.1881	0.0175	0.4942	0.4658	0.0225	0	0.0075	0	0.9925	0.0734	0.5383	0.3708	0.0175	0	0.8052	0	0.1948
motif1221	HNRNPK	10	0.4311	0.5267	0	0.0423	0	0.8708	0	0.1292	0.1191	0.598	0.0674	0.2155	0	0.9375	0.02	0.0425	0.4688	0	0	0.5312	0.03	0.005	0.6801	0.2849	0.3078	0.3927	0	0.2996	0.0738	0.9012	0	0.025	0.7133	0.2592	0.01	0.0175	0	0.8146	0	0.1854
motif1222	HNRNPK	10	0.0073	0.5475	0.0073	0.438	0.0728	0.6139	0.13	0.1833	0.0182	0.7508	0.0255	0.2055	0.6593	0.0218	0.0073	0.3116	0	0.0218	0.7207	0.2574	0.0036	0.3031	0	0.6933	0.0364	0	0.0073	0.9563	0	0.3372	0.4305	0.2324	0.04	0.4047	0	0.5553	0.0728	0.6703	0.04	0.2168
motif1223	HNRNPK	8	0	0.9335	0	0.0665	0.52	0.48	0	0	0	0.9507	0	0.0493	0.3723	0.5809	0.0049	0.0419	0.4025	0	0.0222	0.5754	0.0172	0.7922	0.0172	0.1734	0.0197	0.8941	0	0.0862	0	1	0	0
motif1224	HNRNPK	8	0.0197	0.7678	0.0074	0.2051	0.1831	0.6985	0.0123	0.1061	0.0049	0	0	0.9951	0	0	1	0	0	0	0	1	0.0172	0.7044	0.1328	0.1456	0.1918	0.7984	0	0.0099	0	0.8231	0	0.1769
motif1225	HNRNPK	8	0.0475	0.6537	0.005	0.2938	0.1424	0.8251	0.0225	0.01	0	0	0	1	0	0	0.9975	0.0025	0	0.0125	0	0.9875	0.0175	0.6071	0.2525	0.1229	0.065	0.7164	0	0.2186	0.0025	0.7698	0	0.2277
motif1226	HNRNPK	8	0.01	0.9	0	0.09	0.0225	0.9775	0	0	0.965	0	0	0.035	0	0.4724	0.2963	0.2313	0	0.95	0	0.05	0.3816	0.4092	0.0225	0.1867	0	1	0	0	0.835	0.09	0.005	0.07
motif1227	HNRNPK	8	0	0	0	1	0.045	0.1425	0.71	0.1025	0.16	0.1225	0	0.7175	0.05	0	0	0.95	0.0425	0.63	0.1	0.2275	0.1675	0.0475	0	0.785	0.04	0.1075	0.08	0.7725	0	0.005	0	0.995
motif1228	HNRNPK	7	0	0.9303	0.0697	0	0	0.9975	0.0025	0	0.6814	0.0373	0.0274	0.254	0.005	0	0.9378	0.0572	0	0.6658	0.1388	0.1954	0.01	0.8629	0.0899	0.0373	0	0.9876	0.01	0.0025
motif1229	HNRNPK	8	0	0.6748	0	0.3252	0	0.8174	0	0.1826	0.0043	0.9957	0	0	0	1	0	0	0.4053	0	0.0095	0.5852	0	0.5218	0.1912	0.287	0	0.9031	0	0.0969	0	1	0	0
motif1230	HNRNPK	8	0.0456	0.8804	0.037	0.037	0.094	0	0	0.906	0	0.0712	0.832	0.0968	0	0	0	1	0.0171	0.3877	0.5097	0.0854	0.1882	0.3095	0	0.5022	0.057	0.8718	0.0684	0.0028	0	0.1424	0	0.8576
motif1231	HNRNPUL1	10	0.0224	0	0	0.9776	0.4675	0	0.5051	0.0274	0.9403	0.0075	0	0.0522	0.9229	0	0	0.0771	0.75	0	0.0249	0.2252	0.3863	0.2084	0.3406	0.0647	0.4214	0.0075	0.005	0.5662	0.5137	0	0.3102	0.1762	0.8235	0	0	0.1765	0.8148	0	0	0.1852
motif1232	ILF3	8	0.05	0.3884	0.0275	0.5341	0.0125	0.0575	0.0675	0.8625	0	0.3475	0	0.6525	0.11	0	0.2991	0.5909	0.05	0	0	0.95	0.035	0.965	0	0	0.1075	0.82	0.05	0.0225	0	0	0	1
motif1233	ILF3	10	0	0.833	0	0.167	0	0.6071	0.0008	0.3921	0	0.1613	0	0.8387	0	0.4447	0	0.5553	0	0.9073	0	0.0927	0	0.513	0	0.487	0.0008	0.6441	0.0083	0.3467	0	0.0785	0	0.9215	0	0.6694	0.0008	0.3298	0	0.7336	0	0.2664
motif1234	ILF3	10	0.0048	0	0	0.9952	0.0622	0	0	0.9378	0.0263	0.0359	0.0024	0.9354	0.26	0.0144	0.0215	0.7041	0.3171	0	0.2576	0.4253	0.0287	0	0	0.9713	0.2295	0	0	0.7705	0.2156	0.0167	0.0096	0.7581	0.139	0.0522	0.1007	0.708	0.129	0	0	0.871
motif1235	ILF3	8	0	1	0	0	0.0012	0.9802	0.0049	0.0136	0.0284	0.7471	0.0395	0.185	0.0012	0.9691	0.0235	0.0062	0.3183	0.1136	0.123	0.4451	0.0506	0.4577	0.3069	0.1847	0	1	0	0	0	0.9988	0.0012	0
motif1236	ILF3	10	0	0.0222	0.0182	0.9595	0.0125	0.8109	0.1741	0.0025	0.0075	0	0.0125	0.98	0	0.5289	0.2768	0.1944	0.3559	0.2061	0.1585	0.2795	0.0125	0.8341	0.1484	0.005	0.0262	0	0	0.9738	0.0401	0.6264	0.321	0.0125	0	0.08	0	0.92	0.005	0.1282	0.6933	0.1735
motif1237	ILF3	10	0.7622	0.0025	0.1402	0.0951	0.1028	0.0559	0.8155	0.0259	0.005	0.0835	0.0315	0.88	0.119	0	0.7793	0.1017	0.0025	0.8538	0.048	0.0957	0.8717	0	0.0081	0.1202	0.1434	0	0.8322	0.0244	0.0184	0.0116	0.0984	0.8716	0.053	0.0397	0.9073	0	0.1515	0.0663	0.6595	0.1226
motif1238	ILF3	8	0	1	0	0	0.0045	0.6233	0	0.3722	0	0.7945	0	0.2055	0	1	0	0	0.3609	0	0.0564	0.5826	0	0.3561	0.4971	0.1468	0	0.781	0	0.219	0	1	0	0
motif1239	ILF3	8	0	0.11	0	0.89	0	0.0075	0	0.9925	0	0.035	0	0.965	0.0025	0.6013	0	0.3962	0.0175	0.5895	0	0.393	0	0.17	0	0.83	0.015	0.045	0	0.94	0.015	0.2515	0	0.7335
motif1240	ILF3	8	0.2178	0	0	0.7822	0.0619	0	0.0025	0.9356	0.1188	0	0	0.8812	0.651	0	0.0767	0.2723	0.0693	0	0.0025	0.9282	0.0817	0	0	0.9183	0.1757	0	0	0.8243	0.1139	0.0025	0	0.8837
motif1241	ILF3	8	0.2862	0.7138	0	0	0.0675	0.9325	0	0	0.2545	0.668	0	0.0775	0.955	0	0.045	0	0	0.98	0	0.02	0.3939	0.4423	0	0.1638	0.08	0.8475	0.0125	0.06	0.2817	0.7183	0	0
motif1242	ILF3	8	0	0.8845	0	0.1155	0.0429	0.8264	0	0.1307	0.0402	0.7501	0	0.2097	0	0.7921	0	0.2079	0.0375	0.0107	0.0375	0.9143	0.0188	0.5571	0.0134	0.4108	0	1	0	0	0	1	0	0
motif1243	ILF3	8	0.83	0	0	0.17	0.506	0	0	0.494	0.875	0	0	0.125	0.87	0.0625	0.055	0.0125	0.23	0.0125	0	0.7575	0.9125	0	0	0.0875	0.9	0.0825	0	0.0175	0.0975	0.06	0	0.8425
motif1244	ILF3	8	0	0	0	1	0.024	0.1841	0.3825	0.4094	0	0	0	1	0.032	0.6839	0.2841	0	0	0	0	1	0.052	0.036	0.6158	0.2961	0.004	0.2161	0	0.7799	0.016	0.5438	0.084	0.3561
motif1245	KHDRBS1	7	0.8993	0.017	0.017	0.0667	0.0049	0.0049	0.0049	0.9854	0.9421	0.0049	0.0049	0.0481	0.9854	0.0049	0.0049	0.0049	0.9392	0.0049	0.0049	0.051	0.9497	0.0168	0.0168	0.0168	0.1431	0.0979	0.7066	0.0523
motif1246	KHDRBS1	7	0.8993	0.017	0.017	0.0667	0.0049	0.0049	0.0049	0.9854	0.9421	0.0049	0.0049	0.0481	0.9854	0.0049	0.0049	0.0049	0.9392	0.0049	0.0049	0.051	0.9497	0.0168	0.0168	0.0168	0.1431	0.0979	0.7066	0.0523
motif1247	KHDRBS1	7	0.8993	0.017	0.017	0.0667	0.0049	0.0049	0.0049	0.9854	0.9421	0.0049	0.0049	0.0481	0.9854	0.0049	0.0049	0.0049	0.9392	0.0049	0.0049	0.051	0.9497	0.0168	0.0168	0.0168	0.1431	0.0979	0.7066	0.0523
motif1248	KHDRBS1	10	0.3549	0	0.0017	0.6434	0.2977	0	0	0.7023	0.0171	0	0	0.9829	1	0	0	0	1	0	0	0	0.6815	0	0	0.3185	1	0	0	0	0.5359	0	0.0051	0.4589	0.4516	0	0.3967	0.1517	0.6716	0	0	0.3284
motif1249	KHDRBS1	10	0.0618	0.0618	0.7486	0.1278	0.0742	0.0659	0.7693	0.0906	0.0618	0.0412	0.6584	0.2387	0.0288	0.1715	0.7996	0	0.2982	0.1756	0.0041	0.5221	0	0.1004	0.8873	0.0124	0.1004	0.0696	0.691	0.139	0.0082	0.1622	0.7636	0.0659	0.1973	0.1834	0.294	0.3254	0	0.033	0.9629	0.0041
motif1250	KHDRBS1	10	0.9875	0	0	0.0125	0.8642	0	0.1358	0	0.9975	0	0	0.0025	0.8431	0.0075	0	0.1494	0.2401	0.148	0.2741	0.3378	0.3789	0	0.0971	0.524	0.6286	0	0.1618	0.2096	1	0	0	0	0.8284	0	0.0025	0.1691	0.9975	0	0	0.0025
motif1251	KHDRBS1	10	0.0271	0.8256	0	0.1473	0.0426	0.5435	0.0543	0.3596	0	0.5989	0.3081	0.093	0.2291	0.7244	0	0.0465	0.3076	0.1197	0.1572	0.4155	0.174	0.1163	0.2216	0.4881	0	0.9729	0.0194	0.0078	0.0078	0.6729	0.0504	0.269	0.0543	0.6254	0.0698	0.2506	0	0.9186	0.0814	0
motif1252	KHDRBS1	8	0.0625	0	0.0225	0.915	0.07	0	0	0.93	0.4559	0	0	0.5441	1	0	0	0	0.9325	0	0	0.0675	0.6791	0.0075	0	0.3134	1	0	0	0	0	0.0925	0.8775	0.03
motif1253	KHDRBS1	8	0.0534	0	0	0.9466	0	0	0	1	0.9419	0	0	0.058	1	0	0	0	0.3692	0	0	0.6308	1	0	0	0	1	0	0	0	0.13	0	0.7515	0.1184
motif1254	KHDRBS1	8	0.429	0	0.0229	0.5481	0	0	1	0	0.1718	0.2864	0.5417	0	0.6678	0	0	0.3322	0	0	1	0	0.5723	0.042	0.0993	0.2864	0.5494	0	0.1833	0.2673	0	0	1	0
motif1255	KHDRBS1	8	0.0534	0	0	0.9466	0	0	0	1	0.9419	0	0	0.058	1	0	0	0	0.3692	0	0	0.6308	1	0	0	0	1	0	0	0	0.13	0	0.7515	0.1184
motif1256	KHDRBS1	8	0.4384	0	0.0115	0.5502	0	0	1	0	0.1756	0.2864	0.538	0	0.6678	0	0	0.3322	0	0	1	0	0.5724	0.0382	0.1069	0.2825	0.5533	0	0.1871	0.2596	0	0	1	0
motif1257	KHDRBS1	8	0.2005	0.01	0.7761	0.0134	0.2914	0	0.6151	0.0936	0	0	1	0	0.6733	0.01	0.1036	0.2131	1	0	0	0	0.2106	0	0.7727	0.0167	0.0301	0	0.7928	0.1771	0.6186	0.0234	0.3179	0.0401
motif1258	KHDRBS1	8	0.0252	0	0	0.9748	0	0	0	1	0.9318	0	0	0.0682	1	0	0	0	0.3585	0	0	0.6415	1	0	0	0	1	0	0	0	0.1237	0	0.745	0.1313
motif1259	KHDRBS1	7	0.0016	0.0016	0.0016	0.9952	0.9952	0.0016	0.0016	0.0016	0.9952	0.0016	0.0016	0.0016	0.9838	0.0016	0.0016	0.013	0.9864	0.0045	0.0045	0.0045	0.0183	0.019	0.9552	0.0075	0.0247	0.0264	0.9352	0.0137
motif1260	KHDRBS1	7	0.0016	0.0016	0.0016	0.9952	0.9952	0.0016	0.0016	0.0016	0.9952	0.0016	0.0016	0.0016	0.9838	0.0016	0.0016	0.013	0.9864	0.0045	0.0045	0.0045	0.0183	0.019	0.9552	0.0075	0.0247	0.0264	0.9352	0.0137
motif1261	KHDRBS1	7	0.0016	0.0016	0.0016	0.9952	0.9952	0.0016	0.0016	0.0016	0.9952	0.0016	0.0016	0.0016	0.9838	0.0016	0.0016	0.013	0.9864	0.0045	0.0045	0.0045	0.0183	0.019	0.9552	0.0075	0.0247	0.0264	0.9352	0.0137
motif1262	KHSRP	8	0.0003	0.9991	0.0003	0.0003	0.125	0.3272	0.4228	0.125	0.0003	0.3303	0.6691	0.0003	0.0003	0.9991	0.0003	0.0003	0.0003	0.7497	0.0003	0.2497	0.0003	0.0003	0.0003	0.9991	0.0003	0.9991	0.0003	0.0003	0.0003	0.9991	0.0003	0.0003
motif1263	KHSRP	7	0.0003	0.0003	0.0003	0.9991	0.0003	0.0003	0.9991	0.0003	0.0003	0.0003	0.0003	0.9991	0.2497	0.0003	0.7497	0.0003	0.0003	0.0003	0.0003	0.9991	0.2497	0.0003	0.7497	0.0003	0.0003	0.0003	0.0003	0.9991
motif1264	KHSRP	8	0.0025	0.0025	0.0025	0.9926	0.9926	0.0025	0.0025	0.0025	0.0025	0.0025	0.0025	0.9926	0.0025	0.0025	0.0025	0.9926	0.0025	0.0025	0.0025	0.9926	0.9926	0.0025	0.0025	0.0025	0.0025	0.0025	0.0025	0.9926	0.3653	0.0025	0.0869	0.5453
motif1265	KHSRP	8	0	0	0	1	1	0	0	0	0	0	0	1	0	0	0	1	0	0	0	1	1	0	0	0	0	0	0	1	0.3678	0	0.0844	0.5478
motif1266	KHSRP	7	0	0	0	1	0	0	1	0	0	0	0	1	0.2818	0	0.7182	0	0	0	0	1	0.2818	0	0.7182	0	0	0	0	1
motif1267	KHSRP	8	0	1	0	0	0.125	0.3272	0.4228	0.125	0	0.3306	0.6694	0	0	1	0	0	0	0.75	0	0.25	0	0	0	1	0	1	0	0	0	1	0	0
motif1268	KHSRP	8	0	0	0	1	0.0663	0.0303	0.8182	0.0852	0	0.4732	0	0.5268	0	0.0076	0	0.9924	0	0.0227	0.8731	0.1042	0	0.4979	0	0.5021	0	0	0	1	0	0.0265	0.9129	0.0606
motif1269	KHSRP	10	0	0	0.2222	0.7778	0	0	0.937	0.063	0	0	0.6096	0.3904	0.1926	0.037	0.7333	0.037	0.2217	0.2276	0.5248	0.0259	0.0481	0.1588	0.0296	0.7634	0.0037	0.0222	0.5146	0.4595	0.0296	0.0704	0.3861	0.5139	0	0.0185	0.6002	0.3813	0.0074	0.0111	0.5863	0.3952
motif1270	KHSRP	8	0	0	0	1	0.0663	0.0303	0.8182	0.0852	0	0.4732	0	0.5268	0	0.0076	0	0.9924	0	0.0227	0.8731	0.1042	0	0.4979	0	0.5021	0	0	0	1	0	0.0265	0.9129	0.0606
motif1271	KHSRP	8	0	0	0	1	0.0663	0.0303	0.8182	0.0852	0	0.4732	0	0.5268	0	0.0076	0	0.9924	0	0.0227	0.8731	0.1042	0	0.4979	0	0.5021	0	0	0	1	0	0.0265	0.9129	0.0606
motif1272	KHSRP	8	0	0	0	1	0.0663	0.0303	0.8182	0.0852	0	0.4732	0	0.5268	0	0.0076	0	0.9924	0	0.0227	0.8731	0.1042	0	0.4979	0	0.5021	0	0	0	1	0	0.0265	0.9129	0.0606
motif1273	KHSRP	8	0	0	0.0099	0.9901	0	0	1	0	0.0371	0.0965	0	0.8663	0.1287	0	0	0.8713	0.1751	0.0173	0.4023	0.4053	0.3672	0.5957	0	0.0371	0	0	0	1	0	0	0.9084	0.0916
motif1274	LARP7	10	0.0936	0.0025	0.9039	0	0.3513	0	0.6437	0.005	0.01	0.0998	0.7193	0.1709	0.9925	0	0.005	0.0025	0.2533	0.1426	0.6041	0	0.6323	0	0.2914	0.0762	0.0325	0.0455	0.922	0	0.4156	0.1687	0.386	0.0297	0.8362	0	0.1638	0	0.3971	0	0.5703	0.0326
motif1275	LARP7	8	0	0.0272	0.0198	0.953	0	0.5329	0.4151	0.052	0.0099	0	0	0.9901	0.0297	0	0.9703	0	0.0545	0	0.4937	0.4518	0	0.5733	0.4243	0.0025	0	0	0	1	0	0	0.9752	0.0248
motif1276	LARP7	8	0.3967	0	0.5637	0.0396	0.9084	0	0.0792	0.0124	0.4216	0	0.0297	0.5487	0.0421	0	0.953	0.005	1	0	0	0	0.0767	0	0.2182	0.7051	0.0619	0	0.9084	0.0297	1	0	0	0
motif1277	LARP7	10	0.01	0.7101	0	0.2799	0	0.57	0.1454	0.2846	0	0.0415	0	0.9585	0	0.4233	0.0125	0.5642	0	0.5953	0	0.4047	0	0.7311	0.0455	0.2234	0.0125	0.005	0	0.9825	0	0.6639	0	0.3361	0	0.7557	0	0.2443	0	0.7303	0	0.2697
motif1278	LARP7	10	0.1628	0.0947	0.7299	0.0125	0.1261	0.7333	0.0917	0.0489	0	0.9975	0	0.0025	0.7163	0	0.0082	0.2755	0.0979	0	0.9021	0	0.0312	0	0.7507	0.2181	0.0246	0.0144	0.9041	0.0569	0.1965	0.1811	0	0.6224	0.1582	0	0.1823	0.6596	0	0.0822	0.8013	0.1165
motif1279	LARP7	10	0.0352	0.7555	0	0.2093	0.044	0.4584	0	0.4977	0.2445	0.4722	0.0293	0.254	0.0029	0.6306	0.0352	0.3313	0.6382	0	0	0.3618	0.0264	0.4992	0.044	0.4305	0	0	0	1	0.0703	0	0.8769	0.0527	0.6463	0.0176	0	0.3361	0	0	0.1242	0.8758
motif1280	LARP7	10	0.5486	0.2509	0.0025	0.198	0.0468	0.9207	0	0.0325	0.6092	0.1696	0	0.2212	0	0.0347	0.077	0.8883	0	0.8309	0.1641	0.005	0	0.0025	0.0461	0.9514	0.06	0.3884	0.5441	0.0075	0.0886	0.1795	0	0.7319	0.0075	0.6073	0.2573	0.1279	0.7615	0	0	0.2385
motif1281	LARP7	8	0.6627	0	0.0275	0.3098	0.8375	0	0.0375	0.125	0.7325	0.0425	0.0775	0.1475	0.9375	0	0.03	0.0325	0.185	0.02	0.7225	0.0725	0.6607	0.0275	0.04	0.2718	0.9975	0	0	0.0025	0.945	0.01	0	0.045
motif1282	LARP7	8	0.1851	0	0.7596	0.0553	0.9784	0	0.0192	0.0024	0.6164	0	0.0216	0.362	0.0697	0	0.9255	0.0048	1	0	0	0	0.2745	0	0.3486	0.3769	0.1106	0	0.8341	0.0553	1	0	0	0
motif1283	LARP7	8	0.1182	0	0.8758	0.0061	0.897	0	0.103	0	0.0424	0	0.9576	0	0.444	0.1396	0.4164	0	0.9939	0	0.0061	0	0.103	0.0212	0.8758	0	0.0939	0.0151	0.8728	0.0182	0.5799	0.0303	0.3565	0.0333
motif1284	LARP7	7	0.6275	0.0225	0.055	0.295	0	0	1	0	0.05	0.0325	0.9175	0	0	0.0075	0.1789	0.8136	0.07	0.0125	0.9025	0.015	1	0	0	0	0	0.0775	0.9225	0
motif1285	LARP7	8	0.91	0.015	0.065	0.01	0	0.1075	0.0175	0.875	0	0.875	0.125	0	0	0	0	1	0.0525	0.0025	0.945	0	0.03	0.07	0.2101	0.6899	0	0.5688	0.4312	0	0.4037	0	0	0.5963
motif1286	LARP7	8	0.1891	0	0.8109	0	0.8955	0	0.1045	0	0.3784	0	0.3029	0.3188	0.0199	0	0.9801	0	0.9303	0	0.0697	0	0.0896	0.01	0.4926	0.4079	0.0075	0	0.9925	0	0.9975	0	0.0025	0
motif1287	LSM11	10	0.5896	0	0.0175	0.3929	0.7694	0	0	0.2306	0.9325	0.0075	0	0.06	0.2188	0	0	0.7812	0.4159	0.0075	0.0778	0.4988	0.1922	0.3174	0.03	0.4604	0.0175	0	0	0.9825	0.8196	0	0.0821	0.0983	0.935	0	0	0.065	0.7572	0.0997	0	0.1431
motif1288	LSM11	10	0.1299	0.059	0.7299	0.0812	0.7348	0	0.1177	0.1475	0.0444	0.0215	0.9272	0.0069	0	0.952	0.0032	0.0447	0	0.003	0	0.997	0	0	1	0	0.0087	0.0122	0.0311	0.948	0.5804	0.0666	0.3458	0.0072	0.6881	0.135	0.1541	0.0228	0.1348	0.7059	0.0089	0.1504
motif1289	LSM11	10	0	0	0	1	0.2632	0.0075	0.315	0.4143	0.0125	0.1708	0	0.8167	0.02	0	0.0413	0.9387	0.0275	0.005	0.005	0.9625	0.1849	0.151	0	0.6641	0.2847	0.005	0.1711	0.5392	0.005	0.0175	0	0.9775	0.02	0.01	0.005	0.965	0	0.0225	0	0.9775
motif1290	LSM11	10	0	0.0455	0.8884	0.0661	0.005	0.3912	0.5964	0.0074	0.0099	0.2004	0.7456	0.0441	0	0.3395	0.6581	0.0025	0.2092	0.6088	0	0.182	0.0074	0.1458	0.7328	0.114	0	0.2395	0.7506	0.0099	0	0.3161	0.6039	0.0799	0	0.1711	0.8165	0.0124	0.0266	0.2837	0.6428	0.047
motif1291	LSM11	10	0	0.9754	0.0025	0.0222	0.0331	0.1745	0.0187	0.7736	0.0148	0.5424	0.084	0.3589	0.0257	0.5199	0	0.4543	0	0.8366	0.0255	0.138	0	0.1001	0	0.8999	0	0.2378	0.24	0.5222	0.0074	0.572	0	0.4206	0	0.8882	0	0.1118	0	0.7483	0	0.2517
motif1292	LSM11	8	0.04	0	0.7317	0.2283	0.005	0.0075	0.9525	0.035	0.3783	0	0.3658	0.2559	0.03	0	0.9175	0.0525	0.015	0.0125	0.9725	0	0.5244	0	0.0275	0.4481	0	0	1	0	0.0725	0	0.8925	0.035
motif1293	LSM11	8	0	0	0	1	0.01	0	0.99	0	0.935	0	0.055	0.01	0	0	0.0125	0.9875	0	0	1	0	0.7975	0	0.095	0.1075	0.2732	0.2415	0.0875	0.3978	0.2871	0	0.105	0.6079
motif1294	LSM11	8	0	0.065	0.1	0.835	0.0175	0.6158	0.2967	0.07	0	0	0.0025	0.9975	0	0.0475	0.4399	0.5126	0.065	0.0175	0.279	0.6385	0	1	0	0	0.0925	0	0	0.9075	0.03	0.0075	0.9625	0
motif1295	LSM11	8	0	0.875	0.035	0.09	0.0675	0	0	0.9325	0	0	1	0	0.311	0.543	0.0025	0.1435	0.3084	0	0.025	0.6666	0	0	0.9575	0.0425	0	0.8198	0.1802	0	0.0175	0.7015	0	0.281
motif1296	LSM11	8	0.1055	0.6956	0.069	0.1299	0.5739	0.0325	0.1055	0.2881	0.2435	0.2911	0.4654	0	0	0	0	1	0	0	1	0	0.8377	0.0771	0	0.0852	0	0	0	1	0	0	0.9472	0.0528
motif1297	LSM11	8	0	0.0125	0.9875	0	0.1529	0.076	0.5912	0.1799	0	0.0325	0.8392	0.1283	0	0.6652	0.2798	0.055	0.1258	0.19	0	0.6842	0	0	0.9975	0.0025	0	0.0275	0.9075	0.065	0	0.2354	0.7646	0
motif1298	LSM11	8	0.1055	0.6956	0.069	0.1299	0.5739	0.0325	0.1055	0.2881	0.2435	0.2911	0.4654	0	0	0	0	1	0	0	1	0	0.8377	0.0771	0	0.0852	0	0	0	1	0	0	0.9472	0.0528
motif1299	LSM11	8	0	0.0125	0.9875	0	0.1529	0.076	0.5912	0.1799	0	0.0325	0.8392	0.1283	0	0.6652	0.2798	0.055	0.1258	0.19	0	0.6842	0	0	0.9975	0.0025	0	0.0275	0.9075	0.065	0	0.2354	0.7646	0
motif1300	NONO	9	0.007	0.007	0.9791	0.007	0.9244	0.0111	0.0392	0.0254	0.007	0.007	0.9791	0.007	0.9421	0.0096	0.0282	0.0202	0.007	0.007	0.9791	0.007	0.007	0.007	0.9791	0.007	0.9134	0.0348	0.034	0.0177	0.8878	0.0257	0.0548	0.0318	0.007	0.9789	0.0071	0.007
motif1301	NONO	9	0	0	1	0	0.9751	0	0.0249	0	0	0	1	0	0.985	0	0.015	0	0	0	1	0	0	0	1	0	0.9804	0	0.0196	0	0.9646	0	0.0354	0	0	1	0	0
motif1302	NONO	10	0.01	0	0	0.99	0.02	0	0.5514	0.4286	0.0505	0.015	0	0.9345	0.1426	0.1216	0.4836	0.2522	0	0	0	1	0.0464	0.015	0.569	0.3697	0	0.025	0	0.975	0.0225	0.1475	0.4438	0.3862	0.04	0.005	0.0025	0.9525	0.0674	0.005	0.3308	0.5969
motif1303	NONO	10	0	0.005	0.8775	0.1175	0	0.2529	0.7446	0.0025	0.0162	0.2644	0.6126	0.1068	0	0.0191	0.9809	0	0.0905	0.5049	0.025	0.3796	0	0.1324	0.8676	0	0	0.1442	0.6735	0.1823	0	0.1961	0.8039	0	0.166	0.3473	0.3541	0.1326	0	0	1	0
motif1304	NONO	8	0	0	0.9094	0.0906	0	0	0.9977	0.0023	0	0	0.9721	0.0279	0.463	0.007	0	0.53	0	0	0.7931	0.2069	0	0	0.986	0.014	0	0	0.8045	0.1955	0.2042	0	0.7259	0.0699
motif1305	NONO	10	0.2891	0	0.0054	0.7055	0.6688	0.0081	0.1719	0.1512	0.8833	0.0027	0.0136	0.1004	0.217	0	0.0027	0.7803	0.6298	0.0244	0.1138	0.232	0.4119	0	0.1669	0.4212	0.1194	0	0.0543	0.8263	0.7258	0	0.0841	0.19	0.5958	0	0.0027	0.4015	0.8533	0.0109	0	0.1358
motif1306	NONO	8	0	0	0	1	0.005	0	0.8325	0.1625	0.14	0.0725	0.7875	0	0.1225	0	0	0.8775	0.0425	0.01	0.4497	0.4978	0.115	0.0075	0.4962	0.3813	0	0	0	1	0.015	0	0.6732	0.3118
motif1307	NONO	8	0.005	0.0025	0	0.9925	0.055	0.12	0.005	0.82	0.025	0.0575	0	0.9175	0.0925	0.71	0	0.1975	0.04	0.17	0.01	0.78	0	0.0625	0	0.9375	0	0.3799	0.0425	0.5776	0	0.035	0	0.965
motif1308	NONO	8	0	0	0	1	0	0	0.1675	0.8325	0.0075	0.12	0	0.8725	0.1325	0.4375	0.3925	0.0375	0.0075	0.1325	0.03	0.83	0.05	0.0525	0	0.8975	0.0425	0.1025	0.2857	0.5693	0.0025	0	0.0075	0.99
motif1309	NONO	8	0	0	0.6876	0.3124	0	0.0877	0.8723	0.04	0	0.3058	0.6942	0	0	0.9975	0.0025	0	0.2899	0.0225	0	0.6876	0	0.015	0.985	0	0.1307	0	0.6989	0.1703	0	0	1	0
motif1310	NONO	8	0.035	0	0.8414	0.1236	0.065	0	0.935	0	0.975	0.0025	0.005	0.0175	0.07	0	0.905	0.025	0.0375	0	0.9625	0	0.4544	0.0225	0.4981	0.025	0.6553	0	0.3447	0	0.2965	0	0.686	0.0175
motif1311	NONO	8	0	0	0.8287	0.1713	0	0	1	0	0	0	0.975	0.025	0.5059	0	0.0025	0.4916	0	0	0.8449	0.1551	0	0	0.995	0.005	0.0025	0	0.7817	0.2158	0.1863	0	0.7562	0.0575
motif1312	NONO	8	0.0275	0	0.6977	0.2748	0	0	0.93	0.07	0.025	0.4026	0.5724	0	0	0.8167	0.1833	0	0.0225	0	0	0.9775	0	0.0025	0.9975	0	0.183	0.0075	0.6263	0.1832	0	0	1	0
motif1313	NPM1	10	0	0	1	0	0.5577	0.132	0.2302	0.08	0.4613	0.024	0.4707	0.044	0	0	1	0	0.4395	0.4124	0.148	0	0.5123	0.044	0.1775	0.2662	0.008	0	0.992	0	0.3302	0.2009	0.4689	0	0.5565	0.1955	0.172	0.076	0	0	1	0
motif1314	NPM1	10	0	0.7407	0.2044	0.0549	0.01	0.6676	0.0996	0.2228	0	0.4861	0.4739	0.04	0	0.8855	0.0968	0.0178	0.1257	0.1769	0.2096	0.4878	0.01	0.0225	0.883	0.0845	0	0.8871	0.0435	0.0694	0	0.7254	0.1676	0.107	0	0.5795	0.2259	0.1946	0	0.8255	0.1745	0
motif1315	NPM1	10	0.01	0.7494	0.0475	0.1931	0	0.0275	0	0.9725	0	0.4339	0.03	0.5361	0.0075	0.2173	0	0.7752	0	0.5018	0	0.4982	0.005	0.2416	0.0559	0.6976	0	0.2222	0.0025	0.7753	0	0.7107	0	0.2893	0.0025	0.6303	0	0.3672	0	0.2544	0.0075	0.7381
motif1316	NPM1	8	0	0.07	0.93	0	0.04	0.3273	0.5802	0.0525	0.3607	0.005	0.0025	0.6318	0	0.1079	0.8496	0.0425	0	0.4148	0.5852	0	0	0	0.1095	0.8905	0	0	1	0	0	0	0.9275	0.0725
motif1317	NPM1	8	0	0	1	0	0.6448	0.025	0.3302	0	0.8625	0	0.0075	0.13	0.07	0	0.93	0	0.5235	0.0075	0.469	0	0.0175	0.3073	0.6002	0.075	0.9725	0	0	0.0275	0.9	0.0025	0.0975	0
motif1318	NPM1	7	0.0041	0.2786	0	0.7173	0.1967	0.0246	0.0942	0.6845	0	1	0	0	0	0	0	1	0	0	1	0	0.7624	0	0	0.2376	0.168	0	0.7747	0.0574
motif1319	NPM1	8	0	0	1	0	0.5306	0.0275	0.4419	0	0.915	0	0	0.085	0.105	0	0.895	0	0.3989	0.0225	0.5786	0	0	0.2107	0.7468	0.0425	0.925	0	0	0.075	0.6745	0	0.3255	0
motif1320	PCBP2	10	0.014	0.9613	0.011	0.0137	0.0158	0.0171	0.0101	0.957	0.9484	0.0173	0.0219	0.0124	0.9593	0.014	0.0142	0.0126	0.0142	0.9577	0.0124	0.0158	0.0146	0.9606	0.0081	0.0167	0.0131	0.9647	0.0085	0.0137	0.0153	0.0187	0.0099	0.9561	0.9457	0.0173	0.0241	0.0128	0.9642	0.0097	0.014	0.0121
motif1321	PCBP2	7	0.0048	0.9856	0.0048	0.0048	0.0048	0.9856	0.0048	0.0048	0.0048	0.9856	0.0048	0.0048	0.0048	0.0048	0.1499	0.8405	0.0048	0.9856	0.0048	0.0048	0.0048	0.9856	0.0048	0.0048	0.0048	0.9856	0.0048	0.0048
motif1322	PCBP2	8	0.0048	0.9856	0.0048	0.0048	0.0048	0.9856	0.0048	0.0048	0.0048	0.9856	0.0048	0.0048	0.0561	0.1145	0.0229	0.8065	0.0334	0.1081	0.1083	0.7502	0.0048	0.9856	0.0048	0.0048	0.0048	0.9856	0.0048	0.0048	0.0048	0.9856	0.0048	0.0048
motif1323	PCBP2	8	0.9553	0.007	0.0307	0.007	0.9562	0.007	0.0298	0.007	0.9545	0.007	0.0315	0.007	0.007	0.007	0.0321	0.9539	0.007	0.007	0.0401	0.9459	0.007	0.979	0.007	0.007	0.007	0.979	0.007	0.007	0.007	0.979	0.007	0.007
motif1324	PCBP2	8	0.0071	0.9786	0.0071	0.0071	0.0071	0.9786	0.0071	0.0071	0.0071	0.9786	0.0071	0.0071	0.0071	0.0071	0.0104	0.9753	0.0071	0.0071	0.0607	0.925	0.9412	0.0071	0.0445	0.0071	0.959	0.0071	0.0267	0.0071	0.9596	0.0071	0.0261	0.0071
motif1325	PCBP2	8	0.9856	0.0048	0.0048	0.0048	0.0048	0.9856	0.0048	0.0048	0.9856	0.0048	0.0048	0.0048	0.0048	0.0048	0.0048	0.9856	0.0048	0.0048	0.0048	0.9856	0.9856	0.0048	0.0048	0.0048	0.9856	0.0048	0.0048	0.0048	0.9856	0.0048	0.0048	0.0048
motif1326	PCBP2	8	0.0048	0.9856	0.0048	0.0048	0.9856	0.0048	0.0048	0.0048	0.9856	0.0048	0.0048	0.0048	0.0048	0.0048	0.0048	0.9856	0.0048	0.0048	0.0048	0.9856	0.9856	0.0048	0.0048	0.0048	0.9856	0.0048	0.0048	0.0048	0.9856	0.0048	0.0048	0.0048
motif1327	PCBP2	8	0.0048	0.9856	0.0048	0.0048	0.0048	0.9856	0.0048	0.0048	0.9856	0.0048	0.0048	0.0048	0.0048	0.0048	0.0048	0.9856	0.0048	0.0048	0.0048	0.9856	0.9856	0.0048	0.0048	0.0048	0.9856	0.0048	0.0048	0.0048	0.9856	0.0048	0.0048	0.0048
motif1328	PCBP2	8	0.9856	0.0048	0.0048	0.0048	0.0048	0.9856	0.0048	0.0048	0.0048	0.9856	0.0048	0.0048	0.0048	0.0048	0.0048	0.9856	0.0048	0.0048	0.0048	0.9856	0.9856	0.0048	0.0048	0.0048	0.9856	0.0048	0.0048	0.0048	0.9856	0.0048	0.0048	0.0048
motif1329	PCBP2	8	0.9856	0.0048	0.0048	0.0048	0.9856	0.0048	0.0048	0.0048	0.9856	0.0048	0.0048	0.0048	0.0048	0.9856	0.0048	0.0048	0.0048	0.9856	0.0048	0.0048	0.9856	0.0048	0.0048	0.0048	0.9856	0.0048	0.0048	0.0048	0.9856	0.0048	0.0048	0.0048
motif1330	PCBP2	8	0.9856	0.0048	0.0048	0.0048	0.9856	0.0048	0.0048	0.0048	0.9856	0.0048	0.0048	0.0048	0.0048	0.0048	0.0048	0.9856	0.0048	0.0048	0.0048	0.9856	0.0048	0.9856	0.0048	0.0048	0.0048	0.9856	0.0048	0.0048	0.9856	0.0048	0.0048	0.0048
motif1331	PCBP2	8	0.9856	0.0048	0.0048	0.0048	0.9856	0.0048	0.0048	0.0048	0.9856	0.0048	0.0048	0.0048	0.0048	0.0048	0.0048	0.9856	0.0048	0.0048	0.0048	0.9856	0.9856	0.0048	0.0048	0.0048	0.0048	0.9856	0.0048	0.0048	0.0048	0.9856	0.0048	0.0048
motif1332	PCBP2	8	0.9856	0.0048	0.0048	0.0048	0.9856	0.0048	0.0048	0.0048	0.9856	0.0048	0.0048	0.0048	0.0048	0.0048	0.0048	0.9856	0.0048	0.0048	0.0048	0.9856	0.0048	0.9856	0.0048	0.0048	0.9856	0.0048	0.0048	0.0048	0.0048	0.9856	0.0048	0.0048
motif1333	PCBP2	10	0.0141	0.961	0.0111	0.0138	0.0159	0.0173	0.0088	0.958	0.9528	0.0175	0.0173	0.0125	0.9605	0.0141	0.0127	0.0127	0.0143	0.9573	0.0125	0.0159	0.0147	0.9603	0.0082	0.0168	0.0132	0.9644	0.0086	0.0138	0.0154	0.0188	0.0088	0.9569	0.9512	0.0175	0.0184	0.0129	0.9655	0.0097	0.0125	0.0122
motif1334	PCBP2	7	0.0232	0.8896	0.0232	0.064	0.0121	0.8818	0.0121	0.094	0.0121	0.1557	0.0121	0.8202	0.0528	0.4188	0.0121	0.5163	0.054	0.8675	0.0121	0.0664	0.0121	0.9638	0.0121	0.0121	0.079	0.8127	0.034	0.0742
motif1335	PCBP2	7	0.0232	0.8896	0.0232	0.064	0.0121	0.8818	0.0121	0.094	0.0121	0.1557	0.0121	0.8202	0.0528	0.4188	0.0121	0.5163	0.054	0.8675	0.0121	0.0664	0.0121	0.9638	0.0121	0.0121	0.079	0.8127	0.034	0.0742
motif1336	PCBP2	7	0.0232	0.8896	0.0232	0.064	0.0121	0.8818	0.0121	0.094	0.0121	0.1557	0.0121	0.8202	0.0528	0.4188	0.0121	0.5163	0.054	0.8675	0.0121	0.0664	0.0121	0.9638	0.0121	0.0121	0.079	0.8127	0.034	0.0742
motif1337	PCBP2	8	0.0075	0.9825	0.01	0	0.2277	0.3909	0.005	0.3764	0.1617	0.4604	0.3378	0.04	0	1	0	0	0.895	0.0075	0	0.0975	0.01	0.1975	0.755	0.0375	0	0.9875	0.0125	0	0.0975	0.875	0.025	0.0025
motif1338	PCBP2	10	0	0.0831	0	0.9169	0	0.9098	0.0072	0.0831	0	0.9155	0	0.0845	0.0329	0.744	0	0.2231	0	0.0158	0	0.9842	0.0046	0.4404	0.0621	0.4929	0	0.8993	0	0.1007	0.0143	0.8241	0	0.1617	0	0.1618	0.0072	0.8311	0	0.7856	0	0.2144
motif1339	PCBP2	10	0	0.5329	0	0.4671	0.0226	0.5626	0.0017	0.4131	0	0.5874	0.0534	0.3593	0	0.9692	0	0.0308	0	0.9975	0	0.0025	0.1878	0	0.1395	0.6728	0	0.7251	0	0.2749	0.0739	0.8967	0	0.0294	0	0.4269	0.008	0.5651	0	0.9992	0	0.0008
motif1340	PCBP2	10	0	0.7761	0	0.2239	0.0981	0.7894	0.0033	0.1092	0.0025	0.3602	0	0.6373	0.2154	0.1958	0.2118	0.377	0	0.8092	0.005	0.1858	0.0989	0.8969	0.0008	0.0033	0.0373	0.027	0	0.9357	0.0766	0.3653	0.1204	0.4377	0.0117	0.7957	0.0017	0.1909	0	0.9867	0	0.0133
motif1341	PCBP2	10	0	0.6895	0	0.3105	0.0491	0.4354	0.2802	0.2354	0	0.9731	0.0149	0.0119	0.0269	0.1116	0.0389	0.8226	0	0.1312	0.8628	0.006	0	0.2795	0.0119	0.7086	0.097	0.6291	0.259	0.0149	0.067	0.5091	0.009	0.415	0	0.8107	0.1774	0.0119	0	0.7888	0.0149	0.1962
motif1342	PCBP2	10	0.0092	0.5365	0	0.4544	0.1932	0.7156	0	0.0912	0.0192	0.7362	0	0.2446	0.0517	0.7716	0	0.1767	0.08	0.8023	0	0.1178	0.4054	0.0042	0.0008	0.5896	0.0301	0.7812	0.0092	0.1794	0.0409	0.7773	0	0.1818	0.2219	0.7689	0	0.0092	0	0.6084	0	0.3916
motif1343	PCBP2	10	0	0.532	0	0.468	0.0017	0.0995	0.0795	0.8193	0	0.6309	0.0573	0.3118	0	0.8505	0.005	0.1445	0.0008	0.2551	0.01	0.7341	0	0.6727	0.1511	0.1762	0	0.0226	0	0.9774	0	0.6039	0.1752	0.2209	0	0.6979	0.0201	0.282	0	0.5473	0.0017	0.451
motif1344	PCBP2	10	0	0.2112	0.7565	0.0323	0.0355	0.1977	0.6931	0.0736	0	0.1116	0.6628	0.2255	0	0.1817	0.8086	0.0097	0.0097	0.3594	0.5165	0.1144	0.1092	0.327	0.3286	0.2353	0.0032	0.0323	0.8902	0.0743	0	0.3108	0.6472	0.042	0.0355	0.2779	0.1746	0.512	0.0355	0	0.9645	0
motif1345	PCBP2	8	0.0123	0.9631	0	0.0246	0.0405	0.9066	0.0135	0.0393	0.0012	0.9889	0.0098	0	0.3275	0.0061	0	0.6664	0.0025	0.5221	0.4656	0.0098	0.0865	0.7529	0	0.1606	0.0455	0.9496	0.0049	0	0	0.8118	0	0.1882
motif1346	PCBP2	8	0.0296	0.9335	0.0074	0.0296	0.162	0.0025	0.0172	0.8183	0.0099	0.2847	0.4982	0.2072	0	0.9261	0.0369	0.0369	0.0369	0.0074	0	0.9557	0.0025	0	0.9803	0.0172	0	0.6683	0.0148	0.3169	0.138	0.7931	0.0172	0.0517
motif1347	PCBP2	8	0	0.7721	0	0.2279	0.0169	0.86	0	0.1231	0	0	0.0015	0.9985	0.0015	0.8462	0.0015	0.1508	0.04	0	0	0.96	0	0.6585	0.0092	0.3323	0	0.6404	0	0.3596	0	0.5392	0	0.4608
motif1348	PCBP2	8	0	0.0025	0	0.9975	0	0.0569	0.6993	0.2438	0	0.0792	0.0347	0.8861	0.0099	0.5913	0.3245	0.0743	0	0.0099	0	0.9901	0.0099	0	0.5515	0.4386	0	0.1864	0.0322	0.7814	0.0272	0.8045	0.0569	0.1114
motif1349	PCBP2	8	0	0	0	1	0	0.04	0.272	0.688	0.0025	0.14	0.1275	0.73	0.0325	0.74	0.0225	0.205	0.0025	0.16	0	0.8375	0	0.0075	0.0375	0.955	0.01	0.015	0.125	0.85	0	0.3574	0.0375	0.6051
motif1350	PCBP2	8	0.0075	0.7443	0.2109	0.0373	0.0423	0.8856	0.0721	0	0.0398	0.122	0.1138	0.7244	0	0.0871	0.908	0.005	0	0.9701	0.0199	0.01	0.2093	0.3282	0.0629	0.3997	0	0.1756	0.8045	0.0199	0	0.9428	0.0025	0.0547
motif1351	RBFOX2	9	0	0.5979	0.2434	0.1587	0.0124	0.9337	0.0272	0.0266	0.3563	0.253	0.0256	0.3651	0	0.6043	0.236	0.1597	0	0.1062	0	0.8938	0.0124	0	0.776	0.2115	0	0.9338	0	0.0662	0.9447	0	0.0553	0	0	0.9388	0.0612	0
motif1352	RBFOX2	10	0	0.0369	0.401	0.5621	0	0.004	0.996	0	0.0656	0.004	0.615	0.3154	0.0027	0.0702	0.9218	0.0053	0.0782	0.0953	0.434	0.3926	0.0345	0.2816	0.604	0.0799	0.0804	0.1359	0.2094	0.5743	0.0013	0.0117	0.987	0	0	0.004	0.8441	0.1519	0.004	0	0.996	0
motif1353	RBFOX2	10	0	0	0	1	0.1198	0.1125	0.069	0.6988	0.1198	0	0.0181	0.8621	0.351	0.0581	0.3044	0.2865	0.2882	0.1234	0.0036	0.5847	0.4755	0.1398	0.0581	0.3266	0.1161	0.1052	0	0.7786	0.1379	0.0036	0.0254	0.8331	0.1415	0.0508	0.0399	0.7677	0.236	0.0109	0	0.7532
motif1354	RBFOX2	8	0	0.0896	0	0.9104	0	0	0.7746	0.2254	0	0.9612	0.0388	0	0	0	0	1	0	0.1311	0.694	0.1749	0	0.8015	0	0.1985	0	0	0	1	0	0.1625	0.7695	0.068
motif1355	RBFOX2	10	0.0174	0.01	0.3882	0.5844	0.0421	0	0.7651	0.1928	0.2905	0	0.5102	0.1993	0.0686	0	0.9314	0	0.9552	0.0448	0	0	0.0274	0	0.9726	0	0.4455	0.497	0.005	0.0525	0.4069	0.175	0.2044	0.2136	0.0124	0.0025	0.6285	0.3566	0.1522	0	0.7923	0.0555
motif1356	RBFOX2	8	0	0.0446	0	0.9554	0	0	0.7388	0.2612	0	0.9777	0.0223	0	0	0	0	1	0	0.0619	0.7433	0.1948	0	0.7503	0	0.2497	0	0	0	1	0.0099	0.1789	0.6487	0.1625
motif1357	RBFOX2	8	0	0.07	0	0.93	0	0	0.7525	0.2475	0	0.8286	0.1539	0.0175	0	0	0	1	0	0.0125	0.8021	0.1854	0	0.7703	0	0.2297	0	0.0025	0	0.9975	0	0.1317	0.7036	0.1647
motif1358	RBFOX2	7	0	0.0125	0	0.9875	0.01	0.055	0.84	0.095	0	0	0.01	0.99	0	0.3518	0.6482	0	0	0	0	1	0	0.01	0.9125	0.0775	0.1871	0.025	0	0.7879
motif1359	RBFOX2	7	0.065	0.7675	0.125	0.0425	0.7665	0.2335	0	0	0	0	1	0	0.0175	0.9825	0	0	0.98	0	0.02	0	0	0.045	0.0375	0.9175	0	0.065	0.935	0
motif1360	RBFOX2	8	0.3703	0.0075	0.1464	0.4758	0.0075	0	0.9925	0	0.0175	0	0.9825	0	0.12	0	0.88	0	1	0	0	0	0.2756	0	0.7244	0	0.3449	0	0.6551	0	0.2127	0	0.7698	0.0175
motif1361	RBFOX2	7	0	0.0423	0	0.9577	0	0.0124	0.7006	0.287	0	0.9254	0	0.0746	0	0	0	1	0.0025	0.0622	0.7151	0.2202	0	0.7692	0	0.2308	0	0.0423	0	0.9577
motif1362	RBFOX2	10	0	0.9975	0	0.0025	0.8132	0.1234	0	0.0633	0	0.8696	0.07	0.0604	0.1089	0.0142	0.0498	0.8271	0.0097	0.0053	0.8941	0.091	0	0.918	0.0054	0.0766	0.5794	0.0108	0.0068	0.403	0	0.5717	0.363	0.0653	0.0578	0.3072	0	0.635	0.0019	0.7013	0.2968	0
motif1363	RBFOX2	8	0	0.6083	0.3916	0	0.9999	0	0	0	0	0	0.8157	0.1843	0.0148	0	0.9852	0	0.0065	0.9934	0	0	0.9999	0	0	0	0	0.052	0.7881	0.1599	0.2692	0.0048	0.7258	0.0003
motif1364	RBFOX2	8	0	0	0	1	0.0023	0.0386	0.1432	0.8159	0	0	0	1	0.1068	0.666	0.1	0.1272	0	0	0	1	0.0227	0.0045	0.1136	0.8591	0	0	0	1	0.0591	0.0159	0	0.925
motif1365	RBFOX2	8	0	0.241	0.759	0	0	0.2825	0.7175	0	0	0.4964	0.5036	0	0	0.0037	0.9888	0.0075	0.0031	0.9669	0.02	0.01	0	0.4764	0.5236	0	0	0.1373	0.8627	0	0	0.015	0.9788	0.0063
motif1366	RBFOX2	10	0	0.8573	0	0.1427	0.5179	0.4821	0	0	0.0562	0.6045	0.0293	0.31	0.0563	0.9024	0	0.0413	0.6602	0	0.0091	0.3307	0.0013	0.2847	0.7109	0.0031	0	0.9944	0	0.0056	0.8244	0	0	0.1756	0	0.3631	0	0.6369	0	0.6354	0.36	0.0047
motif1367	RBFOX2	10	0.0006	0.0753	0	0.9241	0	0.277	0.4271	0.2959	0.0019	0.6073	0	0.3908	0.0799	0	0	0.9201	0	0.9901	0	0.0099	0.502	0.3065	0.0012	0.1902	0.0012	0.9831	0	0.0157	0.0466	0.0031	0.007	0.9434	0.0141	0.4788	0.44	0.0671	0.0243	0.3714	0	0.6043
motif1368	RBFOX2	8	0.106	0.0021	0.0361	0.8558	0	0	1	0	0.0615	0.9385	0	0	1	0	0	0	0	0	0	1	0	0	1	0	0.053	0.4776	0.0848	0.3846	0.123	0.0467	0.0445	0.7858
motif1369	RBFOX2	8	0	0	0	1	0.0063	0.0168	0.765	0.2119	0	0	0	1	0.6916	0.0839	0.0818	0.1427	0	0	0	1	0.0546	0	0.1133	0.8322	0	0	0	1	0.0881	0	0	0.9119
motif1370	RBFOX2	8	0	0	0	1	0.0283	0.6122	0.3527	0.0067	0.2619	0	0.0027	0.7354	0.0202	0.7663	0.2135	0	0	0	0	1	0	0	1	0	0	0	0	1	0.0553	0.0391	0.9055	0
motif1371	RBFOX2	7	0	1	0	0	0.5158	0	0	0.4842	0	0.9869	0.0131	0	0.9888	0	0.0006	0.0106	0	0.9881	0	0.0119	0.675	0.0031	0.0112	0.3106	0	0.9806	0.0031	0.0163
motif1372	RBFOX2	8	0	0	0	1	0.0097	0.0024	0.1944	0.7935	0.0006	0	0	0.9994	0.4301	0.017	0.5274	0.0255	0	0	0	1	0.0243	0	0.0309	0.9448	0.0018	0	0	0.9982	0.0413	0	0	0.9587
motif1373	RBFOX2	8	0	0	0	1	0.0097	0.0024	0.1944	0.7935	0.0006	0	0	0.9994	0.4301	0.017	0.5274	0.0255	0	0	0	1	0.0243	0	0.0309	0.9448	0.0018	0	0	0.9982	0.0413	0	0	0.9587
motif1374	RBFOX2	8	0	0	0	1	0.0063	0.0168	0.765	0.2119	0	0	0	1	0.6916	0.0839	0.0818	0.1427	0	0	0	1	0.0546	0	0.1133	0.8322	0	0	0	1	0.0881	0	0	0.9119
motif1375	RBM22	10	0	0.3751	0.0075	0.6174	0	0.6433	0.01	0.3467	0	0.4724	0.0025	0.5251	0	0.9475	0.0175	0.035	0	0.0025	0.0817	0.9158	0	0.2848	0.2385	0.4766	0	0.5047	0	0.4953	0	0.7739	0.0878	0.1382	0	0.9053	0	0.0947	0	0.5562	0	0.4438
motif1376	RBM22	10	0.0025	0.1161	0.8814	0	0.005	0.1494	0.8256	0.02	0.0025	0.5473	0.3507	0.0995	0.0175	0.5575	0.394	0.031	0.0544	0.6149	0.2753	0.0554	0.005	0.5958	0.3743	0.0249	0.0025	0.2709	0.4053	0.3214	0	0.0495	0.9505	0	0	0.6202	0.1938	0.186	0	0.111	0.8537	0.0353
motif1377	RBM22	7	0.0475	0	0.9525	0	0.005	0.8209	0.1191	0.055	0.0275	0.0175	0.0475	0.9075	0	0	1	0	0.2594	0.005	0.3196	0.416	0.105	0	0.86	0.035	0.005	0	0.995	0
motif1378	RBM22	9	0.1844	0.7016	0.0242	0.0898	0.745	0.0597	0.0434	0.1519	0.6086	0.0936	0.2978	0	0.154	0	0.227	0.6189	0.0325	0	0.9675	0	0.98	0	0	0.02	0.2417	0.0075	0.0247	0.7261	0	0	0.9525	0.0475	0.9491	0	0.023	0.0279
motif1379	RBM22	7	0.0325	0.9625	0.005	0	0.095	0	0	0.905	0	0.3892	0.5208	0.09	0.07	0.3782	0	0.5518	0	0.945	0.055	0	0.02	0	0	0.98	0	0.015	0.985	0
motif1380	RBM22	8	0.065	0.6916	0.0125	0.2309	0	0.9925	0.0075	0	0.06	0	0	0.94	0	0.4374	0.5426	0.02	0.0925	0.7143	0	0.1932	0	0.9625	0.0375	0	0.1465	0	0	0.8535	0	0.3286	0.6714	0
motif1381	RBM22	8	0.09	0	0.6454	0.2646	0	0.2144	0.6182	0.1675	0.0275	0.8975	0.005	0.07	0.08	0.5954	0.0325	0.2921	0	0.6367	0.3433	0.02	0	0	0	1	0	0	1	0	0	0	0.9525	0.0475
motif1382	RBM22	8	0	0.1461	0	0.8539	0	0.7626	0	0.2374	0	0.0342	0	0.9658	0	0.1735	0	0.8265	0	0.032	0.0205	0.9475	0	0.153	0	0.847	0	1	0	0	0	0.4033	0	0.5967
motif1383	RBM22	8	0.1517	0.0025	0.4955	0.3503	0.1225	0	0.8675	0.01	0	0.9125	0.015	0.0725	0.0475	0	0.04	0.9125	0	0	1	0	0.3096	0.01	0.2444	0.436	0.1747	0	0.8153	0.01	0	0	1	0
motif1384	RBM22	8	0.1075	0.815	0	0.0775	0.6487	0	0.01	0.3413	0.1075	0	0.8925	0	0.4149	0	0	0.5851	0.01	0	0.99	0	0.91	0.09	0	0	0.4971	0	0	0.5029	0.005	0	0.9125	0.0825
motif1385	RBM22	8	0	0.7793	0.2207	0	0.6346	0.0588	0.0059	0.3007	0	0.0353	0.856	0.1087	0.0676	0.5251	0.3955	0.0118	0	0.859	0.1205	0.0206	0.0088	0.0029	0.0676	0.9207	0	0.0059	0.9912	0.0029	0	0.1646	0.8354	0
motif1386	RBM27	10	0.0001	0.958	0.0001	0.0418	0.0644	0.5463	0.0186	0.3706	0.0629	0.1623	0.0514	0.7234	0.0001	0.9533	0.0025	0.0441	0.1246	0.4844	0.021	0.37	0.0818	0.2342	0.0314	0.6526	0.0001	0.914	0.0025	0.0834	0.1624	0.5132	0.0001	0.3242	0.0314	0.332	0.0094	0.6272	0.0001	0.9961	0.0001	0.0036
motif1387	RBM27	8	0.6941	0	0.0871	0.2188	0	0	0.9925	0.0075	0.4296	0	0.5704	0	0.3201	0.5431	0.0821	0.0547	0.99	0.01	0	0	0	0.0124	0.9876	0	0.7148	0	0.005	0.2803	0	0	1	0
motif1388	RBM27	10	0	0	0	1	0.4162	0.0025	0.0475	0.5338	0.07	0.03	0	0.9	0.04	0	0.0225	0.9375	0.2948	0	0.2109	0.4943	0.133	0.0075	0.0025	0.857	0.1562	0.0025	0.025	0.8163	0.2739	0.01	0.04	0.6761	0.1874	0	0.0025	0.8101	0.0825	0	0.2094	0.7081
motif1389	RBM27	8	0.0725	0.0025	0.925	0	0	0.4275	0.545	0.0275	0.6062	0.0775	0.0575	0.2588	0.02	0.03	0.95	0	0.0225	0.94	0.0375	0	0.5935	0.1887	0.035	0.1828	0	0	1	0	0	0.303	0.642	0.055
motif1390	RBM27	10	0.0712	0.005	0.9138	0.01	0.3479	0	0.5301	0.122	0.1878	0.015	0.7069	0.0903	0.01	0.02	0.97	0	0.2918	0.255	0.2059	0.2473	0.0912	0.6865	0	0.2222	0.6749	0	0	0.3251	0.0386	0	0.6794	0.282	0	0.0175	0.97	0.0125	0.0362	0.0025	0.8639	0.0974
motif1391	RBM27	8	0.79	0	0.0925	0.1175	0	0	1	0	0.3738	0.0075	0.5012	0.1175	0.005	0.4611	0.5039	0.03	0.8725	0	0	0.1275	0	0.4533	0.5467	0	0.99	0.01	0	0	0	0	1	0
motif1392	RBM27	8	0.9775	0	0	0.0225	0.945	0	0	0.055	0.8775	0	0	0.1225	0.0225	0.01	0.1325	0.835	0.11	0	0.5632	0.3268	0.6114	0	0.0625	0.3261	0.8725	0	0	0.1275	0.94	0	0	0.06
motif1393	RBM27	7	0.025	0	0.975	0	0	0.005	0.995	0	0.6328	0	0.09	0.2772	0.1325	0.07	0.765	0.0325	1	0	0	0	0.005	0.2881	0.6194	0.0875	0.995	0	0	0.005
motif1394	RBM27	8	0.2164	0	0.7811	0.0025	0.0075	0	0.885	0.1075	0.0525	0	0.905	0.0425	0.055	0.0525	0.2214	0.6711	0.2941	0.5175	0.1884	0	0.095	0	0	0.905	0	0	1	0	0	0.0025	0.8006	0.1969
motif1395	RBM27	8	0.85	0	0	0.15	0.995	0	0	0.005	0.7875	0.05	0	0.1625	0.4142	0	0	0.5858	0.3727	0.0175	0.4623	0.1475	0.935	0	0	0.065	0.8025	0.0375	0	0.16	1	0	0	0
motif1396	RBM27	8	0.2013	0.2902	0.5084	0	0.3764	0	0	0.6236	0	0	1	0	0.7089	0	0.07	0.2211	0	0	0.79	0.21	0.02	0.5433	0.4367	0	0.99	0	0	0.01	0.0325	0	0.9	0.0675
motif1397	RBM27	8	0.0275	0.01	0.6236	0.3389	0	0.01	0.965	0.025	0	0.3271	0.6679	0.005	0.0425	0.0475	0.005	0.905	0.0025	0	0.9975	0	0	0.1783	0.8217	0	0.1129	0.015	0.4732	0.3989	0.0675	0.0025	0.925	0.005
motif1398	RBM27	8	0.86	0	0.0225	0.1175	0	0.01	0.99	0	0.4909	0.005	0.4841	0.02	0.5059	0.3666	0.04	0.0875	0.935	0	0.065	0	0	0.2786	0.7214	0	0.9625	0	0	0.0375	0.005	0	0.995	0
motif1399	RBM27	8	0.93	0	0	0.07	0.1375	0	0.8575	0.005	0	0.6566	0.3434	0	0.9975	0	0	0.0025	0.0225	0	0.9775	0	0.11	0.397	0.493	0	0.6844	0	0	0.3156	0.2365	0	0.7635	0
motif1400	RBM27	8	0.7819	0	0.1381	0.08	0	0.0275	0.965	0.0075	0.4822	0	0.4903	0.0275	0.065	0.6838	0.1862	0.065	0.9375	0.0175	0	0.045	0	0.2777	0.7223	0	0.9725	0.0175	0	0.01	0	0.005	0.995	0
motif1401	RBM27	8	0.5958	0	0.3517	0.0525	0	0	0.955	0.045	0	0.0175	0.865	0.1175	0.045	0.0825	0.6246	0.2479	0.3717	0.6183	0.01	0	0.7477	0.005	0	0.2473	0	0	1	0	0	0.025	0.06	0.915
motif1402	SAFB2	8	0.6941	0	0.0871	0.2188	0	0	0.9925	0.0075	0.4296	0	0.5704	0	0.3201	0.5431	0.0821	0.0547	0.99	0.01	0	0	0	0.0124	0.9876	0	0.7148	0	0.005	0.2803	0	0	1	0
motif1403	SAFB2	10	0	0	0	1	0.4162	0.0025	0.0475	0.5338	0.07	0.03	0	0.9	0.04	0	0.0225	0.9375	0.2948	0	0.2109	0.4943	0.133	0.0075	0.0025	0.857	0.1562	0.0025	0.025	0.8163	0.2739	0.01	0.04	0.6761	0.1874	0	0.0025	0.8101	0.0825	0	0.2094	0.7081
motif1404	SAFB2	8	0.0725	0.0025	0.925	0	0	0.4275	0.545	0.0275	0.6062	0.0775	0.0575	0.2588	0.02	0.03	0.95	0	0.0225	0.94	0.0375	0	0.5935	0.1887	0.035	0.1828	0	0	1	0	0	0.303	0.642	0.055
motif1405	SAFB2	10	0.0712	0.005	0.9138	0.01	0.3479	0	0.5301	0.122	0.1878	0.015	0.7069	0.0903	0.01	0.02	0.97	0	0.2918	0.255	0.2059	0.2473	0.0912	0.6865	0	0.2222	0.6749	0	0	0.3251	0.0386	0	0.6794	0.282	0	0.0175	0.97	0.0125	0.0362	0.0025	0.8639	0.0974
motif1406	SAFB2	8	0.79	0	0.0925	0.1175	0	0	1	0	0.3738	0.0075	0.5012	0.1175	0.005	0.4611	0.5039	0.03	0.8725	0	0	0.1275	0	0.4533	0.5467	0	0.99	0.01	0	0	0	0	1	0
motif1407	SAFB2	8	0.9775	0	0	0.0225	0.945	0	0	0.055	0.8775	0	0	0.1225	0.0225	0.01	0.1325	0.835	0.11	0	0.5632	0.3268	0.6114	0	0.0625	0.3261	0.8725	0	0	0.1275	0.94	0	0	0.06
motif1408	SAFB2	7	0.025	0	0.975	0	0	0.005	0.995	0	0.6328	0	0.09	0.2772	0.1325	0.07	0.765	0.0325	1	0	0	0	0.005	0.2881	0.6194	0.0875	0.995	0	0	0.005
motif1409	SAFB2	8	0.2164	0	0.7811	0.0025	0.0075	0	0.885	0.1075	0.0525	0	0.905	0.0425	0.055	0.0525	0.2214	0.6711	0.2941	0.5175	0.1884	0	0.095	0	0	0.905	0	0	1	0	0	0.0025	0.8006	0.1969
motif1410	SAFB2	8	0.85	0	0	0.15	0.995	0	0	0.005	0.7875	0.05	0	0.1625	0.4142	0	0	0.5858	0.3727	0.0175	0.4623	0.1475	0.935	0	0	0.065	0.8025	0.0375	0	0.16	1	0	0	0
motif1411	SAFB2	8	0.2013	0.2902	0.5084	0	0.3764	0	0	0.6236	0	0	1	0	0.7089	0	0.07	0.2211	0	0	0.79	0.21	0.02	0.5433	0.4367	0	0.99	0	0	0.01	0.0325	0	0.9	0.0675
motif1412	SAFB2	8	0.0275	0.01	0.6236	0.3389	0	0.01	0.965	0.025	0	0.3271	0.6679	0.005	0.0425	0.0475	0.005	0.905	0.0025	0	0.9975	0	0	0.1783	0.8217	0	0.1129	0.015	0.4732	0.3989	0.0675	0.0025	0.925	0.005
motif1413	SAFB2	8	0.86	0	0.0225	0.1175	0	0.01	0.99	0	0.4909	0.005	0.4841	0.02	0.5059	0.3666	0.04	0.0875	0.935	0	0.065	0	0	0.2786	0.7214	0	0.9625	0	0	0.0375	0.005	0	0.995	0
motif1414	SAFB2	8	0.93	0	0	0.07	0.1375	0	0.8575	0.005	0	0.6566	0.3434	0	0.9975	0	0	0.0025	0.0225	0	0.9775	0	0.11	0.397	0.493	0	0.6844	0	0	0.3156	0.2365	0	0.7635	0
motif1415	SAFB2	8	0.7819	0	0.1381	0.08	0	0.0275	0.965	0.0075	0.4822	0	0.4903	0.0275	0.065	0.6838	0.1862	0.065	0.9375	0.0175	0	0.045	0	0.2777	0.7223	0	0.9725	0.0175	0	0.01	0	0.005	0.995	0
motif1416	SAFB2	8	0.5958	0	0.3517	0.0525	0	0	0.955	0.045	0	0.0175	0.865	0.1175	0.045	0.0825	0.6246	0.2479	0.3717	0.6183	0.01	0	0.7477	0.005	0	0.2473	0	0	1	0	0	0.025	0.06	0.915
motif1417	SBDS	8	0	0.6177	0	0.3823	0	0.7842	0	0.2158	0	0.1902	0	0.8098	0	0.639	0	0.361	0	0.0735	0	0.9265	0	0.0545	0	0.9455	0	0.9336	0	0.0664	0	0.9336	0	0.0664
motif1418	SBDS	10	0.0075	0	0.8884	0.1041	0.0658	0	0.9343	0	0.829	0.0901	0.0125	0.0683	0.4126	0	0.5874	0	0.1479	0	0.8421	0.01	0.361	0.4152	0.2163	0.0075	0.1542	0	0.3999	0.446	0.2366	0	0.7634	0	0.8794	0.1081	0.0025	0.01	0.1457	0	0.8343	0.02
motif1419	SBDS	10	0.0084	0.7029	0.2887	0	0	0.7269	0.1865	0.0866	0	0.0442	0.9558	0	0.0025	0.9012	0.0605	0.0358	0.0452	0.45	0.4507	0.0541	0	0.1074	0.8595	0.0331	0.005	0.8332	0.1318	0.0301	0	0.5576	0.3683	0.074	0	0.2768	0.615	0.1082	0	0.7055	0.2786	0.016
motif1420	SBDS	10	0.01	0.6765	0.3035	0.01	0	0.7569	0	0.2431	0.0025	0.9541	0.0434	0	0.1207	0.122	0.0025	0.7548	0	0.2508	0.7041	0.0451	0.6656	0.1786	0.114	0.0418	0.1041	0.4508	0.0829	0.3623	0	0.9825	0	0.0175	0.1471	0.1855	0.1319	0.5355	0	0.9875	0	0.0125
motif1421	SBDS	8	0.0163	0.0856	0.6863	0.2119	0	0	1	0	0.2852	0.0489	0.6659	0	0.0285	0.3803	0.4608	0.1304	0.0163	0.7759	0.2078	0	0	0.0693	0.1182	0.8126	0	0	1	0	0	0	1	0
motif1422	SBDS	8	0.895	0	0.0875	0.0175	0.9	0	0.0325	0.0675	0.3648	0	0.6127	0.0225	0.97	0	0.03	0	0.4531	0	0.4919	0.055	0.12	0	0.7625	0.1175	0.9975	0	0	0.0025	0.895	0	0	0.105
motif1423	SBDS	8	0.0592	0.0474	0.8934	0	0.0148	0.0267	0.6244	0.3341	0.1681	0	0.7993	0.0326	0.0415	0.739	0.0474	0.1721	0	0.777	0.0385	0.1845	0	0.0178	0	0.9822	0	0	1	0	0	0	0.9022	0.0978
motif1424	SBDS	8	0.07	0.1175	0.8075	0.005	0.6424	0.2801	0.075	0.0025	0.92	0.005	0.0375	0.0375	0.095	0	0.905	0	0	0.3812	0.6188	0	0	0	0	1	0.4677	0.005	0.5273	0	0.9	0.085	0	0.015
motif1425	SBDS	7	0.0025	0.0275	0.4769	0.4931	0.02	0.2115	0.5672	0.2014	0	0.865	0.08	0.055	0	0.99	0.01	0	0	0	0	1	0	0	1	0	0	0.04	0.89	0.07
motif1426	SF3A3	10	0.0536	0.066	0.1093	0.7711	0	0.0045	0	0.9955	0.0769	0.2185	0.195	0.5096	0	0.0045	0	0.9955	0.101	0.354	0.487	0.058	0	0.0045	0	0.9955	0.0156	0.4288	0.1583	0.3972	0	0	0	1	0.0112	0.2585	0.0816	0.6487	0.029	0.278	0	0.693
motif1427	SF3A3	8	0	0.8433	0	0.1567	0	0.6181	0.0025	0.3795	0	0	0	1	0	0.0547	0.0373	0.908	0	0.4754	0	0.5246	0	0.9726	0	0.0274	0	0.3454	0	0.6546	0	0.1219	0	0.8781
motif1428	SF3A3	10	0.0568	0	0	0.9432	0.8262	0	0.0067	0.1671	0.2201	0.0568	0.0134	0.7097	0.7625	0.0368	0.0033	0.1974	0.3126	0.0234	0.0936	0.5704	0.2478	0.3681	0.0468	0.3374	0.6318	0	0.0501	0.3181	0.6502	0	0.0067	0.3431	0.6987	0.0234	0.0869	0.191	0.6014	0.0033	0	0.3953
motif1429	SF3A3	8	0	0	0.0656	0.9344	0	0	0	1	0.1001	0.1794	0.1863	0.5341	0	0	0	1	0.038	0.3772	0.4261	0.1587	0	0	0	1	0.0242	0.5963	0.1208	0.2588	0	0	0	1
motif1430	SF3A3	8	0	1	0	0	0	0	0	1	0	0	0.9629	0.0371	0.1669	0.214	0	0.6191	0.1381	0.7013	0	0.1606	0	0.7652	0.0099	0.2249	0.0396	0	0	0.9604	0.0594	0.1976	0.6762	0.0668
motif1431	SF3A3	8	0	0	0.0656	0.9344	0	0	0	1	0.1001	0.1794	0.1863	0.5341	0	0	0	1	0.038	0.3772	0.4261	0.1587	0	0	0	1	0.0242	0.5963	0.1208	0.2588	0	0	0	1
motif1432	SF3A3	8	0	0	0.0656	0.9344	0	0	0	1	0.1001	0.1794	0.1863	0.5341	0	0	0	1	0.038	0.3772	0.4261	0.1587	0	0	0	1	0.0242	0.5963	0.1208	0.2588	0	0	0	1
motif1433	SF3A3	8	0	0	0.0656	0.9344	0	0	0	1	0.1001	0.1794	0.1863	0.5341	0	0	0	1	0.038	0.3772	0.4261	0.1587	0	0	0	1	0.0242	0.5963	0.1208	0.2588	0	0	0	1
motif1434	SF3B4	10	0.0174	0.0497	0.0124	0.9205	0.0075	0.3952	0.1601	0.4373	0	0.005	0	0.995	0.0348	0.4484	0.276	0.2409	0	0.0099	0	0.9901	0.0699	0.4708	0.3799	0.0795	0	0.0721	0	0.9279	0.005	0.1532	0.0858	0.756	0.0099	0.156	0.0075	0.8266	0.0174	0.281	0.005	0.6967
motif1435	SF3B4	10	0	0.6756	0.0162	0.3082	0.0046	0.8157	0.0619	0.1178	0	0.1575	0.0231	0.8193	0	0.1569	0.2631	0.58	0.0093	0.5643	0.149	0.2774	0	0.5695	0	0.4305	0	0.7057	0	0.2943	0	0.0093	0	0.9907	0	0.8907	0.0838	0.0255	0	0.4846	0	0.5154
motif1436	SF3B4	8	0	0.1342	0.8658	0	0	0.035	0.925	0.04	0	0.045	0.955	0	0	0.8303	0.1672	0.0025	0.0125	0.1524	0.3105	0.5245	0	0.1199	0.8801	0	0	0.2813	0.7187	0	0	0.0275	0.9725	0
motif1437	SF3B4	8	0.025	0	0.4332	0.5418	0	0.025	0.975	0	0.06	0.4215	0.5185	0	0	0	0	1	0	0	1	0	0.2114	0.0075	0.7711	0.01	0.005	0.05	0.5254	0.4196	0	0	0.9375	0.0625
motif1438	SF3B4	10	0.4893	0	0	0.5107	0.1646	0.0374	0.1871	0.6108	0.6408	0.0299	0.0898	0.2395	0.6969	0.0112	0.0075	0.2844	0.6146	0.1759	0.0225	0.1871	0.1572	0.101	0.2782	0.4636	0.4075	0.1459	0.0262	0.4203	0.1609	0.0374	0.2095	0.5921	0.3069	0	0.0374	0.6556	0.5149	0	0	0.4851
motif1439	SF3B4	8	0	1	0	0	0	0	0	1	0	0	1	0	0.1685	0.0574	0	0.7741	0	0.5244	0.4756	0	0	0.7454	0	0.2546	0	0.8279	0.0251	0.147	0	0.4529	0.0825	0.4646
motif1440	SF3B4	8	0	0.95	0.0025	0.0475	0.401	0.0025	0.1392	0.4573	0	0	0.7866	0.2134	0.0125	0.015	0.7422	0.2303	0	0.055	0.8146	0.1304	0.005	0.995	0	0	0	0	0	1	0	0	1	0
motif1441	SF3B4	8	0.1705	0	0.1706	0.6589	0	0.0225	0.9775	0	0.1922	0.005	0.8003	0.0025	0.0675	0	0.2449	0.6876	0	0.0425	0.9575	0	0.1478	0.6287	0.2235	0	0	0	0	1	0	0	1	0
motif1442	SF3B4	8	0.0299	0.802	0.1681	0	0	0	0	1	0	0.2352	0.7648	0	0	0.01	0	0.99	0	0.2591	0.7409	0	0	0.0721	0	0.9279	0	0.63	0.3004	0.0697	0	0.3191	0	0.6809
motif1443	SF3B4	8	0	0.94	0.0125	0.0475	0.3349	0	0.0957	0.5694	0	0	0.8079	0.1921	0.04	0.0175	0.7963	0.1462	0	0.1264	0.6941	0.1795	0	0.99	0.01	0	0	0	0	1	0	0	1	0
motif1444	SF3B4	8	0.0119	0	0.0597	0.9283	0	0	1	0	0.2814	0	0.6191	0.0995	0.0756	0.0557	0.6735	0.1951	0	0.0995	0.8288	0.0717	0.0916	0.6138	0.2946	0	0	0	0	1	0	0	1	0
motif1445	SF3B4	8	0.1097	0.0074	0.6409	0.2419	0.0074	0	0.8735	0.1191	0.1059	0.7762	0	0.1179	0	0.8433	0	0.1567	0	0.9236	0.0764	0	0	0	0	1	0	0	1	0	0.2179	0.0025	0.7796	0
motif1446	SF3B4	7	0.0423	0.0038	0.9385	0.0154	0.1577	0.0154	0.827	0	0	0	0.5873	0.4127	0	0	1	0	0.1307	0.6924	0.1769	0	0	0	0	1	0	0	1	0
motif1447	SF3B4	8	0.2148	0	0.5341	0.2511	0.005	0	0.995	0	0.0248	0.8644	0.005	0.1059	0	0.6373	0.0568	0.3059	0.005	0.9061	0.0889	0	0	0	0	1	0	0	1	0	0.1456	0	0.8544	0
motif1448	SLBP	10	0.005	0.2126	0.7824	0	0.005	0.4405	0.5545	0	0	0.661	0.3065	0.0325	0.0275	0.4036	0.5414	0.0275	0.0998	0.3441	0.3093	0.2467	0.0394	0.5454	0.3928	0.0225	0	0.348	0.6495	0.0025	0	0.3372	0.6122	0.0505	0	0.8946	0.1029	0.0025	0	0.0175	0.96	0.0225
motif1449	SLBP	7	0	0.0566	0.9434	0	0	0.6467	0.3533	0	0.3659	0	0	0.6341	0.0246	0	0.9754	0	0	0.8793	0.0665	0.0542	0.1207	0	0	0.8793	0	0	1	0
motif1450	SLBP	8	0	0.8125	0.0075	0.18	0	0.0025	0.02	0.9775	0	0.1125	0	0.8875	0	0.2943	0	0.7057	0	0.81	0.0125	0.1775	0	0.0225	0	0.9775	0	0.5106	0.005	0.4844	0	0.3639	0	0.6361
motif1451	SLBP	8	0.885	0	0	0.115	0.9375	0.0075	0.0175	0.0375	0.82	0	0	0.18	0.235	0	0.6675	0.0975	0.755	0.0275	0.135	0.0825	0.2025	0	0	0.7975	0.9875	0	0	0.0125	0.965	0	0	0.035
motif1452	SLBP	8	0	0.8125	0.0075	0.18	0	0.0025	0.02	0.9775	0	0.1125	0	0.8875	0	0.2943	0	0.7057	0	0.81	0.0125	0.1775	0	0.0225	0	0.9775	0	0.5106	0.005	0.4844	0	0.3639	0	0.6361
motif1453	SLBP	8	0.885	0	0	0.115	0.9375	0.0075	0.0175	0.0375	0.82	0	0	0.18	0.235	0	0.6675	0.0975	0.755	0.0275	0.135	0.0825	0.2025	0	0	0.7975	0.9875	0	0	0.0125	0.965	0	0	0.035
motif1454	SLBP	8	0.4749	0.025	0.035	0.4651	0	0	1	0	0	0.4687	0.5213	0.01	0.521	0	0.02	0.459	0.0925	0.01	0.8975	0	0	0.8575	0.14	0.0025	0.125	0	0	0.875	0	0	1	0
motif1455	SLBP	8	0.88	0	0.12	0	0.3597	0	0	0.6403	0.07	0	0.93	0	0.99	0	0.01	0	0.3435	0	0	0.6565	0.0475	0	0.95	0.0025	0.9925	0	0.0025	0.005	0.7246	0.1629	0.015	0.0975
motif1456	SLBP	8	0.1818	0	0.2056	0.6125	0	0.0175	0.9825	0	0.0025	0.7761	0.2114	0.01	0.095	0	0.0175	0.8875	0.025	0	0.975	0	0.03	0.6855	0.1338	0.1507	0.1966	0	0	0.8034	0	0	1	0
motif1457	SLBP	8	0.7951	0	0.2049	0	0.4682	0	0	0.5318	0.0625	0	0.9375	0	0.985	0	0.015	0	0.1425	0	0	0.8575	0.05	0	0.95	0	0.99	0	0.0025	0.0075	0.6175	0.2625	0.02	0.1
motif1458	SLBP	8	0.0525	0.025	0	0.9225	0.0575	0.0325	0.91	0	0.05	0.7393	0.1807	0.03	0.0325	0	0	0.9675	0.06	0	0.94	0	0.015	0.5016	0.2463	0.2372	0.3702	0	0	0.6298	0	0	1	0
motif1459	SLBP	6	0.01	0.0225	0.9125	0.055	0	0.0825	0.9175	0	0.0025	0.0125	0	0.985	0.095	0.005	0.9	0	0.8875	0.055	0.05	0.0075	0	0.0575	0.9425	0
motif1460	SLTM	8	0.6867	0	0	0.3133	0	0	0.9805	0.0195	0.1073	0	0.8317	0.061	0.4753	0.4905	0.0341	0	0.2995	0	0	0.7005	0	0.139	0.861	0	0.679	0	0	0.321	0	0.0268	0.9732	0
motif1461	SLTM	10	0	0.1798	0.8202	0	0.0841	0.3375	0.5705	0.008	0	0.2549	0.7451	0	0	0.0095	0.9905	0	0.1272	0.7277	0.0897	0.0555	0.0372	0.3841	0.5133	0.0654	0	0.0642	0.9358	0	0.0487	0.4861	0.4062	0.0591	0	0.4037	0.5963	0	0	0	0.978	0.022
motif1462	SLTM	8	0	0	0.8059	0.1941	0	0	0.6919	0.3081	0	0.0125	0.9875	0	0.005	0	0	0.995	0	0	1	0	0.1382	0.0025	0.5743	0.285	0	0	0.93	0.07	0	0.005	0.7238	0.2712
motif1463	SLTM	8	0	0	0.6916	0.3084	0	0	1	0	0.2898	0.05	0.6602	0	1	0	0	0	0.005	0.01	0.985	0	0.2532	0.05	0.6968	0	0	0.0175	0.5973	0.3852	0.0075	0	0.9925	0
motif1464	SLTM	10	0	0.7244	0.0124	0.2633	0	0.0198	0.0099	0.9703	0.0293	0.2256	0.1041	0.641	0	0.3722	0	0.6278	0	0.9114	0.0248	0.0639	0.0223	0.1824	0.0226	0.7727	0.0025	0.6783	0.0272	0.2921	0	0.137	0	0.863	0.0772	0.4953	0.005	0.4226	0.0124	0.646	0	0.3416
motif1465	SLTM	7	0.6836	0	0.0396	0.2768	0	0	0.9926	0.0074	0.0025	0	0.9975	0	0.0767	0	0	0.9233	0.151	0	0.849	0	0.672	0	0.3008	0.0272	0	0.1114	0.8886	0
motif1466	SLTM	8	0	0.0123	0.8483	0.1394	0.214	0	0.7466	0.0394	0	0.7889	0	0.2111	0.0468	0.9532	0	0	0.0074	0	0	0.9926	0	0.0702	0.9298	0	0	0.0172	0.8808	0.1019	0.2605	0.1167	0.6055	0.0172
motif1467	SLTM	7	0.6346	0	0.0099	0.3555	0	0	0.9703	0.0297	0.0644	0.047	0.8886	0	0	0	0	1	0	0	1	0	0.6481	0	0.2801	0.0718	0.0569	0.0891	0.8243	0.0297
motif1468	SLTM	8	0	0	0.97	0.03	0.2032	0	0.5708	0.226	0	0.5398	0.3463	0.1139	0.035	0.965	0	0	0	0	0	1	0	0.03	0.97	0	0	0.0543	0.8218	0.1239	0.1437	0.025	0.8313	0
motif1469	SLTM	8	0.3807	0.5943	0.025	0	0.985	0.005	0.01	0	0.671	0	0.3215	0.0075	0.07	0	0.93	0	0.7029	0.015	0.2521	0.03	0.885	0	0	0.115	0.17	0.0275	0.8025	0	0.7347	0	0.2653	0
motif1470	SLTM	8	0	0.0025	0.3922	0.6053	0	0.0175	0.915	0.0675	0.085	0	0.1986	0.7164	0	0.416	0.584	0	0.0025	0.0025	0	0.995	0	0.08	0.92	0	0.01	0.02	0.3481	0.6219	0	0	0.975	0.025
motif1471	SLTM	7	0	0.0025	0.9375	0.06	0.025	0.2888	0.6637	0.0225	0	0.9825	0.0025	0.015	0.3225	0.6775	0	0	0.035	0	0	0.965	0	0.04	0.96	0	0	0.055	0.93	0.015
motif1472	SMNDC1	8	0.0041	0	0.7223	0.2736	0.1143	0.3731	0.0286	0.484	0.0408	0.657	0.098	0.2042	0	1	0	0	0	0	0	1	0	0	1	0	0.2695	0.0572	0.6733	0	0.0123	0.0245	0.3061	0.6571
motif1473	SMNDC1	10	0.0394	0.0131	0.0033	0.9441	0.1182	0.0296	0.3759	0.4763	0.0131	0.1025	0	0.8843	0	0.1973	0	0.8027	0.0033	0.0427	0.098	0.856	0.0164	0.1265	0.0033	0.8537	0.0897	0.7263	0.0263	0.1577	0.0296	0.3355	0	0.6349	0	0.2789	0.0164	0.7047	0.0066	0.0493	0	0.9441
motif1474	SMNDC1	10	0	0.2374	0.7376	0.025	0.0025	0.2426	0.7524	0.0025	0	0.3922	0.4841	0.1238	0.0025	0.552	0.4155	0.03	0	0.3424	0.5287	0.1289	0	0.8884	0.1091	0.0025	0.005	0.3597	0.3373	0.298	0	0.0225	0.9775	0	0.015	0.5205	0.432	0.0325	0	0.2553	0.7297	0.015
motif1475	SMNDC1	10	0	0	1	0	0.0489	0.3609	0.5902	0	0.5859	0	0	0.4141	0	0	1	0	0.2508	0.1259	0.6159	0.0074	0.2557	0.1231	0.3367	0.2845	0.3144	0.0025	0.6682	0.0149	0.2052	0.005	0.745	0.0449	0.699	0.0223	0.1016	0.1771	0.0322	0	0.9678	0
motif1476	SMNDC1	8	0	1	0	0	0.4736	0.1623	0	0.3641	0	0.1492	0.8508	0	0	0.9825	0.0175	0	0.4356	0.2266	0	0.3378	0.0825	0.01	0.8125	0.095	0.06	0.8975	0.0425	0	0.0425	0.9575	0	0
motif1477	SMNDC1	10	0.705	0	0	0.295	0.4423	0	0.0121	0.5456	0.5217	0	0.0181	0.4602	0.8155	0	0.006	0.1785	0.5766	0.0454	0.1525	0.2255	0.1603	0.0151	0.0665	0.7581	0.9577	0	0	0.0423	0.8367	0.0272	0.0333	0.1028	0.7291	0	0.0212	0.2497	0.3141	0	0.0242	0.6617
motif1478	SMNDC1	8	0.2242	0	0.2157	0.5601	0.0269	0	0.6789	0.2943	0.0597	0.8597	0	0.0806	0	1	0	0	0.006	0.8107	0.1833	0	0.1314	0	0	0.8686	0	0	1	0	0.1961	0	0.6407	0.1632
motif1479	SMNDC1	8	0	1	0	0	0.3279	0	0	0.6721	0	0	1	0	0	0.5961	0.152	0.2519	0.192	0.108	0.116	0.5841	0	0	1	0	0.156	0.3284	0.3516	0.164	0.012	0.948	0.04	0
motif1480	SMNDC1	8	0.075	0.4779	0.0325	0.4146	0.125	0	0	0.875	0	0	0	1	0	0.6376	0	0.3624	0.095	0.7775	0	0.1275	0	0.985	0	0.015	0.5762	0.1108	0	0.313	0	0	1	0
motif1481	SND1	8	0.3094	0.6006	0	0.09	0	0	0.015	0.985	0.0025	0	0.9975	0	0.1789	0.2979	0.5031	0.02	0	0.7847	0	0.2153	0.98	0.005	0.0125	0.0025	0.0875	0	0.0275	0.885	0	0.6935	0.2015	0.105
motif1482	SND1	8	0.6614	0	0	0.3386	0	0.0553	0.9447	0	0.5585	0.0601	0.3814	0	0.863	0	0	0.137	0	0	1	0	0.521	0.0168	0.4622	0	0.851	0	0	0.149	0.012	0.0024	0.9856	0
motif1483	SND1	10	0	0.7697	0.1767	0.0537	0.0175	0.6046	0.1714	0.2064	0.0025	0.214	0.7685	0.015	0	0.9103	0.0292	0.0605	0.1461	0.3976	0.3321	0.1242	0	0.0374	0.6117	0.3509	0	0.9429	0.0571	0	0	0.409	0.1732	0.4178	0.0125	0.2981	0.6538	0.0355	0	0.8731	0.0789	0.048
motif1484	SND1	10	0.0464	0.0386	0	0.915	0.0116	0.7408	0.1858	0.0618	0.3585	0.0502	0.0116	0.5797	0	0.1706	0	0.8294	0.1043	0.7086	0	0.187	0.3565	0.6087	0.0348	0	0	0	0	1	0.0232	0.5394	0.2854	0.1521	0.1331	0.2961	0.0309	0.5399	0.0464	0.1751	0	0.7785
motif1485	SND1	10	0	0.0639	0.1832	0.753	0	0	0.9897	0.0103	0.0684	0.0804	0.1245	0.7268	0.2079	0.4048	0.2603	0.1271	0.089	0.0068	0	0.9042	0.1597	0.2232	0.4284	0.1886	0	0.0034	0	0.9966	0.0274	0.041	0.8632	0.0684	0.0801	0.0034	0.2975	0.619	0.0068	0.1411	0.7666	0.0855
motif1486	SND1	7	0.924	0.076	0	0	0.7682	0	0.0114	0.2204	0.0076	0.0608	0.9316	0	0.7189	0.0608	0.038	0.1823	0.8351	0	0	0.1649	0.1102	0.829	0.0228	0.038	0.8168	0	0.092	0.0912
motif1487	SND1	8	0.8762	0.0446	0.0792	0	0.8762	0	0	0.1238	0	0	1	0	0.7253	0	0.2747	0	0.7371	0	0	0.2629	0.0495	0.0074	0.9431	0	0.9059	0	0.0941	0	0.781	0	0	0.219
motif1488	SND1	8	0.8936	0.0297	0.0767	0	0.8738	0	0	0.1262	0	0	1	0	0.7334	0	0.2666	0	0.7459	0	0	0.2541	0.047	0.0198	0.9332	0	0.7753	0	0.2247	0	0.8762	0	0	0.1238
motif1489	SND1	8	0	1	0	0	0	0.025	0	0.975	0	0	1	0	0.0625	0.2145	0	0.723	0.055	0.6301	0.3149	0	0.115	0.815	0.07	0	0.4921	0.1657	0.065	0.2773	0	0.5521	0.4454	0.0025
motif1490	SND1	7	0.02	0	0	0.98	0	0	1	0	0	0	0.99	0.01	0.1	0.7325	0.0425	0.125	0.975	0.01	0.015	0	0.4415	0.0275	0.01	0.521	0.0775	0.1075	0.745	0.07
motif1491	SND1	8	0	0.955	0.0325	0.0125	0.4307	0.0796	0.0933	0.3965	0	0.0575	0.88	0.0625	0	1	0	0	0.2622	0.0525	0	0.6853	0	0	0.8208	0.1792	0	0.9725	0	0.0275	0.005	0.6983	0.0425	0.2542
motif1492	SRSF1	9	0.0079	0.0079	0.9762	0.0079	0.9573	0.0079	0.0268	0.0079	0.0079	0.0079	0.0649	0.9192	0.0079	0.0079	0.9762	0.0079	0.9517	0.0079	0.0324	0.0079	0.9564	0.0079	0.0277	0.0079	0.0079	0.0079	0.9762	0.0079	0.9632	0.0079	0.0209	0.0079	0.0079	0.0079	0.9762	0.0079
motif1493	SRSF1	8	0.8354	0.0249	0.1349	0.0048	0.0048	0.0048	0.9856	0.0048	0.8121	0.0297	0.1534	0.0048	0.0048	0.0048	0.9856	0.0048	0.0048	0.9856	0.0048	0.0048	0.9304	0.0356	0.0292	0.0048	0.0048	0.0048	0.9856	0.0048	0.0048	0.0048	0.9856	0.0048
motif1494	SRSF1	9	0.007	0.007	0.979	0.007	0.948	0.007	0.038	0.007	0.007	0.007	0.979	0.007	0.007	0.007	0.979	0.007	0.9458	0.007	0.0402	0.007	0.9282	0.007	0.0578	0.007	0.007	0.007	0.979	0.007	0.9312	0.007	0.0547	0.007	0.922	0.007	0.064	0.007
motif1495	SRSF1	10	0.9585	0.0098	0.015	0.0167	0.0082	0.0082	0.9755	0.0082	0.9486	0.0161	0.023	0.0123	0.0082	0.9755	0.0082	0.0082	0.9651	0.0101	0.0103	0.0145	0.0082	0.0082	0.9755	0.0082	0.9596	0.0097	0.0154	0.0153	0.0082	0.0082	0.9755	0.0082	0.9093	0.0194	0.0194	0.0518	0.0082	0.9743	0.0093	0.0082
motif1496	SRSF1	9	0.0074	0.0074	0.9779	0.0074	0.9549	0.0074	0.0304	0.0074	0.9443	0.0074	0.0409	0.0074	0.0074	0.0074	0.9779	0.0074	0.9487	0.0074	0.0366	0.0074	0.9444	0.0074	0.0409	0.0074	0.0074	0.0074	0.9779	0.0074	0.9525	0.0074	0.0327	0.0074	0.9533	0.0074	0.0319	0.0074
motif1497	SRSF1	7	0.0048	0.9856	0.0048	0.0048	0.0048	0.0048	0.9856	0.0048	0.0048	0.0048	0.9856	0.0048	0.9856	0.0048	0.0048	0.0048	0.9856	0.0048	0.0048	0.0048	0.0048	0.0048	0.9856	0.0048	0.9856	0.0048	0.0048	0.0048
motif1498	SRSF1	7	0.0048	0.9856	0.0048	0.0048	0.9856	0.0048	0.0048	0.0048	0.0048	0.0048	0.9856	0.0048	0.9856	0.0048	0.0048	0.0048	0.0048	0.9856	0.0048	0.0048	0.9856	0.0048	0.0048	0.0048	0.0048	0.0048	0.9856	0.0048
motif1499	SRSF1	8	0.0068	0.0068	0.9795	0.0068	0.9487	0.0068	0.0376	0.0068	0.9392	0.0068	0.0471	0.0068	0.0068	0.0068	0.9795	0.0068	0.9479	0.0068	0.0384	0.0068	0.9447	0.0068	0.0416	0.0068	0.0068	0.0068	0.9795	0.0068	0.9534	0.0068	0.0329	0.0068
motif1500	SRSF1	9	0.0073	0.0073	0.978	0.0073	0.9544	0.0073	0.031	0.0073	0.9445	0.0073	0.0408	0.0073	0.0073	0.0073	0.978	0.0073	0.9484	0.0073	0.037	0.0073	0.9442	0.0073	0.0411	0.0073	0.0073	0.0073	0.978	0.0073	0.9528	0.0073	0.0325	0.0073	0.9523	0.0073	0.033	0.0073
motif1501	SRSF1	7	0.0048	0.9856	0.0048	0.0048	0.9856	0.0048	0.0048	0.0048	0.0048	0.0048	0.9856	0.0048	0.9856	0.0048	0.0048	0.0048	0.0048	0.9856	0.0048	0.0048	0.9856	0.0048	0.0048	0.0048	0.9856	0.0048	0.0048	0.0048
motif1502	SRSF1	10	0.9466	0.0222	0.0231	0.0081	0.9493	0.0157	0.027	0.0081	0.9478	0.0181	0.0259	0.0081	0.9602	0.0096	0.0222	0.0081	0.0081	0.0081	0.9758	0.0081	0.9608	0.0094	0.0216	0.0081	0.0081	0.0081	0.9758	0.0081	0.956	0.017	0.0189	0.0081	0.9656	0.0094	0.0169	0.0081	0.0081	0.0081	0.9758	0.0081
motif1503	SRSF1	8	0.0048	0.0048	0.9856	0.0048	0.8757	0.028	0.0914	0.0048	0.0048	0.0048	0.9856	0.0048	0.0048	0.0048	0.9856	0.0048	0.9262	0.0642	0.0048	0.0048	0.0048	0.0048	0.9856	0.0048	0.0048	0.0048	0.9856	0.0048	0.7909	0.0946	0.1097	0.0048
motif1504	SRSF1	7	0.0048	0.0048	0.9856	0.0048	0.0048	0.0048	0.9856	0.0048	0.9856	0.0048	0.0048	0.0048	0.0048	0.0048	0.9856	0.0048	0.0048	0.0048	0.9856	0.0048	0.9856	0.0048	0.0048	0.0048	0.0048	0.9856	0.0048	0.0048
motif1505	SRSF1	7	0.0048	0.0048	0.9856	0.0048	0.0048	0.0048	0.9856	0.0048	0.9856	0.0048	0.0048	0.0048	0.0048	0.0048	0.9856	0.0048	0.0048	0.0048	0.9856	0.0048	0.9856	0.0048	0.0048	0.0048	0.0048	0.0048	0.9856	0.0048
motif1506	SRSF1	7	0.9856	0.0048	0.0048	0.0048	0.0048	0.0048	0.9856	0.0048	0.0048	0.0048	0.9856	0.0048	0.9856	0.0048	0.0048	0.0048	0.0048	0.0048	0.9856	0.0048	0.0048	0.0048	0.9856	0.0048	0.9856	0.0048	0.0048	0.0048
motif1507	SRSF1	7	0.0048	0.9856	0.0048	0.0048	0.9856	0.0048	0.0048	0.0048	0.0048	0.0048	0.9856	0.0048	0.9856	0.0048	0.0048	0.0048	0.0048	0.0048	0.9856	0.0048	0.0048	0.0048	0.9856	0.0048	0.0048	0.0048	0.0048	0.9856
motif1508	SRSF1	7	0.0048	0.9856	0.0048	0.0048	0.0048	0.0048	0.9856	0.0048	0.0048	0.9856	0.0048	0.0048	0.6758	0.1542	0.1653	0.0048	0.0048	0.0048	0.9856	0.0048	0.0048	0.0048	0.9856	0.0048	0.0048	0.0048	0.9856	0.0048
motif1509	SRSF1	7	0.0048	0.0048	0.9856	0.0048	0.5835	0.2126	0.1991	0.0048	0.0048	0.9856	0.0048	0.0048	0.0048	0.9856	0.0048	0.0048	0.0048	0.9856	0.0048	0.0048	0.0048	0.0048	0.9856	0.0048	0.0048	0.0048	0.9856	0.0048
motif1510	SRSF1	9	0.9412	0.0067	0.0455	0.0067	0.9478	0.0067	0.0388	0.0067	0.9387	0.0067	0.048	0.0067	0.0067	0.0067	0.9799	0.0067	0.9511	0.0067	0.0356	0.0067	0.952	0.0067	0.0347	0.0067	0.0067	0.0067	0.9799	0.0067	0.9539	0.0067	0.0327	0.0067	0.9528	0.0067	0.0338	0.0067
motif1511	SRSF1	7	0.0048	0.9856	0.0048	0.0048	0.9856	0.0048	0.0048	0.0048	0.0048	0.9856	0.0048	0.0048	0.9856	0.0048	0.0048	0.0048	0.0048	0.9856	0.0048	0.0048	0.0048	0.0048	0.9856	0.0048	0.9856	0.0048	0.0048	0.0048
motif1512	SRSF1	7	0.0048	0.9856	0.0048	0.0048	0.9856	0.0048	0.0048	0.0048	0.0048	0.0048	0.9856	0.0048	0.9856	0.0048	0.0048	0.0048	0.0048	0.9856	0.0048	0.0048	0.9856	0.0048	0.0048	0.0048	0.9856	0.0048	0.0048	0.0048
motif1513	SRSF1	8	0.0048	0.0048	0.9856	0.0048	0.0048	0.0048	0.9856	0.0048	0.912	0.0048	0.0784	0.0048	0.8939	0.0048	0.0965	0.0048	0.0048	0.0048	0.9856	0.0048	0.8847	0.0048	0.1057	0.0048	0.8539	0.0048	0.1365	0.0048	0.0048	0.9856	0.0048	0.0048
motif1514	SRSF1	9	0.0078	0.0078	0.0403	0.944	0.0078	0.0078	0.9765	0.0078	0.9456	0.0078	0.0387	0.0078	0.0078	0.0078	0.0356	0.9488	0.0078	0.0078	0.9765	0.0078	0.0078	0.0078	0.9765	0.0078	0.9538	0.0078	0.0305	0.0078	0.0078	0.0078	0.9765	0.0078	0.9512	0.0078	0.0331	0.0078
motif1515	SRSF1	7	0.0048	0.9856	0.0048	0.0048	0.0048	0.0048	0.9856	0.0048	0.0048	0.9856	0.0048	0.0048	0.6936	0.1466	0.155	0.0048	0.0048	0.0048	0.9856	0.0048	0.0048	0.0048	0.9856	0.0048	0.0048	0.9856	0.0048	0.0048
motif1516	SRSF1	10	0.0084	0.0097	0.9734	0.0084	0.9579	0.0102	0.0155	0.0164	0.0084	0.0085	0.9747	0.0084	0.0084	0.0091	0.9741	0.0084	0.937	0.0315	0.0187	0.0128	0.9572	0.0097	0.0177	0.0154	0.0084	0.0087	0.9744	0.0084	0.0084	0.0109	0.9723	0.0084	0.0281	0.0115	0.0228	0.9376	0.0084	0.0088	0.9743	0.0084
motif1517	SRSF1	9	0.0079	0.0079	0.9762	0.0079	0.9411	0.0079	0.043	0.0079	0.9464	0.0079	0.0377	0.0079	0.9531	0.0079	0.031	0.0079	0.0079	0.0079	0.9762	0.0079	0.0079	0.0079	0.9762	0.0079	0.9589	0.0079	0.0253	0.0079	0.0079	0.0079	0.9762	0.0079	0.9526	0.0079	0.0316	0.0079
motif1518	SRSF1	7	0.0048	0.9856	0.0048	0.0048	0.0048	0.0048	0.0048	0.9856	0.0048	0.0048	0.9856	0.0048	0.9856	0.0048	0.0048	0.0048	0.0048	0.0048	0.9856	0.0048	0.0048	0.0048	0.0048	0.9856	0.0048	0.0048	0.0048	0.9856
motif1519	SRSF1	7	0.0048	0.0048	0.9856	0.0048	0.9856	0.0048	0.0048	0.0048	0.9856	0.0048	0.0048	0.0048	0.0048	0.0048	0.9856	0.0048	0.0048	0.0048	0.9856	0.0048	0.9856	0.0048	0.0048	0.0048	0.0048	0.0048	0.9856	0.0048
motif1520	SRSF1	8	0.8354	0.0249	0.1349	0.0048	0.0048	0.0048	0.9856	0.0048	0.8121	0.0297	0.1534	0.0048	0.0048	0.0048	0.9856	0.0048	0.0048	0.9856	0.0048	0.0048	0.9304	0.0356	0.0292	0.0048	0.0048	0.0048	0.9856	0.0048	0.0048	0.0048	0.9856	0.0048
motif1521	SRSF1	8	0.0048	0.0048	0.9856	0.0048	0.0048	0.0048	0.9856	0.0048	0.9048	0.0048	0.0856	0.0048	0.867	0.0048	0.1234	0.0048	0.0048	0.0048	0.9856	0.0048	0.8805	0.0048	0.1099	0.0048	0.885	0.0048	0.1054	0.0048	0.0048	0.0048	0.9856	0.0048
motif1522	SRSF1	7	0.9856	0.0048	0.0048	0.0048	0.9856	0.0048	0.0048	0.0048	0.0048	0.0048	0.9856	0.0048	0.9856	0.0048	0.0048	0.0048	0.0048	0.0048	0.9856	0.0048	0.0048	0.0048	0.9856	0.0048	0.9856	0.0048	0.0048	0.0048
motif1523	SRSF1	9	0.0074	0.0074	0.9779	0.0074	0.9534	0.0074	0.0319	0.0074	0.944	0.0074	0.0412	0.0074	0.0074	0.0074	0.9779	0.0074	0.9502	0.0074	0.0351	0.0074	0.9425	0.0074	0.0428	0.0074	0.0074	0.0074	0.9779	0.0074	0.9531	0.0074	0.0322	0.0074	0.9542	0.0074	0.0311	0.0074
motif1524	SRSF1	9	0.007	0.007	0.9789	0.007	0.9482	0.007	0.0378	0.007	0.007	0.007	0.9789	0.007	0.007	0.007	0.9789	0.007	0.946	0.007	0.04	0.007	0.9283	0.007	0.0577	0.007	0.007	0.007	0.9789	0.007	0.9318	0.007	0.0542	0.007	0.9219	0.007	0.0641	0.007
motif1525	SRSF1	7	0.0048	0.9856	0.0048	0.0048	0.9856	0.0048	0.0048	0.0048	0.0048	0.9856	0.0048	0.0048	0.9856	0.0048	0.0048	0.0048	0.0048	0.9856	0.0048	0.0048	0.0048	0.0048	0.9856	0.0048	0.9856	0.0048	0.0048	0.0048
motif1526	SRSF1	7	0.0001	0.0001	0.0001	0.9996	0.0001	0.0001	0.9996	0.0001	0.2499	0.0001	0.7499	0.0001	0.7499	0.0001	0.0001	0.2499	0.0001	0.0001	0.9996	0.0001	0.1666	0.3888	0.4445	0.0001	0.1666	0.6666	0.0001	0.1666
motif1527	SRSF1	8	0.0048	0.0048	0.124	0.8663	0.0048	0.0048	0.9856	0.0048	0.8742	0.0048	0.1162	0.0048	0.9043	0.0048	0.0861	0.0048	0.0048	0.0048	0.9856	0.0048	0.0048	0.0048	0.9856	0.0048	0.8937	0.0048	0.0966	0.0048	0.0048	0.9856	0.0048	0.0048
motif1528	SRSF1	6	0.0165	0.0165	0.9505	0.0165	0.1318	0.0047	0.8588	0.0047	0.9453	0.0047	0.0047	0.0453	0.0047	0.052	0.8815	0.0618	0.0047	0.0047	0.9858	0.0047	0.8815	0.0047	0.1091	0.0047
motif1529	SRSF1	6	0.0048	0.0048	0.9855	0.0048	0.0931	0.0048	0.8973	0.0048	0.9855	0.0048	0.0048	0.0048	0.0048	0.0533	0.8817	0.0602	0.0048	0.0048	0.9855	0.0048	0.8817	0.0048	0.1086	0.0048
motif1530	SRSF1	6	0.0164	0.0164	0.9507	0.0164	0.0046	0.0046	0.9861	0.0046	0.9861	0.0046	0.0046	0.0046	0.0046	0.0986	0.8432	0.0536	0.0046	0.0046	0.9861	0.0046	0.7953	0.0046	0.1955	0.0046
motif1531	SRSF1	6	0.9488	0.0171	0.0171	0.0171	0.0051	0.0051	0.9848	0.0051	0.0051	0.0051	0.9848	0.0051	0.9848	0.0051	0.0051	0.0051	0.0288	0.8151	0.0828	0.0732	0.7535	0.1656	0.0405	0.0405
motif1532	SRSF1	7	0.042	0.042	0.8741	0.042	0.016	0.016	0.952	0.016	0.8414	0.0043	0.15	0.0043	0.0507	0.0043	0.9407	0.0043	0.0398	0.0396	0.9163	0.0043	0.9162	0.0514	0.0162	0.0162	0.1005	0.1106	0.7603	0.0285
motif1533	SRSF1	8	0.5538	0.025	0.3712	0.05	0.005	0.025	0.965	0.005	0.92	0.005	0.05	0.025	0.9	0.025	0.05	0.025	0.025	0.025	0.925	0.025	0.599	0.005	0.391	0.005	0.6287	0.005	0.3613	0.005	0.005	0.94	0.005	0.05
motif1534	SRSF1	7	0.9118	0.0294	0.0294	0.0294	0.005	0.985	0.005	0.005	0.005	0.005	0.985	0.005	0.005	0.9606	0.0294	0.005	0.005	0.005	0.9312	0.0588	0.0588	0.9312	0.005	0.005	0.5013	0.0294	0.4104	0.0588
motif1535	SRSF1	8	0.0245	0.005	0.9535	0.0169	0.9579	0.0321	0.005	0.005	0.0619	0.8949	0.0383	0.005	0.6472	0.0068	0.2835	0.0625	0.2506	0.005	0.7279	0.0166	0.9512	0.0182	0.0257	0.005	0.2085	0.058	0.7285	0.005	0.005	0.9678	0.005	0.0222
motif1536	SRSF1	8	0.0003	0.0003	0.9712	0.0283	0.9993	0.0003	0.0003	0.0003	0.0508	0.8745	0.0744	0.0003	0.6647	0.0003	0.224	0.111	0.1983	0.0003	0.7632	0.0382	0.9625	0.037	0.0003	0.0003	0.1898	0.0492	0.7607	0.0003	0.0003	0.9993	0.0003	0.0003
motif1537	SRSF1	6	0.0002	0.946	0.0358	0.018	0.0537	0.1963	0.7142	0.0358	0.125	0.7142	0.1428	0.018	0.125	0.1428	0.6785	0.0537	0.0537	0.125	0.7855	0.0358	0.125	0.1607	0.6785	0.0358
motif1538	SRSF1	7	0.0002	0.9995	0.0002	0.0002	0.0346	0.8273	0.1207	0.0174	0.1723	0.7068	0.1035	0.0174	0.1896	0.6896	0.0863	0.0346	0.069	0.0863	0.7412	0.1035	0.069	0.4612	0.4523	0.0174	0.7412	0.069	0.1207	0.069
motif1539	SRSF1	7	0.0194	0.8458	0.1346	0.0002	0.6154	0.0002	0.3074	0.077	0.0002	0.1922	0.8074	0.0002	0.8458	0.1154	0.0002	0.0386	0.0002	0.2114	0.7882	0.0002	0.0002	0.0002	0.961	0.0386	0.7306	0.0002	0.1538	0.1154
motif1540	SRSF1	7	0.7496	0.0419	0.125	0.0835	0.0835	0.9157	0.0004	0.0004	0.0004	0.0419	0.9572	0.0004	0.0004	0.8742	0.125	0.0004	0.125	0.0004	0.8326	0.0419	0.125	0.8742	0.0004	0.0004	0.7496	0.125	0.0835	0.0419
motif1541	SRSF1	7	0.0003	0.0296	0.9698	0.0003	0.9111	0.0003	0.059	0.0296	0.8524	0.0296	0.0296	0.0883	0.0296	0.0296	0.9111	0.0296	0.5295	0.0003	0.4699	0.0003	0.9404	0.0003	0.059	0.0003	0.0003	0.9404	0.0003	0.059
motif1542	SRSF1	7	0.0503	0.4532	0.496	0.0005	0.1001	0.6997	0.1499	0.0503	0.0503	0.1499	0.6997	0.1001	0.0503	0.6997	0.1499	0.1001	0.0503	0.1001	0.7993	0.0503	0.0503	0.1499	0.7993	0.0005	0.0503	0.1001	0.7993	0.0503
motif1543	SRSF1	6	0.0165	0.0165	0.9505	0.0165	0.1318	0.0047	0.8588	0.0047	0.9453	0.0047	0.0047	0.0453	0.0047	0.052	0.8815	0.0618	0.0047	0.0047	0.9858	0.0047	0.8815	0.0047	0.1091	0.0047
motif1544	SRSF1	6	0.0048	0.0048	0.9855	0.0048	0.0931	0.0048	0.8973	0.0048	0.9855	0.0048	0.0048	0.0048	0.0048	0.0533	0.8817	0.0602	0.0048	0.0048	0.9855	0.0048	0.8817	0.0048	0.1086	0.0048
motif1545	SRSF1	7	0.0164	0.0164	0.9507	0.0164	0.0046	0.0046	0.9861	0.0046	0.9861	0.0046	0.0046	0.0046	0.0046	0.0986	0.8432	0.0536	0.0046	0.0046	0.9861	0.0046	0.5782	0.0046	0.4126	0.0046	0.1805	0.0953	0.684	0.0403
motif1546	SRSF1	6	0.0161	0.0161	0.9517	0.0161	0.0043	0.0043	0.987	0.0043	0.987	0.0043	0.0043	0.0043	0.0043	0.0965	0.8445	0.0546	0.0043	0.0043	0.987	0.0043	0.7956	0.0043	0.1958	0.0043
motif1547	SRSF1	6	0.9488	0.0171	0.0171	0.0171	0.0051	0.0051	0.9848	0.0051	0.0051	0.0051	0.9848	0.0051	0.9848	0.0051	0.0051	0.0051	0.0288	0.8151	0.0828	0.0732	0.7535	0.1656	0.0405	0.0405
motif1548	SRSF1	7	0.042	0.042	0.8741	0.042	0.016	0.016	0.952	0.016	0.8414	0.0043	0.15	0.0043	0.0507	0.0043	0.9407	0.0043	0.0398	0.0396	0.9163	0.0043	0.9162	0.0514	0.0162	0.0162	0.1005	0.1106	0.7603	0.0285
motif1549	SRSF1	8	0.5538	0.025	0.3712	0.05	0	0.025	0.975	0	0.925	0	0.05	0.025	0.9	0.025	0.05	0.025	0.025	0.025	0.925	0.025	0.609	0	0.391	0	0.6387	0	0.3613	0	0	0.95	0	0.05
motif1550	SRSF1	7	0.9118	0.0294	0.0294	0.0294	0	1	0	0	0	0	1	0	0	0.9706	0.0294	0	0	0	0.9412	0.0588	0.0588	0.9412	0	0	0.5013	0.0294	0.4104	0.0588
motif1551	SRSF1	9	0.2279	0	0.5376	0.2345	0.0246	0	0.9585	0.0169	0.9679	0.0321	0	0	0.062	0.8996	0.0384	0	0.6521	0	0.2852	0.0627	0.2513	0	0.7321	0.0166	0.9561	0.0182	0.0257	0	0.2105	0.0582	0.7313	0	0	0.9778	0	0.0222
motif1552	SRSF1	6	0.0165	0.0165	0.9505	0.0165	0.1318	0.0047	0.8588	0.0047	0.9453	0.0047	0.0047	0.0453	0.0047	0.052	0.8815	0.0618	0.0047	0.0047	0.9858	0.0047	0.8815	0.0047	0.1091	0.0047
motif1553	SRSF1	6	0.0048	0.0048	0.9855	0.0048	0.0931	0.0048	0.8973	0.0048	0.9855	0.0048	0.0048	0.0048	0.0048	0.0533	0.8817	0.0602	0.0048	0.0048	0.9855	0.0048	0.8817	0.0048	0.1086	0.0048
motif1554	SRSF1	7	0.0164	0.0164	0.9507	0.0164	0.0046	0.0046	0.9861	0.0046	0.9861	0.0046	0.0046	0.0046	0.0046	0.0986	0.8432	0.0536	0.0046	0.0046	0.9861	0.0046	0.5782	0.0046	0.4126	0.0046	0.1805	0.0953	0.684	0.0403
motif1555	SRSF1	6	0.0161	0.0161	0.9517	0.0161	0.0043	0.0043	0.987	0.0043	0.987	0.0043	0.0043	0.0043	0.0043	0.0965	0.8445	0.0546	0.0043	0.0043	0.987	0.0043	0.7956	0.0043	0.1958	0.0043
motif1556	SRSF1	6	0.9488	0.0171	0.0171	0.0171	0.0051	0.0051	0.9848	0.0051	0.0051	0.0051	0.9848	0.0051	0.9848	0.0051	0.0051	0.0051	0.0288	0.8151	0.0828	0.0732	0.7535	0.1656	0.0405	0.0405
motif1557	SRSF1	7	0.042	0.042	0.8741	0.042	0.016	0.016	0.952	0.016	0.8414	0.0043	0.15	0.0043	0.0507	0.0043	0.9407	0.0043	0.0398	0.0396	0.9163	0.0043	0.9162	0.0514	0.0162	0.0162	0.1005	0.1106	0.7603	0.0285
motif1558	SRSF1	8	0.055	0.7406	0.2044	0	0.5633	0	0	0.4367	0	0	1	0	0.155	0.845	0	0	0.8825	0	0	0.1175	0	0	1	0	0.0075	0.4307	0.3358	0.226	0.8225	0	0.075	0.1025
motif1559	SRSF1	10	0.0441	0.033	0.9229	0	0.8993	0.0245	0.0046	0.0715	0.5533	0.0078	0.3329	0.106	0.0174	0.0035	0.9791	0	0.9633	0.0035	0.0321	0.0012	0.2879	0.0109	0.4697	0.2315	0.1065	0.0058	0.8769	0.0108	0.8954	0.0483	0.0375	0.0188	0.6272	0.022	0.1991	0.1517	0.0788	0.0127	0.9062	0.0023
motif1560	SRSF1	8	0	0.03	0.97	0	0	0.7484	0.2516	0	0.1674	0.2182	0.3171	0.2974	0	0.035	0.965	0	0	0.98	0.02	0	0.0025	0.2399	0.0775	0.6801	0	0	1	0	0	0.6361	0.3639	0
motif1561	SRSF1	8	0	0.039	0.961	0	0	0.0195	0.9805	0	0.5704	0.2989	0.1307	0	0.0146	0.7138	0.1702	0.1013	0.1238	0.8323	0.0439	0	0.2248	0	0.0317	0.7435	0	0.1339	0.8661	0	0.0122	0	0.9878	0
motif1562	SRSF1	10	0.7108	0	0	0.2892	0.2655	0	0.7345	0	0.8143	0.0097	0.1728	0.0032	0.8575	0	0	0.1425	0.932	0	0.0453	0.0227	0.1133	0.3589	0.2889	0.2388	0.6432	0	0.0453	0.3114	0.4877	0	0.4379	0.0745	0.7537	0.0583	0.1492	0.0389	0.9838	0	0	0.0162
motif1563	SRSF1	9	0.7508	0.1636	0.0487	0.0368	0.1681	0.0693	0.7626	0	0	0	1	0	0	0	0	1	0.3012	0.0503	0.6335	0.015	0.736	0.0481	0.0917	0.1242	0.005	0.0125	0.9825	0	0.1548	0.0605	0.1199	0.6648	0.1108	0.0736	0.6591	0.1565
motif1564	SRSF1	7	0.0771	0.0852	0.8215	0.0162	0	0	1	0	0	0	0	1	0.4299	0	0.5336	0.0365	0.8661	0.0041	0.0203	0.1095	0	0	1	0	0.1298	0.0892	0.0243	0.7566
motif1565	SRSF1	8	0	0	0	1	0	0	1	0	0	0	1	0	0.8464	0	0	0.1536	0.1615	0.1497	0.614	0.0748	0.4978	0.4077	0.0906	0.0039	0.5628	0.0945	0	0.3427	0.0867	0.0118	0.9015	0
motif1566	SRSF1	8	0.6846	0.1234	0.1921	0	0.075	0.0625	0.825	0.0375	0	0	1	0	0	0	0	1	0.3512	0	0.6463	0.0025	0.9125	0.0075	0.0225	0.0575	0.025	0.015	0.96	0	0.065	0.05	0.2377	0.6473
motif1567	SRSF1	8	0	0.03	0.9225	0.0475	0	0.035	0.965	0	0.398	0.1759	0.2373	0.1889	0.0425	0.4495	0.473	0.035	0	0.8041	0.1934	0.0025	0	0.025	0.0625	0.9125	0	0.035	0.965	0	0	0	1	0
motif1568	SRSF1	8	0.5664	0.0889	0.0225	0.3221	0.045	0.0375	0.9175	0	0	0	1	0	0	0	0	1	0.3594	0	0.6181	0.0225	0.9425	0	0.015	0.0425	0	0.0075	0.9925	0	0.229	0.0575	0.05	0.6635
motif1569	SRSF1	8	0.5664	0.0889	0.0225	0.3221	0.045	0.0375	0.9175	0	0	0	1	0	0	0	0	1	0.3594	0	0.6181	0.0225	0.9425	0	0.015	0.0425	0	0.0075	0.9925	0	0.229	0.0575	0.05	0.6635
motif1570	SRSF1	9	0.0293	0.04	0.9279	0.0028	0.8894	0.0149	0.0571	0.0387	0.0296	0.0048	0.9627	0.0028	0.0294	0.0357	0.932	0.0028	0.872	0.0575	0.0028	0.0677	0.0363	0.0052	0.9556	0.0028	0.027	0.0342	0.936	0.0028	0.8888	0.022	0.0503	0.0388	0.0358	0.0194	0.942	0.0028
motif1571	SRSF1	7	0.0012	0.9964	0.0012	0.0012	0.9964	0.0012	0.0012	0.0012	0.0012	0.0012	0.9964	0.0012	0.9964	0.0012	0.0012	0.0012	0.0012	0.9964	0.0012	0.0012	0.9964	0.0012	0.0012	0.0012	0.9964	0.0012	0.0012	0.0012
motif1572	SRSF1	8	0.0002	0.0002	0.9995	0.0002	0.9995	0.0002	0.0002	0.0002	0.4128	0.0038	0.459	0.1244	0.0002	0.0002	0.9995	0.0002	0.9995	0.0002	0.0002	0.0002	0.4203	0.0043	0.4736	0.1018	0.0002	0.0002	0.9995	0.0002	0.9995	0.0002	0.0002	0.0002
motif1573	SRSF1	9	0.0239	0.0284	0.9456	0.0022	0.8271	0.0386	0.1208	0.0135	0.7748	0.004	0.2023	0.0188	0.0022	0.0146	0.9811	0.0022	0.7655	0.1001	0.1212	0.0132	0.8364	0.0056	0.1341	0.0238	0.0022	0.0223	0.9734	0.0022	0.9334	0.0075	0.0384	0.0207	0.0022	0.0225	0.9732	0.0022
motif1574	SRSF1	7	0.0012	0.0012	0.9964	0.0012	0.9964	0.0012	0.0012	0.0012	0.0012	0.0012	0.9964	0.0012	0.0012	0.0012	0.9964	0.0012	0.0012	0.0012	0.9964	0.0012	0.9964	0.0012	0.0012	0.0012	0.0012	0.0012	0.9964	0.0012
motif1575	SRSF1	8	0.2119	0	0.7881	0	1	0	0	0	0.6057	0	0.3716	0.0227	0.0243	0	0.9757	0	1	0	0	0	0.9487	0.0053	0.031	0.015	0.4317	0.0007	0.5676	0	0.9993	0	0	0.0007
motif1576	SRSF1	10	0.309	0.0054	0	0.6856	0	0	1	0	0.2145	0.1324	0.5824	0.0707	0.6549	0.0042	0	0.3409	0	0.1793	0.8207	0	0.0072	0.5987	0.3942	0	0.0054	0.0036	0	0.991	0	0	1	0	0.2034	0.1211	0.6616	0.0139	0.5037	0.0828	0.003	0.4105
motif1577	SRSF1	8	0.0144	0.9681	0.0006	0.0169	0.0081	0	0	0.9919	0.1852	0	0.8148	0	0.0225	0.6512	0.325	0.0013	0.9969	0	0.0006	0.0025	0.0144	0	0.9856	0	0.4365	0.1578	0.397	0.0088	1	0	0	0
motif1578	SRSF1	10	0.0131	0	0	0.9869	0.4241	0	0.0031	0.5728	0.0181	0.0156	0	0.9663	0.3039	0.0056	0.1352	0.5553	0.4566	0.0019	0.0776	0.464	0.0163	0.0056	0.0106	0.9675	0.5885	0.0069	0.0025	0.4022	0.0106	0.0025	0.015	0.9719	0.015	0.0013	0	0.9838	0.6085	0.0112	0	0.3802
motif1579	SRSF1	8	0.7519	0.0244	0.2237	0	1	0	0	0	0	0	1	0	0.0013	0	0.9988	0	0.9912	0	0	0.0088	0.7934	0.0244	0.1822	0	0.2903	0.1343	0.5623	0.0131	0.9569	0.005	0.0144	0.0238
motif1580	SRSF1	8	0.7519	0.0244	0.2237	0	1	0	0	0	0	0	1	0	0.0013	0	0.9988	0	0.9912	0	0	0.0088	0.7934	0.0244	0.1822	0	0.2903	0.1343	0.5623	0.0131	0.9569	0.005	0.0144	0.0238
motif1581	SRSF7	9	0.0074	0.0074	0.9779	0.0074	0.9534	0.0074	0.0319	0.0074	0.9441	0.0074	0.0412	0.0074	0.0074	0.0074	0.9779	0.0074	0.9502	0.0074	0.0351	0.0074	0.9425	0.0074	0.0428	0.0074	0.0074	0.0074	0.9779	0.0074	0.9531	0.0074	0.0322	0.0074	0.9543	0.0074	0.031	0.0074
motif1582	SRSF7	9	0.0082	0.0082	0.9754	0.0082	0.9448	0.0147	0.0276	0.0129	0.0082	0.9716	0.0121	0.0082	0.0082	0.0082	0.9754	0.0082	0.9072	0.0453	0.0293	0.0181	0.0082	0.9707	0.0129	0.0082	0.0082	0.0082	0.9754	0.0082	0.9508	0.0142	0.0177	0.0173	0.0082	0.0082	0.9754	0.0082
motif1583	SRSF7	7	0.0048	0.0048	0.0048	0.9856	0.0048	0.0048	0.9856	0.0048	0.0048	0.0048	0.9856	0.0048	0.9856	0.0048	0.0048	0.0048	0.0048	0.9856	0.0048	0.0048	0.9856	0.0048	0.0048	0.0048	0.9856	0.0048	0.0048	0.0048
motif1584	SRSF7	9	0.0074	0.0074	0.9779	0.0074	0.954	0.0074	0.0312	0.0074	0.9435	0.0074	0.0418	0.0074	0.0074	0.0074	0.9779	0.0074	0.9505	0.0074	0.0348	0.0074	0.9433	0.0074	0.042	0.0074	0.0074	0.0074	0.9779	0.0074	0.9525	0.0074	0.0327	0.0074	0.9546	0.0074	0.0307	0.0074
motif1585	SRSF7	10	0.9478	0.0214	0.0227	0.0081	0.9538	0.0165	0.0216	0.0081	0.964	0.0104	0.0175	0.0081	0.0081	0.0081	0.9756	0.0081	0.0081	0.0081	0.9756	0.0081	0.9523	0.0196	0.02	0.0081	0.0081	0.9756	0.0081	0.0081	0.9682	0.0141	0.0095	0.0081	0.9479	0.0193	0.0247	0.0081	0.9597	0.0132	0.019	0.0081
motif1586	SRSF7	8	0.0048	0.9856	0.0048	0.0048	0.0048	0.0048	0.0369	0.9535	0.0048	0.9856	0.0048	0.0048	0.0048	0.0048	0.0284	0.962	0.0048	0.0048	0.2269	0.7635	0.0048	0.9856	0.0048	0.0048	0.9484	0.0048	0.042	0.0048	0.0048	0.9856	0.0048	0.0048
motif1587	SRSF7	6	0.8854	0.0382	0.0382	0.0382	0.0043	0.9872	0.0043	0.0043	0.0043	0.0043	0.9872	0.0043	0.9872	0.0043	0.0043	0.0043	0.0043	0.9872	0.0043	0.0043	0.0763	0.0286	0.8665	0.0286
motif1588	SRSF7	9	0.8451	0.1022	0.0153	0.0374	0.0501	0.0148	0.8956	0.0396	0.9216	0.0684	0.005	0.005	0.005	0.9674	0.005	0.0226	0.1535	0.021	0.3577	0.4678	0.955	0.021	0.005	0.019	0.005	0.838	0.0735	0.0835	0.1952	0.005	0.7948	0.005	0.7242	0.1089	0.0087	0.1583
motif1589	SRSF7	8	0.709	0.1782	0.0053	0.1074	0.1967	0.7766	0.0053	0.0213	0.0053	0.0053	0.968	0.0213	0.984	0.0053	0.0053	0.0053	0.0213	0.0053	0.8226	0.1507	0.8423	0.0053	0.0053	0.1471	0.0053	0.0213	0.9012	0.0722	0.8547	0.1187	0.0053	0.0213
motif1590	SRSF7	9	0.6123	0.2632	0.0003	0.1242	0.1984	0.7731	0.0003	0.0282	0.0003	0.0003	0.9713	0.0282	0.9992	0.0003	0.0003	0.0003	0.0282	0.0003	0.8102	0.1613	0.8314	0.0003	0.0003	0.168	0.0003	0.0282	0.8806	0.0909	0.7899	0.1816	0.0003	0.0282	0.2621	0.5265	0.0003	0.2111
motif1591	SRSF7	9	0.0082	0.0082	0.9754	0.0082	0.0082	0.0082	0.9754	0.0082	0.948	0.0152	0.0254	0.0115	0.0082	0.9726	0.011	0.0082	0.0082	0.0082	0.9754	0.0082	0.9173	0.0426	0.0258	0.0142	0.0082	0.9726	0.011	0.0082	0.0082	0.0082	0.9754	0.0082	0.9345	0.0198	0.0263	0.0193
motif1592	SRSF7	6	0.8854	0.0382	0.0382	0.0382	0.0043	0.9872	0.0043	0.0043	0.0043	0.0043	0.9872	0.0043	0.9872	0.0043	0.0043	0.0043	0.0043	0.9872	0.0043	0.0043	0.0763	0.0286	0.8665	0.0286
motif1593	SRSF7	9	0.8466	0.1013	0.0152	0.037	0.0496	0.0147	0.8962	0.0395	0.9326	0.0674	0	0	0	0.9808	0	0.0192	0.1638	0.0208	0.3577	0.4577	0.9605	0.0208	0	0.0187	0	0.8377	0.072	0.0903	0.1913	0	0.8087	0	0.7238	0.1074	0	0.1688
motif1594	SRSF7	8	0.0213	0.0001	0.1188	0.8598	0.0716	0.9069	0.0213	0.0001	0.1468	0.0001	0.0001	0.853	0.1503	0.8283	0.0001	0.0213	0.0001	0.0001	0.0001	0.9997	0.0213	0.9785	0.0001	0.0001	0.0213	0.0001	0.781	0.1976	0.1075	0.0001	0.1785	0.714
motif1595	SRSF7	6	0.8854	0.0382	0.0382	0.0382	0.0043	0.9872	0.0043	0.0043	0.0043	0.0043	0.9872	0.0043	0.9872	0.0043	0.0043	0.0043	0.0043	0.9872	0.0043	0.0043	0.0763	0.0286	0.8665	0.0286
motif1596	SRSF7	10	0.0636	0.1009	0.1945	0.641	0.0724	0	0.9276	0	0.0522	0	0.005	0.9428	0.051	0.0297	0.9194	0	0.1878	0.0025	0.0405	0.7692	0.0386	0.086	0.7814	0.094	0.0268	0.2191	0.1433	0.6107	0.1897	0.1723	0.6162	0.0218	0.0025	0.0667	0.023	0.9078	0.0075	0.0025	0.985	0.005
motif1597	SRSF7	8	0.0625	0	0.9275	0.01	0.99	0	0	0.01	0.5443	0.02	0.3582	0.0775	0.03	0	0.97	0	0.98	0	0.015	0.005	0.356	0.0075	0.3657	0.2708	0.1175	0	0.8825	0	1	0	0	0
motif1598	SRSF7	8	0.483	0.03	0.025	0.462	0	0.1665	0.8335	0	0.0025	0.0675	0.93	0	0.6946	0	0.01	0.2954	0	0	1	0	0.3769	0.005	0.6181	0	0.985	0	0	0.015	0	0.065	0.935	0
motif1599	SRSF7	10	0.0891	0.6185	0.05	0.2423	0.2049	0	0.0224	0.7727	0.2303	0	0	0.7697	0.0025	0.729	0.0348	0.2336	0.4984	0	0.0583	0.4433	0.2474	0.2412	0.0025	0.5089	0.0199	0.8324	0	0.1477	0.1636	0.0007	0.0131	0.8226	0.1926	0.005	0	0.8025	0.0174	0.7214	0	0.2612
motif1600	SRSF7	8	0.1625	0.0025	0	0.835	0.1075	0.0025	0	0.89	0.0075	0.1025	0.075	0.815	0.6725	0.0275	0	0.3	0.055	0.0075	0	0.9375	0.1575	0.75	0	0.0925	0.05	0.09	0	0.86	0.2175	0.02	0	0.7625
motif1601	SRSF7	7	0.8109	0.0721	0.0498	0.0672	0.005	0	0.995	0	0	0	1	0	0.0124	0	0	0.9876	0.3798	0	0.6152	0.005	0.6685	0.0075	0.324	0	0.0398	0.0821	0.8781	0
motif1602	SRSF7	7	0	1	0	0	0.8914	0	0.008	0.1006	0.1971	0.1328	0.2173	0.4528	0	1	0	0	0.2092	0	0.0925	0.6982	0.2253	0	0	0.7747	0	1	0	0
motif1603	SRSF7	7	0	1	0	0	0.8981	0	0	0.1019	0.1875	0.0978	0.4539	0.2608	0	1	0	0	0.1793	0	0.106	0.7147	0.2201	0	0	0.7799	0	1	0	0
motif1604	SRSF7	7	0	1	0	0	0.8981	0	0	0.1019	0.1875	0.0978	0.4539	0.2608	0	1	0	0	0.1793	0	0.106	0.7147	0.2201	0	0	0.7799	0	1	0	0
motif1605	SRSF9	7	0.0048	0.9856	0.0048	0.0048	0.0048	0.0048	0.0048	0.9856	0.0048	0.0048	0.9856	0.0048	0.0048	0.0048	0.9856	0.0048	0.9856	0.0048	0.0048	0.0048	0.0048	0.0048	0.0048	0.9856	0.0048	0.0048	0.0048	0.9856
motif1606	SRSF9	7	0.0415	0.0415	0.8307	0.0862	0.0186	0.0186	0.9441	0.0186	0.5199	0.007	0.466	0.007	0.7518	0.0553	0.007	0.1859	0.007	0.007	0.9789	0.007	0.0458	0.1212	0.826	0.007	0.8453	0.1162	0.0193	0.0193
motif1607	SRSF9	7	0.9423	0.0192	0.0192	0.0192	0.0503	0.0075	0.841	0.1011	0.0508	0.0075	0.9341	0.0075	0.8913	0.0075	0.0503	0.0508	0.0976	0.1038	0.7482	0.0504	0.1471	0.8378	0.0075	0.0075	0.8227	0.0431	0.0911	0.0431
motif1608	SRSF9	7	0.0415	0.0415	0.8307	0.0862	0.0186	0.0186	0.9441	0.0186	0.5199	0.007	0.466	0.007	0.7518	0.0553	0.007	0.1859	0.007	0.007	0.9789	0.007	0.0458	0.1212	0.826	0.007	0.8453	0.1162	0.0193	0.0193
motif1609	SRSF9	7	0.9423	0.0192	0.0192	0.0192	0.0503	0.0075	0.841	0.1011	0.0508	0.0075	0.9341	0.0075	0.8913	0.0075	0.0503	0.0508	0.0976	0.1038	0.7482	0.0504	0.1471	0.8378	0.0075	0.0075	0.8227	0.0431	0.0911	0.0431
motif1610	SRSF9	7	0.0415	0.0415	0.8307	0.0862	0.0186	0.0186	0.9441	0.0186	0.5199	0.007	0.466	0.007	0.7518	0.0553	0.007	0.1859	0.007	0.007	0.9789	0.007	0.0458	0.1212	0.826	0.007	0.8453	0.1162	0.0193	0.0193
motif1611	SRSF9	7	0.9423	0.0192	0.0192	0.0192	0.0503	0.0075	0.841	0.1011	0.0508	0.0075	0.9341	0.0075	0.8913	0.0075	0.0503	0.0508	0.0976	0.1038	0.7482	0.0504	0.1471	0.8378	0.0075	0.0075	0.8227	0.0431	0.0911	0.0431
motif1612	SRSF9	8	0.1201	0.7574	0.0588	0.0637	0	0.0172	0	0.9828	0.0319	0	0.9681	0	0	0.0025	0	0.9975	0	0	1	0	0.049	0	0.6859	0.2651	0.177	0.5216	0.2917	0.0098	0.3006	0.1715	0	0.5279
motif1613	SRSF9	8	0	0	1	0	1	0	0	0	0.4971	0.0019	0.4318	0.0693	0	0	1	0	1	0	0	0	0.3489	0.0019	0.3898	0.2593	0	0	1	0	1	0	0	0
motif1614	SRSF9	8	0	0.0019	0.9981	0	0.0153	0.3845	0.6002	0	0.5927	0.233	0.092	0.0824	0	0.0057	0.9943	0	0	0.9579	0.0421	0	0.0019	0.2633	0.2211	0.5138	0	0.0038	0.9962	0	0	0.3127	0.6854	0.0019
motif1615	SRSF9	10	0.671	0	0.0109	0.3181	0.1259	0.0082	0.0109	0.8549	0.5102	0	0.446	0.0438	0.8028	0.0739	0.0027	0.1205	0.1471	0.0082	0.0219	0.8228	0.0328	0	0.5858	0.3814	0.333	0	0.0575	0.6096	0.2392	0	0.0219	0.739	0.6409	0	0.0082	0.3509	0.6198	0.0082	0	0.372
motif1616	SRSF9	8	0.7112	0	0.032	0.2568	0.002	0	0.998	0	0.142	0	0.858	0	0.972	0	0	0.028	0.4102	0.002	0.5878	0	0.441	0	0.559	0	0.6726	0	0	0.3274	0.08	0	0.92	0
motif1617	SRSF9	8	0.0075	0	0.9925	0	0.1	0	0.8325	0.0675	0.88	0.0925	0.0275	0	0.4795	0.0225	0.02	0.478	0.2831	0.2868	0.4301	0	0	0	0	1	0	0	1	0	0.0025	0.0075	0.7995	0.1905
motif1618	SRSF9	8	0.045	0	0.6387	0.3163	0	0.2354	0.7646	0	0.02	0	0	0.98	0.08	0	0.91	0.01	0.7237	0	0.025	0.2513	0	0	1	0	0.025	0.1106	0	0.8644	0.2537	0.01	0.6813	0.055
motif1619	SRSF9	7	0.8475	0.045	0.1075	0	0.99	0	0	0.01	0.0475	0	0.9525	0	0	0	0.9775	0.0225	0.7639	0.005	0	0.2311	0.6517	0.115	0.2333	0	0.9775	0	0	0.0225
motif1620	SRSF9	8	0	0	0	1	0	0	1	0	0.1679	0.3655	0.4666	0	0.6344	0.056	0.0336	0.2761	0.138	0	0.6941	0.1679	0.1157	0.5437	0.3407	0	0	0	0	1	0	0	1	0
motif1621	SRSF9	8	0.6216	0.0475	0.3309	0	0	0.005	0.985	0.01	0.0425	0.0225	0.935	0	0.9925	0.005	0	0.0025	0.1576	0.1967	0.6457	0	0	0.7116	0.2884	0	0.197	0.0175	0	0.7855	0.02	0	0.98	0
motif1622	SRSF9	8	0.135	0	0.7625	0.1025	1	0	0	0	0.6461	0	0	0.3539	0.005	0	0.995	0	0.905	0	0.09	0.005	0.4604	0	0.0225	0.5171	0.236	0	0.724	0.04	0.9825	0	0	0.0175
motif1623	SRSF9	8	0	0	0	1	0	0.0408	0.9592	0	0.1997	0.5883	0.2038	0.0082	0.2324	0	0.1468	0.6209	0.0856	0	0.735	0.1794	0.1753	0.5679	0.2568	0	0	0	0	1	0	0	1	0
motif1624	SRSF9	8	0.1025	0	0.7297	0.1678	0.9975	0	0.0025	0	0.4938	0	0.005	0.5012	0.04	0	0.9525	0.0075	0.9575	0	0.04	0.0025	0.4188	0.005	0.0375	0.5387	0.125	0	0.835	0.04	0.945	0	0	0.055
motif1625	TROVE2	8	0.0877	0	0.6187	0.2936	0	0	1	0	0	0.6458	0.1349	0.2193	0.2825	0.1181	0.1689	0.4305	0	0.3768	0.6232	0	0	0	0	1	0	0	1	0	0	0.0034	0.9966	0
motif1626	TROVE2	10	0	0.5686	0	0.4314	0	0	0	1	0	0.032	0.3078	0.6602	0.0019	0.8177	0	0.1804	0	0.0038	0	0.9962	0	0.2381	0	0.7619	0	0.5839	0	0.4161	0.4411	0.153	0.0861	0.3198	0	0.682	0	0.318	0	0.0455	0	0.9545
motif1627	TROVE2	8	0	0	0.0075	0.9925	0.05	0.0025	0.9475	0	0.6002	0.0025	0.3548	0.0425	0	0.895	0.025	0.08	0	0	0.0125	0.9875	0.5093	0	0.4907	0	0.0475	0.045	0.9075	0	0.01	0.6011	0	0.3889
motif1628	TROVE2	10	0	0.1678	0.8322	0	0.0025	0.6654	0.3321	0	0.0025	0.5198	0.1355	0.3422	0	0.5047	0.4853	0.01	0.0025	0.6879	0.2552	0.0544	0	0.4936	0.4354	0.071	0	0.3975	0.575	0.0275	0	0.3867	0.5983	0.015	0.0175	0.8781	0.02	0.0844	0	0.2261	0.7689	0.005
motif1629	TROVE2	10	0	0.9341	0.01	0.0559	0	0.1983	0.1093	0.6924	0	0.7372	0.0025	0.2603	0	0.9131	0.0025	0.0844	0.1899	0.3509	0.0147	0.4444	0.0366	0.3637	0.1039	0.4958	0	0.3405	0.005	0.6545	0	0.6779	0.0998	0.2223	0	0.8167	0.0075	0.1758	0	0.9725	0.015	0.0125
motif1630	TROVE2	10	0.0238	0	0.872	0.1042	0.1066	0.0792	0.8142	0	0.6934	0.059	0.2401	0.0075	0.4316	0	0.4982	0.0702	0.1003	0	0.8997	0	0.1466	0.3095	0.5339	0.01	0.322	0.0025	0.0946	0.5809	0.0836	0	0.9164	0	0.7664	0.0357	0.1978	0	0.0722	0.0025	0.9253	0
motif1631	TROVE2	10	0.9675	0.02	0.0125	0	0.0724	0.718	0.1581	0.0515	0.9595	0.0405	0	0	0.8517	0	0.1483	0	0.1338	0.6363	0.1018	0.1281	0	0.5602	0.0371	0.4027	0.6511	0.0651	0	0.2838	0.461	0.0434	0.4956	0	0.005	0.0998	0.0886	0.8066	0	0.0427	0.046	0.9113
motif1632	TROVE2	7	0.5932	0.03	0.3768	0	0	0	0	1	0	0	1	0	0.9175	0	0.0825	0	0	0	0	1	0	0	0.9812	0.0188	0.7336	0	0.0863	0.1801
motif1633	TROVE2	8	0.19	0	0.5447	0.2653	0	0.1025	0.8975	0	0	0.8925	0.01	0.0975	0.2361	0.2045	0.015	0.5444	0.0825	0.4035	0.514	0	0	0	0	1	0.005	0	0.9925	0.0025	0	0	0.965	0.035
motif1634	TROVE2	7	0	0.0725	0.8725	0.055	0	1	0	0	0	0.6554	0.0225	0.3221	0.2882	0.5788	0.1331	0	0.135	0.01	0	0.855	0	0	1	0	0	0	0.975	0.025
motif1635	TROVE2	8	0	0.7505	0	0.2495	0	0.8575	0	0.1425	0	0.5759	0	0.4241	0	0.2194	0	0.7806	0	0.0675	0	0.9325	0	0.2797	0.201	0.5193	0	0.965	0	0.035	0	1	0	0
motif1636	TROVE2	8	0.0125	0.0225	0.6332	0.3318	0.0895	0.3021	0.6083	0	0	0.94	0.015	0.045	0.0475	0	0.0175	0.935	0	0.0325	0.9425	0.025	0	0.3515	0.6235	0.025	0.015	0.0075	0.03	0.9475	0	0.1885	0.8115	0
motif1637	TROVE2	8	0	0.0125	0.9875	0	0.2508	0.3965	0.3527	0	0.83	0	0.17	0	0	0	1	0	0.5422	0	0.4578	0	0.755	0	0.0575	0.1875	0.02	0	0.98	0	0.79	0	0.16	0.05
motif1638	XRN2	8	0.0123	0	0	0.9877	0.101	0.0222	0.0591	0.8177	0.0887	0.0369	0	0.8744	0.4347	0.064	0.319	0.1823	0.0985	0.0074	0	0.8941	0.069	0.0025	0.0099	0.9187	0.0887	0.0049	0	0.9064	0.0961	0	0	0.9039
motif1639	XRN2	8	0	0	1	0	0	0	0.8022	0.1978	0	0	1	0	0.4038	0.0678	0	0.5284	0	0	0.8074	0.1926	0	0.01	0.7927	0.1973	0	0	1	0	0	0	0.9286	0.0714
motif1640	XRN2	8	0.1194	0	0.8806	0	0.2011	0	0.7989	0	0.9876	0	0	0.0124	0	0	1	0	0.3682	0	0.6318	0	0.6282	0	0	0.3718	0.0448	0	0.9552	0	0.3624	0	0.6376	0
motif1641	XRN2	8	0	0.4277	0	0.5723	0	0.0871	0	0.9129	0	0.5299	0.0995	0.3706	0	0.0373	0	0.9627	0	0.8085	0.0995	0.092	0	0.0224	0	0.9776	0	0.898	0.0249	0.0771	0	0.3598	0	0.6402
motif1642	XRN2	8	0.9075	0	0	0.0925	0.6237	0	0.0825	0.2938	0.03	0.0825	0.815	0.0725	0.7561	0	0	0.2439	0.8875	0	0.0225	0.09	0.2275	0.05	0.705	0.0175	0.89	0	0	0.11	0.87	0	0	0.13
motif1643	XRN2	8	0	0	0.7238	0.2762	0	0	0.7496	0.2504	0	0	0.8634	0.1366	0	0.4674	0.4432	0.0895	0	0	0	1	0	0	1	0	0	0	0.8025	0.1975	0	0	0.9779	0.0221
motif1644	XRN2	8	0.8209	0	0	0.1791	0.1095	0	0.8557	0.0348	0.1144	0	0.8756	0.01	0.1269	0	0	0.8731	0.433	0	0.562	0.005	0.9602	0	0	0.0398	0.102	0.3403	0.513	0.0448	0.6473	0	0	0.3527
motif1645	XRN2	8	0.025	0	0.7305	0.2445	0	0	0.7198	0.2802	0	0	0.8112	0.1888	0	0.559	0.431	0.01	0.0125	0	0	0.9875	0	0	1	0	0.005	0	0.7501	0.2449	0	0	0.9975	0.0025
motif1646	XRN2	8	0.6703	0.2352	0.0871	0.0075	0.8383	0	0	0.1617	0.0323	0.0249	0.9428	0	0.9577	0	0.01	0.0323	0.5812	0	0.3442	0.0746	0.0896	0.0995	0.801	0.01	1	0	0	0	0.6319	0	0.0697	0.2985
motif1647	YWHAG	8	0	0.0425	0.9575	0	0	0.98	0.02	0	0.03	0.085	0.604	0.281	0	0.2285	0.7715	0	0	0.7567	0.2358	0.0075	0.03	0.3099	0.2159	0.4443	0	0.0275	0.9725	0	0	0.8115	0.1885	0
motif1648	YWHAG	8	0	0.015	0.9825	0.0025	0	0	0.7093	0.2907	0.0325	0.05	0.835	0.0825	0.1404	0.2605	0.2577	0.3415	0	0.3953	0.6047	0	0	0	0.0575	0.9425	0	0	1	0	0	0.0025	0.94	0.0575
motif1649	YWHAG	8	0.4154	0	0.064	0.5206	0	0	1	0	0.1636	0.7652	0.0569	0.0142	0.5792	0	0	0.4208	0	0	1	0	0.0036	0.7332	0.2632	0	0.281	0	0	0.719	0	0	1	0
motif1650	YWHAG	10	0	0.7153	0.0558	0.2289	0	0.3825	0.0175	0.6	0.0125	0.6606	0.0025	0.3244	0	0.4325	0.005	0.5625	0	0.8452	0	0.1548	0.015	0.03	0	0.955	0.0075	0.3803	0.1822	0.4301	0	0.3907	0	0.6093	0	0.8347	0	0.1653	0	0.8368	0	0.1632
motif1651	YWHAG	8	0.7346	0.2329	0.0325	0	0.86	0	0	0.14	0.296	0	0.704	0	0	0.2957	0.7043	0	0	0.0025	0	0.9975	0.88	0	0.12	0	0.8825	0.0175	0.07	0.03	0.0325	0.2106	0.7569	0
motif1652	YWHAG	8	0.321	0	0.1182	0.5609	0	0	1	0	0	0.6828	0.3172	0	0.2892	0	0.0062	0.7046	0	0	1	0	0	0.4867	0.4947	0.0187	0.2114	0	0.1182	0.6704	0	0	1	0
motif1653	YWHAG	8	0.1967	0.004	0.2356	0.5637	0	0	1	0	0	0.695	0.293	0.012	0.1806	0	0.0562	0.7632	0	0	1	0	0	0.691	0.2368	0.0722	0.1324	0	0.1405	0.7271	0	0	1	0
motif1654	YWHAG	7	0	0	1	0	0	0.7855	0.2145	0	0.2145	0	0.0675	0.718	0	0	1	0	0	0.8252	0.1748	0	0.1231	0	0.1351	0.7418	0	0	1	0
motif1655	APC	8	0	0	0.6243	0.3757	0	0.9539	0	0.0461	0	0.0013	0	0.9988	0.0075	0	0.9631	0.0294	0.015	0	0.6094	0.3756	0	0.5573	0.0063	0.4365	0	0.9712	0	0.0288	0	0	0	1
motif1656	APC	10	0	0.0007	0	0.9993	0.0753	0	0.9247	0	0.0784	0.1181	0	0.8035	0.2479	0.1318	0.6203	0	0	0	0.0372	0.9628	0.1881	0	0.8119	0	0	0.0991	0.0288	0.8721	0.2591	0	0.6095	0.1314	0	0.0007	0	0.9993	0.2013	0.0639	0.7348	0
motif1657	APC	10	0.0013	0.8325	0	0.1662	0.9994	0	0.0006	0	0	0.69	0	0.31	0.8817	0	0.1183	0	0	0.6765	0.0892	0.2343	0.9213	0.0636	0.015	0	0	0.6469	0.0975	0.2556	0.8682	0.0253	0.1065	0	0	0.8208	0.0481	0.1311	0.9585	0.028	0.0128	0.0006
motif1658	APC	10	0	0	0	1	0.0031	0	0.0037	0.9931	0.005	0	0	0.995	0.354	0.1635	0.4469	0.0356	0.0006	0.0056	0.0106	0.9831	0.2418	0.0214	0.0006	0.7362	0.0044	0.0073	0.0044	0.9839	0.22	0.0487	0.1796	0.5517	0.1289	0.1738	0.1236	0.5737	0.0169	0.0044	0.0013	0.9775
motif1659	APC	10	0.0007	0.7773	0.2208	0.0013	0	0.6966	0.277	0.0264	0	0.5038	0.4962	0	0.017	0.442	0.3832	0.1578	0	0.9855	0.0106	0.004	0.0112	0.058	0.6125	0.3183	0.0033	0.9467	0.0131	0.0369	0	0.6522	0.3465	0.0013	0	0.668	0.3306	0.0013	0	0.5396	0.4551	0.0053
motif1660	APC	8	0	0	0.0017	0.9983	0.0215	0.0157	0.9628	0	0	0	0.4854	0.5146	0.2506	0.4706	0.2788	0	0	0	0	1	0.0169	0.0047	0.9785	0	0	0	0.0151	0.9849	0.1179	0.0012	0.8809	0
motif1661	APC	10	0.0146	0.0018	0.3941	0.5894	0	0.0914	0.9086	0	0	0.0035	0.9965	0	0.1695	0.1683	0.1831	0.4792	0.0128	0.0684	0.7151	0.2038	0.1114	0.2357	0.5178	0.1351	0	0.0883	0.0142	0.8975	0.0102	0.0189	0.97	0.0009	0	0	0.9854	0.0146	0	0.2464	0.5281	0.2255
motif1662	APC	8	0.005	0.7385	0	0.2565	0.9856	0.0044	0	0.01	0	0.7666	0.0125	0.2209	1	0	0	0	0	0.4731	0.3089	0.218	0.9981	0	0.0019	0	0	0.9681	0.0106	0.0213	0.9712	0.01	0.0025	0.0163
motif1663	APC	8	0.005	0.7385	0	0.2565	0.9856	0.0044	0	0.01	0	0.7666	0.0125	0.2209	1	0	0	0	0	0.4731	0.3089	0.218	0.9981	0	0.0019	0	0	0.9681	0.0106	0.0213	0.9712	0.01	0.0025	0.0163
motif1664	CELF4	7	0.0425	0.0425	0.088	0.827	0.0065	0.0065	0.8883	0.0987	0.0065	0.0065	0.0065	0.9804	0.0065	0.0065	0.8823	0.1047	0.0065	0.0065	0.0523	0.9346	0.0065	0.0065	0.8334	0.1536	0.0415	0.0415	0.1323	0.7846
motif1665	CELF4	10	0.6062	0	0	0.3938	0.4591	0	0	0.5409	0.2111	0	0	0.7889	0.9377	0	0	0.0623	0.7081	0	0.0006	0.2912	0.9284	0	0.0006	0.071	0.0687	0	0.1972	0.7341	0.9944	0	0	0.0056	0.83	0	0	0.17	0.9956	0	0	0.0044
motif1666	CELF4	10	0	0.5204	0.087	0.3926	0	0.9694	0.0239	0.0067	0	0.3105	0.0016	0.688	0	0.5896	0.4047	0.0057	0	0.3103	0.0207	0.669	0	0.987	0.013	0	0	0.2199	0.0041	0.776	0	0.6511	0.3479	0.001	0	0.3051	0.0078	0.6871	0.0041	0.6215	0.365	0.0093
motif1667	CELF4	10	0	0.0025	0	0.9975	0.0129	0.2346	0.2529	0.4996	0	0.0012	0	0.9988	0.1997	0.285	0.2846	0.2307	0	0.013	0	0.987	0	0.0087	0	0.9913	0	0.6348	0.0012	0.364	0	0	0	1	0.0006	0.3143	0.332	0.3531	0	0.0081	0	0.9919
motif1668	CELF4	10	0	0.9389	0.0098	0.0513	0	0.0894	0.0111	0.8995	0	0.3041	0.6924	0.0035	0	0.0049	0.1149	0.8802	0.0154	0.0112	0.9615	0.0119	0.0125	0.5024	0.353	0.132	0.0007	0.3422	0.0028	0.6543	0	0.6879	0.188	0.1241	0	0.5175	0.0028	0.4796	0	0.1501	0.2828	0.5671
motif1669	CELF4	8	0	0.4238	0.0037	0.5725	0	0.6468	0.0013	0.3519	0	0.965	0	0.035	0.0187	0.7262	0	0.255	0.0125	0.1605	0.0013	0.8258	0	0.0056	0	0.9944	0	0.9969	0	0.0031	0	0.9881	0	0.0119
motif1670	CELF4	8	0	0.0094	0.9819	0.0088	0.0075	0	0.9812	0.0112	0.0119	0.3932	0.5887	0.0063	0.5005	0.0695	0.0231	0.4069	0.0006	0.005	0.9862	0.0081	0.3756	0.0006	0.6094	0.0144	0.0056	0.0069	0.8766	0.1109	0.0031	0.0044	0.9925	0
motif1671	CELF4	8	0	0	0	1	0	0.537	0.463	0	0	0	0	1	0.2102	0.0206	0.768	0.0013	0.0362	0.945	0.0187	0	0.3686	0	0	0.6314	0	0.0306	0.9475	0.0219	0	0	0.0019	0.9981
motif1672	CELF4	8	0	0	0	1	0	0.537	0.463	0	0	0	0	1	0.2102	0.0206	0.768	0.0013	0.0362	0.945	0.0187	0	0.3686	0	0	0.6314	0	0.0306	0.9475	0.0219	0	0	0.0019	0.9981
motif1673	CIRBP	10	0	0.1363	0.8637	0	0.0135	0.3198	0.6068	0.0598	0.0081	0.4503	0.5416	0	0.0081	0.3593	0.4067	0.2259	0	0.5788	0.4212	0	0.0446	0.0912	0.0256	0.8386	0	0.0678	0.9322	0	0.0297	0.1021	0.8669	0.0014	0.2573	0.14	0.4843	0.1185	0	0.1043	0.8957	0
motif1674	CIRBP	8	0.0124	0.9863	0.0012	0	0.0274	0.01	0	0.9627	0	0.0187	0.9813	0	0.5969	0	0	0.4031	0	0	1	0	0.5379	0	0.4471	0.0149	0.9994	0.0006	0	0	0.0155	0.3303	0.6542	0
motif1675	CIRBP	8	0.0181	0.0489	0.2142	0.7188	0.0144	0.3794	0.6062	0	0.0069	0	0	0.9931	0	0.0075	0.9925	0	0.1374	0.0044	0.0125	0.8458	0.0006	0.4599	0.5395	0	0	0	0	1	0.0163	0.0156	0.9681	0
motif1676	CIRBP	8	0.008	0.9666	0.0254	0	0.0359	0	0	0.9641	0	0	1	0	0.6097	0	0.0074	0.3829	0	0	1	0	0.4318	0	0.5472	0.021	0.9963	0	0.0037	0	0.021	0.3954	0.5836	0
motif1677	CIRBP	8	0.0149	0.7152	0.2699	0	0.0199	0	0	0.9801	0	0.005	0.995	0	0.0414	0.0193	0.0211	0.9182	0	0.3999	0.6001	0	0.0006	0	0	0.9994	0	0.005	0.995	0	0.0006	0.2699	0.5209	0.2085
motif1678	CIRBP	8	0.008	0.9666	0.0254	0	0.0359	0	0	0.9641	0	0	1	0	0.6097	0	0.0074	0.3829	0	0	1	0	0.4318	0	0.5472	0.021	0.9963	0	0.0037	0	0.021	0.3954	0.5836	0
motif1679	CIRBP	8	0.0149	0.7152	0.2699	0	0.0199	0	0	0.9801	0	0.005	0.995	0	0.0414	0.0193	0.0211	0.9182	0	0.3999	0.6001	0	0.0006	0	0	0.9994	0	0.005	0.995	0	0.0006	0.2699	0.5209	0.2085
motif1680	CIRBP	8	0.0124	0.9863	0.0012	0	0.0274	0.01	0	0.9627	0	0.0187	0.9813	0	0.5969	0	0	0.4031	0	0	1	0	0.5379	0	0.4471	0.0149	0.9994	0.0006	0	0	0.0155	0.3303	0.6542	0
motif1681	CIRBP	8	0.0181	0.0489	0.2142	0.7188	0.0144	0.3794	0.6062	0	0.0069	0	0	0.9931	0	0.0075	0.9925	0	0.1374	0.0044	0.0125	0.8458	0.0006	0.4599	0.5395	0	0	0	0	1	0.0163	0.0156	0.9681	0
motif1682	CIRBP	8	0.0094	0	0.4469	0.5438	0.0006	0	0.9994	0	0.5762	0.3976	0.0262	0	0.04	0.9556	0.0031	0.0013	0.9531	0.0469	0	0	0.6937	0	0	0.3063	0	0	1	0	0.9675	0.0013	0.0312	0
motif1683	CIRBP	10	0	0.0031	0.9969	0	0.3534	0.0651	0.5802	0.0012	0.4941	0.03	0.3491	0.1269	0	0.0031	0.9969	0	0.2979	0.3714	0.3288	0.0019	0.422	0.1354	0.0923	0.3503	0.0006	0.0162	0.9826	0.0006	0.073	0.0164	0.9081	0.0025	0.6163	0.0592	0.2617	0.0628	0.0012	0.0037	0.995	0
motif1684	CIRBP	8	0.0075	0	0.5408	0.4517	0.0025	0	0.9975	0	0.9613	0.01	0.0262	0.0025	0.9769	0	0.0106	0.0125	0.0019	0	0.9981	0	0.985	0.01	0.005	0	0.6923	0.0006	0.2808	0.0262	0.404	0	0.596	0
motif1685	CIRBP	8	0	0.1787	0.8201	0.0013	0	0.0119	0.631	0.3572	0.0156	0.9425	0.0362	0.0056	0	0.9719	0.0275	0.0006	0	0.3218	0.0131	0.665	0.005	0.0713	0.4225	0.5012	0.0025	0.0294	0.9681	0	0	0.0169	0.9812	0.0019
motif1686	CIRBP	8	0.0186	0	0.5118	0.4697	0.0006	0	0.9994	0	0.9722	0.0118	0.0161	0	0.9635	0	0.0223	0.0142	0	0	1	0	0.9889	0.0074	0.0037	0	0.3713	0.0012	0.3481	0.2793	0.0328	0	0.9672	0
motif1687	MBNL1	10	0.0159	0.0111	0.02	0.953	0.0079	0.0079	0.9762	0.0079	0.0079	0.9762	0.0079	0.0079	0.0139	0.0089	0.0095	0.9677	0.0079	0.0079	0.9762	0.0079	0.0079	0.9762	0.0079	0.0079	0.0124	0.0245	0.0108	0.9523	0.0114	0.0208	0.0275	0.9404	0.0108	0.0294	0.017	0.9428	0.0136	0.0211	0.021	0.9443
motif1688	MBNL1	9	0.0085	0.9549	0.0281	0.0085	0.0085	0.0085	0.9746	0.0085	0.0085	0.9719	0.0112	0.0085	0.025	0.0306	0.035	0.9094	0.0085	0.0085	0.9746	0.0085	0.0085	0.9627	0.0203	0.0085	0.0085	0.0085	0.9746	0.0085	0.0085	0.0085	0.9746	0.0085	0.0085	0.9676	0.0155	0.0085
motif1689	MBNL1	9	0.1194	0.0135	0.0578	0.8093	0.0071	0.0071	0.9787	0.0071	0.0138	0.0257	0.0203	0.9402	0.0071	0.9787	0.0071	0.0071	0.016	0.0184	0.009	0.9565	0.0071	0.9785	0.0073	0.0071	0.0071	0.0071	0.9787	0.0071	0.0071	0.9787	0.0071	0.0071	0.0135	0.0162	0.0099	0.9605
motif1690	MBNL1	10	0.0092	0.0097	0.9716	0.0095	0.0194	0.9512	0.0161	0.0133	0.0135	0.0145	0.9576	0.0144	0.0088	0.9723	0.0078	0.0111	0.0333	0.0524	0.0363	0.878	0.0181	0.0287	0.0531	0.9001	0.0076	0.012	0.9714	0.009	0.0263	0.051	0.0479	0.8747	0.0076	0.0099	0.9735	0.009	0.0092	0.9719	0.0097	0.0092
motif1691	MBNL1	7	0.6578	0.0951	0.106	0.1411	0.0043	0.0592	0.9322	0.0043	0.0043	0.9322	0.0043	0.0592	0.0043	0.0043	0.0043	0.9871	0.0043	0.0043	0.0043	0.9871	0.0578	0.0165	0.9093	0.0165	0.0282	0.8747	0.0689	0.0282
motif1692	MBNL1	8	0.0002	0.7088	0.0002	0.2909	0.0002	0.6895	0.0002	0.3102	0.0002	0.501	0.0002	0.4987	0.0002	0.0002	0.9995	0.0002	0.0002	0.9995	0.0002	0.0002	0.0002	0.0002	0.0002	0.9995	0.0002	0.0002	0.7046	0.2951	0.0002	0.7148	0.0002	0.2849
motif1693	MBNL1	7	0.6578	0.0951	0.106	0.1411	0.0043	0.0592	0.9322	0.0043	0.0043	0.9322	0.0043	0.0592	0.0043	0.0043	0.0043	0.9871	0.0043	0.0043	0.0043	0.9871	0.0578	0.0165	0.9093	0.0165	0.0282	0.8747	0.0689	0.0282
motif1694	MBNL1	7	0.6578	0.0951	0.106	0.1411	0.0043	0.0592	0.9322	0.0043	0.0043	0.9322	0.0043	0.0592	0.0043	0.0043	0.0043	0.9871	0.0043	0.0043	0.0043	0.9871	0.0578	0.0165	0.9093	0.0165	0.0282	0.8747	0.0689	0.0282
motif1695	MBNL1	9	0.027	0.973	0	0	0.1067	0	0	0.8933	0	0	1	0	0	0	0.0008	0.9992	0.3208	0.3846	0.2908	0.0038	0.0835	0.8622	0.0077	0.0467	0.5964	0.0563	0.0015	0.3457	0.0038	0	0.4417	0.5544	0.1473	0.0084	0.6682	0.1761
motif1696	MBNL1	10	0	0.9969	0	0.0031	0	0.3684	0.0071	0.6245	0	0.3199	0.2434	0.4367	0	0.5807	0.0091	0.4102	0	0.995	0.0025	0.0025	0.0006	0.0285	0.0069	0.964	0.0006	0.4908	0.2778	0.2307	0	0.7528	0.0063	0.2409	0	0.8978	0.0019	0.1003	0	0.3311	0.0809	0.5881
motif1697	MBNL1	10	0.0568	0.4212	0.5114	0.0106	0	0.8981	0.1009	0.001	0.4503	0.0067	0.4728	0.0702	0	0.1626	0.8178	0.0196	0	0.4687	0.4988	0.0325	0.001	0.738	0.2382	0.0228	0.1994	0.602	0.1987	0	0.0048	0.2669	0.2005	0.5278	0.0058	0.0029	0.9904	0.001	0.018	0.1059	0.8645	0.0116
motif1698	MBNL1	7	0	1	0	0	0.9888	0	0	0.0112	0	0.3304	0.6583	0.0112	0.0075	0.9862	0	0.0063	0.0412	0.9432	0	0.0156	0.556	0.424	0.0006	0.0194	0	0.9956	0.0044	0
motif1699	MBNL1	8	0	0.0088	0.0088	0.9825	0.0013	0.02	0.9712	0.0075	0	1	0	0	0.0069	0	0	0.9931	0	0	0.5468	0.4532	0	0.9788	0.0031	0.0181	0	0.3174	0.0044	0.6782	0.0044	0.0056	0.4093	0.5807
motif1700	MBNL1	8	0	0.9906	0	0.0094	0.9681	0.0312	0.0006	0	0	0.995	0	0.005	0.5496	0.4448	0.0037	0.0019	0.0125	0.9613	0.0013	0.025	0.621	0.3634	0	0.0156	0	0.9762	0.0019	0.0219	0.439	0.546	0.0088	0.0063
motif1701	MBNL1	8	0	0.7595	0.0013	0.2393	0.0406	0.9494	0.0013	0.0088	0	0	0	1	0.0169	0.0037	0.7879	0.1915	0.0006	0.3114	0.688	0	0	0.9988	0	0.0013	0.0056	0.0025	0	0.9919	0.0056	0.0112	0.5148	0.4683
motif1702	MBNL1	8	0	0.9962	0	0.0037	0.9894	0.0106	0	0	0	0.9925	0.0006	0.0069	0.824	0.1679	0.0069	0.0013	0.0075	0.5772	0.4059	0.0094	0.5223	0.4671	0	0.0106	0	0.9738	0.0112	0.015	0.7463	0.248	0.0056	0
motif1703	MBNL1	8	0	0.7595	0.0013	0.2393	0.0406	0.9494	0.0013	0.0088	0	0	0	1	0.0169	0.0037	0.7879	0.1915	0.0006	0.3114	0.688	0	0	0.9988	0	0.0013	0.0056	0.0025	0	0.9919	0.0056	0.0112	0.5148	0.4683
motif1704	MBNL1	8	0	0.9962	0	0.0037	0.9894	0.0106	0	0	0	0.9925	0.0006	0.0069	0.824	0.1679	0.0069	0.0013	0.0075	0.5772	0.4059	0.0094	0.5223	0.4671	0	0.0106	0	0.9738	0.0112	0.015	0.7463	0.248	0.0056	0
motif1705	MBNL1	8	0	0.8192	0.1808	0	0.0013	0.995	0.0037	0	0.2239	0	0	0.7761	0	0	0.9838	0.0163	0	0.0106	0.8194	0.1699	0.0075	0.4777	0.4942	0.0206	0	0.9862	0	0.0138	0.0013	0.2319	0	0.7668
motif1706	MBNL1MBNL2	10	0	0	0.0028	0.9972	0	0.0188	0.4912	0.4899	0	0.0009	0	0.9991	0.0037	0.3258	0.4653	0.2052	0	0.0005	0	0.9995	0.0088	0.3731	0.3913	0.2268	0	0.0005	0	0.9995	0.0014	0.0559	0.5416	0.4011	0	0	0.0064	0.9936	0.0046	0.0207	0.3519	0.6229
motif1707	MBNL1MBNL2	10	0	0.8127	0.0775	0.1099	0	0.9814	0.0031	0.0155	0	0.6667	0.0025	0.3308	0	0.7715	0.0314	0.1971	0.1878	0.005	0.15	0.6572	0	0.6067	0.3725	0.0209	0.0254	0.7595	0.0037	0.2115	0	0.763	0.0547	0.1823	0	0.4327	0.0006	0.5667	0	0.8929	0.0839	0.0232
motif1708	MBNL1MBNL2	8	0	0.0138	0	0.9862	0.0019	0.005	0.9844	0.0088	0	0.9644	0	0.0356	0	0.0006	0	0.9994	0	0.4721	0	0.5279	0	0.0025	0	0.9975	0	0.381	0.619	0	0	0.2409	0	0.7591
motif1709	MBNL1MBNL2	10	0	0.0434	0.9399	0.0167	0	0.0968	0.8553	0.0479	0.0218	0.0472	0.9054	0.0256	0.043	0.0754	0.8696	0.012	0.3664	0.3771	0.0299	0.2266	0.1167	0.0643	0.5555	0.2635	0.0327	0.0264	0.9061	0.0348	0.179	0.1154	0.6094	0.0961	0.1733	0.2195	0.5489	0.0582	0	0.0024	0.994	0.0036
motif1710	MBNL1MBNL2	8	0	0.772	0.0081	0.2199	0	0.9888	0.0112	0	0	0	0	1	0	0.005	0.9613	0.0338	0.0181	0.4384	0.3084	0.235	0	1	0	0	0	0.0181	0	0.9819	0	0.6326	0.0206	0.3468
motif1711	MBNL1MBNL2	8	0	0.4098	0	0.5902	0.0063	0.945	0	0.0488	0	0.0244	0	0.9756	0	0.3206	0.0019	0.6775	0	0.03	0	0.97	0	0.9613	0	0.0387	0	0.9975	0	0.0025	0	0.365	0	0.635
motif1712	MBNL1MBNL2	8	0	0.4098	0	0.5902	0.0063	0.945	0	0.0488	0	0.0244	0	0.9756	0	0.3206	0.0019	0.6775	0	0.03	0	0.97	0	0.9613	0	0.0387	0	0.9975	0	0.0025	0	0.365	0	0.635
motif1713	MBNL1MBNL2	8	0	0.0112	0	0.9888	0.0149	0	0.9683	0.0168	0	0.5605	0	0.4395	0	0	0	1	0	0	0.6187	0.3813	0	0.9751	0	0.0249	0	0	0	1	0.005	0.0019	0.7278	0.2654
motif1714	MBNL1MBNL2	8	0	0	0.9876	0.0124	0.0012	0.005	0.9919	0.0019	0.0106	0.227	0.7605	0.0019	0.5007	0.0025	0.005	0.4918	0.0025	0.0093	0.8431	0.1451	0.0155	0.0012	0.9795	0.0037	0	0	0.8262	0.1738	0.1954	0.0124	0.7922	0
motif1715	MBNL1MBNL2	8	0.0106	0.2482	0	0.7413	0.0218	0.005	0.0025	0.9708	0	0	0	1	0	0	0.9764	0.0236	0	0.5958	0	0.4042	0.0342	0	0	0.9658	0	0	0	1	0.0062	0	0.226	0.7678
motif1716	MBNL1MBNL2	8	0.0269	0.9406	0.0163	0.0163	0	0.0075	0	0.9925	0.0025	0.0056	0.9919	0	0	0.5949	0	0.4051	0	0.0081	0	0.9919	0.2011	0.0144	0.7846	0	0.0088	0.6638	0	0.3275	0.0088	0.0156	0	0.9756
motif1717	MBNL2	10	0	0.9901	0.0033	0.0066	0	0.7088	0	0.2912	0	0.9081	0.0748	0.0172	0.0033	0.1058	0.0239	0.867	0	0.5094	0.4688	0.0218	0.0386	0.474	0.065	0.4225	0.007	0.6846	0.0967	0.2117	0	0.6975	0	0.3025	0	0.7985	0.0469	0.1547	0	0.7153	0.0167	0.268
motif1718	MBNL2	10	0	0.5771	0	0.4229	0	0.5141	0.0032	0.4827	0.0016	0.0143	0.0024	0.9817	0	0.2116	0.3284	0.4601	0	0.9205	0.0334	0.0462	0	0.5512	0	0.4488	0.0135	0.0119	0	0.9745	0.0072	0.1962	0.1874	0.6092	0	0.9504	0.0135	0.036	0	0.3197	0	0.6803
motif1719	MBNL2	7	0.0106	0	0.0019	0.9876	0.0112	0	0.9888	0	0.0025	0.9789	0.0187	0	0.3767	0.609	0	0.0143	0	0	0	1	0	0	1	0	0.0124	0.0124	0.0243	0.9509
motif1720	MBNL2	8	0	0.9944	0.0056	0	0.0137	0.9677	0	0.0187	0	1	0	0	0.9925	0.0025	0.005	0	0	0.2614	0.5216	0.2169	0.0754	0.7353	0.1157	0.0736	0	0.6308	0.0037	0.3655	0.0162	0.9115	0.0605	0.0118
motif1721	MBNL2	8	0	0	0	1	0.0161	0	0.9783	0.0056	0	0.6333	0	0.3667	0.2633	0.007	0	0.7297	0.0063	0	0	0.9937	0.1493	0	0.8507	0	0.0105	0.9496	0.0189	0.021	0.13	0	0	0.87
motif1722	MBNL2	8	0	0	0	1	0.0161	0	0.9783	0.0056	0	0.6333	0	0.3667	0.2633	0.007	0	0.7297	0.0063	0	0	0.9937	0.1493	0	0.8507	0	0.0105	0.9496	0.0189	0.021	0.13	0	0	0.87
motif1723	MBNL2	8	0	0.9944	0.0056	0	0.0137	0.9677	0	0.0187	0	1	0	0	0.9925	0.0025	0.005	0	0	0.2614	0.5216	0.2169	0.0754	0.7353	0.1157	0.0736	0	0.6308	0.0037	0.3655	0.0162	0.9115	0.0605	0.0118
motif1724	PABPC1	7	0.985	0.005	0.005	0.005	0.0714	0.9186	0.005	0.005	0.1429	0.005	0.1429	0.7093	0.9186	0.005	0.0714	0.005	0.985	0.005	0.005	0.005	0.005	0.1429	0.0714	0.7807	0.2114	0.7114	0.0722	0.0051
motif1725	PABPC1	7	1	0	0	0	0.0714	0.9286	0	0	0.1429	0	0.1429	0.7143	0.9286	0	0.0714	0	1	0	0	0	0	0.1429	0.0714	0.7857	0.2143	0.7143	0.0714	0
motif1726	PABPC1	7	1	0	0	0	0.0714	0.9286	0	0	0.1429	0	0.1429	0.7143	0.9286	0	0.0714	0	1	0	0	0	0	0.1429	0.0714	0.7857	0.2143	0.7143	0.0714	0
motif1727	PABPC1	10	0.5205	0.0006	0.0006	0.4783	0.0106	0	0	0.9894	0.3157	0	0.2397	0.4445	0.0019	0	0	0.9981	0.9681	0	0.0119	0.02	0.4464	0	0	0.5536	0.9925	0	0	0.0075	0.3158	0.0006	0	0.6835	0.9725	0	0.0075	0.02	0.4576	0.0013	0.0069	0.5343
motif1728	PABPC1	7	0.9256	0.0258	0.017	0.0316	1	0	0	0	1	0	0	0	0	0	0	1	1	0	0	0	1	0	0	0	1	0	0	0
motif1729	PABPC1	10	0	0.7181	0.2266	0.0552	0.0099	0.9316	0.0511	0.0074	0	0.6201	0.0033	0.3767	0	0.8232	0.176	0.0008	0.0799	0.0702	0.092	0.7579	0	0.4024	0.5944	0.0033	0.0025	0.3646	0.1697	0.4632	0	0.8923	0.1012	0.0066	0	0.8155	0.0033	0.1812	0.0008	0.6898	0.0494	0.26
motif1730	PABPC1	8	0	0.8416	0.1584	0	0	0	0	1	0	0.0006	0.9994	0	0.0019	0.0255	0.0211	0.9515	0.1922	0.4768	0.0025	0.3285	0	0.9869	0.0124	0.0006	0.3642	0.0031	0	0.6327	0	0.0168	0.9422	0.041
motif1731	PABPC1	7	0.9256	0.0258	0.017	0.0316	1	0	0	0	1	0	0	0	0	0	0	1	1	0	0	0	1	0	0	0	1	0	0	0
motif1732	PABPC1	8	0	0.9759	0.0241	0	0	0.9723	0	0.0277	0	0.9517	0.0483	0	0.507	0	0.0022	0.4908	0	0.011	0.9576	0.0314	0	0.4958	0.377	0.1272	0.0263	0.9482	0.0044	0.0212	0	0.5963	0	0.4037
motif1733	PABPC1	8	0.0193	0.0056	0.7356	0.2395	0.0025	0	0.9975	0	0.4825	0.0199	0.4958	0.0019	0.9602	0.0168	0.0187	0.0044	0	0.0044	0.9956	0	0.2281	0.5233	0.2486	0	0.0081	0.0143	0.028	0.9496	0	0	1	0
motif1734	PABPC1	7	0.0087	0.6347	0.3566	0	0	0	0	1	0.0205	0.0131	0.9303	0.0361	0.2959	0.0292	0.0093	0.6656	0.0031	0.995	0.0019	0	0	0	0	1	0	0.0012	0.9988	0
motif1735	PABPC1	7	0.9256	0.0258	0.017	0.0316	1	0	0	0	1	0	0	0	0	0	0	1	1	0	0	0	1	0	0	0	1	0	0	0
motif1736	PABPC1	8	0.0056	0.7065	0.2873	0.0006	0.0013	0	0	0.9988	0	0.0013	0.995	0.0037	0.0138	0.0169	0.0156	0.9537	0.0069	0.3817	0.0044	0.6071	0.0006	0.8503	0.1397	0.0094	0.0006	0	0	0.9994	0	0.0219	0.7866	0.1915
motif1737	PABPC1	8	0	0.276	0	0.724	0	0	0.0256	0.9744	0	0.5611	0.0144	0.4245	0.0481	0.9519	0	0	0	0.0025	0	0.9975	0	0.0156	0.4653	0.5191	0	0	0	1	0.0106	0.0031	0.9769	0.0094
motif1738	PABPC1	7	0.0087	0.6347	0.3566	0	0	0	0	1	0.0205	0.0131	0.9303	0.0361	0.2959	0.0292	0.0093	0.6656	0.0031	0.995	0.0019	0	0	0	0	1	0	0.0012	0.9988	0
motif1739	PABPC1	7	0.9256	0.0258	0.017	0.0316	1	0	0	0	1	0	0	0	0	0	0	1	1	0	0	0	1	0	0	0	1	0	0	0
motif1740	PABPC1	8	0.0056	0.7065	0.2873	0.0006	0.0013	0	0	0.9988	0	0.0013	0.995	0.0037	0.0138	0.0169	0.0156	0.9537	0.0069	0.3817	0.0044	0.6071	0.0006	0.8503	0.1397	0.0094	0.0006	0	0	0.9994	0	0.0219	0.7866	0.1915
motif1741	PABPC1	8	0	0.276	0	0.724	0	0	0.0256	0.9744	0	0.5611	0.0144	0.4245	0.0481	0.9519	0	0	0	0.0025	0	0.9975	0	0.0156	0.4653	0.5191	0	0	0	1	0.0106	0.0031	0.9769	0.0094
motif1742	PABPC1	7	0.9256	0.0258	0.017	0.0316	1	0	0	0	1	0	0	0	0	0	0	1	1	0	0	0	1	0	0	0	1	0	0	0
motif1743	PABPC1	8	0	0.972	0.028	0	0.0044	0	0.0006	0.995	0	0.0211	0.9627	0.0162	0.1026	0.6925	0.0137	0.1912	0	0.9938	0.0062	0	0	0.0025	0	0.9975	0	0.3018	0.6895	0.0087	0.0056	0.5098	0.168	0.3165
motif1744	PABPC1	8	0	0	0	1	0	0.0044	0.9794	0.0163	0.0094	0	0.0056	0.985	0.1071	0.0019	0.3828	0.5083	0.0219	0.9425	0.0187	0.0169	0.0013	0.0013	0	0.9975	0.0025	0.4392	0.539	0.0194	0	0	0	1
motif1745	RBFOX1	7	0.0048	0.0048	0.0048	0.9856	0.0048	0.0048	0.9856	0.0048	0.0048	0.9856	0.0048	0.0048	0.9856	0.0048	0.0048	0.0048	0.0048	0.0048	0.0048	0.9856	0.0048	0.0048	0.9856	0.0048	0.0048	0.0048	0.0048	0.9856
motif1746	RBFOX1	7	0.156	0.0259	0.0259	0.7922	0.0021	0.0021	0.9937	0.0021	0.0021	0.9937	0.0021	0.0021	0.9937	0.0021	0.0021	0.0021	0.0021	0.0021	0.0021	0.9937	0.0021	0.0021	0.9937	0.0021	0.1568	0.7407	0.0512	0.0512
motif1747	RBFOX1	7	0.156	0.0259	0.0259	0.7922	0.0021	0.0021	0.9937	0.0021	0.0021	0.9937	0.0021	0.0021	0.9937	0.0021	0.0021	0.0021	0.0021	0.0021	0.0021	0.9937	0.0021	0.0021	0.9937	0.0021	0.1568	0.7407	0.0512	0.0512
motif1748	RBFOX1	10	0.0118	0.0011	0.0141	0.973	0.0474	0.0243	0.9146	0.0137	0.0565	0.3391	0.0033	0.601	0.4856	0.1291	0.3532	0.0321	0	0.0011	0	0.9989	0.0804	0	0.8685	0.0511	0.0011	0.134	0	0.8649	0.238	0.151	0.554	0.057	0.0057	0.0023	0.002	0.99	0.1114	0.0222	0.8287	0.0377
motif1749	RBFOX1	10	0.3229	0	0	0.6771	0.0081	0	0.0012	0.9907	0.0382	0.0068	0.0062	0.9488	0.0124	0	0	0.9876	0.4831	0.1856	0.2934	0.0379	0	0	0	1	0.3718	0	0	0.6282	0.0025	0.0019	0	0.9956	0.4428	0.005	0	0.5522	0.4071	0.0006	0	0.5923
motif1750	RBFOX1	10	0.293	0	0.7014	0.0056	0.3665	0	0.6335	0	0.9736	0	0.0202	0.0062	0.5878	0	0.409	0.0031	0.0232	0	0.9725	0.0044	0.854	0	0.146	0	0.3425	0	0.6507	0.0068	0.677	0	0.323	0	0.5187	0.0044	0.4769	0	0.6127	0	0.3861	0.0012
motif1751	RBFOX1	10	0	0.9888	0.0112	0	0.0025	0.4677	0.0025	0.5273	0	0.8372	0.1596	0.0031	0.0081	0.3657	0.0006	0.6256	0	0.3907	0.5795	0.0298	0.0056	0.3638	0.1298	0.5008	0.0019	0.9724	0.0158	0.01	0	0.3606	0.0062	0.6332	0	0.8333	0.1574	0.0093	0	0.6108	0.0333	0.3559
motif1752	RBFOX3	10	0	0.0014	0.0295	0.969	0.0365	0.0058	0.9571	0.0006	0.0505	0.2047	0	0.7448	0.2805	0.166	0.3873	0.1662	0	0.0116	0	0.9884	0.111	0.0643	0.7836	0.041	0.0238	0	0	0.9762	0.1543	0	0.6988	0.1469	0.0012	0.0056	0.0035	0.9897	0.1072	0.0928	0.744	0.056
motif1753	RBFOX3	10	0	0.7523	0.1819	0.0658	0	0.8039	0.0019	0.1942	0.0031	0.9345	0.005	0.0574	0	0.4483	0.0532	0.4985	0.0236	0.5607	0.2047	0.211	0.0181	0.1431	0.1252	0.7136	0	0.8424	0.1557	0.0019	0.0019	0.4833	0	0.5148	0.0013	0.9581	0.0406	0	0	0.7807	0.0132	0.2061
motif1754	RBFOX3	10	0.0013	0.0013	0.9975	0	0.3904	0.0013	0.6032	0.0051	0.1392	0.0898	0.771	0	0.6319	0.0038	0.243	0.1213	0.0013	0.044	0.9504	0.0044	0.505	0.0136	0.4154	0.066	0.0782	0.1559	0.7103	0.0556	0.4503	0.0192	0.5305	0	0.1284	0.0031	0.8678	0.0006	0.1285	0.0356	0.8359	0
motif1755	RBFOX3	10	0	0.9872	0.0128	0	0.0449	0.0013	0.0104	0.9435	0	0.4245	0.5234	0.0521	0	0.9862	0.0056	0.0081	0.3156	0.0081	0	0.6763	0	0.1308	0.631	0.2381	0.0006	0.6919	0.0044	0.3031	0	0.4431	0	0.5569	0.011	0.6124	0.063	0.3136	0	0.6094	0	0.3906
motif1756	RBFOX3	8	0	0.6848	0.0044	0.3108	0	0	0	1	0	0.5027	0.4598	0.0375	0	0.9525	0	0.0475	0	0.9794	0	0.0206	0	0.0331	0	0.9669	0	0.6523	0.0025	0.3452	0	0.0369	0.0006	0.9625
motif1757	RBFOX3	8	0.1869	0	0	0.8131	0.0012	0.0037	0.995	0	0.0112	0.8491	0.0137	0.126	0.1713	0	0	0.8287	0	0.0006	0.9994	0	0.0056	0.7524	0.1139	0.1281	0.1563	0.0006	0.0044	0.8387	0	0	0.9981	0.0019
motif1758	RBFOX3	8	0	0.6848	0.0044	0.3108	0	0	0	1	0	0.5027	0.4598	0.0375	0	0.9525	0	0.0475	0	0.9794	0	0.0206	0	0.0331	0	0.9669	0	0.6523	0.0025	0.3452	0	0.0369	0.0006	0.9625
motif1759	RBFOX3	8	0.1869	0	0	0.8131	0.0012	0.0037	0.995	0	0.0112	0.8491	0.0137	0.126	0.1713	0	0	0.8287	0	0.0006	0.9994	0	0.0056	0.7524	0.1139	0.1281	0.1563	0.0006	0.0044	0.8387	0	0	0.9981	0.0019
motif1760	SRSF2	8	0.8337	0.1028	0.0587	0.0048	0.041	0.0724	0.0811	0.8054	0.0048	0.9856	0.0048	0.0048	0.0048	0.9856	0.0048	0.0048	0.0048	0.9856	0.0048	0.0048	0.0048	0.0048	0.9856	0.0048	0.048	0.0276	0.0691	0.8554	0.0048	0.0048	0.9856	0.0048
motif1761	SRSF2	8	0.0048	0.9856	0.0048	0.0048	0.6887	0.0978	0.0819	0.1315	0.0048	0.9856	0.0048	0.0048	0.0048	0.9856	0.0048	0.0048	0.0842	0.0048	0.0511	0.8599	0.0048	0.9856	0.0048	0.0048	0.0048	0.9856	0.0048	0.0048	0.0048	0.0048	0.9856	0.0048
motif1762	SRSF2	8	0.0048	0.0048	0.9856	0.0048	0.8573	0.0649	0.0731	0.0048	0.8618	0.0661	0.0672	0.0048	0.0655	0.0687	0.086	0.7797	0.0048	0.9856	0.0048	0.0048	0.0048	0.9856	0.0048	0.0048	0.0048	0.9856	0.0048	0.0048	0.0048	0.0048	0.9856	0.0048
motif1763	SRSF2	10	0.0111	0.0094	0.9701	0.0094	0.0094	0.0127	0.0185	0.9594	0.9618	0.0102	0.0185	0.0094	0.966	0.0111	0.0127	0.0102	0.0111	0.0119	0.9693	0.0078	0.0127	0.0111	0.0259	0.9503	0.9668	0.0127	0.0127	0.0078	0.0234	0.9272	0.0234	0.0259	0.0267	0.0251	0.9289	0.0193	0.0102	0.9651	0.0119	0.0127
motif1764	SRSF2	8	0.0071	0.0071	0.9787	0.0071	0.9556	0.0071	0.0302	0.0071	0.0071	0.0071	0.0294	0.9563	0.0071	0.0071	0.0552	0.9306	0.9405	0.0071	0.0453	0.0071	0.0071	0.0071	0.9787	0.0071	0.0071	0.0071	0.0362	0.9496	0.0071	0.0071	0.9787	0.0071
motif1765	SRSF2	10	0.0144	0.9593	0.013	0.0133	0.0169	0.0158	0.0093	0.9579	0.9572	0.0084	0.019	0.0153	0.0133	0.0133	0.9616	0.0119	0.9586	0.0114	0.0176	0.0123	0.0151	0.9598	0.013	0.0121	0.0144	0.0139	0.0098	0.9618	0.9459	0.0093	0.0273	0.0174	0.0128	0.0114	0.9616	0.0142	0.9635	0.011	0.0123	0.0133
motif1766	SRSF2	7	0.0048	0.9856	0.0048	0.0048	0.9856	0.0048	0.0048	0.0048	0.0048	0.0048	0.9856	0.0048	0.0048	0.0048	0.0048	0.9856	0.9856	0.0048	0.0048	0.0048	0.0048	0.0048	0.9856	0.0048	0.9856	0.0048	0.0048	0.0048
motif1767	SRSF2	8	0.0072	0.0072	0.9783	0.0072	0.9566	0.0072	0.0289	0.0072	0.0072	0.0072	0.0459	0.9396	0.0072	0.0072	0.0595	0.926	0.0072	0.0072	0.9783	0.0072	0.9554	0.0072	0.0301	0.0072	0.0072	0.0072	0.0332	0.9523	0.0072	0.0072	0.9783	0.0072
motif1768	SRSF2	8	0.0048	0.0048	0.9856	0.0048	0.8757	0.0048	0.1147	0.0048	0.0048	0.0048	0.1389	0.8515	0.0048	0.0048	0.1271	0.8633	0.0048	0.9856	0.0048	0.0048	0.0048	0.9856	0.0048	0.0048	0.0048	0.9856	0.0048	0.0048	0.0048	0.0048	0.0352	0.9552
motif1769	SRSF2	8	0.0069	0.0069	0.9794	0.0069	0.9492	0.0069	0.0371	0.0069	0.9394	0.0069	0.0469	0.0069	0.0069	0.0069	0.9794	0.0069	0.9471	0.0069	0.0392	0.0069	0.9461	0.0069	0.0402	0.0069	0.0069	0.0069	0.9794	0.0069	0.9527	0.0069	0.0336	0.0069
motif1770	SRSF2	7	0.9856	0.0048	0.0048	0.0048	0.0048	0.0048	0.9856	0.0048	0.0048	0.9856	0.0048	0.0048	0.0048	0.0048	0.0048	0.9856	0.0048	0.0048	0.9856	0.0048	0.0048	0.0048	0.0048	0.9856	0.0048	0.0048	0.0048	0.9856
motif1771	SRSF2	7	0.0048	0.0048	0.0048	0.9856	0.0048	0.0048	0.9856	0.0048	0.0048	0.9856	0.0048	0.0048	0.0048	0.0048	0.0048	0.9856	0.0048	0.0048	0.9856	0.0048	0.0048	0.0048	0.0048	0.9856	0.0048	0.0048	0.0048	0.9856
motif1772	SRSF2	9	0.0074	0.0074	0.9779	0.0074	0.9548	0.0074	0.0305	0.0074	0.9447	0.0074	0.0406	0.0074	0.0074	0.0074	0.9779	0.0074	0.9482	0.0074	0.0371	0.0074	0.9441	0.0074	0.0412	0.0074	0.0074	0.0074	0.9779	0.0074	0.9529	0.0074	0.0324	0.0074	0.9525	0.0074	0.0327	0.0074
motif1773	SRSF2	10	0.9466	0.0222	0.0231	0.0081	0.9493	0.0157	0.027	0.0081	0.9479	0.0181	0.0259	0.0081	0.9601	0.0096	0.0222	0.0081	0.0081	0.0081	0.9758	0.0081	0.9608	0.0094	0.0216	0.0081	0.0081	0.0081	0.9758	0.0081	0.956	0.017	0.0189	0.0081	0.9656	0.0094	0.0169	0.0081	0.0081	0.0081	0.9758	0.0081
motif1774	SRSF2	8	0.0048	0.0048	0.9856	0.0048	0.8757	0.028	0.0914	0.0048	0.0048	0.0048	0.9856	0.0048	0.0048	0.0048	0.9856	0.0048	0.9262	0.0642	0.0048	0.0048	0.0048	0.0048	0.9856	0.0048	0.0048	0.0048	0.9856	0.0048	0.7909	0.0946	0.1097	0.0048
motif1775	SRSF2	7	0.0048	0.0048	0.9856	0.0048	0.0048	0.0048	0.9856	0.0048	0.9856	0.0048	0.0048	0.0048	0.0048	0.0048	0.9856	0.0048	0.0048	0.0048	0.9856	0.0048	0.9856	0.0048	0.0048	0.0048	0.0048	0.9856	0.0048	0.0048
motif1776	SRSF2	7	0.0048	0.0048	0.9856	0.0048	0.0048	0.0048	0.9856	0.0048	0.9856	0.0048	0.0048	0.0048	0.0048	0.0048	0.9856	0.0048	0.0048	0.0048	0.9856	0.0048	0.9856	0.0048	0.0048	0.0048	0.0048	0.0048	0.9856	0.0048
motif1777	SRSF2	8	0.0048	0.0048	0.9856	0.0048	0.7131	0.1384	0.0868	0.0618	0.0048	0.9856	0.0048	0.0048	0.0048	0.9856	0.0048	0.0048	0.0048	0.9856	0.0048	0.0048	0.0048	0.0048	0.9856	0.0048	0.0048	0.9856	0.0048	0.0048	0.8154	0.083	0.0481	0.0534
motif1778	SRSF2	8	0.0048	0.0048	0.9856	0.0048	0.0048	0.0048	0.9856	0.0048	0.0048	0.9856	0.0048	0.0048	0.0697	0.0131	0.016	0.9012	0.0048	0.0048	0.9856	0.0048	0.0048	0.9856	0.0048	0.0048	0.8822	0.0888	0.0242	0.0048	0.7317	0.0677	0.1959	0.0048
motif1779	SRSF2	8	0.0001	0.0001	0.9998	0.0001	0.2723	0.0001	0.7276	0.0001	0.0001	0.698	0.0001	0.3018	0.0001	0.677	0.0001	0.3228	0.4551	0.5448	0.0001	0.0001	0.0001	0.9998	0.0001	0.0001	0.0001	0.5799	0.0001	0.42	0.381	0.0001	0.6188	0.0001
motif1780	SRSF2	9	0.0073	0.0073	0.978	0.0073	0.9542	0.0073	0.0312	0.0073	0.9445	0.0073	0.0408	0.0073	0.0073	0.0073	0.978	0.0073	0.9482	0.0073	0.0371	0.0073	0.9437	0.0073	0.0416	0.0073	0.0073	0.0073	0.978	0.0073	0.9534	0.0073	0.0319	0.0073	0.9528	0.0073	0.0325	0.0073
motif1781	SRSF2	9	0.0078	0.0078	0.0427	0.9417	0.0078	0.0078	0.9767	0.0078	0.9444	0.0078	0.0401	0.0078	0.0078	0.0078	0.0372	0.9472	0.0078	0.0078	0.9767	0.0078	0.0078	0.0078	0.9767	0.0078	0.9522	0.0078	0.0322	0.0078	0.0078	0.0078	0.9767	0.0078	0.9516	0.0078	0.0329	0.0078
motif1782	SRSF2	9	0.0079	0.0079	0.9762	0.0079	0.9406	0.0079	0.0435	0.0079	0.9471	0.0079	0.037	0.0079	0.9529	0.0079	0.0313	0.0079	0.0079	0.0079	0.9762	0.0079	0.0079	0.0079	0.9762	0.0079	0.959	0.0079	0.0252	0.0079	0.0079	0.0079	0.9762	0.0079	0.9522	0.0079	0.0319	0.0079
motif1783	SRSF2	6	0.8037	0.0654	0.0654	0.0654	0.0082	0.0082	0.9754	0.0082	0.0082	0.0082	0.9754	0.0082	0.9299	0.0082	0.0082	0.0537	0.0082	0.0082	0.9754	0.0082	0.741	0.0082	0.0526	0.1982
motif1784	SRSF2	9	0.005	0.005	0.985	0.005	0.06	0.0836	0.005	0.8514	0.053	0.005	0.005	0.937	0.005	0.8499	0.1401	0.005	0.005	0.4496	0.5404	0.005	0.985	0.005	0.005	0.005	0.005	0.005	0.985	0.005	0.1322	0.005	0.3475	0.5153	0.5548	0.005	0.0991	0.3411
motif1785	SRSF2	8	0.1213	0.007	0.2241	0.6476	0.005	0.005	0.985	0.005	0.0892	0.0134	0.012	0.8854	0.0278	0.013	0.0135	0.9457	0.005	0.985	0.005	0.005	0.012	0.6966	0.2806	0.0109	0.9196	0.0062	0.0272	0.047	0.005	0.005	0.985	0.005
motif1786	SRSF2	7	0.9423	0.0192	0.0192	0.0192	0.0192	0.0192	0.9565	0.005	0.0192	0.4416	0.5341	0.005	0.8914	0.0844	0.0192	0.005	0.005	0.005	0.985	0.005	0.8245	0.0398	0.0192	0.1164	0.0577	0.005	0.9181	0.0192
motif1787	SRSF2	7	0.0025	0.0025	0.0025	0.9926	0.0025	0.0025	0.9926	0.0025	0.0025	0.9926	0.0025	0.0025	0.0025	0.511	0.4841	0.0025	0.0025	0.0025	0.9926	0.0025	0.0025	0.7475	0.0025	0.2475	0.0025	0.9926	0.0025	0.0025
motif1788	SRSF2	7	0.9518	0.024	0.0002	0.024	0.0002	0.024	0.9755	0.0002	0.024	0.3649	0.6108	0.0002	0.8714	0.1044	0.024	0.0002	0.0002	0.0002	0.9993	0.0002	0.8064	0.0492	0.0002	0.1442	0.0867	0.0002	0.8891	0.024
motif1789	SRSF2	9	0.3793	0.1094	0.0003	0.5109	0.5413	0.3869	0.0003	0.0715	0.0003	0.999	0.0003	0.0003	0.0003	0.0003	0.0003	0.999	0.0003	0.5758	0.4235	0.0003	0.0003	0.1812	0.8181	0.0003	0.9182	0.0003	0.0291	0.0524	0.8151	0.0003	0.0698	0.1148	0.0003	0.999	0.0003	0.0003
motif1790	SRSF2	7	0.0717	0.3077	0.6199	0.0007	0.1428	0.0007	0.8558	0.0007	0.0007	0.8558	0.1428	0.0007	0.7848	0.2138	0.0007	0.0007	0.0717	0.0717	0.7848	0.0717	0.0717	0.0717	0.8558	0.0007	0.1428	0.0717	0.6428	0.1428
motif1791	SRSF2	7	0.8628	0.0005	0.0457	0.091	0.0005	0.1363	0.8628	0.0005	0.0005	0.0005	0.9534	0.0457	0.8628	0.091	0.0457	0.0005	0.0457	0.0005	0.9081	0.0457	0.9081	0.0457	0.0457	0.0005	0.0457	0.0457	0.091	0.8175
motif1792	SRSF2	10	0.1762	0.0516	0.6842	0.088	0.0735	0.0572	0.8058	0.0635	0.0766	0.0004	0.7092	0.2138	0.226	0.0004	0.4319	0.3417	0.9223	0.0004	0.077	0.0004	0.2757	0.0516	0.1217	0.5509	0.0004	0.0004	0.9989	0.0004	0.0004	0.9989	0.0004	0.0004	0.0004	0.0979	0.0515	0.8502	0.0004	0.0004	0.9481	0.0512
motif1793	SRSF2	8	0.0003	0.9992	0.0003	0.0003	0.0215	0.0215	0.0003	0.9568	0.0003	0.3242	0.6753	0.0003	0.0003	0.0003	0.9992	0.0003	0.978	0.0003	0.0003	0.0215	0.8832	0.0003	0.0003	0.1163	0.0003	0.9992	0.0003	0.0003	0.547	0.2006	0.0086	0.2439
motif1794	SRSF2	8	0.0418	0.0279	0.9163	0.014	0.1111	0.0001	0.8054	0.0834	0.0834	0.7637	0.014	0.1389	0.0001	0.573	0.0001	0.4267	0.1503	0.4627	0.3036	0.0834	0.0695	0.7021	0.2005	0.0279	0.1932	0.2075	0.014	0.5853	0.1389	0.0001	0.8608	0.0001
motif1795	SRSF2	6	0.8037	0.0654	0.0654	0.0654	0.0082	0.0082	0.9754	0.0082	0.0082	0.0082	0.9754	0.0082	0.9299	0.0082	0.0082	0.0537	0.0082	0.0082	0.9754	0.0082	0.741	0.0082	0.0526	0.1982
motif1796	SRSF2	7	0.9423	0.0192	0.0192	0.0192	0.0192	0.0192	0.9615	0	0.0192	0.4416	0.5391	0	0.8964	0.0844	0.0192	0	0	0	1	0	0.8245	0.0398	0.0192	0.1164	0.0577	0	0.9231	0.0192
motif1797	SRSF2	6	0.8037	0.0654	0.0654	0.0654	0.0082	0.0082	0.9754	0.0082	0.0082	0.0082	0.9754	0.0082	0.9299	0.0082	0.0082	0.0537	0.0082	0.0082	0.9754	0.0082	0.741	0.0082	0.0526	0.1982
motif1798	SRSF2	10	0.381	0.084	0.5349	0	0.6527	0.0034	0.3439	0	0.7624	0	0	0.2376	0.0181	0	0.9819	0	0.508	0.0011	0.4909	0	0.8157	0	0.0017	0.1825	0.0179	0.0029	0.9793	0	0.8094	0.0006	0.19	0	0.8733	0.0034	0.0006	0.1228	0.4281	0.0269	0.545	0
motif1799	SRSF2	8	0.9925	0.0037	0.0037	0	0.9537	0.0019	0	0.0444	0.0475	0	0.9525	0	0.9644	0.0006	0.035	0	0.5317	0	0	0.4683	0.9794	0	0.0206	0	0.9881	0.0019	0	0.01	0.3129	0.0112	0.6515	0.0244
motif1800	SRSF2	8	1	0	0	0	0	0.4387	0.5607	0.0006	0.9869	0	0.0131	0	0.0356	0	0.9619	0.0025	0.4684	0.486	0.0306	0.015	0.98	0.0013	0.0156	0.0031	1	0	0	0	0.0306	0.1949	0.7745	0
motif1801	SRSF2	8	0.7516	0	0.2484	0	1	0	0	0	0.7312	0	0.0219	0.2469	0.0181	0	0.9819	0	1	0	0	0	0.765	0	0.005	0.23	0.04	0	0.96	0	0.995	0	0	0.005
motif1802	SRSF2	8	0.0129	0	0	0.9871	0	0	1	0	0.0068	0.0523	0.9409	0	0.6969	0	0	0.3031	0.0074	0.0166	0.9563	0.0197	0.137	0.366	0.4969	0	0.3151	0	0	0.6849	0	0	1	0
motif1803	SRSF2	8	0.7516	0	0.2484	0	1	0	0	0	0.7312	0	0.0219	0.2469	0.0181	0	0.9819	0	1	0	0	0	0.765	0	0.005	0.23	0.04	0	0.96	0	0.995	0	0	0.005
motif1804	SRSF2	8	0.0129	0	0	0.9871	0	0	1	0	0.0068	0.0523	0.9409	0	0.6969	0	0	0.3031	0.0074	0.0166	0.9563	0.0197	0.137	0.366	0.4969	0	0.3151	0	0	0.6849	0	0	1	0
motif1805	SRSF2	8	1	0	0	0	0	0.4387	0.5607	0.0006	0.9869	0	0.0131	0	0.0356	0	0.9619	0.0025	0.4684	0.486	0.0306	0.015	0.98	0.0013	0.0156	0.0031	1	0	0	0	0.0306	0.1949	0.7745	0
motif1806	SRSF3	8	0.0048	0.9856	0.0048	0.0048	0.0048	0.9856	0.0048	0.0048	0.0048	0.0696	0.0235	0.9021	0.0048	0.9856	0.0048	0.0048	0.0048	0.1297	0.0174	0.848	0.0048	0.088	0.1175	0.7897	0.0048	0.9856	0.0048	0.0048	0.0048	0.9856	0.0048	0.0048
motif1807	SRSF3	8	0.0048	0.9856	0.0048	0.0048	0.0048	0.9856	0.0048	0.0048	0.0625	0.0639	0.037	0.8367	0.0048	0.9856	0.0048	0.0048	0.0048	0.0048	0.9856	0.0048	0.0394	0.0837	0.2006	0.6763	0.0048	0.9856	0.0048	0.0048	0.0048	0.9856	0.0048	0.0048
motif1808	SRSF3	8	0.0048	0.9856	0.0048	0.0048	0.0048	0.0048	0.0369	0.9535	0.0048	0.9856	0.0048	0.0048	0.0048	0.0048	0.0284	0.962	0.0048	0.0048	0.2269	0.7635	0.0048	0.9856	0.0048	0.0048	0.9484	0.0048	0.042	0.0048	0.0048	0.9856	0.0048	0.0048
motif1809	SRSF3	7	0.0048	0.9856	0.0048	0.0048	0.0048	0.0048	0.0048	0.9856	0.0048	0.0048	0.0048	0.9856	0.0048	0.9856	0.0048	0.0048	0.9856	0.0048	0.0048	0.0048	0.9856	0.0048	0.0048	0.0048	0.0048	0.9856	0.0048	0.0048
motif1810	SRSF3	7	0.0048	0.0048	0.0048	0.9856	0.0048	0.9856	0.0048	0.0048	0.0048	0.0048	0.0048	0.9856	0.0048	0.0048	0.0048	0.9856	0.0048	0.9856	0.0048	0.0048	0.9856	0.0048	0.0048	0.0048	0.0048	0.9856	0.0048	0.0048
motif1811	SRSF3	10	0.0134	0.0183	0.0169	0.9514	0.0117	0.0161	0.0138	0.9584	0.0078	0.9764	0.008	0.0078	0.0143	0.0204	0.0092	0.9561	0.0127	0.0228	0.0174	0.9471	0.0078	0.9765	0.0079	0.0078	0.9187	0.0399	0.0092	0.0322	0.0136	0.0167	0.0186	0.9511	0.0078	0.9764	0.008	0.0078	0.0078	0.9764	0.008	0.0078
motif1812	SRSF3	10	0.0146	0.9663	0.0111	0.008	0.9499	0.0204	0.0117	0.018	0.0122	0.9633	0.0154	0.0092	0.0114	0.9713	0.0091	0.0082	0.9588	0.0077	0.0124	0.0211	0.0121	0.9617	0.0173	0.0089	0.016	0.9661	0.01	0.0079	0.9603	0.0077	0.0119	0.02	0.0133	0.9618	0.0161	0.0089	0.0324	0.9369	0.0224	0.0083
motif1813	SRSF3	7	0.0004	0.7911	0.0419	0.1665	0.125	0.0419	0.0419	0.7911	0.7911	0.0004	0.0004	0.2081	0.0004	0.9988	0.0004	0.0004	0.9157	0.0004	0.0835	0.0004	0.9572	0.0004	0.0419	0.0004	0.0419	0.9157	0.0004	0.0419
motif1814	SRSF3	7	0.396	0.0265	0.0265	0.5509	0.0265	0.973	0.0003	0.0003	0.1053	0.0003	0.0003	0.8942	0.0265	0.0265	0.0003	0.9467	0.0003	0.973	0.0003	0.0265	0.973	0.0003	0.0003	0.0265	0.079	0.1316	0.0265	0.7629
motif1815	SRSF3	9	0.4009	0.024	0.0002	0.5748	0.0002	0.9755	0.024	0.0002	0.7856	0.0002	0.0002	0.2139	0.2501	0.0002	0.024	0.7257	0.024	0.9755	0.0002	0.0002	0.024	0.0002	0.9755	0.0002	0.8316	0.0478	0.0002	0.1204	0.0002	0.3624	0.0002	0.6371	0.0633	0.3271	0.024	0.5857
motif1816	SRSF3	8	0.0048	0.9856	0.0048	0.0048	0.0048	0.9856	0.0048	0.0048	0.0625	0.0639	0.037	0.8367	0.0048	0.9856	0.0048	0.0048	0.0048	0.0048	0.9856	0.0048	0.0394	0.0837	0.2006	0.6763	0.0048	0.9856	0.0048	0.0048	0.0048	0.9856	0.0048	0.0048
motif1817	SRSF3	8	0	0	0	1	0.0088	0	0	0.9912	0.0006	0.0063	0	0.9931	0.4907	0.0013	0.0075	0.5006	0	0.4381	0.0044	0.5575	0.0088	0.0056	0	0.9856	0.0044	0.0056	0	0.99	0.005	0.0063	0	0.9888
motif1818	SRSF3	10	0.0013	0	0.9981	0.0006	0.0639	0	0	0.9361	0	0.0029	0.0786	0.9185	0	0.7277	0.0006	0.2717	0.4989	0.0013	0.4999	0	0.8522	0.0107	0.1372	0	0.2378	0.0301	0.5696	0.1625	0.3898	0.1125	0.2295	0.2683	0.025	0.9645	0	0.0105	0.004	0.9846	0	0.0114
motif1819	SRSF3	10	0.9838	0.0019	0	0.0144	0.6057	0.0044	0	0.3899	0.98	0.0019	0.0125	0.0056	0.2873	0.0075	0	0.7052	0.9844	0.0013	0	0.0144	0.3776	0.3135	0	0.3089	0.6459	0	0.0025	0.3516	0.6037	0.0069	0	0.3895	0.9812	0.0119	0	0.0069	0.9944	0	0.0006	0.005
motif1820	SRSF3	9	0.6499	0.0874	0.126	0.1367	0	0.1651	0.8079	0.0269	0	0.7128	0.28	0.0072	0.0133	0.9616	0.0251	0	0.0786	0.0251	0.0691	0.8272	0.0013	0.0621	0.9366	0	0	0.0765	0.9223	0.0013	0	0.4976	0.3228	0.1796	0	0.9508	0.0492	0
motif1821	SRSF3	10	0.0241	0.4711	0.0062	0.4985	0.1299	0.3529	0	0.5172	0.005	0.9788	0	0.0163	0.3534	0	0	0.6466	0	0.3928	0	0.6072	0.0116	0.448	0	0.5403	0.1076	0.0031	0	0.8892	0.005	0.995	0	0	0.4744	0	0	0.5256	0.0395	0.0056	0.9416	0.0133
motif1822	SRSF3	10	0.7724	0.0406	0	0.187	0.0037	0	0.967	0.0293	0.0088	0.0013	0.9888	0.0013	0.7881	0.2081	0.0037	0	0	0.0031	0.622	0.3748	0.2001	0.5893	0.0044	0.2062	0.4449	0.0181	0.0132	0.5238	0.0044	0.1816	0.7817	0.0324	0.2624	0.0044	0.7326	0.0006	0.843	0.157	0	0
motif1823	SRSF3	8	0	0.0094	0.9906	0	0.0088	0.2204	0.289	0.4818	0.8434	0.0006	0.0031	0.1528	0.0106	0	0.9712	0.0181	0.005	0.0112	0.9762	0.0075	0.9919	0.0081	0	0	0.0144	0.105	0.1174	0.7632	0.0006	0	0	0.9994
motif1824	SRSF3	8	0	0.0094	0.9906	0	0.0088	0.2204	0.289	0.4818	0.8434	0.0006	0.0031	0.1528	0.0106	0	0.9712	0.0181	0.005	0.0112	0.9762	0.0075	0.9919	0.0081	0	0	0.0144	0.105	0.1174	0.7632	0.0006	0	0	0.9994
motif1825	SRSF4	9	0.0069	0.0069	0.9791	0.0069	0.9477	0.0073	0.0381	0.0069	0.0069	0.0069	0.9791	0.0069	0.0069	0.0069	0.9791	0.0069	0.9434	0.0096	0.0401	0.0069	0.9278	0.0073	0.058	0.0069	0.0069	0.0069	0.9791	0.0069	0.93	0.0085	0.0546	0.0069	0.9207	0.0082	0.0642	0.0069
motif1826	SRSF4	8	0.0069	0.0069	0.9794	0.0069	0.9497	0.0069	0.0366	0.0069	0.9381	0.0069	0.0482	0.0069	0.0069	0.0069	0.9794	0.0069	0.9499	0.0069	0.0364	0.0069	0.9451	0.0069	0.0412	0.0069	0.0069	0.0069	0.9794	0.0069	0.9522	0.0069	0.0341	0.0069
motif1827	SRSF4	10	0.6505	0.0101	0.3388	0.0006	0.0224	0.0243	0.8771	0.0763	0.055	0	0.945	0	0.9797	0	0.0031	0.0172	0.1271	0	0.8008	0.0721	0.1142	0.0118	0.8739	0	0.3797	0.5381	0.0727	0.0094	0.5454	0.0644	0.0978	0.2924	0.0006	0.0993	0.9001	0	0.8921	0	0.1072	0.0006
motif1828	SRSF4	10	0	0.4632	0.5361	0.0007	0	0.5612	0.4115	0.0274	0.0007	0.7036	0.2957	0	0.1111	0.255	0.6142	0.0197	0.0007	0.5778	0.3936	0.0279	0	0.005	0.9815	0.0135	0	0.6293	0.3324	0.0383	0.0043	0.6922	0.3035	0	0.0097	0.3598	0.5735	0.0571	0	0.0298	0.9702	0
motif1829	SRSF4	10	0.0198	0.002	0.392	0.5862	0.008	0.0666	0.8703	0.0551	0.0227	0.3145	0.2987	0.3642	0.066	0.6559	0.2712	0.007	0.1273	0.004	0.005	0.8638	0	0.0973	0.8957	0.007	0.0638	0.15	0.1548	0.6314	0.001	0.5625	0.4365	0	0.001	0	0	0.999	0	0.0109	0.9891	0
motif1830	SRSF4	10	0	0.008	0.9849	0.0072	0.0755	0.0136	0.907	0.004	0.5618	0.2218	0.0422	0.1742	0.1515	0.0207	0.4606	0.3671	0.0441	0.1634	0.5421	0.2505	0.056	0	0	0.944	0.0024	0.0008	0.9968	0	0.0942	0.3463	0.5595	0	0.3675	0.0107	0	0.6218	0	0	1	0
motif1831	SRSF4	10	0.0013	0.5512	0.2357	0.2119	0	0.8385	0.1105	0.051	0.0412	0.3213	0.0187	0.6189	0.0025	0.7452	0.0586	0.1937	0	0.995	0	0.005	0.209	0.0908	0.004	0.6963	0	0.3408	0.5668	0.0924	0.0025	0.8426	0.0006	0.1543	0	0.9551	0.0436	0.0013	0.0123	0.7709	0.0013	0.2155
motif1832	SRSF4	10	0.2267	0	0.7696	0.0037	0.3714	0	0.5044	0.1241	0.1038	0.0091	0.8871	0	0	0.2703	0.7272	0.0025	0.9688	0.0098	0.0006	0.0208	0.0025	0.0933	0.9042	0	0.6247	0.0249	0.3127	0.0377	0	0	0.9883	0.0117	0.461	0.0907	0.4477	0.0006	0.3759	0.1358	0.4852	0.0031
motif1833	SRSF4	10	0.0012	0.5087	0.3816	0.1085	0.6155	0.0295	0.0012	0.3539	0	0.4015	0.5421	0.0564	0.8491	0.0487	0.0036	0.0987	0.0382	0.0509	0.8102	0.1007	0.1535	0.8453	0	0.0012	0.0071	0.8931	0.0036	0.0963	0.9976	0	0	0.0024	0	0.779	0.1381	0.0828	0.3113	0.6828	0	0.0059
motif1834	SRSF4	8	0.6352	0	0.3504	0.0144	0.0025	0	0.9881	0.0094	0	0.0019	0.9944	0.0037	0.99	0.01	0	0	0.0037	0.0094	0.5884	0.3985	0.0144	0.635	0.0106	0.34	0.0075	0.0025	0.0025	0.9875	0	0	0.9794	0.0206
motif1835	SRSF4	8	0.0025	0.0006	0.9938	0.0031	0.9744	0.0106	0.015	0	0.2945	0	0.4183	0.2872	0.01	0	0.99	0	0.6104	0.0075	0.3771	0.005	0	0.9988	0.0013	0	0.9481	0.0013	0.01	0.0407	0.0088	0.1479	0.8415	0.0019
motif1836	SRSF4	8	0.6352	0	0.3504	0.0144	0.0025	0	0.9881	0.0094	0	0.0019	0.9944	0.0037	0.99	0.01	0	0	0.0037	0.0094	0.5884	0.3985	0.0144	0.635	0.0106	0.34	0.0075	0.0025	0.0025	0.9875	0	0	0.9794	0.0206
motif1837	SRSF4	8	0.0025	0.0006	0.9938	0.0031	0.9744	0.0106	0.015	0	0.2945	0	0.4183	0.2872	0.01	0	0.99	0	0.6104	0.0075	0.3771	0.005	0	0.9988	0.0013	0	0.9481	0.0013	0.01	0.0407	0.0088	0.1479	0.8415	0.0019
motif1838	SRSF4	8	0.0175	0.6803	0.1219	0.1803	0	1	0	0	0.985	0	0	0.015	0	0	1	0	0.2451	0	0.5517	0.2032	0.0063	0	0.9938	0	0.0194	0.9563	0.0244	0	0.0069	0.5273	0.0094	0.4565
motif1839	SRSF4	7	0.0181	0	0	0.9819	0	0	1	0	0.9919	0	0.0081	0	0.5677	0	0.01	0.4223	0	0	1	0	0.9619	0.0206	0.0175	0	0.0238	0.9331	0.0194	0.0238
motif1840	SRSF4	8	0.1686	0	0.8102	0.0213	0.0019	0.5298	0.4683	0	0	1	0	0	0.2997	0	0.0069	0.6934	0.0338	0	0.9656	0.0006	0.0238	0	0.9675	0.0088	0	0.1504	0.8496	0	0	0.6741	0.3259	0
motif1841	PTBP2	10	0	0.0044	0.6165	0.3791	0	0.9824	0.0176	0	0.0653	0.0716	0.0051	0.8579	0.0051	0	0.9802	0.0147	0	0.6105	0.3792	0.0103	0.0022	0.2975	0.0037	0.6967	0.418	0.0239	0.5582	0	0.0066	0.0293	0.642	0.3221	0.0007	0.0066	0.6563	0.3363	0.5539	0.0088	0.4343	0.0029
motif1842	PTBP2	10	0	0.0002	0	0.9998	0	0.538	0.0391	0.4228	0	0.0763	0	0.9237	0.0057	0.8925	0.079	0.0228	0	0.0593	0	0.9407	0.0028	0.4569	0.2334	0.3069	0	0.1088	0.0006	0.8905	0.0481	0.7035	0.1662	0.0823	0	0.0445	0.0002	0.9553	0	0.6507	0.0669	0.2825
motif1843	PTBP2	10	0	0.0011	0.0007	0.9983	0	0.4302	0.1364	0.4334	0	0.6661	0	0.3339	0.1052	0.381	0.0015	0.5122	0	0.0026	0.1577	0.8397	0.0002	0.7185	0.0046	0.2767	0	0.0076	0.0002	0.9922	0	0.0037	0.1104	0.8859	0	0.8008	0.0063	0.1929	0	0.2458	0	0.7542
motif1844	PTBP2	10	0	0.1835	0	0.8165	0.3504	0.0025	0.6395	0.0076	0	0.0042	0.3826	0.6132	0.1541	0.4256	0.2649	0.1554	0	0	0.0025	0.9975	0	0	1	0	0	0.0025	0.3145	0.683	0.0101	0.0093	0.8475	0.133	0	0	0	1	0.0135	0.0042	0.5292	0.4531
motif1845	PTBP2	10	0	0.9397	0.0024	0.0579	0	0.6208	0.029	0.3502	0.0292	0.465	0.0014	0.5044	0.0029	0.6331	0.001	0.3631	0	0.4186	0.1221	0.4593	0.0252	0.1676	0.3528	0.4544	0.0005	0.9918	0.0029	0.0048	0	0.9942	0.0019	0.0039	0	0.1671	0.0039	0.829	0	0.7753	0.2179	0.0068
motif1846	PTBP2	8	0	0	0	1	0.0143	0	0.9333	0.0524	0	0.0143	0.888	0.0977	0.1263	0.6855	0.0024	0.1858	0	0	0	1	0.1453	0	0.8308	0.0238	0	0	0	1	0.4354	0.0214	0.0953	0.4478
motif1847	PTBP2	8	0	0	0	1	0.0513	0.1637	0.0529	0.7321	0	0	0	1	0.0529	0.9182	0.0289	0	0	0	0	1	0.0866	0.5777	0.2329	0.1027	0	0	0	1	0.1412	0.0465	0.8123	0
motif1848	PTBP2	10	0	0	0.0006	0.9994	0.005	0.0019	0.2596	0.7335	0	0	0	1	0.1999	0.7976	0	0.0025	0	0.9779	0.0031	0.0189	0.7702	0.1515	0	0.0783	0.2727	0.0152	0.2852	0.427	0	0.5368	0.0025	0.4607	0.1508	0.0727	0	0.7765	0	0.2223	0.0006	0.777
motif1849	PTBP2	10	0	0.0024	0	0.9976	0	0	0.5166	0.4834	0	0.0231	0.9761	0.0008	0	0.2013	0.0366	0.762	0.0048	0	0.2328	0.7625	0	0	0.3507	0.6493	0.1899	0.0736	0.6936	0.0428	0.2919	0	0.1353	0.5728	0.0127	0.0064	0.0064	0.9745	0	0.1941	0.0103	0.7956
motif1850	PTBP2	10	0	0	0	1	0.0249	0.3462	0.2043	0.4247	0.0066	0.8667	0	0.1267	0.0089	0.0012	0	0.9899	0.0012	0.2923	0.2014	0.5051	0	0.3728	0.0101	0.6171	0.0006	0.9994	0	0	0.0048	0.2076	0	0.7876	0.0663	0	0.0886	0.8451	0	0.6747	0.003	0.3223
motif1851	PTBP2	8	0.006	0.0018	0.0215	0.9707	0	0.4986	0.4907	0.0108	0	0	0.0036	0.9964	0	0.0024	0.9641	0.0335	0	0.3731	0.2755	0.3513	0	0.0006	0	0.9994	0.0048	0.0287	0.9665	0	0	0.0173	0	0.9827
motif1852	PTBP2	8	0	0.6031	0.0157	0.3812	0	0.0012	0.0004	0.9983	0	0.6245	0.366	0.0095	0	0	0	1	0.0029	0.7711	0.226	0	0	0.0017	0.0008	0.9975	0.0012	0.8303	0.1684	0	0	0.0008	0	0.9992
motif1853	PTBP2	8	0.0094	0	0	0.9906	0.0219	0.0256	0.0063	0.9463	0.1756	0	0	0.8244	0.0225	0	0	0.9775	0.03	0.9656	0	0.0044	0.3087	0	0	0.6913	0	0	0	1	0.0356	0	0.0094	0.955
motif1854	PTBP2	8	0	0.0094	0.0269	0.9637	0.0088	0.96	0.0312	0	0	0.0013	0.0019	0.9969	0	0	0.9988	0.0013	0	0.0044	0.9681	0.0275	0	0.2153	0.4767	0.308	0.0112	0.1887	0.2914	0.5086	0	0.0088	0.0037	0.9875
motif1855	TNRC6	10	0.0525	0.01	0	0.9375	0.2477	0	0.0025	0.7498	0.198	0.0125	0.0175	0.772	0.015	0	0	0.985	0.4192	0	0.2185	0.3624	0.0655	0.1801	0	0.7545	0.4504	0.0075	0.005	0.5371	0.015	0.0025	0.015	0.9675	0.1483	0.005	0.0125	0.8342	0.1102	0.01	0	0.8798
motif1856	TNRC6	10	0.6903	0	0	0.3097	0.9147	0	0	0.0853	0.6223	0.0249	0.0391	0.3137	0.8542	0.0107	0.1245	0.0107	0.359	0.0569	0	0.5842	0.9716	0	0	0.0284	0.9041	0.0817	0	0.0142	0.7939	0.0604	0.0533	0.0924	0.327	0	0.0178	0.6552	0.7425	0	0.0107	0.2468
motif1857	TNRC6	8	0.9175	0	0.0125	0.07	0.955	0	0.02	0.025	0.8675	0	0.125	0.0075	0.27	0	0.6225	0.1075	0.93	0	0.02	0.05	1	0	0	0	0.97	0	0	0.03	0.7725	0	0.02	0.2075
motif1858	TNRC6	8	0.905	0	0	0.095	0.975	0	0	0.025	0.875	0	0.0675	0.0575	0.27	0.0025	0.06	0.6675	0.95	0.005	0	0.045	0.93	0.06	0	0.01	0.9975	0	0	0.0025	0.805	0.0025	0	0.1925
motif1859	TNRC6	8	0.0074	0.7204	0.0147	0.2575	0	0	0	1	0.103	0.1067	0.4086	0.3817	0	0	0	1	0.0221	0.2713	0.1839	0.5227	0	0	0	1	0.011	0.6505	0.0589	0.2796	0	0	0	1
motif1860	TNRC6	8	0.885	0	0	0.115	0.9825	0	0	0.0175	0.82	0	0.0925	0.0875	0.2725	0	0.075	0.6525	0.9725	0	0	0.0275	0.935	0.045	0	0.02	0.995	0	0	0.005	0.8	0	0	0.2
motif1861	U2AF65	8	0	0	0	1	0.3591	0	0	0.6409	0.815	0	0	0.185	0.0075	0	0	0.9925	0.0275	0	0	0.9725	0.15	0	0	0.85	0.8975	0	0	0.1025	0.3814	0	0	0.6186
motif1862	U2AF65	10	0	0.2793	0.0018	0.7189	0.0097	0.2424	0.0628	0.6851	0	0.0195	0	0.9805	0	0.132	0.0195	0.8486	0	0.0944	0	0.9056	0.0062	0.8301	0.054	0.1097	0	0.2376	0	0.7624	0	0.1948	0.0027	0.8025	0	0.348	0	0.652	0.0035	0.3917	0	0.6047
motif1863	U2AF65	8	0	0	0	1	0.272	0	0.7246	0.0034	0	0	0	1	0.515	0	0.485	0	0	0.0138	0	0.9862	0.1481	0	0.1894	0.6626	0	0	0	1	0.1928	0	0.0585	0.7487
motif1864	U2AF65	10	0	0.7592	0.0848	0.156	0	0.8601	0.1341	0.0058	0.0555	0.159	0.0322	0.7533	0	0.1502	0.4613	0.3885	0.0029	0.7757	0.1687	0.0526	0.0848	0.719	0.1231	0.0731	0.0058	0.3322	0.0497	0.6123	0	0.841	0.1561	0.0029	0.2497	0.2505	0.0765	0.4234	0	0.4831	0.4555	0.0614
motif1865	U2AF65	10	0	0	0	1	0.1529	0	0.5207	0.3264	0.149	0.1094	0	0.7416	0.0535	0.2366	0	0.7099	0.0225	0	0	0.9775	0.3717	0	0.3786	0.2496	0.0706	0.5067	0	0.4227	0.1448	0	0	0.8552	0	0	0	1	0	0	0	1
motif1866	U2AF65	8	0.0246	0.3477	0.0369	0.5907	0	0.5962	0.0049	0.3989	0.0517	0	0	0.9483	0.2028	0.0616	0.6863	0.0493	0	0.9975	0	0.0025	0.9926	0	0	0.0074	0	0	1	0	0.2127	0.069	0.6666	0.0517
motif1867	U2AF65	10	0	0	0	1	0.015	0.03	0.4495	0.5055	0.0488	0.2147	0	0.7365	0.1845	0.0113	0	0.8043	0.0976	0.7148	0.1875	0	0.7186	0	0	0.2814	0	0.0113	0.0789	0.9099	0.1115	0.0451	0.0488	0.7946	0.0451	0.0376	0.0789	0.8385	0	0.2879	0	0.7121
motif1868	U2AF65	8	0.0274	0.4855	0.0762	0.4108	0.1525	0	0.0152	0.8323	0	0	0.1434	0.8566	0.0091	0	0.8841	0.1067	0.0976	0.7713	0	0.1311	0	0	0.0061	0.9939	0.0183	0	0.3996	0.5821	0	0.8628	0	0.1372
motif1869	U2AF65	10	0	0.5477	0	0.4523	0.0032	0.7375	0	0.2593	0.6313	0.334	0	0.0347	0.0221	0.4744	0	0.5035	0.0662	0.1456	0	0.7882	0.0631	0.1451	0	0.7918	0.082	0.5776	0	0.3404	0.0063	0.9685	0	0.0252	0.2634	0.3899	0	0.3468	0	0.63	0.0032	0.3669
motif1870	U2AF65	8	0.08	0.11	0.005	0.805	0.655	0	0	0.345	0.125	0	0	0.875	0	0	0	1	0.015	0	0	0.985	0.0025	0	0	0.9975	0.9175	0	0	0.0825	1	0	0	0
motif1871	U2AF65	8	0.0274	0.4306	0	0.542	0.0348	0.0448	0	0.9204	0	0	0	1	0	0	0.0498	0.9502	0	0.8458	0.0796	0.0746	0	0.4863	0	0.5137	0	0.0075	0	0.9925	0	0.0473	0	0.9527
motif1872	U2AF65	8	0	0.915	0	0.085	0.3201	0.3185	0	0.3614	0	0.09	0	0.91	0	0	0.0125	0.9875	0	0.175	0.0475	0.7775	0	0.97	0	0.03	0	0.835	0	0.165	0	0.4433	0.0025	0.5542
motif1873	U2AF65	8	0	0	0	1	0.135	0.78	0.08	0.005	0.1875	0	0	0.8125	0.0025	0	0.1425	0.855	0.0025	0.98	0	0.0175	0.5133	0	0	0.4867	0	0.2163	0.0875	0.6962	0	0.4998	0	0.5002
motif1874	U2AF65	8	0.08	0.11	0.005	0.805	0.655	0	0	0.345	0.125	0	0	0.875	0	0	0	1	0.015	0	0	0.985	0.0025	0	0	0.9975	0.9175	0	0	0.0825	1	0	0	0
motif1875	U2AF65	10	0	0.0167	0	0.9833	0.0018	0.2398	0.1863	0.5722	0	0.063	0	0.937	0	0.3269	0.0412	0.6319	0	0.0404	0	0.9596	0	0.7738	0.0675	0.1586	0	0.4914	0	0.5086	0	0.2073	0.0281	0.7647	0	0.3613	0	0.6387	0	0.3489	0	0.6511
motif1876	U2AF65	8	0.0439	0.0537	0.0098	0.8927	0.0415	0.0244	0.0341	0.9	0.0024	0	0	0.9976	0	0.0439	0	0.9561	0.3487	0.3896	0.2202	0.0415	0	0.9122	0	0.0878	1	0	0	0	0	0	0.9878	0.0122
motif1877	U2AF65	8	0	0	0	1	0.3081	0	0.6919	0	0	0	0	1	0.7242	0	0.2758	0	0	0	0	1	0.1684	0	0.1791	0.6525	0	0	0	1	0.2364	0	0.0896	0.674
motif1878	U2AF65	8	0.1943	0.005	0	0.8007	0	0.0475	0	0.9525	0	0	0	1	0.6453	0	0.3547	0	0.0125	0	0	0.9875	0.0675	0	0.005	0.9275	0.05	0	0	0.95	0	0.0475	0	0.9525
motif1879	U2AF65	8	0.0272	0	0.0194	0.9534	0	0	0	1	0.5141	0.0272	0.1244	0.3343	0.2643	0.035	0	0.7007	0	0	0	1	0.8095	0.1905	0	0	0.7396	0.1671	0	0.0933	0	0	0	1
motif1880	U2AF65	8	0.0069	0	0	0.9931	0.2703	0	0.7055	0.0243	0	0	0	1	0.5962	0.0104	0.383	0.0104	0	0	0	1	0.1663	0	0.2114	0.6223	0	0	0	1	0.5025	0.0035	0.0936	0.4004
motif1881	U2AF65	8	0.01	0	0.06	0.93	0.0075	0	0.5145	0.478	0.0025	0.0175	0.095	0.885	0	0.8375	0.0025	0.16	0	0	0	1	0	0.2227	0.7023	0.075	0	0	0.0025	0.9975	0.005	0.0025	0.5664	0.4261
motif1882	U2AF65	8	0.12	0.1275	0.0075	0.745	0	0	0	1	0.175	0	0.825	0	0.0025	0.3806	0	0.6169	0.2117	0.3447	0	0.4436	0	0	0	1	0.0625	0	0	0.9375	0.0075	0.79	0.2025	0
motif1883	U2AF65	8	0	0	0	1	0.2807	0	0.712	0.0073	0	0	0	1	0.7011	0	0.288	0.0109	0	0	0	1	0.1495	0	0.2333	0.6173	0	0	0	1	0.2916	0.0073	0.1276	0.5735
motif1884	U2AF65	8	0.01	0	0.005	0.9851	0	0.0124	0	0.9876	0	0	0	1	0.0398	0	0.7239	0.2363	0.1095	0.3108	0	0.5798	0.0199	0	0	0.9801	0	0	0.0846	0.9154	0	0	0	1
motif1885	U2AF65	8	0.04	0.855	0	0.105	0	0.11	0	0.89	0.005	0.085	0.01	0.9	0.015	0.5529	0.0025	0.4296	0.0725	0.4774	0	0.4501	0	0.5099	0	0.4901	0.1175	0.8275	0	0.055	0	1	0	0
motif1886	U2AF65	8	0	0	0	1	0.2807	0	0.712	0.0073	0	0	0	1	0.7011	0	0.288	0.0109	0	0	0	1	0.1495	0	0.2333	0.6173	0	0	0	1	0.2916	0.0073	0.1276	0.5735
motif1887	U2AF65	8	0.01	0	0.005	0.9851	0	0.0124	0	0.9876	0	0	0	1	0.0398	0	0.7239	0.2363	0.1095	0.3108	0	0.5798	0.0199	0	0	0.9801	0	0	0.0846	0.9154	0	0	0	1
motif1888	U2AF65	8	0.04	0.855	0	0.105	0	0.11	0	0.89	0.005	0.085	0.01	0.9	0.015	0.5529	0.0025	0.4296	0.0725	0.4774	0	0.4501	0	0.5099	0	0.4901	0.1175	0.8275	0	0.055	0	1	0	0
motif1889	A1CF	7	0.6977	0.0528	0.0528	0.1968	0.0039	0.0039	0.0039	0.9884	0.9884	0.0039	0.0039	0.0039	0.9884	0.0039	0.0039	0.0039	0.0039	0.0039	0.0039	0.9884	0.0039	0.0039	0.0039	0.9884	0.1606	0.0719	0.7392	0.0283
motif1890	A2BP1	7	0.156	0.0259	0.0259	0.7922	0.0021	0.0021	0.9937	0.0021	0.0021	0.9937	0.0021	0.0021	0.9937	0.0021	0.0021	0.0021	0.0021	0.0021	0.0021	0.9937	0.0021	0.0021	0.9937	0.0021	0.1568	0.7407	0.0512	0.0512
motif1891	ANKHD1	7	0.8866	0.0378	0.0378	0.0378	0.0022	0.0022	0.9935	0.0022	0.9935	0.0022	0.0022	0.0022	0.0022	0.9935	0.0022	0.0022	0.0022	0.0022	0.9935	0.0022	0.1144	0.051	0.0022	0.8324	0.7139	0.0397	0.0499	0.1966
motif1892	ANKHD1	7	0.8866	0.0378	0.0378	0.0378	0.0022	0.0022	0.9935	0.0022	0.9935	0.0022	0.0022	0.0022	0.0022	0.9935	0.0022	0.0022	0.0022	0.0022	0.9935	0.0022	0.1144	0.051	0.0022	0.8324	0.7139	0.0397	0.0499	0.1966
motif1893	ANKHD1	7	0.8866	0.0378	0.0378	0.0378	0.0022	0.0022	0.9935	0.0022	0.9935	0.0022	0.0022	0.0022	0.0022	0.9935	0.0022	0.0022	0.0022	0.0022	0.9935	0.0022	0.1144	0.051	0.0022	0.8324	0.7139	0.0397	0.0499	0.1966
motif1894	BRUNOL4	7	0.0425	0.0425	0.088	0.827	0.0065	0.0065	0.8883	0.0987	0.0065	0.0065	0.0065	0.9804	0.0065	0.0065	0.8823	0.1047	0.0065	0.0065	0.0523	0.9346	0.0065	0.0065	0.8334	0.1536	0.0415	0.0415	0.1323	0.7846
motif1895	BRUNOL4	7	0.0425	0.0425	0.088	0.827	0.0065	0.0065	0.8883	0.0987	0.0065	0.0065	0.0065	0.9804	0.0065	0.0065	0.8823	0.1047	0.0065	0.0065	0.0523	0.9346	0.0065	0.0065	0.8334	0.1536	0.0415	0.0415	0.1323	0.7846
motif1896	BRUNOL5	7	0.042	0.042	0.042	0.8741	0.0051	0.0051	0.9401	0.0498	0.0051	0.0051	0.0051	0.9848	0.0051	0.0051	0.8863	0.1036	0.0051	0.0051	0.0481	0.9418	0.0051	0.0051	0.8672	0.1227	0.0286	0.0286	0.1144	0.8284
motif1897	BRUNOL5	7	0.042	0.042	0.042	0.8741	0.0051	0.0051	0.9401	0.0498	0.0051	0.0051	0.0051	0.9848	0.0051	0.0051	0.8863	0.1036	0.0051	0.0051	0.0481	0.9418	0.0051	0.0051	0.8672	0.1227	0.0286	0.0286	0.1144	0.8284
motif1898	BRUNOL6	7	0.0302	0.0302	0.0302	0.9095	0.0065	0.0065	0.9804	0.0065	0.0065	0.0065	0.0065	0.9804	0.0065	0.0065	0.9292	0.0578	0.1013	0.0065	0.7003	0.1919	0.0065	0.0065	0.4759	0.5111	0.0301	0.0301	0.8659	0.0739
motif1899	BRUNOL6	7	0.0302	0.0302	0.0302	0.9095	0.0065	0.0065	0.9804	0.0065	0.0065	0.0065	0.0065	0.9804	0.0065	0.0065	0.9292	0.0578	0.1013	0.0065	0.7003	0.1919	0.0065	0.0065	0.4759	0.5111	0.0301	0.0301	0.8659	0.0739
motif1900	CELF5	7	0.042	0.042	0.042	0.8741	0.0051	0.0051	0.9401	0.0498	0.0051	0.0051	0.0051	0.9848	0.0051	0.0051	0.8863	0.1036	0.0051	0.0051	0.0481	0.9418	0.0051	0.0051	0.8672	0.1227	0.0286	0.0286	0.1144	0.8284
motif1901	CELF6	7	0.0302	0.0302	0.0302	0.9095	0.0065	0.0065	0.9804	0.0065	0.0065	0.0065	0.0065	0.9804	0.0065	0.0065	0.9292	0.0578	0.1013	0.0065	0.7003	0.1919	0.0065	0.0065	0.4759	0.5111	0.0301	0.0301	0.8659	0.0739
motif1902	CNOT4	7	0.0145	0.0844	0.8866	0.0145	0.9923	0.0026	0.0026	0.0026	0.0026	0.9573	0.0376	0.0026	0.9923	0.0026	0.0026	0.0026	0.0026	0.0921	0.9028	0.0026	0.9923	0.0026	0.0026	0.0026	0.1505	0.0921	0.1049	0.6526
motif1903	CNOT4	7	0.0145	0.0844	0.8866	0.0145	0.9923	0.0026	0.0026	0.0026	0.0026	0.9573	0.0376	0.0026	0.9923	0.0026	0.0026	0.0026	0.0026	0.0921	0.9028	0.0026	0.9923	0.0026	0.0026	0.0026	0.1505	0.0921	0.1049	0.6526
motif1904	CNOT4	7	0.0145	0.0844	0.8866	0.0145	0.9923	0.0026	0.0026	0.0026	0.0026	0.9573	0.0376	0.0026	0.9923	0.0026	0.0026	0.0026	0.0026	0.0921	0.9028	0.0026	0.9923	0.0026	0.0026	0.0026	0.1505	0.0921	0.1049	0.6526
motif1905	DAZAP1	7	0.006	0.006	0.006	0.982	0.982	0.006	0.006	0.006	0.0508	0.006	0.9372	0.006	0.0588	0.006	0.8353	0.1	0.101	0.006	0.0496	0.8434	0.8434	0.006	0.049	0.1016	0.1686	0.0296	0.7722	0.0296
motif1906	DAZAP1	7	0.006	0.006	0.006	0.982	0.982	0.006	0.006	0.006	0.0508	0.006	0.9372	0.006	0.0588	0.006	0.8353	0.1	0.101	0.006	0.0496	0.8434	0.8434	0.006	0.049	0.1016	0.1686	0.0296	0.7722	0.0296
motif1907	DAZAP1	7	0.006	0.006	0.006	0.982	0.982	0.006	0.006	0.006	0.0508	0.006	0.9372	0.006	0.0588	0.006	0.8353	0.1	0.101	0.006	0.0496	0.8434	0.8434	0.006	0.049	0.1016	0.1686	0.0296	0.7722	0.0296
motif1908	EIF4B	7	0.0385	0.0769	0.7692	0.1154	0.005	0.1154	0.005	0.8746	0.1154	0.1538	0.005	0.7258	0.005	0.005	0.985	0.005	0.005	0.005	0.985	0.005	0.9515	0.0385	0.005	0.005	0.8412	0.1154	0.005	0.0385
motif1909	EIF4B	7	0.0385	0.0769	0.7692	0.1154	0	0.1154	0	0.8846	0.1154	0.1538	0	0.7308	0	0	1	0	0	0	1	0	0.9615	0.0385	0	0	0.8462	0.1154	0	0.0385
motif1910	EIF4B	7	0.08	0.08	0.84	0	0	0.84	0.02	0.14	0.06	0.1	0.72	0.12	0	0	1	0	0.3974	0	0.6026	0	1	0	0	0	0.18	0.82	0	0
motif1911	EIF4B	7	0.0385	0.0769	0.7692	0.1154	0	0.1154	0	0.8846	0.1154	0.1538	0	0.7308	0	0	1	0	0	0	1	0	0.9615	0.0385	0	0	0.8462	0.1154	0	0.0385
motif1912	EIF4B	7	0.08	0.08	0.84	0	0	0.84	0.02	0.14	0.06	0.1	0.72	0.12	0	0	1	0	0.3974	0	0.6026	0	1	0	0	0	0.18	0.82	0	0
motif1913	ELAVL2	9	0.2548	0.005	0.005	0.7352	0.005	0.025	0.005	0.965	0.005	0.005	0.005	0.985	0.005	0.025	0.025	0.945	0.828	0.005	0.162	0.005	0.005	0.005	0.025	0.965	0.1613	0.005	0.005	0.8287	0.005	0.025	0.0889	0.8811	0.3232	0.005	0.0517	0.6201
motif1914	ELAVL2	9	0.1615	0.0752	0.0002	0.7631	0.0202	0.0202	0.0002	0.9595	0.07	0.0002	0.0202	0.9096	0.0856	0.0202	0.0202	0.874	0.9595	0.0202	0.0002	0.0202	0.1058	0.0664	0.0202	0.8076	0.0867	0.0002	0.0589	0.8542	0.0002	0.0202	0.0833	0.8964	0.1428	0.0002	0.0685	0.7885
motif1915	ELAVL2	9	0.2548	0	0	0.7452	0	0.025	0	0.975	0	0	0	1	0	0.025	0.025	0.95	0.838	0	0.162	0	0	0	0.025	0.975	0.1613	0	0	0.8387	0	0.025	0.0889	0.8861	0.3232	0	0.0517	0.6251
motif1916	ELAVL2	9	0.262	0	0	0.738	0	0	0	1	0	0.1334	0	0.8666	0	0.2986	0	0.7014	0.8196	0	0.1804	0	0.1449	0.143	0	0.7121	0	0	0	1	0	0	0	1	0	0	0	1
motif1917	ELAVL2	9	0.2548	0	0	0.7452	0	0.025	0	0.975	0	0	0	1	0	0.025	0.025	0.95	0.838	0	0.162	0	0	0	0.025	0.975	0.1613	0	0	0.8387	0	0.025	0.0889	0.8861	0.3232	0	0.0517	0.6251
motif1918	ELAVL2	9	0.262	0	0	0.738	0	0	0	1	0	0.1334	0	0.8666	0	0.2986	0	0.7014	0.8196	0	0.1804	0	0.1449	0.143	0	0.7121	0	0	0	1	0	0	0	1	0	0	0	1
motif1919	ELAVL3	10	0.9538	0.0087	0.0303	0.0072	0.0072	0.0079	0.025	0.9599	0.0072	0.0081	0.0326	0.952	0.0072	0.0078	0.0204	0.9646	0.9561	0.008	0.0287	0.0072	0.0072	0.0077	0.0169	0.9682	0.0072	0.0077	0.0174	0.9677	0.0072	0.0076	0.0195	0.9658	0.0072	0.0086	0.0304	0.9538	0.9412	0.01	0.0416	0.0072
motif1920	ELAVL3	10	0.0071	0.0082	0.0292	0.9555	0.9412	0.0094	0.0423	0.0071	0.0071	0.0081	0.0186	0.9662	0.0071	0.0077	0.0269	0.9584	0.0071	0.0079	0.0202	0.9648	0.9528	0.0091	0.031	0.0071	0.0071	0.0083	0.0164	0.9683	0.0071	0.0078	0.0178	0.9673	0.0071	0.0079	0.0202	0.9648	0.0071	0.009	0.0308	0.9531
motif1921	ELAVL3	9	0.8899	0.0019	0.1062	0.0019	0.0019	0.0019	0.0489	0.9473	0.0019	0.0019	0.0958	0.9003	0.0019	0.0019	0.065	0.9311	0.9011	0.0019	0.095	0.0019	0.0019	0.0019	0.0377	0.9584	0.0019	0.0019	0.0148	0.9813	0.0019	0.0019	0.0447	0.9514	0.0019	0.0019	0.0754	0.9208
motif1922	ELAVL4	10	0.0063	0.0117	0.0267	0.9553	0.0063	0.0152	0.0254	0.9532	0.9434	0.0144	0.0359	0.0063	0.0063	0.0109	0.0152	0.9677	0.0063	0.0091	0.0215	0.9632	0.0063	0.0124	0.0186	0.9628	0.9479	0.0146	0.0312	0.0063	0.0063	0.011	0.0157	0.967	0.0063	0.0099	0.0187	0.9651	0.0063	0.0121	0.0233	0.9583
motif1923	ELAVL4	10	0.0068	0.0087	0.0226	0.962	0.9541	0.0073	0.0319	0.0068	0.0068	0.0076	0.0142	0.9715	0.0068	0.007	0.0252	0.961	0.0068	0.0075	0.014	0.9718	0.9609	0.0076	0.0247	0.0068	0.0068	0.0077	0.0123	0.9733	0.0068	0.0072	0.0228	0.9633	0.0068	0.0077	0.0424	0.9432	0.9506	0.0077	0.0349	0.0068
motif1924	ENOX1	7	0.1718	0.719	0.0333	0.0759	0.7924	0.0726	0.1133	0.0217	0.0098	0.06	0.8303	0.1	0.9706	0.0098	0.0098	0.0098	0.0098	0.9266	0.0098	0.0538	0.9246	0.0098	0.0558	0.0098	0.0327	0.0327	0.902	0.0327
motif1925	ENOX1	7	0.1718	0.719	0.0333	0.0759	0.7924	0.0726	0.1133	0.0217	0.0098	0.06	0.8303	0.1	0.9706	0.0098	0.0098	0.0098	0.0098	0.9266	0.0098	0.0538	0.9246	0.0098	0.0558	0.0098	0.0327	0.0327	0.902	0.0327
motif1926	ENOX1	7	0.1718	0.719	0.0333	0.0759	0.7924	0.0726	0.1133	0.0217	0.0098	0.06	0.8303	0.1	0.9706	0.0098	0.0098	0.0098	0.0098	0.9266	0.0098	0.0538	0.9246	0.0098	0.0558	0.0098	0.0327	0.0327	0.902	0.0327
motif1927	ESRP2	6	0.0426	0.0426	0.0426	0.8723	0.0186	0.0186	0.9441	0.0186	0.0064	0.0064	0.9807	0.0064	0.0064	0.0064	0.9807	0.0064	0.1097	0.0184	0.8535	0.0184	0.8582	0.0184	0.105	0.0184
motif1928	ESRP2	6	0.0426	0.0426	0.0426	0.8723	0.0186	0.0186	0.9441	0.0186	0.0064	0.0064	0.9807	0.0064	0.0064	0.0064	0.9807	0.0064	0.1097	0.0184	0.8535	0.0184	0.8582	0.0184	0.105	0.0184
motif1929	ESRP2	6	0.0426	0.0426	0.0426	0.8723	0.0186	0.0186	0.9441	0.0186	0.0064	0.0064	0.9807	0.0064	0.0064	0.0064	0.9807	0.0064	0.1097	0.0184	0.8535	0.0184	0.8582	0.0184	0.105	0.0184
motif1930	G3BP2	7	0.8712	0.0291	0.0291	0.0706	0.0173	0.0173	0.9482	0.0173	0.0055	0.0055	0.9836	0.0055	0.9836	0.0055	0.0055	0.0055	0.0055	0.0055	0.0055	0.9836	0.1555	0.0055	0.7403	0.0988	0.8041	0.0055	0.1405	0.0499
motif1931	G3BP2	7	0.8712	0.0291	0.0291	0.0706	0.0173	0.0173	0.9482	0.0173	0.0055	0.0055	0.9836	0.0055	0.9836	0.0055	0.0055	0.0055	0.0055	0.0055	0.0055	0.9836	0.1555	0.0055	0.7403	0.0988	0.8041	0.0055	0.1405	0.0499
motif1932	G3BP2	7	0.8712	0.0291	0.0291	0.0706	0.0173	0.0173	0.9482	0.0173	0.0055	0.0055	0.9836	0.0055	0.9836	0.0055	0.0055	0.0055	0.0055	0.0055	0.0055	0.9836	0.1555	0.0055	0.7403	0.0988	0.8041	0.0055	0.1405	0.0499
motif1933	HNRNPA1L2	7	0.089	0.0431	0.1336	0.7343	0.0066	0.0066	0.0066	0.9804	0.9804	0.0066	0.0066	0.0066	0.0066	0.0066	0.9804	0.0066	0.0066	0.0066	0.9804	0.0066	0.0182	0.0182	0.8995	0.064	0.7265	0.0414	0.0414	0.1907
motif1934	HNRNPA1L2	7	0.089	0.0431	0.1336	0.7343	0.0066	0.0066	0.0066	0.9804	0.9804	0.0066	0.0066	0.0066	0.0066	0.0066	0.9804	0.0066	0.0066	0.0066	0.9804	0.0066	0.0182	0.0182	0.8995	0.064	0.7265	0.0414	0.0414	0.1907
motif1935	HNRNPA1L2	7	0.089	0.0431	0.1336	0.7343	0.0066	0.0066	0.0066	0.9804	0.9804	0.0066	0.0066	0.0066	0.0066	0.0066	0.9804	0.0066	0.0066	0.0066	0.9804	0.0066	0.0182	0.0182	0.8995	0.064	0.7265	0.0414	0.0414	0.1907
motif1936	HNRNPDL	7	0.9222	0.0004	0.0771	0.0004	0.0387	0.8455	0.0387	0.0771	0.0004	0.0387	0.0771	0.8838	0.8838	0.0387	0.0004	0.0771	0.0387	0.0387	0.8838	0.0387	0.1154	0.8071	0.0387	0.0387	0.7304	0.1154	0.0771	0.0771
motif1937	HNRNPDL	9	0.1938	0.0618	0.744	0.0004	0.1231	0.4456	0.4309	0.0004	0.8762	0.0814	0.0004	0.0419	0.0004	0.6526	0.1564	0.1905	0.0004	0.1377	0.0004	0.8615	0.9572	0.0004	0.0004	0.0419	0.0419	0.0004	0.9572	0.0004	0.1023	0.6227	0.2746	0.0004	0.0004	0.8291	0.0004	0.17
motif1938	HNRNPDL	8	0.6088	0.001	0.3892	0.001	0.4526	0.4462	0.001	0.1002	0.001	0.7986	0.001	0.1994	0.7021	0.001	0.001	0.2959	0.7986	0.1002	0.1002	0.001	0.001	0.001	0.997	0.001	0.001	0.8978	0.001	0.1002	0.8978	0.001	0.1002	0.001
motif1939	HNRNPDL	10	0.9536	0.0177	0.0175	0.0112	0.0083	0.975	0.0083	0.0083	0.0301	0.0242	0.0118	0.9339	0.941	0.0244	0.0227	0.012	0.9599	0.0137	0.0154	0.011	0.0083	0.975	0.0083	0.0083	0.9715	0.0093	0.0089	0.0102	0.0083	0.0083	0.975	0.0083	0.0083	0.975	0.0083	0.0083	0.9649	0.0139	0.0101	0.0112
motif1940	HNRNPH2	9	0.93	0.0333	0.0208	0.016	0.016	0.0255	0.0267	0.9317	0.0083	0.9526	0.0309	0.0083	0.0083	0.0083	0.9752	0.0083	0.0083	0.0083	0.9752	0.0083	0.0083	0.0083	0.9752	0.0083	0.0083	0.9752	0.0083	0.0083	0.0083	0.0095	0.974	0.0083	0.0136	0.019	0.0172	0.9502
motif1941	HNRNPH2	9	0.9363	0.0076	0.0485	0.0076	0.0076	0.0076	0.0667	0.918	0.0076	0.0076	0.0501	0.9347	0.0076	0.0076	0.9772	0.0076	0.0076	0.0076	0.9772	0.0076	0.0076	0.0076	0.9772	0.0076	0.0076	0.0079	0.0076	0.9769	0.0076	0.0076	0.9772	0.0076	0.0076	0.0076	0.0447	0.9401
motif1942	HNRNPH2	8	0.823	0.0048	0.1673	0.0048	0.9856	0.0048	0.0048	0.0048	0.0048	0.0048	0.9856	0.0048	0.0048	0.0048	0.9856	0.0048	0.0048	0.0048	0.9856	0.0048	0.0048	0.0048	0.9856	0.0048	0.9856	0.0048	0.0048	0.0048	0.8305	0.0048	0.1599	0.0048
motif1943	HNRNPH2	8	0.8819	0.0048	0.1085	0.0048	0.9198	0.0048	0.0705	0.0048	0.0048	0.0048	0.9856	0.0048	0.0048	0.0048	0.9856	0.0048	0.0048	0.9856	0.0048	0.0048	0.0048	0.0048	0.9856	0.0048	0.8609	0.0048	0.1295	0.0048	0.8624	0.0048	0.128	0.0048
motif1944	HNRNPH2	8	0.0087	0.0307	0.9519	0.0087	0.0087	0.0226	0.9601	0.0087	0.0087	0.0224	0.9602	0.0087	0.0087	0.0226	0.9601	0.0087	0.0087	0.0422	0.9405	0.0087	0.0087	0.974	0.0087	0.0087	0.0087	0.0087	0.0087	0.974	0.0087	0.0087	0.974	0.0087
motif1945	HNRNPH2	10	0.0078	0.9765	0.0078	0.0078	0.0078	0.0078	0.0078	0.9765	0.0124	0.0132	0.9582	0.0162	0.0198	0.0122	0.9494	0.0185	0.0447	0.0123	0.9224	0.0205	0.0334	0.0137	0.9312	0.0218	0.0182	0.0261	0.9371	0.0186	0.0078	0.9765	0.0078	0.0078	0.0078	0.0078	0.0079	0.9764	0.0078	0.0078	0.9765	0.0078
motif1946	HNRNPH2	10	0.0084	0.938	0.0452	0.0084	0.0084	0.0084	0.9749	0.0084	0.0084	0.0084	0.9749	0.0084	0.0084	0.0084	0.9749	0.0084	0.0214	0.057	0.9062	0.0154	0.0207	0.0466	0.9141	0.0186	0.0084	0.0084	0.9749	0.0084	0.0084	0.0084	0.9749	0.0084	0.0084	0.0085	0.9747	0.0084	0.0084	0.9477	0.0356	0.0084
motif1947	HNRNPH2	10	0.9541	0.0149	0.0076	0.0235	0.0155	0.0089	0.9622	0.0134	0.0179	0.0091	0.9608	0.0122	0.0174	0.0099	0.9587	0.014	0.0184	0.0191	0.9524	0.01	0.9569	0.0151	0.0076	0.0204	0.0184	0.0105	0.9583	0.0128	0.0175	0.0101	0.9605	0.0119	0.0194	0.0099	0.9561	0.0145	0.0178	0.0139	0.9564	0.0119
motif1948	HNRNPH2	10	0.944	0.0125	0.0234	0.02	0.0082	0.0082	0.9754	0.0082	0.0082	0.0082	0.9754	0.0082	0.0082	0.0082	0.9754	0.0082	0.9389	0.025	0.0228	0.0133	0.9492	0.0099	0.0254	0.0155	0.0082	0.0082	0.9754	0.0082	0.0082	0.0082	0.9754	0.0082	0.0082	0.0083	0.9753	0.0082	0.9416	0.0193	0.0237	0.0154
motif1949	HNRNPH2	7	0.0279	0.0605	0.8838	0.0279	0.0147	0.0459	0.9246	0.0147	0.0495	0.0349	0.9127	0.0029	0.8804	0.0349	0.0352	0.0495	0.0029	0.0349	0.9061	0.0561	0.0029	0.0349	0.9593	0.0029	0.0684	0.3668	0.5271	0.0377
motif1950	HNRNPH2	7	0.0279	0.0605	0.8838	0.0279	0.0147	0.0459	0.9246	0.0147	0.0495	0.0349	0.9127	0.0029	0.8804	0.0349	0.0352	0.0495	0.0029	0.0349	0.9061	0.0561	0.0029	0.0349	0.9593	0.0029	0.0684	0.3668	0.5271	0.0377
motif1951	HNRNPH2	7	0.0279	0.0605	0.8838	0.0279	0.0147	0.0459	0.9246	0.0147	0.0495	0.0349	0.9127	0.0029	0.8804	0.0349	0.0352	0.0495	0.0029	0.0349	0.9061	0.0561	0.0029	0.0349	0.9593	0.0029	0.0684	0.3668	0.5271	0.0377
motif1952	HNRNPH3	9	0.9299	0.0333	0.0208	0.016	0.016	0.0255	0.0267	0.9317	0.0083	0.9525	0.0309	0.0083	0.0083	0.0083	0.9752	0.0083	0.0083	0.0083	0.9752	0.0083	0.0083	0.0089	0.9746	0.0083	0.0083	0.9752	0.0083	0.0083	0.0083	0.0083	0.9752	0.0083	0.0136	0.019	0.0172	0.9502
motif1953	HNRNPH3	9	0.9264	0.0191	0.0471	0.0074	0.0074	0.0199	0.0648	0.9079	0.0074	0.0082	0.0486	0.9358	0.0074	0.0074	0.9778	0.0074	0.0074	0.0074	0.9778	0.0074	0.0074	0.0074	0.9778	0.0074	0.0074	0.0079	0.0074	0.9773	0.0074	0.0074	0.9778	0.0074	0.0074	0.0108	0.0434	0.9384
motif1954	HNRNPH3	8	0.0086	0.0278	0.9549	0.0086	0.0086	0.0216	0.9611	0.0086	0.0086	0.024	0.9587	0.0086	0.0086	0.0206	0.9621	0.0086	0.0086	0.05	0.9328	0.0086	0.0086	0.9741	0.0086	0.0086	0.0086	0.0086	0.0086	0.9741	0.0086	0.0086	0.9741	0.0086
motif1955	HNRNPH3	10	0.0084	0.938	0.0452	0.0084	0.0084	0.0084	0.9749	0.0084	0.0084	0.0084	0.9749	0.0084	0.0084	0.0084	0.9749	0.0084	0.0214	0.057	0.9062	0.0154	0.0207	0.0466	0.9141	0.0186	0.0084	0.0084	0.9749	0.0084	0.0084	0.0084	0.9749	0.0084	0.0084	0.0085	0.9747	0.0084	0.0084	0.9477	0.0356	0.0084
motif1956	HNRNPH3	10	0.9541	0.0149	0.0076	0.0235	0.0155	0.0089	0.9622	0.0134	0.0179	0.0091	0.9609	0.0121	0.0174	0.0099	0.9588	0.0138	0.0184	0.0191	0.9525	0.0099	0.9569	0.0151	0.0076	0.0204	0.0184	0.0105	0.9582	0.0128	0.0175	0.0101	0.9605	0.0118	0.0194	0.0099	0.9561	0.0145	0.0178	0.0139	0.9564	0.0119
motif1957	HNRNPH3	10	0.944	0.0125	0.0234	0.02	0.0082	0.0082	0.9754	0.0082	0.0082	0.0082	0.9754	0.0082	0.0082	0.0083	0.9753	0.0082	0.9389	0.025	0.0228	0.0133	0.9492	0.0099	0.0254	0.0155	0.0082	0.0082	0.9754	0.0082	0.0082	0.0082	0.9754	0.0082	0.0082	0.0082	0.9754	0.0082	0.9416	0.0193	0.0237	0.0154
motif1958	HNRNPL	9	0.0064	0.9808	0.0064	0.0064	0.8997	0.0452	0.0109	0.0442	0.0064	0.9807	0.0065	0.0064	0.9114	0.0389	0.0137	0.036	0.0064	0.9808	0.0064	0.0064	0.0064	0.9808	0.0064	0.0064	0.9207	0.0381	0.0122	0.0291	0.0064	0.9808	0.0064	0.0064	0.8906	0.0434	0.0144	0.0516
motif1959	HNRNPL	7	0.8688	0.0734	0.0289	0.0289	0.0957	0.843	0.0056	0.0557	0.9833	0.0056	0.0056	0.0056	0.0551	0.8357	0.0056	0.1036	0.9421	0.0056	0.0056	0.0468	0.137	0.8519	0.0056	0.0056	0.8582	0.107	0.0174	0.0174
motif1960	HNRNPL	7	0.9706	0.0098	0.0098	0.0098	0.0098	0.9706	0.0098	0.0098	0.9706	0.0098	0.0098	0.0098	0.0562	0.9243	0.0098	0.0098	0.7385	0.0562	0.1955	0.0098	0.8817	0.0536	0.0549	0.0098	0.6807	0.1354	0.1386	0.0452
motif1961	HNRNPL	7	0.8688	0.0734	0.0289	0.0289	0.0957	0.843	0.0056	0.0557	0.9833	0.0056	0.0056	0.0056	0.0551	0.8357	0.0056	0.1036	0.9421	0.0056	0.0056	0.0468	0.137	0.8519	0.0056	0.0056	0.8582	0.107	0.0174	0.0174
motif1962	HNRNPL	7	0.8688	0.0734	0.0289	0.0289	0.0957	0.843	0.0056	0.0557	0.9833	0.0056	0.0056	0.0056	0.0551	0.8357	0.0056	0.1036	0.9421	0.0056	0.0056	0.0468	0.137	0.8519	0.0056	0.0056	0.8582	0.107	0.0174	0.0174
motif1963	KHDRBS2	7	0.1787	0.0412	0.7389	0.0412	0.9343	0.0541	0.0058	0.0058	0.0058	0.0511	0.0058	0.9373	0.892	0.0058	0.0058	0.0963	0.9826	0.0058	0.0058	0.0058	0.9375	0.0058	0.0058	0.0509	0.7584	0.1594	0.0181	0.0641
motif1964	KHDRBS2	7	0.1787	0.0412	0.7389	0.0412	0.9343	0.0541	0.0058	0.0058	0.0058	0.0511	0.0058	0.9373	0.892	0.0058	0.0058	0.0963	0.9826	0.0058	0.0058	0.0058	0.9375	0.0058	0.0058	0.0509	0.7584	0.1594	0.0181	0.0641
motif1965	KHDRBS2	7	0.1787	0.0412	0.7389	0.0412	0.9343	0.0541	0.0058	0.0058	0.0058	0.0511	0.0058	0.9373	0.892	0.0058	0.0058	0.0963	0.9826	0.0058	0.0058	0.0058	0.9375	0.0058	0.0058	0.0509	0.7584	0.1594	0.0181	0.0641
motif1966	KHDRBS3	7	0.1061	0.0646	0.7646	0.0646	0.9849	0.005	0.005	0.005	0.005	0.005	0.005	0.9849	0.9849	0.005	0.005	0.005	0.9849	0.005	0.005	0.005	0.9849	0.005	0.005	0.005	0.1056	0.5281	0.3489	0.0173
motif1967	KHDRBS3	7	0.1061	0.0646	0.7646	0.0646	0.9849	0.005	0.005	0.005	0.005	0.005	0.005	0.9849	0.9849	0.005	0.005	0.005	0.9849	0.005	0.005	0.005	0.9849	0.005	0.005	0.005	0.1056	0.5281	0.3489	0.0173
motif1968	KHDRBS3	7	0.1061	0.0646	0.7646	0.0646	0.9849	0.005	0.005	0.005	0.005	0.005	0.005	0.9849	0.9849	0.005	0.005	0.005	0.9849	0.005	0.005	0.005	0.9849	0.005	0.005	0.005	0.1056	0.5281	0.3489	0.0173
motif1969	MATR3	7	0.7292	0.1836	0.0436	0.0436	0.9326	0.0086	0.0086	0.0502	0.0503	0.0086	0.0086	0.9325	0.0086	0.9742	0.0086	0.0086	0.0086	0.0086	0.0086	0.9742	0.0086	0.0086	0.0086	0.9742	0.0886	0.0439	0.8235	0.0439
motif1970	MATR3	7	0.7292	0.1836	0.0436	0.0436	0.9326	0.0086	0.0086	0.0502	0.0503	0.0086	0.0086	0.9325	0.0086	0.9742	0.0086	0.0086	0.0086	0.0086	0.0086	0.9742	0.0086	0.0086	0.0086	0.9742	0.0886	0.0439	0.8235	0.0439
motif1971	MATR3	7	0.7292	0.1836	0.0436	0.0436	0.9326	0.0086	0.0086	0.0502	0.0503	0.0086	0.0086	0.9325	0.0086	0.9742	0.0086	0.0086	0.0086	0.0086	0.0086	0.9742	0.0086	0.0086	0.0086	0.9742	0.0886	0.0439	0.8235	0.0439
motif1972	MSI1	7	0.0287	0.0287	0.0287	0.9139	0.9841	0.0053	0.0053	0.0053	0.0053	0.0053	0.9841	0.0053	0.062	0.0519	0.058	0.8281	0.2183	0.0053	0.0053	0.7711	0.7796	0.017	0.1863	0.017	0.0691	0.0285	0.874	0.0285
motif1973	MSI1	7	0.0173	0.0173	0.0173	0.9482	0.9835	0.0055	0.0055	0.0055	0.0055	0.0055	0.9835	0.0055	0.0554	0.0503	0.1011	0.7933	0.1808	0.0055	0.0505	0.7632	0.7818	0.0289	0.1605	0.0289	0.0512	0.0512	0.8463	0.0512
motif1974	MSI1	7	0.0287	0.0287	0.0287	0.9139	0.9841	0.0053	0.0053	0.0053	0.0053	0.0053	0.9841	0.0053	0.062	0.0519	0.058	0.8281	0.2183	0.0053	0.0053	0.7711	0.7796	0.017	0.1863	0.017	0.0691	0.0285	0.874	0.0285
motif1975	MSI1	7	0.0173	0.0173	0.0173	0.9482	0.9835	0.0055	0.0055	0.0055	0.0055	0.0055	0.9835	0.0055	0.0554	0.0503	0.1011	0.7933	0.1808	0.0055	0.0505	0.7632	0.7818	0.0289	0.1605	0.0289	0.0512	0.0512	0.8463	0.0512
motif1976	MSI1	7	0.0287	0.0287	0.0287	0.9139	0.9841	0.0053	0.0053	0.0053	0.0053	0.0053	0.9841	0.0053	0.062	0.0519	0.058	0.8281	0.2183	0.0053	0.0053	0.7711	0.7796	0.017	0.1863	0.017	0.0691	0.0285	0.874	0.0285
motif1977	MSI1	7	0.0173	0.0173	0.0173	0.9482	0.9835	0.0055	0.0055	0.0055	0.0055	0.0055	0.9835	0.0055	0.0554	0.0503	0.1011	0.7933	0.1808	0.0055	0.0505	0.7632	0.7818	0.0289	0.1605	0.0289	0.0512	0.0512	0.8463	0.0512
motif1978	NELFE	10	0.011	0.0738	0.0124	0.9029	0.0082	0.9752	0.0084	0.0082	0.012	0.0087	0.0086	0.9706	0.0082	0.0082	0.9753	0.0082	0.0082	0.0082	0.9753	0.0082	0.0082	0.9752	0.0084	0.0082	0.0167	0.0244	0.0086	0.9504	0.9513	0.0169	0.0181	0.0137	0.9635	0.0126	0.0116	0.0123	0.0082	0.9753	0.0082	0.0082
motif1979	NELFE	10	0.0084	0.0084	0.9748	0.0084	0.0084	0.0084	0.9748	0.0084	0.0148	0.0269	0.0219	0.9364	0.0084	0.9748	0.0084	0.0084	0.0155	0.0183	0.0096	0.9565	0.0084	0.9747	0.0085	0.0084	0.0307	0.0206	0.022	0.9267	0.0084	0.9747	0.0085	0.0084	0.0148	0.0112	0.0105	0.9635	0.0084	0.0084	0.9748	0.0084
motif1980	NELFE	10	0.0122	0.9682	0.0115	0.0081	0.0124	0.0124	0.0093	0.9659	0.0101	0.9663	0.0154	0.0081	0.0127	0.009	0.0101	0.9682	0.0115	0.0087	0.9717	0.0081	0.0125	0.0186	0.9607	0.0081	0.0151	0.0171	0.0196	0.9482	0.015	0.0189	0.0243	0.9418	0.9519	0.0101	0.0159	0.0221	0.0139	0.0142	0.9637	0.0081
motif1981	NOVA1	8	0.0048	0.0048	0.1436	0.8468	0.0048	0.9856	0.0048	0.0048	0.9589	0.0048	0.0315	0.0048	0.0048	0.0048	0.9856	0.0048	0.0048	0.0048	0.1619	0.8285	0.0048	0.9856	0.0048	0.0048	0.9618	0.0048	0.0286	0.0048	0.0048	0.9856	0.0048	0.0048
motif1982	NOVA1	7	0.0048	0.9856	0.0048	0.0048	0.9856	0.0048	0.0048	0.0048	0.0048	0.0048	0.9856	0.0048	0.0048	0.0048	0.0048	0.9856	0.0048	0.9856	0.0048	0.0048	0.9856	0.0048	0.0048	0.0048	0.0048	0.9856	0.0048	0.0048
motif1983	PABPC3	7	0.1321	0.0414	0.7851	0.0414	0.9825	0.0058	0.0058	0.0058	0.9825	0.0058	0.0058	0.0058	0.9825	0.0058	0.0058	0.0058	0.9825	0.0058	0.0058	0.0058	0.0476	0.9003	0.0058	0.0463	0.1648	0.7748	0.0302	0.0302
motif1984	PABPC3	7	0.1321	0.0414	0.7851	0.0414	0.9825	0.0058	0.0058	0.0058	0.9825	0.0058	0.0058	0.0058	0.9825	0.0058	0.0058	0.0058	0.9825	0.0058	0.0058	0.0058	0.0476	0.9003	0.0058	0.0463	0.1648	0.7748	0.0302	0.0302
[truncated: 187 more rows]
[truncated: 113 more columns]

## Sheet: mouse
motif	RBP	length	site1(A)	site1(C)	site1(G)	site1(U)	site2(A)	site2(C)	site2(G)	site2(U)	site3(A)	site3(C)	site3(G)	site3(U)	site4(A)	site4(C)	site4(G)	site4(U)	site5(A)	site5(C)	site5(G)	site5(U)	site6(A)	site6(C)	site6(G)	site6(U)	site7(A)	site7(C)	site7(G)	site7(U)	site8(A)	site8(C)	site8(G)	site8(U)	site9(A)	site9(C)	site9(G)	site9(U)	site10(A)	site10(C)	site10(G)	site10(U)	site11(A)	site11(C)	site11(G)	site11(U)	site12(A)	site12(C)	site12(G)
[truncated: 2,165 more rows]
[truncated: 113 more columns]

[truncated: 6 more sheets: cow, opossum, chicken, lizard, frog, zebrafish]
