# Supplementary material for: Computational prediction and experimental validation identify functionally conserved lncRNAs from zebrafish to human
Source: Nat Genet. 2024 Jan 9;56(1):124–35. doi: 10.1038/s41588-023-01620-7 (PMC10786727; doi:10.1038/s41588-023-01620-7)
Supplement: Supplementary file 4 — Identification of coPARSE-lncRNA homologs across vertebrates by lncHOME. [file 41588_2023_1620_MOESM4_ESM.xlsx]

## Sheet: human vs mouse
human gene	mouse gene	human transcript	mouse transcript	with homologs in cow	with homologs in opossum	with homologs in chicken	with homologs in lizard	with homologs in frog	with homologs in zebrafish	motif score	gap score
ENSG00000224511	ENSMUSG00000085237	ENST00000413591	ENSMUST00000133694	0	0	0	0	0	0	4.928	27.14
ENSG00000230498	ENSMUSG00000105337	ENST00000454305	ENSMUST00000198047	1	0	0	0	1	0	5.306	43.158
ENSG00000279996	ENSMUSG00000106758	ENST00000623029	ENSMUST00000201839	1	1	0	1	1	0	5.66	6.34
ENSG00000270959	ENSMUSG00000097867	ENST00000605573	ENSMUST00000181640	0	0	0	0	0	0	6.803	11.551
ENSG00000248050	ENSMUSG00000097102	ENST00000499579	ENSMUST00000181839	0	0	0	0	0	0	3.236	36.538
ENSG00000261273	ENSMUSG00000093682	ENST00000563190	ENSMUST00000176061	0	0	0	0	0	0	3.927	10.392
ENSG00000279733	ENSMUSG00000109244	ENST00000624727	ENSMUST00000208302	0	1	0	0	0	0	4.827	18.606
ENSG00000249669	ENSMUSG00000097324	ENST00000614896	ENSMUST00000182244	1	1	0	1	0	0	7.937	11.16
ENSG00000228852	ENSMUSG00000106329	ENST00000624135	ENSMUST00000199790	0	0	0	0	0	0	3.438	45.306
ENSG00000259974	ENSMUSG00000084774	ENST00000564492	ENSMUST00000127688	1	0	0	0	1	0	3.465	47.424
ENSG00000258869	ENSMUSG00000085820	ENST00000557296	ENSMUST00000135423	0	0	0	0	0	0	3.58	64.174
ENSG00000236340	ENSMUSG00000107377	ENST00000413812	ENSMUST00000202562	0	0	0	1	0	0	6.396	63.776
ENSG00000255246	ENSMUSG00000097644	ENST00000527364	ENSMUST00000181886	0	0	0	0	0	0	5.389	20.736
ENSG00000257913	ENSMUSG00000097587	ENST00000547866	ENSMUST00000180490	0	0	0	0	0	0	3.197	25.495
ENSG00000237125	ENSMUSG00000109908	ENST00000503198	ENSMUST00000211191	0	0	0	0	0	0	3.591	10.677
ENSG00000242791	ENSMUSG00000104586	ENST00000323689	ENSMUST00000197200	0	0	0	0	0	0	3.603	21.205
ENSG00000236053	ENSMUSG00000096938	ENST00000432575	ENSMUST00000181315	1	1	0	1	1	1	10.677	43.388
ENSG00000271811	ENSMUSG00000103195	ENST00000606154	ENSMUST00000192190	1	1	1	1	0	0	14.529	4.713
ENSG00000260279	ENSMUSG00000099881	ENST00000563087	ENSMUST00000186531	0	0	0	0	0	0	3.711	30.474
ENSG00000249697	ENSMUSG00000086402	ENST00000504349	ENSMUST00000142621	0	0	0	0	0	0	3.034	62.306
ENSG00000267044	ENSMUSG00000108942	ENST00000591432	ENSMUST00000207134	0	0	0	0	0	0	4.347	43.626
ENSG00000245857	ENSMUSG00000109784	ENST00000500823	ENSMUST00000209494	0	0	0	0	0	0	4.702	30.253
ENSG00000277558	ENSMUSG00000109877	ENST00000618799	ENSMUST00000209333	0	0	0	0	0	0	3.675	10.724
ENSG00000226872	ENSMUSG00000097764	ENST00000450652	ENSMUST00000181077	1	1	1	0	1	0	6.514	45.195
ENSG00000248587	ENSMUSG00000103142	ENST00000637926	ENSMUST00000194645	0	0	0	0	0	0	3.193	40.431
ENSG00000250334	ENSMUSG00000097516	ENST00000508174	ENSMUST00000181724	0	0	0	0	0	0	3.765	120.414
ENSG00000258957	ENSMUSG00000097801	ENST00000554898	ENSMUST00000181852	1	1	0	0	1	0	6.271	40.509
ENSG00000272631	ENSMUSG00000090779	ENST00000608826	ENSMUST00000171248	1	1	0	1	1	0	8.518	26.968
ENSG00000261396	ENSMUSG00000098120	ENST00000567122	ENSMUST00000182863	1	0	0	0	0	0	5.053	50.726
ENSG00000279078	ENSMUSG00000092090	ENST00000623342	ENSMUST00000164104	0	0	0	0	0	0	3.465	4.655
ENSG00000231754	ENSMUSG00000086363	ENST00000447728	ENSMUST00000146336	1	0	0	0	0	0	8.843	5.011
ENSG00000237212	ENSMUSG00000097101	ENST00000432783	ENSMUST00000185652	0	0	0	0	1	0	4.219	10.747
ENSG00000270022	ENSMUSG00000097301	ENST00000602478	ENSMUST00000181049	0	0	0	0	0	0	3.535	32.787
ENSG00000205037	ENSMUSG00000097969	ENST00000378417	ENSMUST00000183009	1	1	0	0	0	1	5.116	29.668
ENSG00000255160	ENSMUSG00000085995	ENST00000528326	ENSMUST00000129551	0	0	0	0	0	0	4.598	50.46
ENSG00000229774	ENSMUSG00000101179	ENST00000421820	ENSMUST00000186504	1	0	0	0	0	0	6.732	19.109
ENSG00000279913	ENSMUSG00000099146	ENST00000624114	ENSMUST00000185046	0	1	0	0	1	0	5.213	29.591
ENSG00000239213	ENSMUSG00000103657	ENST00000461864	ENSMUST00000192389	0	0	0	0	0	0	3.713	30.042
ENSG00000272108	ENSMUSG00000073590	ENST00000606030	ENSMUST00000192137	1	1	0	0	1	0	5.434	23.332
ENSG00000234177	ENSMUSG00000060424	ENST00000424321	ENSMUST00000177136	0	0	0	0	0	0	3.248	9.849
ENSG00000258908	ENSMUSG00000103730	ENST00000554678	ENSMUST00000194838	0	0	0	0	0	0	4.888	0
ENSG00000271434	ENSMUSG00000109270	ENST00000440536	ENSMUST00000207036	1	1	1	1	0	1	10.302	27.333
ENSG00000268798	ENSMUSG00000097013	ENST00000594262	ENSMUST00000181265	1	1	1	0	1	1	13.901	22.811
ENSG00000260305	ENSMUSG00000052629	ENST00000569588	ENSMUST00000064591	0	1	1	0	0	0	8.062	37.802
ENSG00000230709	ENSMUSG00000085132	ENST00000428142	ENSMUST00000139025	0	0	0	0	0	0	4.3	34.9
ENSG00000234614	ENSMUSG00000104669	ENST00000434182	ENSMUST00000197971	0	0	0	0	0	0	3.22	14.888
ENSG00000280304	ENSMUSG00000099853	ENST00000623551	ENSMUST00000207028	0	0	0	0	0	0	3.184	34.244
ENSG00000227811	ENSMUSG00000074346	ENST00000524935	ENSMUST00000130683	1	0	0	0	0	0	4.282	19.053
ENSG00000266903	ENSMUSG00000090075	ENST00000590796	ENSMUST00000162649	0	0	0	0	0	0	4.585	48.38
ENSG00000275542	ENSMUSG00000075389	ENST00000622907	ENSMUST00000145437	1	1	0	1	1	0	4.851	10.334
ENSG00000260577	ENSMUSG00000097026	ENST00000562172	ENSMUST00000180410	1	1	0	1	0	1	4.976	17.487
ENSG00000279095	ENSMUSG00000109136	ENST00000623022	ENSMUST00000208280	0	1	1	1	1	0	8.404	12.319
ENSG00000251370	ENSMUSG00000096956	ENST00000510879	ENSMUST00000181536	1	0	0	0	0	0	3.575	32.661
ENSG00000262791	ENSMUSG00000085148	ENST00000576540	ENSMUST00000149940	0	1	0	0	0	0	4.294	21.735
ENSG00000259356	ENSMUSG00000109539	ENST00000560128	ENSMUST00000207632	0	0	0	0	0	0	4.215	47.019
ENSG00000267506	ENSMUSG00000086588	ENST00000590398	ENSMUST00000124901	0	0	0	0	0	0	3.613	5.715
ENSG00000275613	ENSMUSG00000087407	ENST00000610398	ENSMUST00000155046	0	0	0	0	0	0	4.574	22.149
ENSG00000278962	ENSMUSG00000085498	ENST00000624058	ENSMUST00000144178	0	0	0	0	0	0	4.332	10.607
ENSG00000267489	ENSMUSG00000100387	ENST00000590053	ENSMUST00000187488	0	0	0	0	0	0	3.428	42.226
ENSG00000179082	ENSMUSG00000085275	ENST00000316786	ENSMUST00000145413	0	1	0	0	0	0	4.798	23.087
ENSG00000168746	ENSMUSG00000087129	ENST00000372910	ENSMUST00000154065	0	0	0	0	0	0	3	36.355
ENSG00000279900	ENSMUSG00000074024	ENST00000624584	ENSMUST00000147198	1	1	1	0	0	0	5	12.748
ENSG00000257346	ENSMUSG00000097414	ENST00000553174	ENSMUST00000181510	0	1	0	1	0	0	5.018	55.48
ENSG00000254614	ENSMUSG00000097404	ENST00000526623	ENSMUST00000180505	0	1	1	1	1	0	9.244	30.695
ENSG00000261924	ENSMUSG00000085207	ENST00000573602	ENSMUST00000129379	1	1	1	1	1	0	7.049	16.903
ENSG00000259941	ENSMUSG00000102225	ENST00000564401	ENSMUST00000193207	0	0	0	0	0	0	4.861	27.722
ENSG00000273145	ENSMUSG00000101828	ENST00000608290	ENSMUST00000189171	1	1	0	0	1	0	9.11	22.762
ENSG00000267637	ENSMUSG00000086199	ENST00000590850	ENSMUST00000151652	0	0	0	0	0	0	4.236	48.055
ENSG00000251432	ENSMUSG00000105517	ENST00000513851	ENSMUST00000198804	0	0	0	0	0	0	3.44	44.829
ENSG00000260102	ENSMUSG00000047935	ENST00000561786	ENSMUST00000186174	0	1	0	0	0	0	4.882	12.256
ENSG00000243149	ENSMUSG00000108286	ENST00000481004	ENSMUST00000204131	0	0	0	0	0	0	3.192	50.534
ENSG00000226913	ENSMUSG00000103970	ENST00000421598	ENSMUST00000192908	1	1	1	1	1	0	11.967	21.583
ENSG00000238043	ENSMUSG00000097184	ENST00000426616	ENSMUST00000181485	0	0	0	0	0	0	4.382	49.5
ENSG00000269243	ENSMUSG00000097472	ENST00000597983	ENSMUST00000181918	1	1	0	0	1	0	7.656	27.466
ENSG00000275476	ENSMUSG00000107706	ENST00000620496	ENSMUST00000203708	0	0	0	0	0	0	3.369	68.954
ENSG00000266466	ENSMUSG00000097747	ENST00000579239	ENSMUST00000181687	0	0	0	0	0	0	3.605	26.024
ENSG00000168746	ENSMUSG00000046840	ENST00000637248	ENSMUST00000128896	0	0	0	0	0	0	3.591	19.706
ENSG00000261646	ENSMUSG00000096917	ENST00000563631	ENSMUST00000180690	0	0	0	0	0	0	4.675	13.008
ENSG00000261231	ENSMUSG00000098439	ENST00000565451	ENSMUST00000183645	0	0	0	0	0	0	4.672	24.678
ENSG00000279606	ENSMUSG00000086919	ENST00000624834	ENSMUST00000138295	0	1	0	0	1	0	6.279	11.769
ENSG00000228173	ENSMUSG00000104137	ENST00000456513	ENSMUST00000195362	0	0	0	0	0	0	4.376	0.5
ENSG00000205592	ENSMUSG00000044021	ENST00000454784	ENSMUST00000178108	0	0	0	0	0	0	8.784	0
ENSG00000226803	ENSMUSG00000103364	ENST00000591553	ENSMUST00000194178	1	0	0	0	0	0	8.362	29.146
ENSG00000235910	ENSMUSG00000097463	ENST00000444200	ENSMUST00000181712	0	0	0	1	0	0	3.889	42.02
ENSG00000280711	ENSMUSG00000105297	ENST00000626286	ENSMUST00000196142	1	1	0	1	0	0	7.657	71.428
ENSG00000245248	ENSMUSG00000097617	ENST00000498979	ENSMUST00000180670	1	1	1	0	1	1	5.902	13.885
ENSG00000277159	ENSMUSG00000086770	ENST00000613809	ENSMUST00000153095	0	0	0	0	0	0	3.946	9.487
ENSG00000184224	ENSMUSG00000097233	ENST00000333139	ENSMUST00000181211	1	1	0	1	0	0	4.575	21.721
ENSG00000258260	ENSMUSG00000097372	ENST00000546464	ENSMUST00000180875	0	0	0	0	0	0	4.249	18.453
ENSG00000269296	ENSMUSG00000108520	ENST00000598952	ENSMUST00000205388	0	0	0	1	1	0	5.413	28.72
ENSG00000254653	ENSMUSG00000075027	ENST00000528480	ENSMUST00000136401	1	0	1	0	1	0	5.145	4.817
ENSG00000258458	ENSMUSG00000104658	ENST00000554194	ENSMUST00000198124	0	0	0	0	0	0	3.213	38.854
ENSG00000223806	ENSMUSG00000085329	ENST00000411989	ENSMUST00000156615	0	0	0	0	0	0	4.294	16.294
ENSG00000235741	ENSMUSG00000085304	ENST00000433377	ENSMUST00000145510	1	1	0	0	0	0	3.848	27.541
ENSG00000223813	ENSMUSG00000086946	ENST00000447171	ENSMUST00000138259	0	0	0	0	0	0	3.148	34.914
ENSG00000236643	ENSMUSG00000107468	ENST00000438380	ENSMUST00000204297	0	0	0	0	0	0	4.093	47.21
ENSG00000239213	ENSMUSG00000104272	ENST00000461864	ENSMUST00000195122	0	0	0	0	1	0	3.469	29.967
ENSG00000262815	ENSMUSG00000087242	ENST00000576477	ENSMUST00000152781	0	0	0	0	0	0	3.437	8.266
ENSG00000255843	ENSMUSG00000110301	ENST00000546065	ENSMUST00000209330	0	0	0	0	0	0	4.057	25.015
ENSG00000249859	ENSMUSG00000097039	ENST00000512617	ENSMUST00000182141	0	0	0	0	0	0	7.495	1.69
ENSG00000275401	ENSMUSG00000085385	ENST00000621084	ENSMUST00000149667	1	0	1	0	1	0	7.713	61.416
ENSG00000240990	ENSMUSG00000086427	ENST00000479766	ENSMUST00000137729	0	1	0	0	1	0	9.606	0.577
ENSG00000251602	ENSMUSG00000097476	ENST00000551271	ENSMUST00000181436	1	1	0	1	1	0	5.849	24.328
ENSG00000231367	ENSMUSG00000103091	ENST00000438085	ENSMUST00000195711	0	0	0	0	0	0	3.06	20.248
ENSG00000273209	ENSMUSG00000097819	ENST00000608741	ENSMUST00000180778	0	0	0	1	0	0	4.96	62.208
ENSG00000258337	ENSMUSG00000107116	ENST00000549373	ENSMUST00000202545	1	0	0	0	1	0	7.878	14.051
ENSG00000245812	ENSMUSG00000102563	ENST00000523301	ENSMUST00000191765	0	0	0	0	0	0	4.225	14.045
ENSG00000279393	ENSMUSG00000106820	ENST00000623899	ENSMUST00000201128	0	0	0	0	1	0	3.965	36.993
ENSG00000272477	ENSMUSG00000103216	ENST00000607148	ENSMUST00000193576	0	0	0	0	0	0	5.635	1.612
ENSG00000283392	ENSMUSG00000107794	ENST00000635800	ENSMUST00000204631	1	1	1	1	0	0	5	0.866
ENSG00000234456	ENSMUSG00000106498	ENST00000452320	ENSMUST00000197967	0	0	0	0	0	0	4.504	27.597
ENSG00000255335	ENSMUSG00000109962	ENST00000529781	ENSMUST00000211477	1	1	1	1	1	0	9.324	24.876
ENSG00000232408	ENSMUSG00000104002	ENST00000457169	ENSMUST00000193040	0	0	0	0	0	0	3.478	18.267
ENSG00000258017	ENSMUSG00000097587	ENST00000548149	ENSMUST00000180490	0	0	0	0	0	0	3.953	28.961
ENSG00000259521	ENSMUSG00000085438	ENST00000560178	ENSMUST00000153581	0	0	0	0	0	0	3.237	27.767
ENSG00000226026	ENSMUSG00000106022	ENST00000419846	ENSMUST00000198374	0	0	0	0	0	0	6.877	21.296
ENSG00000277597	ENSMUSG00000109715	ENST00000615078	ENSMUST00000209836	0	0	0	0	0	0	4.065	47.504
ENSG00000231566	ENSMUSG00000097497	ENST00000456532	ENSMUST00000180592	0	0	0	0	0	0	6.797	10.909
ENSG00000131484	ENSMUSG00000086794	ENST00000588189	ENSMUST00000150442	0	0	0	0	0	0	3.952	18.848
ENSG00000225632	ENSMUSG00000086940	ENST00000426901	ENSMUST00000151369	0	0	0	0	0	0	3.808	22.605
ENSG00000250781	ENSMUSG00000107041	ENST00000508911	ENSMUST00000201718	0	1	0	0	0	0	4.177	59.349
ENSG00000278901	ENSMUSG00000103384	ENST00000625195	ENSMUST00000192178	1	1	1	1	1	1	16.872	5.249
ENSG00000227459	ENSMUSG00000096941	ENST00000446029	ENSMUST00000181260	0	0	0	0	0	0	4.288	66.095
ENSG00000257563	ENSMUSG00000108693	ENST00000549796	ENSMUST00000205957	0	1	1	0	1	1	8.167	22.386
ENSG00000259283	ENSMUSG00000109669	ENST00000558730	ENSMUST00000211295	0	0	0	0	0	0	3.175	28.054
ENSG00000255108	ENSMUSG00000073787	ENST00000532946	ENSMUST00000097947	1	0	0	0	0	0	5.528	3.661
ENSG00000227407	ENSMUSG00000086155	ENST00000457113	ENSMUST00000149343	0	1	1	1	0	0	8.023	13.836
ENSG00000271973	ENSMUSG00000025644	ENST00000607025	ENSMUST00000134690	0	1	0	0	0	0	4.502	9.737
ENSG00000225792	ENSMUSG00000108145	ENST00000451368	ENSMUST00000203781	1	0	0	0	1	0	5.69	41.781
ENSG00000230731	ENSMUSG00000101009	ENST00000421190	ENSMUST00000189375	0	0	0	0	0	0	3.655	9.469
ENSG00000264243	ENSMUSG00000085307	ENST00000581213	ENSMUST00000134436	1	1	0	1	1	1	9.417	34.113
ENSG00000266664	ENSMUSG00000085748	ENST00000584365	ENSMUST00000155836	0	0	0	0	0	0	5.272	34.934
ENSG00000259347	ENSMUSG00000086539	ENST00000636067	ENSMUST00000191455	1	1	1	1	1	1	8.249	30.418
ENSG00000272463	ENSMUSG00000087460	ENST00000606285	ENSMUST00000153175	0	0	0	0	0	0	3.344	36.222
ENSG00000260239	ENSMUSG00000085962	ENST00000563079	ENSMUST00000171079	0	0	0	0	0	0	4.045	8.515
ENSG00000276533	ENSMUSG00000104273	ENST00000611214	ENSMUST00000195338	1	0	0	0	0	0	4.504	33.125
ENSG00000257359	ENSMUSG00000097368	ENST00000550206	ENSMUST00000181905	0	0	0	0	0	0	5.621	6.124
ENSG00000274425	ENSMUSG00000102340	ENST00000612689	ENSMUST00000192279	0	1	1	1	1	0	7.522	26.429
ENSG00000267968	ENSMUSG00000108781	ENST00000598079	ENSMUST00000206293	0	0	0	0	0	0	3.26	7.681
ENSG00000272729	ENSMUSG00000052371	ENST00000608941	ENSMUST00000156342	0	1	0	1	1	0	4.559	17.493
ENSG00000234215	ENSMUSG00000100420	ENST00000436600	ENSMUST00000187344	0	0	0	0	0	0	3.722	12.503
ENSG00000266312	ENSMUSG00000097738	ENST00000582231	ENSMUST00000181345	0	0	0	0	0	0	3.767	51.795
ENSG00000283155	ENSMUSG00000102634	ENST00000513766	ENSMUST00000194001	0	0	0	0	0	0	3.057	34.375
ENSG00000234944	ENSMUSG00000107608	ENST00000421320	ENSMUST00000203822	0	0	0	0	0	0	6.148	25.037
ENSG00000259941	ENSMUSG00000102672	ENST00000564401	ENSMUST00000192251	1	1	1	0	1	0	4.815	91.517
ENSG00000272815	ENSMUSG00000072893	ENST00000602730	ENSMUST00000138763	0	1	0	0	0	0	7.707	22.341
ENSG00000183470	ENSMUSG00000086763	ENST00000332558	ENSMUST00000150314	0	0	0	0	0	0	5.536	31.395
ENSG00000262294	ENSMUSG00000087059	ENST00000572499	ENSMUST00000127424	1	0	0	0	0	0	3.744	24.769
ENSG00000234945	ENSMUSG00000107201	ENST00000626256	ENSMUST00000202893	1	1	0	0	1	0	6.746	9.531
ENSG00000269416	ENSMUSG00000103398	ENST00000602077	ENSMUST00000195630	0	0	1	0	0	0	6.218	5.759
ENSG00000255050	ENSMUSG00000085523	ENST00000531730	ENSMUST00000146755	0	1	0	1	1	0	8.109	33.483
ENSG00000279652	ENSMUSG00000086467	ENST00000625157	ENSMUST00000132871	1	1	0	0	0	0	5.186	25.936
ENSG00000227128	ENSMUSG00000102057	ENST00000430651	ENSMUST00000191181	1	1	1	1	1	0	7.908	23.961
ENSG00000270160	ENSMUSG00000099148	ENST00000602773	ENSMUST00000183423	0	0	0	0	0	0	3.1	18.619
ENSG00000229852	ENSMUSG00000104138	ENST00000441363	ENSMUST00000192487	0	0	0	0	0	0	4.743	9.192
ENSG00000236947	ENSMUSG00000097156	ENST00000441085	ENSMUST00000180984	0	0	0	0	0	0	3.026	24.576
ENSG00000278887	ENSMUSG00000108806	ENST00000624024	ENSMUST00000206759	0	1	1	1	1	0	6.412	39.03
ENSG00000257702	ENSMUSG00000087578	ENST00000603175	ENSMUST00000141639	1	0	0	0	0	0	4.277	33.507
ENSG00000234948	ENSMUSG00000052368	ENST00000428009	ENSMUST00000180562	0	0	0	0	0	0	5.017	30.057
ENSG00000225437	ENSMUSG00000089633	ENST00000433489	ENSMUST00000160738	0	0	0	0	0	0	3.096	27.055
ENSG00000225216	ENSMUSG00000100426	ENST00000629410	ENSMUST00000189802	0	0	0	0	0	0	3.752	18.48
ENSG00000272662	ENSMUSG00000097576	ENST00000609598	ENSMUST00000180735	1	0	0	0	0	0	3.081	48.83
ENSG00000253396	ENSMUSG00000086741	ENST00000521725	ENSMUST00000141930	0	1	0	0	0	0	5.01	19.814
ENSG00000272562	ENSMUSG00000097347	ENST00000609423	ENSMUST00000181811	0	0	0	0	0	0	4.248	125.108
ENSG00000270055	ENSMUSG00000098708	ENST00000602663	ENSMUST00000184360	0	0	0	0	0	0	4.367	80.666
ENSG00000273046	ENSMUSG00000104327	ENST00000512206	ENSMUST00000193409	0	0	0	0	0	0	3.386	17.543
ENSG00000250608	ENSMUSG00000093590	ENST00000502521	ENSMUST00000177284	0	0	0	0	0	0	4.459	17.529
ENSG00000238121	ENSMUSG00000106951	ENST00000452659	ENSMUST00000145042	1	1	0	0	1	0	7.885	7.331
ENSG00000265749	ENSMUSG00000072809	ENST00000583963	ENSMUST00000101007	1	1	0	0	1	0	5.299	7.537
ENSG00000260115	ENSMUSG00000109775	ENST00000562349	ENSMUST00000209893	0	0	0	0	0	0	4.866	16.179
ENSG00000177335	ENSMUSG00000100287	ENST00000395172	ENSMUST00000190861	1	1	0	0	1	0	5.331	14.248
ENSG00000279065	ENSMUSG00000100017	ENST00000624851	ENSMUST00000186474	1	0	0	0	0	0	3.528	25.371
ENSG00000268654	ENSMUSG00000109416	ENST00000599641	ENSMUST00000207613	0	1	0	1	0	0	5.497	41.964
ENSG00000249425	ENSMUSG00000103849	ENST00000512652	ENSMUST00000194524	0	0	0	1	0	0	3.823	39.043
ENSG00000265287	ENSMUSG00000097165	ENST00000579019	ENSMUST00000180805	0	1	0	0	0	0	3.189	22.457
ENSG00000256811	ENSMUSG00000105881	ENST00000543848	ENSMUST00000195992	1	0	0	0	0	0	4.999	16.149
ENSG00000255746	ENSMUSG00000097011	ENST00000540868	ENSMUST00000181738	0	0	0	0	0	0	3.524	61.479
ENSG00000262227	ENSMUSG00000085251	ENST00000574260	ENSMUST00000132986	1	1	0	0	0	0	4.596	34.313
ENSG00000255808	ENSMUSG00000109656	ENST00000540912	ENSMUST00000210076	0	0	0	0	0	0	3.603	51.192
ENSG00000248730	ENSMUSG00000090199	ENST00000512496	ENSMUST00000161643	0	0	0	0	0	0	3.964	48.875
ENSG00000266473	ENSMUSG00000059706	ENST00000585193	ENSMUST00000147445	1	1	0	1	1	0	16.87	5.734
ENSG00000279943	ENSMUSG00000109785	ENST00000623820	ENSMUST00000210456	0	0	0	0	0	0	3.894	10.747
ENSG00000270036	ENSMUSG00000102419	ENST00000602530	ENSMUST00000194281	0	0	0	0	0	0	3.108	39.505
ENSG00000230215	ENSMUSG00000096918	ENST00000421870	ENSMUST00000181476	1	1	0	0	0	0	5.99	43.417
ENSG00000256232	ENSMUSG00000107526	ENST00000541749	ENSMUST00000205198	1	1	0	0	1	0	8.086	58.352
ENSG00000262061	ENSMUSG00000087059	ENST00000575743	ENSMUST00000127424	1	1	0	0	1	0	6.279	14.961
ENSG00000233729	ENSMUSG00000104519	ENST00000424510	ENSMUST00000191994	0	0	0	0	0	0	3.592	51.872
ENSG00000278709	ENSMUSG00000074555	ENST00000613231	ENSMUST00000131346	0	0	0	0	0	0	3.35	84.012
ENSG00000267506	ENSMUSG00000086859	ENST00000590398	ENSMUST00000145438	0	0	0	0	0	0	3.226	9.539
ENSG00000250436	ENSMUSG00000106725	ENST00000502291	ENSMUST00000201590	0	1	0	0	0	0	5.262	41.8
ENSG00000214548	ENSMUSG00000102657	ENST00000522771	ENSMUST00000193116	1	1	1	0	0	1	5	1.118
ENSG00000240875	ENSMUSG00000103440	ENST00000472943	ENSMUST00000192502	0	0	0	0	0	0	4.495	34.522
ENSG00000283355	ENSMUSG00000086190	ENST00000636429	ENSMUST00000130943	1	1	1	1	0	0	8.833	24.867
ENSG00000254081	ENSMUSG00000103135	ENST00000520902	ENSMUST00000193065	0	0	1	0	1	1	3.99	15.199
ENSG00000237410	ENSMUSG00000052188	ENST00000433606	ENSMUST00000149574	0	1	0	0	0	0	3.582	31.945
ENSG00000226791	ENSMUSG00000102650	ENST00000629175	ENSMUST00000192480	0	0	0	0	0	0	3.098	28.367
ENSG00000269289	ENSMUSG00000097360	ENST00000596326	ENSMUST00000180908	0	1	0	0	0	0	3.983	22.028
ENSG00000273129	ENSMUSG00000097028	ENST00000608917	ENSMUST00000181460	0	0	0	0	0	0	4.394	43.021
ENSG00000227598	ENSMUSG00000058159	ENST00000444102	ENSMUST00000169635	0	0	0	0	0	0	4.669	41.572
ENSG00000272639	ENSMUSG00000109249	ENST00000558568	ENSMUST00000209012	0	0	0	0	0	0	3.917	25.681
ENSG00000227540	ENSMUSG00000084925	ENST00000457758	ENSMUST00000124940	0	0	0	0	0	0	3.902	14.671
ENSG00000259444	ENSMUSG00000097381	ENST00000559843	ENSMUST00000181055	1	1	0	0	0	0	4.796	16.817
ENSG00000280924	ENSMUSG00000097540	ENST00000628516	ENSMUST00000181254	0	0	0	0	0	0	4.797	20.494
ENSG00000274427	ENSMUSG00000105228	ENST00000610631	ENSMUST00000200448	1	1	1	0	0	0	4.646	41.466
ENSG00000267582	ENSMUSG00000103593	ENST00000591242	ENSMUST00000193908	0	1	0	0	0	0	3.963	39.944
ENSG00000232164	ENSMUSG00000104184	ENST00000428647	ENSMUST00000194952	1	0	0	0	0	1	5.306	22.952
ENSG00000213057	ENSMUSG00000102960	ENST00000521244	ENSMUST00000194053	1	1	1	1	1	0	13.147	41.66
ENSG00000261771	ENSMUSG00000102411	ENST00000568310	ENSMUST00000194508	1	1	1	0	0	1	7.302	26.121
ENSG00000234248	ENSMUSG00000103774	ENST00000457632	ENSMUST00000195226	1	0	0	0	1	0	6.758	73.551
ENSG00000261140	ENSMUSG00000085185	ENST00000562232	ENSMUST00000137883	1	1	1	1	1	1	11.397	15.615
ENSG00000235423	ENSMUSG00000105382	ENST00000541002	ENSMUST00000200032	0	0	0	0	0	0	3.883	22.061
ENSG00000237453	ENSMUSG00000086172	ENST00000450503	ENSMUST00000137882	0	0	0	0	0	0	3.742	22.293
ENSG00000227764	ENSMUSG00000055833	ENST00000412871	ENSMUST00000069573	0	0	0	0	0	0	3.541	12.349
ENSG00000244345	ENSMUSG00000107558	ENST00000478745	ENSMUST00000204605	0	0	0	0	0	0	4.651	30.712
ENSG00000272762	ENSMUSG00000086296	ENST00000488257	ENSMUST00000150953	1	1	0	0	1	0	7.276	23.73
ENSG00000277459	ENSMUSG00000092185	ENST00000614441	ENSMUST00000174760	0	0	0	0	0	0	5.207	66.503
ENSG00000247324	ENSMUSG00000078143	ENST00000500612	ENSMUST00000171173	0	0	0	0	0	0	3.749	3.512
ENSG00000231636	ENSMUSG00000107086	ENST00000444217	ENSMUST00000202534	1	1	0	0	1	0	7.172	38.207
ENSG00000269553	ENSMUSG00000063623	ENST00000597110	ENSMUST00000077142	0	0	0	0	0	0	3.556	8.963
ENSG00000253726	ENSMUSG00000102937	ENST00000519427	ENSMUST00000193873	0	0	0	0	0	0	3.44	61.919
ENSG00000279249	ENSMUSG00000098257	ENST00000623424	ENSMUST00000183344	1	0	0	0	1	0	5.392	20.025
ENSG00000228737	ENSMUSG00000104225	ENST00000422040	ENSMUST00000191880	1	1	1	0	0	0	4.223	59.62
ENSG00000251637	ENSMUSG00000082848	ENST00000511677	ENSMUST00000118575	0	0	0	0	0	0	5.026	27.111
ENSG00000256440	ENSMUSG00000085658	ENST00000545704	ENSMUST00000144757	1	1	0	0	0	0	3.004	27.191
ENSG00000273247	ENSMUSG00000102775	ENST00000610159	ENSMUST00000193090	1	1	1	1	1	1	9.343	20.707
ENSG00000249906	ENSMUSG00000084856	ENST00000514506	ENSMUST00000156822	1	1	0	1	1	0	4.315	43.252
ENSG00000279298	ENSMUSG00000106191	ENST00000623422	ENSMUST00000200193	1	1	1	0	0	0	4.789	32.422
ENSG00000223561	ENSMUSG00000107619	ENST00000423689	ENSMUST00000204226	1	1	1	0	0	0	5.426	23.77
ENSG00000259248	ENSMUSG00000091745	ENST00000561256	ENSMUST00000166507	0	0	0	0	0	0	3.23	15.492
ENSG00000279653	ENSMUSG00000100201	ENST00000623695	ENSMUST00000187366	0	0	0	0	0	0	4.395	25.055
ENSG00000236627	ENSMUSG00000097796	ENST00000435810	ENSMUST00000181180	0	0	0	0	0	0	3.494	40.133
ENSG00000240777	ENSMUSG00000109849	ENST00000472243	ENSMUST00000211470	0	0	0	0	0	0	5.946	56.402
ENSG00000245694	ENSMUSG00000099812	ENST00000557792	ENSMUST00000189823	1	0	0	1	0	1	4.721	49.586
ENSG00000281649	ENSMUSG00000070997	ENST00000625445	ENSMUST00000186030	1	1	1	1	1	0	7.635	10.078
ENSG00000254649	ENSMUSG00000085560	ENST00000527030	ENSMUST00000136294	0	0	0	1	1	0	3.994	6.028
ENSG00000226355	ENSMUSG00000087435	ENST00000439014	ENSMUST00000134920	1	1	0	0	0	0	4.854	40.669
ENSG00000279314	ENSMUSG00000106738	ENST00000624392	ENSMUST00000202386	0	0	0	0	0	0	4.023	29.652
ENSG00000198711	ENSMUSG00000086940	ENST00000361350	ENSMUST00000151369	0	0	0	0	0	0	3.478	24.637
ENSG00000250564	ENSMUSG00000086920	ENST00000512748	ENSMUST00000143016	1	0	0	1	0	0	6.488	35.207
ENSG00000261616	ENSMUSG00000109115	ENST00000564527	ENSMUST00000207774	1	1	0	1	0	0	9.268	34.108
ENSG00000236822	ENSMUSG00000096963	ENST00000454401	ENSMUST00000181479	0	0	0	0	0	0	4.754	0
ENSG00000268912	ENSMUSG00000110320	ENST00000594816	ENSMUST00000210319	1	1	0	1	0	1	8.501	37.427
ENSG00000234789	ENSMUSG00000085275	ENST00000455074	ENSMUST00000145413	1	1	0	0	0	0	5.308	29.115
ENSG00000183242	ENSMUSG00000074987	ENST00000395900	ENSMUST00000135153	0	0	0	0	0	0	3.959	16.862
ENSG00000267939	ENSMUSG00000089956	ENST00000599756	ENSMUST00000160490	1	1	0	0	0	0	7.065	25.923
ENSG00000203688	ENSMUSG00000085705	ENST00000400831	ENSMUST00000150889	1	1	0	0	0	0	4.932	30.63
ENSG00000240401	ENSMUSG00000084850	ENST00000626674	ENSMUST00000125194	0	0	1	1	0	0	8.996	18.708
ENSG00000232453	ENSMUSG00000100129	ENST00000634763	ENSMUST00000187014	0	0	0	0	0	0	3.241	19.053
ENSG00000267002	ENSMUSG00000086347	ENST00000634994	ENSMUST00000142107	0	0	0	0	0	0	3.426	33.931
ENSG00000233532	ENSMUSG00000109371	ENST00000435024	ENSMUST00000207035	0	0	0	0	0	0	3.642	47.219
ENSG00000225113	ENSMUSG00000087357	ENST00000436416	ENSMUST00000138374	1	0	0	0	0	0	4.69	43.093
ENSG00000233613	ENSMUSG00000099338	ENST00000453584	ENSMUST00000190461	0	0	0	0	0	0	3.9	29.142
ENSG00000226332	ENSMUSG00000084843	ENST00000414042	ENSMUST00000145549	0	0	0	0	0	0	4.45	42.916
ENSG00000258735	ENSMUSG00000090193	ENST00000556586	ENSMUST00000159897	1	0	0	0	0	0	5.801	22.412
ENSG00000251279	ENSMUSG00000090358	ENST00000506902	ENSMUST00000164299	0	0	0	0	0	0	4.896	28.492
ENSG00000245322	ENSMUSG00000106629	ENST00000515026	ENSMUST00000198291	0	0	0	0	0	0	4.132	14.933
ENSG00000279110	ENSMUSG00000106191	ENST00000623980	ENSMUST00000200193	1	0	1	1	0	0	5.165	18.489
ENSG00000233791	ENSMUSG00000100987	ENST00000457348	ENSMUST00000188504	1	1	0	0	0	1	5.136	24.556
ENSG00000177640	ENSMUSG00000099678	ENST00000414722	ENSMUST00000186261	0	0	0	0	0	0	4.366	54.032
ENSG00000250007	ENSMUSG00000087694	ENST00000503496	ENSMUST00000135729	0	1	0	1	0	0	7.551	6.676
ENSG00000261043	ENSMUSG00000102617	ENST00000561777	ENSMUST00000192330	1	0	0	0	0	0	4.629	4.123
ENSG00000230138	ENSMUSG00000087289	ENST00000449958	ENSMUST00000132609	0	0	0	0	0	0	3.091	15.067
ENSG00000261420	ENSMUSG00000090069	ENST00000568025	ENSMUST00000160545	1	0	0	0	0	0	6.58	25.807
ENSG00000249145	ENSMUSG00000103608	ENST00000509453	ENSMUST00000193163	1	0	0	0	0	0	4.117	39.658
ENSG00000254251	ENSMUSG00000086587	ENST00000517884	ENSMUST00000137532	0	0	0	0	0	0	3.432	49.659
ENSG00000267734	ENSMUSG00000106266	ENST00000585888	ENSMUST00000198471	0	0	0	0	0	0	4.284	58.558
ENSG00000264812	ENSMUSG00000084853	ENST00000579188	ENSMUST00000139327	0	0	0	0	0	0	4.007	6.103
ENSG00000270760	ENSMUSG00000097320	ENST00000604228	ENSMUST00000180820	0	0	0	0	0	0	5.388	14.234
ENSG00000279770	ENSMUSG00000110278	ENST00000625151	ENSMUST00000210253	0	0	0	1	0	0	6.756	40.915
ENSG00000271857	ENSMUSG00000073394	ENST00000606796	ENSMUST00000097320	1	1	0	0	1	0	11.567	41.441
ENSG00000184809	ENSMUSG00000087282	ENST00000329618	ENSMUST00000129569	0	0	0	0	0	0	3.233	11.387
ENSG00000235300	ENSMUSG00000075589	ENST00000604191	ENSMUST00000130733	0	0	0	0	0	0	3.013	27.215
ENSG00000269821	ENSMUSG00000104485	ENST00000597346	ENSMUST00000193147	1	1	0	1	0	0	9.919	15.93
ENSG00000270403	ENSMUSG00000085831	ENST00000604533	ENSMUST00000129215	0	0	0	0	0	0	6.918	35.262
ENSG00000231538	ENSMUSG00000102940	ENST00000417844	ENSMUST00000195556	0	0	0	0	0	0	6.409	34.125
ENSG00000279400	ENSMUSG00000103047	ENST00000624112	ENSMUST00000195237	1	0	0	1	0	0	10.897	19.257
ENSG00000253837	ENSMUSG00000103720	ENST00000519692	ENSMUST00000193352	1	1	1	1	1	0	9.649	22.246
ENSG00000249550	ENSMUSG00000106915	ENST00000510694	ENSMUST00000202782	1	1	1	1	1	0	6.41	47.541
ENSG00000273107	ENSMUSG00000075514	ENST00000610158	ENSMUST00000126967	0	0	0	0	0	0	4.298	22.322
ENSG00000250326	ENSMUSG00000037982	ENST00000507826	ENSMUST00000166229	1	0	0	1	0	0	7.385	23.527
ENSG00000224424	ENSMUSG00000103754	ENST00000431705	ENSMUST00000193607	0	0	0	0	0	0	3.469	14.405
ENSG00000274653	ENSMUSG00000108327	ENST00000611264	ENSMUST00000206939	0	0	0	1	1	0	5.008	24.769
ENSG00000232294	ENSMUSG00000086238	ENST00000448013	ENSMUST00000144607	0	0	0	0	0	0	3.552	25.981
ENSG00000252690	ENSMUSG00000097277	ENST00000607520	ENSMUST00000180385	1	1	1	0	1	0	7.608	16.358
ENSG00000279630	ENSMUSG00000086054	ENST00000551683	ENSMUST00000129609	1	1	1	0	1	1	11.265	19.063
ENSG00000242588	ENSMUSG00000092090	ENST00000605862	ENSMUST00000164104	1	1	0	0	0	0	3.991	16.202
ENSG00000215386	ENSMUSG00000102854	ENST00000619222	ENSMUST00000193537	0	0	0	1	0	0	4.33	21.284
ENSG00000233002	ENSMUSG00000098292	ENST00000433873	ENSMUST00000175753	1	0	0	0	0	0	4.519	29.623
ENSG00000231605	ENSMUSG00000089829	ENST00000457941	ENSMUST00000159138	0	1	0	0	0	0	3.735	16.703
ENSG00000261840	ENSMUSG00000101225	ENST00000568500	ENSMUST00000185351	0	1	1	1	1	0	6.56	10.836
ENSG00000230461	ENSMUSG00000103644	ENST00000610094	ENSMUST00000193966	0	0	0	0	0	0	4.94	11.384
ENSG00000229522	ENSMUSG00000086820	ENST00000425385	ENSMUST00000127942	0	0	0	0	0	0	4.78	31.174
ENSG00000278936	ENSMUSG00000103985	ENST00000624549	ENSMUST00000193015	0	0	0	0	0	0	3.85	0
ENSG00000225981	ENSMUSG00000106056	ENST00000445345	ENSMUST00000198000	0	0	0	0	0	0	4.099	14.95
ENSG00000224870	ENSMUSG00000086549	ENST00000572242	ENSMUST00000138361	0	0	0	0	0	0	3.385	8.813
ENSG00000247624	ENSMUSG00000085720	ENST00000500394	ENSMUST00000140650	0	0	0	0	0	0	3.324	11.21
ENSG00000269296	ENSMUSG00000108592	ENST00000598952	ENSMUST00000206810	0	0	1	1	0	0	4.928	17.428
ENSG00000278214	ENSMUSG00000097983	ENST00000612023	ENSMUST00000182423	1	1	1	1	1	0	9.184	18.2
ENSG00000253557	ENSMUSG00000095306	ENST00000520920	ENSMUST00000178529	0	0	0	0	0	0	4.362	10.712
ENSG00000274993	ENSMUSG00000106237	ENST00000610769	ENSMUST00000197762	0	1	1	1	1	0	12.059	20.673
ENSG00000254286	ENSMUSG00000097493	ENST00000520512	ENSMUST00000181910	0	0	0	0	0	0	4.028	34.11
ENSG00000268518	ENSMUSG00000108322	ENST00000595005	ENSMUST00000206342	0	1	0	0	0	0	8.053	21.359
ENSG00000282057	ENSMUSG00000097183	ENST00000498304	ENSMUST00000197148	1	0	1	1	0	0	6.214	11.15
ENSG00000235099	ENSMUSG00000086774	ENST00000452624	ENSMUST00000153669	0	0	0	0	0	0	4.23	40.317
ENSG00000267344	ENSMUSG00000085887	ENST00000592389	ENSMUST00000124462	0	0	0	0	0	0	4.354	37.092
ENSG00000280047	ENSMUSG00000089983	ENST00000622952	ENSMUST00000160935	0	0	0	0	0	0	4.142	29.837
ENSG00000269807	ENSMUSG00000097077	ENST00000594776	ENSMUST00000181962	1	1	0	0	0	0	4.072	61.176
ENSG00000226180	ENSMUSG00000103904	ENST00000538868	ENSMUST00000195830	1	1	0	0	1	1	4.699	33.535
ENSG00000223576	ENSMUSG00000100017	ENST00000422148	ENSMUST00000186474	1	0	1	1	0	1	4.613	15.62
ENSG00000278973	ENSMUSG00000105583	ENST00000623062	ENSMUST00000197269	1	0	0	0	0	0	4.87	42.656
ENSG00000254109	ENSMUSG00000054618	ENST00000519753	ENSMUST00000149618	1	1	0	1	1	0	7.054	35.849
ENSG00000241720	ENSMUSG00000087357	ENST00000431955	ENSMUST00000138374	1	1	0	0	0	0	4.839	85.001
ENSG00000273100	ENSMUSG00000097566	ENST00000610240	ENSMUST00000181251	1	1	0	0	1	0	8.989	34.547
ENSG00000270212	ENSMUSG00000108657	ENST00000604605	ENSMUST00000205323	0	0	0	0	0	0	3.841	13.067
ENSG00000215256	ENSMUSG00000086341	ENST00000399886	ENSMUST00000135068	0	1	0	0	1	0	5.195	21.877
ENSG00000179136	ENSMUSG00000085162	ENST00000313495	ENSMUST00000128453	1	0	0	0	0	0	4.926	21.251
ENSG00000223440	ENSMUSG00000087137	ENST00000430787	ENSMUST00000144039	0	0	0	0	0	0	3.184	59.705
ENSG00000271858	ENSMUSG00000090570	ENST00000607362	ENSMUST00000163196	1	1	1	1	1	0	4.787	38.981
ENSG00000245937	ENSMUSG00000086607	ENST00000508878	ENSMUST00000137603	0	0	0	0	0	0	4.587	24.341
ENSG00000229258	ENSMUSG00000103114	ENST00000429499	ENSMUST00000192778	1	1	0	0	1	0	5.393	53.226
ENSG00000279622	ENSMUSG00000097960	ENST00000625056	ENSMUST00000183235	1	1	1	1	0	0	9.032	43.856
ENSG00000256806	ENSMUSG00000018451	ENST00000542475	ENSMUST00000156068	0	0	0	0	0	0	3.546	14.799
ENSG00000273018	ENSMUSG00000042549	ENST00000425211	ENSMUST00000123544	1	1	0	0	1	1	5.871	37.892
ENSG00000227467	ENSMUSG00000109656	ENST00000450804	ENSMUST00000210076	1	1	0	1	1	0	6.242	11.797
ENSG00000234741	ENSMUSG00000103846	ENST00000431268	ENSMUST00000195050	0	0	0	0	0	0	4.423	9.138
ENSG00000231933	ENSMUSG00000105735	ENST00000453457	ENSMUST00000195895	0	0	0	0	0	0	4.145	24.418
ENSG00000276772	ENSMUSG00000102143	ENST00000621477	ENSMUST00000195551	1	1	0	1	1	1	7.747	62.304
ENSG00000267757	ENSMUSG00000086533	ENST00000591087	ENSMUST00000205975	0	1	1	0	0	1	4	4.203
ENSG00000231227	ENSMUSG00000085950	ENST00000421041	ENSMUST00000146404	0	0	0	0	0	0	4.053	45.796
ENSG00000279537	ENSMUSG00000074918	ENST00000624274	ENSMUST00000149978	1	1	1	0	1	1	8.369	23.591
ENSG00000261024	ENSMUSG00000102095	ENST00000565520	ENSMUST00000188305	0	0	0	0	0	0	3.174	76.16
ENSG00000233825	ENSMUSG00000101320	ENST00000412085	ENSMUST00000189675	1	1	1	0	0	0	21.691	0.477
ENSG00000255599	ENSMUSG00000109844	ENST00000424313	ENSMUST00000209591	0	0	0	0	0	0	4.06	15.313
ENSG00000240499	ENSMUSG00000106775	ENST00000602012	ENSMUST00000202489	0	0	0	0	0	0	3.995	1.414
ENSG00000235884	ENSMUSG00000085355	ENST00000547804	ENSMUST00000154673	0	0	0	0	1	0	5.324	21.875
ENSG00000260163	ENSMUSG00000097413	ENST00000564121	ENSMUST00000181729	0	0	0	0	0	0	3.53	11.068
ENSG00000255847	ENSMUSG00000102241	ENST00000540886	ENSMUST00000193553	0	0	0	0	0	0	3.257	50.312
ENSG00000277232	ENSMUSG00000089680	ENST00000623117	ENSMUST00000159271	0	0	0	0	0	0	3.441	32.13
ENSG00000276232	ENSMUSG00000099587	ENST00000541782	ENSMUST00000187351	0	0	0	0	0	0	3.22	1.225
ENSG00000281649	ENSMUSG00000103995	ENST00000629870	ENSMUST00000192889	1	1	0	1	1	0	12.79	24.139
ENSG00000267125	ENSMUSG00000097013	ENST00000592884	ENSMUST00000181265	1	1	1	0	1	0	9.033	41.12
ENSG00000254129	ENSMUSG00000102764	ENST00000517632	ENSMUST00000191712	0	0	0	0	0	0	3.664	24.729
ENSG00000233654	ENSMUSG00000100302	ENST00000457407	ENSMUST00000190228	0	0	0	0	0	0	3.206	21.794
ENSG00000260278	ENSMUSG00000105006	ENST00000564925	ENSMUST00000195892	0	0	0	0	0	0	3.944	45.119
ENSG00000283517	ENSMUSG00000041674	ENST00000637627	ENSMUST00000142413	0	0	0	0	0	0	4.428	36.053
ENSG00000233901	ENSMUSG00000087435	ENST00000423122	ENSMUST00000134920	0	0	0	0	0	0	4.003	25.353
ENSG00000280233	ENSMUSG00000096983	ENST00000623294	ENSMUST00000181900	1	1	0	0	1	1	7.143	73.451
ENSG00000238063	ENSMUSG00000085875	ENST00000634732	ENSMUST00000153814	1	1	0	1	1	0	4.888	46.503
ENSG00000278200	ENSMUSG00000075389	ENST00000617888	ENSMUST00000145437	1	1	1	1	1	1	12.529	22.506
ENSG00000259280	ENSMUSG00000103562	ENST00000558089	ENSMUST00000195368	0	0	0	0	0	0	3.587	56.675
ENSG00000260919	ENSMUSG00000086624	ENST00000565737	ENSMUST00000153106	1	0	0	0	0	0	3.462	26.608
ENSG00000256925	ENSMUSG00000085354	ENST00000366099	ENSMUST00000130771	0	0	0	0	0	0	4.527	24.94
ENSG00000253390	ENSMUSG00000103720	ENST00000521021	ENSMUST00000193352	1	1	1	1	1	0	6.507	5.874
ENSG00000253829	ENSMUSG00000110148	ENST00000459965	ENSMUST00000210097	1	1	0	1	0	0	7.481	9.739
ENSG00000280234	ENSMUSG00000108880	ENST00000623883	ENSMUST00000207816	0	0	0	0	0	0	5.406	16.745
ENSG00000279193	ENSMUSG00000105772	ENST00000624565	ENSMUST00000197976	0	0	0	1	0	0	3.828	7.789
ENSG00000226140	ENSMUSG00000102900	ENST00000434386	ENSMUST00000192416	0	0	0	0	0	0	3.722	13.638
ENSG00000237326	ENSMUSG00000097627	ENST00000448379	ENSMUST00000181381	1	0	0	1	0	1	4.373	48.348
ENSG00000234478	ENSMUSG00000085563	ENST00000440540	ENSMUST00000128545	0	0	0	0	0	0	3.225	34.723
ENSG00000279726	ENSMUSG00000103456	ENST00000624712	ENSMUST00000192936	1	1	1	1	1	1	4.898	67.758
ENSG00000253652	ENSMUSG00000097887	ENST00000520758	ENSMUST00000180443	0	0	0	0	0	0	3.547	35.374
ENSG00000267522	ENSMUSG00000109165	ENST00000587218	ENSMUST00000208578	0	0	0	0	0	0	3.954	34.616
ENSG00000248015	ENSMUSG00000090860	ENST00000501448	ENSMUST00000166593	1	0	0	0	0	0	3.708	18.267
ENSG00000250220	ENSMUSG00000106725	ENST00000502790	ENSMUST00000201590	0	0	0	0	0	0	3.319	54.924
ENSG00000231453	ENSMUSG00000063714	ENST00000420866	ENSMUST00000135297	1	1	1	0	0	1	6.632	21.481
ENSG00000261402	ENSMUSG00000086512	ENST00000568063	ENSMUST00000146704	0	0	0	0	0	0	3.785	85.818
ENSG00000269941	ENSMUSG00000087424	ENST00000602481	ENSMUST00000127521	1	1	1	1	1	1	7.29	20.403
ENSG00000271151	ENSMUSG00000063714	ENST00000605739	ENSMUST00000135297	1	0	0	0	0	0	4.292	8.337
ENSG00000279484	ENSMUSG00000090322	ENST00000623136	ENSMUST00000171768	1	1	0	0	1	0	4.948	69.218
ENSG00000227036	ENSMUSG00000085421	ENST00000457958	ENSMUST00000130373	0	1	0	0	0	0	5.636	12.537
ENSG00000225439	ENSMUSG00000108053	ENST00000533563	ENSMUST00000203437	0	0	0	0	0	0	5.01	33.52
ENSG00000232043	ENSMUSG00000087684	ENST00000431019	ENSMUST00000143649	1	1	0	1	1	0	7.434	39.969
ENSG00000277749	ENSMUSG00000091908	ENST00000611006	ENSMUST00000165858	0	0	0	0	0	0	4.296	47.426
ENSG00000249494	ENSMUSG00000086600	ENST00000504820	ENSMUST00000153361	0	0	0	0	0	0	6.118	24.076
ENSG00000254453	ENSMUSG00000108950	ENST00000533767	ENSMUST00000208636	0	0	0	0	0	0	3.454	28.853
ENSG00000270189	ENSMUSG00000087403	ENST00000603385	ENSMUST00000154085	0	0	0	0	0	0	3.132	117.179
ENSG00000203804	ENSMUSG00000105460	ENST00000617352	ENSMUST00000198013	1	1	1	1	1	0	7.791	29.017
ENSG00000234864	ENSMUSG00000054488	ENST00000439913	ENSMUST00000162741	0	0	0	0	0	0	3.572	20.372
ENSG00000225718	ENSMUSG00000103500	ENST00000426356	ENSMUST00000192042	1	0	0	0	0	0	8.171	15.871
ENSG00000157306	ENSMUSG00000102798	ENST00000553985	ENSMUST00000194113	0	1	1	1	1	0	8.775	10.954
ENSG00000269825	ENSMUSG00000097781	ENST00000598322	ENSMUST00000180842	1	1	1	1	0	0	11.082	19.682
ENSG00000225484	ENSMUSG00000104183	ENST00000610681	ENSMUST00000193604	1	1	1	1	0	1	8.342	30.749
ENSG00000254907	ENSMUSG00000045464	ENST00000526220	ENSMUST00000152313	1	0	1	0	0	0	5.607	6.277
ENSG00000225518	ENSMUSG00000103649	ENST00000602806	ENSMUST00000192748	0	0	0	0	0	0	3.439	10.476
ENSG00000245213	ENSMUSG00000110419	ENST00000499322	ENSMUST00000210975	1	1	0	0	1	1	10.967	8.279
ENSG00000233296	ENSMUSG00000102098	ENST00000445418	ENSMUST00000190206	0	0	0	0	0	0	3.831	58.597
ENSG00000270066	ENSMUSG00000084863	ENST00000602755	ENSMUST00000148844	1	1	1	1	1	1	11.09	33.149
ENSG00000227533	ENSMUSG00000085292	ENST00000431759	ENSMUST00000134971	0	1	0	0	0	0	6.034	71.255
ENSG00000232539	ENSMUSG00000102958	ENST00000453716	ENSMUST00000195507	1	1	0	0	1	0	14.828	1
ENSG00000249383	ENSMUSG00000086003	ENST00000514726	ENSMUST00000125406	1	1	0	0	1	0	7	32.711
ENSG00000224322	ENSMUSG00000087658	ENST00000412413	ENSMUST00000132559	0	0	0	0	0	0	3.571	59.682
ENSG00000273821	ENSMUSG00000098051	ENST00000615354	ENSMUST00000183124	1	1	0	0	0	0	3.75	17.847
ENSG00000272927	ENSMUSG00000105590	ENST00000609172	ENSMUST00000196046	0	0	0	0	0	0	3.097	6.557
ENSG00000205682	ENSMUSG00000087431	ENST00000381217	ENSMUST00000139469	0	0	0	0	0	1	4.824	17.671
ENSG00000273093	ENSMUSG00000097448	ENST00000608159	ENSMUST00000181274	1	1	1	1	1	1	6.619	84.508
ENSG00000259168	ENSMUSG00000055048	ENST00000557170	ENSMUST00000186595	0	0	0	0	0	0	3.43	22.226
ENSG00000254230	ENSMUSG00000097243	ENST00000517384	ENSMUST00000181856	0	0	0	0	1	0	3.919	10.63
ENSG00000270933	ENSMUSG00000107619	ENST00000602992	ENSMUST00000204226	0	0	0	0	0	0	3.431	26.944
ENSG00000249641	ENSMUSG00000097003	ENST00000512916	ENSMUST00000181306	1	1	0	1	0	0	5.511	57.917
ENSG00000262049	ENSMUSG00000084983	ENST00000575312	ENSMUST00000140645	1	1	0	0	0	0	4.253	16.613
ENSG00000254545	ENSMUSG00000085517	ENST00000527035	ENSMUST00000147555	1	1	1	1	1	0	11.947	32.76
ENSG00000205791	ENSMUSG00000107728	ENST00000381800	ENSMUST00000204630	0	0	0	0	0	0	5.113	24.844
ENSG00000267535	ENSMUSG00000056032	ENST00000592919	ENSMUST00000156293	0	0	0	0	0	0	3.373	14.095
ENSG00000236711	ENSMUSG00000097599	ENST00000437983	ENSMUST00000181057	0	0	0	0	0	0	3.657	26.845
ENSG00000196096	ENSMUSG00000100354	ENST00000360083	ENSMUST00000185991	0	0	0	0	0	0	3.909	66.69
ENSG00000254746	ENSMUSG00000075027	ENST00000529127	ENSMUST00000111270	0	0	0	0	0	0	3.929	18.083
ENSG00000259004	ENSMUSG00000098061	ENST00000557121	ENSMUST00000183191	0	1	1	0	0	0	5.84	26.366
ENSG00000279833	ENSMUSG00000087543	ENST00000624656	ENSMUST00000128342	1	1	1	0	1	0	6.299	21.346
ENSG00000157306	ENSMUSG00000093452	ENST00000554403	ENSMUST00000183750	0	1	0	0	1	0	5.671	14.737
ENSG00000232677	ENSMUSG00000109105	ENST00000590622	ENSMUST00000208490	0	0	0	0	0	0	5.917	22.143
ENSG00000227256	ENSMUSG00000097757	ENST00000453549	ENSMUST00000181232	0	0	0	0	0	0	3.765	0.577
ENSG00000272758	ENSMUSG00000086324	ENST00000608346	ENSMUST00000174085	0	0	0	0	0	0	4.3	15.116
ENSG00000248540	ENSMUSG00000097604	ENST00000514871	ENSMUST00000181289	1	1	0	0	0	0	5.387	18.363
ENSG00000279791	ENSMUSG00000087589	ENST00000623986	ENSMUST00000149224	0	0	0	0	0	0	3.916	13.937
ENSG00000230991	ENSMUSG00000097837	ENST00000442706	ENSMUST00000180810	0	0	0	0	0	1	5.208	40.204
ENSG00000273486	ENSMUSG00000103657	ENST00000609553	ENSMUST00000192389	0	0	0	0	1	0	6.387	22.297
ENSG00000251635	ENSMUSG00000106205	ENST00000512170	ENSMUST00000198074	0	0	0	0	0	0	3.147	47.188
ENSG00000234763	ENSMUSG00000097151	ENST00000415575	ENSMUST00000181087	0	0	0	0	0	0	3.404	35.875
ENSG00000267924	ENSMUSG00000103398	ENST00000599944	ENSMUST00000195630	0	0	0	0	0	0	4.973	51.848
ENSG00000214773	ENSMUSG00000105230	ENST00000398957	ENSMUST00000196806	0	0	0	0	0	0	4.807	12.698
ENSG00000237594	ENSMUSG00000046119	ENST00000433071	ENSMUST00000183621	1	0	0	1	0	0	5.05	20.135
ENSG00000253576	ENSMUSG00000086068	ENST00000522980	ENSMUST00000150273	0	0	0	0	0	0	3.295	43.992
ENSG00000250501	ENSMUSG00000103313	ENST00000502606	ENSMUST00000195382	0	0	0	0	1	0	5.962	2.898
ENSG00000241288	ENSMUSG00000090214	ENST00000617582	ENSMUST00000162677	0	0	0	0	0	0	4.302	50.369
ENSG00000278990	ENSMUSG00000085641	ENST00000624703	ENSMUST00000130564	0	1	0	0	0	0	18.974	2.428
ENSG00000277449	ENSMUSG00000087684	ENST00000613921	ENSMUST00000143649	1	1	1	1	0	0	8.155	18.638
ENSG00000258254	ENSMUSG00000107053	ENST00000547819	ENSMUST00000202665	1	0	0	0	1	0	4.969	30.146
ENSG00000260034	ENSMUSG00000108752	ENST00000565214	ENSMUST00000205846	0	0	0	0	0	0	5.332	15.449
ENSG00000279785	ENSMUSG00000107216	ENST00000624570	ENSMUST00000201281	1	1	1	1	1	0	8.442	61.207
ENSG00000224879	ENSMUSG00000108102	ENST00000415201	ENSMUST00000203832	1	1	0	0	1	0	5.089	20.509
ENSG00000229989	ENSMUSG00000098243	ENST00000432296	ENSMUST00000182127	0	0	0	0	0	0	5.549	2.145
ENSG00000245573	ENSMUSG00000063751	ENST00000530313	ENSMUST00000146110	0	0	0	0	0	0	4.238	26.786
ENSG00000180422	ENSMUSG00000090174	ENST00000321214	ENSMUST00000162198	1	1	1	1	1	1	6.706	23.339
ENSG00000224310	ENSMUSG00000108718	ENST00000414816	ENSMUST00000206285	1	1	1	1	1	1	11.473	21.61
ENSG00000230190	ENSMUSG00000107571	ENST00000448131	ENSMUST00000205029	0	0	0	0	0	0	4.091	61.826
ENSG00000232677	ENSMUSG00000063623	ENST00000438368	ENSMUST00000077142	0	1	0	0	0	0	4.264	10.075
ENSG00000279726	ENSMUSG00000073594	ENST00000624176	ENSMUST00000097612	1	1	1	1	1	1	16.551	0.866
ENSG00000260398	ENSMUSG00000097804	ENST00000565862	ENSMUST00000181286	0	0	0	0	0	0	3.243	31.177
ENSG00000267044	ENSMUSG00000090075	ENST00000591432	ENSMUST00000162649	0	1	0	0	0	0	3.995	5.831
ENSG00000277440	ENSMUSG00000106967	ENST00000616838	ENSMUST00000202427	1	1	1	1	1	0	5.771	46.66
ENSG00000275898	ENSMUSG00000106812	ENST00000621942	ENSMUST00000201179	0	0	0	0	0	0	4.74	198.512
ENSG00000279708	ENSMUSG00000108616	ENST00000624115	ENSMUST00000206829	1	1	0	1	0	1	7.014	23.112
ENSG00000250988	ENSMUSG00000109194	ENST00000558687	ENSMUST00000207526	0	0	0	0	0	0	4.697	30.06
ENSG00000280270	ENSMUSG00000109783	ENST00000624716	ENSMUST00000211460	0	0	0	0	0	0	4.033	23.791
ENSG00000265678	ENSMUSG00000084822	ENST00000579979	ENSMUST00000126642	0	0	0	0	0	0	4.203	24.073
ENSG00000261467	ENSMUSG00000107335	ENST00000567919	ENSMUST00000202662	1	1	1	1	1	0	16.397	16.544
ENSG00000266934	ENSMUSG00000085514	ENST00000589244	ENSMUST00000134305	0	0	0	0	0	0	3.881	26.768
ENSG00000260387	ENSMUSG00000097097	ENST00000566485	ENSMUST00000180796	1	1	0	0	0	0	5.1	43.294
ENSG00000231718	ENSMUSG00000103728	ENST00000452199	ENSMUST00000191902	1	0	0	1	0	1	4.627	6.245
ENSG00000271754	ENSMUSG00000097390	ENST00000607571	ENSMUST00000181775	0	0	0	0	0	0	3.936	102.373
ENSG00000279358	ENSMUSG00000103552	ENST00000625075	ENSMUST00000194358	0	0	0	0	0	0	3.231	13.988
ENSG00000249125	ENSMUSG00000104935	ENST00000503950	ENSMUST00000197710	0	1	0	0	0	1	7.146	17.23
ENSG00000260162	ENSMUSG00000074052	ENST00000563521	ENSMUST00000181944	0	0	0	0	0	0	3.801	43.815
ENSG00000229771	ENSMUSG00000078956	ENST00000428495	ENSMUST00000209603	0	1	1	0	1	0	6.385	23.871
ENSG00000262115	ENSMUSG00000085636	ENST00000571085	ENSMUST00000140273	1	1	1	1	1	0	6.145	48.571
ENSG00000228838	ENSMUSG00000073779	ENST00000421637	ENSMUST00000097930	0	0	0	0	0	0	4.316	20.184
ENSG00000277013	ENSMUSG00000108447	ENST00000610908	ENSMUST00000205645	1	1	1	1	1	1	18.48	27.629
ENSG00000251170	ENSMUSG00000097031	ENST00000514327	ENSMUST00000180764	0	0	0	0	0	0	3.094	27.653
ENSG00000262831	ENSMUSG00000053613	ENST00000576784	ENSMUST00000151998	1	1	1	1	1	0	5.179	49.467
ENSG00000246695	ENSMUSG00000085658	ENST00000500276	ENSMUST00000144757	1	1	0	0	0	0	7.655	25.666
ENSG00000267007	ENSMUSG00000097013	ENST00000586259	ENSMUST00000181265	1	1	1	0	1	0	7.885	35.492
ENSG00000236753	ENSMUSG00000103220	ENST00000429067	ENSMUST00000195025	1	1	1	1	1	1	8.58	23.383
ENSG00000269814	ENSMUSG00000110197	ENST00000598924	ENSMUST00000211394	1	1	0	1	0	0	7.878	26.763
ENSG00000230452	ENSMUSG00000097429	ENST00000431650	ENSMUST00000180719	1	1	0	0	1	0	6.766	30.24
ENSG00000248319	ENSMUSG00000109992	ENST00000508313	ENSMUST00000211162	0	0	0	0	0	0	4.109	27.996
ENSG00000248115	ENSMUSG00000106973	ENST00000508813	ENSMUST00000201934	0	0	0	0	0	0	4.366	50.408
ENSG00000238273	ENSMUSG00000041878	ENST00000457290	ENSMUST00000039080	0	0	0	0	0	0	3.103	36.724
ENSG00000274653	ENSMUSG00000108806	ENST00000611264	ENSMUST00000206759	0	1	1	1	1	0	5.716	15.297
ENSG00000214773	ENSMUSG00000105962	ENST00000398957	ENSMUST00000197902	1	0	0	0	1	0	4.423	29.06
ENSG00000231927	ENSMUSG00000105453	ENST00000416100	ENSMUST00000198772	1	1	1	1	0	1	7.84	33.04
ENSG00000250150	ENSMUSG00000110364	ENST00000509096	ENSMUST00000211267	0	0	0	0	0	0	5.178	46.446
ENSG00000235795	ENSMUSG00000054426	ENST00000414686	ENSMUST00000191182	0	0	0	0	0	0	3.538	45.501
ENSG00000231749	ENSMUSG00000085629	ENST00000629311	ENSMUST00000149226	0	0	0	0	0	0	3.627	29.637
ENSG00000237886	ENSMUSG00000087612	ENST00000450304	ENSMUST00000137661	1	1	0	0	0	0	4.804	18.204
ENSG00000257534	ENSMUSG00000102297	ENST00000551732	ENSMUST00000193457	1	1	0	1	0	0	5.508	45.087
ENSG00000225075	ENSMUSG00000089998	ENST00000421943	ENSMUST00000160110	1	1	0	1	1	0	5.805	30.093
ENSG00000238197	ENSMUSG00000085279	ENST00000458479	ENSMUST00000123318	1	1	1	0	0	0	7.453	36.55
ENSG00000224078	ENSMUSG00000109536	ENST00000546682	ENSMUST00000208498	0	1	0	0	0	1	9.576	21.406
ENSG00000226791	ENSMUSG00000086064	ENST00000623301	ENSMUST00000137241	0	0	0	0	0	0	3.952	57.013
ENSG00000250902	ENSMUSG00000109945	ENST00000513542	ENSMUST00000211483	0	0	0	0	0	0	3.968	19.975
ENSG00000234781	ENSMUSG00000100180	ENST00000430551	ENSMUST00000190148	0	0	0	0	0	0	7.005	21.768
ENSG00000265263	ENSMUSG00000098292	ENST00000581122	ENSMUST00000175753	1	1	0	0	0	0	3.922	36.09
ENSG00000224730	ENSMUSG00000086155	ENST00000456337	ENSMUST00000154825	0	1	1	1	0	0	5.678	11.79
ENSG00000260482	ENSMUSG00000108522	ENST00000566996	ENSMUST00000206841	1	1	1	1	1	1	9.664	9.286
ENSG00000237181	ENSMUSG00000075585	ENST00000429872	ENSMUST00000100518	0	1	0	0	0	0	4.979	26.256
ENSG00000225963	ENSMUSG00000090103	ENST00000628587	ENSMUST00000162784	0	0	0	0	0	0	3.279	17.626
ENSG00000268401	ENSMUSG00000097038	ENST00000595955	ENSMUST00000181954	0	1	1	1	1	0	6.455	12.315
ENSG00000253979	ENSMUSG00000085564	ENST00000520163	ENSMUST00000154068	0	0	0	0	0	0	3.801	28.381
ENSG00000234638	ENSMUSG00000099519	ENST00000431827	ENSMUST00000185727	1	1	1	0	0	0	4.673	22.588
ENSG00000222004	ENSMUSG00000101451	ENST00000409974	ENSMUST00000191326	0	0	0	0	0	0	4.56	39.456
ENSG00000254287	ENSMUSG00000108820	ENST00000522970	ENSMUST00000209183	1	0	0	0	0	0	8.135	40.229
ENSG00000245060	ENSMUSG00000086245	ENST00000501937	ENSMUST00000156882	0	1	0	0	0	0	6.304	28.042
ENSG00000279901	ENSMUSG00000089697	ENST00000623937	ENSMUST00000161395	0	0	0	0	0	0	4.688	10.124
ENSG00000236830	ENSMUSG00000097768	ENST00000625079	ENSMUST00000180967	1	1	1	0	0	0	7.197	22.766
ENSG00000260599	ENSMUSG00000092103	ENST00000562262	ENSMUST00000165145	0	0	1	1	0	1	5.624	42.292
ENSG00000268050	ENSMUSG00000085224	ENST00000599172	ENSMUST00000145389	1	1	1	0	1	1	8.753	9.655
ENSG00000247498	ENSMUSG00000100876	ENST00000540198	ENSMUST00000189942	0	0	0	0	0	0	3.82	14.221
ENSG00000261759	ENSMUSG00000109167	ENST00000567236	ENSMUST00000208648	1	1	1	0	1	0	6.517	96.525
ENSG00000265000	ENSMUSG00000086487	ENST00000584542	ENSMUST00000153672	0	0	0	0	0	0	4.711	50.492
ENSG00000275445	ENSMUSG00000097343	ENST00000612618	ENSMUST00000180977	1	1	1	0	0	0	6.267	20.98
ENSG00000260302	ENSMUSG00000046415	ENST00000563722	ENSMUST00000145081	0	0	0	0	0	0	4.053	27.577
ENSG00000203288	ENSMUSG00000105412	ENST00000533481	ENSMUST00000198380	0	0	0	0	0	0	3.18	14.787
ENSG00000213994	ENSMUSG00000102894	ENST00000427630	ENSMUST00000193871	0	0	0	0	0	0	3.703	34.684
ENSG00000233593	ENSMUSG00000106594	ENST00000455680	ENSMUST00000198220	0	0	0	0	0	0	3.087	36.751
ENSG00000260868	ENSMUSG00000063714	ENST00000563759	ENSMUST00000123087	1	0	0	0	0	0	5.555	38.923
ENSG00000223806	ENSMUSG00000086899	ENST00000429621	ENSMUST00000136744	0	0	0	0	0	0	3.762	9.747
ENSG00000249196	ENSMUSG00000105362	ENST00000512133	ENSMUST00000196415	0	1	0	0	0	0	5.147	8.021
ENSG00000237886	ENSMUSG00000086714	ENST00000429224	ENSMUST00000151521	1	1	0	0	1	0	5.146	18.477
ENSG00000228528	ENSMUSG00000103106	ENST00000453322	ENSMUST00000191992	0	0	0	0	0	0	3.176	31.48
ENSG00000258297	ENSMUSG00000103651	ENST00000550837	ENSMUST00000195512	0	1	1	1	0	1	16.043	0.612
ENSG00000280634	ENSMUSG00000106458	ENST00000627370	ENSMUST00000198853	1	1	0	1	0	0	7.135	27.918
ENSG00000232453	ENSMUSG00000085377	ENST00000634763	ENSMUST00000156086	0	0	0	0	0	0	3.443	31.633
ENSG00000279409	ENSMUSG00000074918	ENST00000623564	ENSMUST00000149978	1	1	0	1	1	0	5.055	15.427
ENSG00000197308	ENSMUSG00000086618	ENST00000438755	ENSMUST00000131297	1	1	0	0	1	1	10.327	14.477
ENSG00000260580	ENSMUSG00000104236	ENST00000562900	ENSMUST00000194425	1	1	0	0	1	0	8.798	14.885
ENSG00000232190	ENSMUSG00000097783	ENST00000430050	ENSMUST00000180597	0	1	0	0	0	0	5.257	24.827
ENSG00000260635	ENSMUSG00000108954	ENST00000566764	ENSMUST00000208157	1	1	0	0	0	0	4.727	11.769
ENSG00000233360	ENSMUSG00000097085	ENST00000456099	ENSMUST00000181146	1	1	1	1	1	0	9.748	34.827
ENSG00000254835	ENSMUSG00000087291	ENST00000526089	ENSMUST00000123459	1	0	0	1	0	0	3.32	20.535
ENSG00000259343	ENSMUSG00000109506	ENST00000559277	ENSMUST00000207119	1	0	0	0	0	1	7.503	21.983
ENSG00000268120	ENSMUSG00000108955	ENST00000597156	ENSMUST00000207266	1	1	0	0	0	0	4.235	54.397
ENSG00000260573	ENSMUSG00000110187	ENST00000637635	ENSMUST00000209918	1	1	0	1	0	0	5.319	40.015
ENSG00000259834	ENSMUSG00000102780	ENST00000566942	ENSMUST00000194058	1	0	1	1	1	0	5.837	64.426
ENSG00000255794	ENSMUSG00000097348	ENST00000538559	ENSMUST00000183123	0	0	0	0	0	0	9.439	0.816
ENSG00000225765	ENSMUSG00000101919	ENST00000449772	ENSMUST00000191125	0	0	0	0	0	0	4.251	1.871
ENSG00000231407	ENSMUSG00000103102	ENST00000446102	ENSMUST00000194356	0	0	0	0	0	0	3.495	67.904
ENSG00000228956	ENSMUSG00000103378	ENST00000595865	ENSMUST00000193300	0	0	0	0	0	0	4.058	29.432
ENSG00000254300	ENSMUSG00000103881	ENST00000518732	ENSMUST00000194396	1	0	1	0	0	1	6.391	51.737
ENSG00000256442	ENSMUSG00000097354	ENST00000546259	ENSMUST00000203780	0	0	0	0	0	0	3.084	20.688
ENSG00000278202	ENSMUSG00000109140	ENST00000613086	ENSMUST00000208082	0	0	0	0	0	0	3.285	26.495
ENSG00000259508	ENSMUSG00000097081	ENST00000559675	ENSMUST00000181085	0	0	0	0	0	0	3.142	26.889
ENSG00000234072	ENSMUSG00000107201	ENST00000447070	ENSMUST00000202893	1	1	0	0	1	0	8.953	17.314
ENSG00000225822	ENSMUSG00000075265	ENST00000442941	ENSMUST00000141256	1	1	0	0	1	0	8.971	42.015
ENSG00000238043	ENSMUSG00000101888	ENST00000426616	ENSMUST00000187479	1	1	0	0	0	0	4.653	37.275
ENSG00000271327	ENSMUSG00000089994	ENST00000605595	ENSMUST00000160182	1	1	0	1	0	0	8.864	65.086
ENSG00000271752	ENSMUSG00000102306	ENST00000607844	ENSMUST00000195602	0	0	0	0	0	0	3.636	39.959
ENSG00000275894	ENSMUSG00000085760	ENST00000613646	ENSMUST00000122806	0	0	0	0	0	0	3.27	27.049
ENSG00000246863	ENSMUSG00000085889	ENST00000558675	ENSMUST00000125654	1	0	0	1	1	0	4.943	53.798
ENSG00000272918	ENSMUSG00000073147	ENST00000607968	ENSMUST00000191186	1	1	1	1	1	0	16.305	19.482
ENSG00000277504	ENSMUSG00000103904	ENST00000620306	ENSMUST00000195830	1	1	1	0	1	1	7.496	59.248
ENSG00000234690	ENSMUSG00000089701	ENST00000441997	ENSMUST00000161043	0	1	0	0	1	0	4.41	23.179
ENSG00000255857	ENSMUSG00000086352	ENST00000542314	ENSMUST00000139500	0	0	0	0	0	0	3.818	19.313
ENSG00000236859	ENSMUSG00000107722	ENST00000413904	ENSMUST00000203191	0	0	0	0	0	0	3.945	10.235
ENSG00000238217	ENSMUSG00000099945	ENST00000439734	ENSMUST00000185283	0	0	0	0	0	0	3.702	29.841
ENSG00000259278	ENSMUSG00000086221	ENST00000560709	ENSMUST00000149239	0	0	0	0	0	0	3.6	29.912
ENSG00000271869	ENSMUSG00000097257	ENST00000607315	ENSMUST00000181097	1	1	1	1	1	0	9.137	25.508
ENSG00000278727	ENSMUSG00000097142	ENST00000613696	ENSMUST00000181443	0	0	0	0	0	0	3.907	10.1
ENSG00000228392	ENSMUSG00000086904	ENST00000419853	ENSMUST00000156633	0	0	0	0	0	0	4.233	55.547
ENSG00000260941	ENSMUSG00000105909	ENST00000562811	ENSMUST00000196040	1	0	0	0	0	0	3.732	118.432
ENSG00000260430	ENSMUSG00000055159	ENST00000568032	ENSMUST00000138180	0	0	0	0	0	0	4.175	40.602
ENSG00000214146	ENSMUSG00000097621	ENST00000414309	ENSMUST00000181113	0	0	1	0	0	0	5.511	36.398
ENSG00000267090	ENSMUSG00000109455	ENST00000585411	ENSMUST00000208885	0	0	0	0	0	0	3.599	48.031
ENSG00000254694	ENSMUSG00000070315	ENST00000532866	ENSMUST00000161136	0	0	0	0	0	0	3.575	27.307
ENSG00000273366	ENSMUSG00000097301	ENST00000609564	ENSMUST00000181049	0	0	0	0	0	0	3.048	22.884
ENSG00000231092	ENSMUSG00000097131	ENST00000417481	ENSMUST00000181973	0	0	1	0	0	0	6.417	30.594
ENSG00000270093	ENSMUSG00000090386	ENST00000602659	ENSMUST00000194553	0	0	0	0	0	0	4.25	20.439
ENSG00000227517	ENSMUSG00000085985	ENST00000433856	ENSMUST00000144689	0	0	0	0	0	0	3.316	76.151
ENSG00000234653	ENSMUSG00000107840	ENST00000445178	ENSMUST00000203230	0	0	0	0	0	0	3.008	61.292
ENSG00000279078	ENSMUSG00000104325	ENST00000623342	ENSMUST00000195742	0	0	0	0	0	0	3.41	29.978
ENSG00000280371	ENSMUSG00000086930	ENST00000623968	ENSMUST00000143962	0	0	0	0	0	0	4.242	44.231
ENSG00000248647	ENSMUSG00000098702	ENST00000512647	ENSMUST00000184181	0	0	0	0	0	0	4.24	161.253
ENSG00000264207	ENSMUSG00000093507	ENST00000577853	ENSMUST00000176143	0	0	0	0	1	0	3.232	47.053
ENSG00000279159	ENSMUSG00000085512	ENST00000624945	ENSMUST00000127224	1	1	0	1	0	0	4.121	20.469
ENSG00000234129	ENSMUSG00000087159	ENST00000433747	ENSMUST00000156210	0	0	0	0	0	0	4.744	31.283
ENSG00000283045	ENSMUSG00000086105	ENST00000634783	ENSMUST00000152172	0	0	1	0	1	0	6.496	39.747
ENSG00000179066	ENSMUSG00000063623	ENST00000616460	ENSMUST00000207746	0	0	0	0	0	0	3.366	107.614
ENSG00000228918	ENSMUSG00000100183	ENST00000608183	ENSMUST00000187415	1	0	0	0	0	0	5.181	24.984
ENSG00000239774	ENSMUSG00000105475	ENST00000472596	ENSMUST00000200253	0	0	0	0	0	0	4.33	22.091
ENSG00000226806	ENSMUSG00000102179	ENST00000437007	ENSMUST00000195578	0	0	0	0	0	0	4.133	7.906
ENSG00000246090	ENSMUSG00000089635	ENST00000500358	ENSMUST00000160080	0	0	0	0	0	0	3.669	20.688
ENSG00000228393	ENSMUSG00000073147	ENST00000450686	ENSMUST00000185943	0	0	0	0	0	0	4.277	0
ENSG00000223414	ENSMUSG00000058159	ENST00000584911	ENSMUST00000169635	0	0	0	0	0	0	4.466	18.358
ENSG00000224903	ENSMUSG00000105741	ENST00000455709	ENSMUST00000199610	1	0	0	0	0	1	3.977	57.752
ENSG00000205913	ENSMUSG00000097006	ENST00000571305	ENSMUST00000180547	1	1	1	1	1	1	6.658	18.371
ENSG00000258099	ENSMUSG00000089729	ENST00000547021	ENSMUST00000162348	0	0	0	0	0	0	3.454	77.841
ENSG00000268049	ENSMUSG00000109594	ENST00000599952	ENSMUST00000209738	0	0	0	0	0	0	3.318	46.651
ENSG00000281538	ENSMUSG00000100199	ENST00000626627	ENSMUST00000186291	1	1	0	0	0	0	3.969	36.851
ENSG00000225174	ENSMUSG00000097008	ENST00000441184	ENSMUST00000181674	1	1	1	1	1	1	13.059	27.393
ENSG00000268230	ENSMUSG00000110320	ENST00000599109	ENSMUST00000210319	1	1	1	1	0	1	9.592	34.702
ENSG00000277801	ENSMUSG00000099597	ENST00000612252	ENSMUST00000185441	0	0	0	0	0	0	7.935	4.071
ENSG00000238097	ENSMUSG00000101888	ENST00000455821	ENSMUST00000187479	0	0	0	0	0	0	3.749	19.235
ENSG00000275963	ENSMUSG00000108166	ENST00000619780	ENSMUST00000203231	0	0	0	0	0	0	3.906	59.102
ENSG00000224235	ENSMUSG00000103816	ENST00000437598	ENSMUST00000192421	0	0	0	0	0	0	4.956	0.5
ENSG00000267259	ENSMUSG00000085747	ENST00000592016	ENSMUST00000149865	1	1	0	0	0	0	4.565	20.218
ENSG00000260464	ENSMUSG00000057359	ENST00000565336	ENSMUST00000199060	1	1	1	1	1	0	16.824	18.689
ENSG00000236022	ENSMUSG00000097747	ENST00000428348	ENSMUST00000181687	0	0	0	0	0	0	3.322	17.673
ENSG00000272572	ENSMUSG00000092346	ENST00000608554	ENSMUST00000173437	1	0	0	0	0	0	3.035	7.257
ENSG00000264808	ENSMUSG00000097165	ENST00000577218	ENSMUST00000180805	1	1	1	1	1	0	10.077	13.24
ENSG00000249318	ENSMUSG00000097710	ENST00000511981	ENSMUST00000180941	0	0	0	1	0	0	4.177	45.445
ENSG00000261618	ENSMUSG00000097804	ENST00000565297	ENSMUST00000181286	0	0	0	0	0	0	3.422	13.491
ENSG00000262721	ENSMUSG00000101225	ENST00000572471	ENSMUST00000185351	0	0	0	0	0	0	3.588	41.061
ENSG00000228242	ENSMUSG00000108804	ENST00000428681	ENSMUST00000206086	0	0	0	0	0	0	3.857	48.242
ENSG00000259453	ENSMUSG00000108557	ENST00000558757	ENSMUST00000205544	1	1	1	1	1	1	11.093	22.138
ENSG00000259439	ENSMUSG00000093460	ENST00000437916	ENSMUST00000161146	0	1	0	0	1	0	15.475	3.325
ENSG00000262413	ENSMUSG00000053613	ENST00000576021	ENSMUST00000151998	1	1	1	1	1	0	9.431	28.524
ENSG00000250999	ENSMUSG00000085564	ENST00000514793	ENSMUST00000154068	0	1	0	1	0	0	4.344	11.424
ENSG00000278090	ENSMUSG00000109193	ENST00000611654	ENSMUST00000208560	0	1	0	0	0	0	5.345	47.753
ENSG00000261534	ENSMUSG00000106856	ENST00000567068	ENSMUST00000202132	1	1	0	0	0	0	6.34	31.197
ENSG00000261175	ENSMUSG00000097783	ENST00000569740	ENSMUST00000180597	1	1	0	0	0	0	8.118	55.024
ENSG00000254746	ENSMUSG00000085976	ENST00000527642	ENSMUST00000152230	1	0	0	0	1	0	6.452	19.629
ENSG00000253982	ENSMUSG00000098322	ENST00000518822	ENSMUST00000184288	0	0	0	0	0	0	3.851	29.766
ENSG00000267737	ENSMUSG00000086050	ENST00000586321	ENSMUST00000123882	1	1	1	1	1	0	7.341	29.591
ENSG00000231713	ENSMUSG00000086093	ENST00000419826	ENSMUST00000137315	0	0	0	0	0	0	3.428	55.696
ENSG00000272384	ENSMUSG00000047807	ENST00000607710	ENSMUST00000176703	0	0	0	0	0	0	3.588	25.908
ENSG00000228133	ENSMUSG00000085359	ENST00000572287	ENSMUST00000125962	0	0	0	0	0	0	4.42	31.579
ENSG00000273214	ENSMUSG00000075555	ENST00000609265	ENSMUST00000131710	1	0	0	0	0	0	4.883	4.099
ENSG00000223617	ENSMUSG00000108847	ENST00000455487	ENSMUST00000208333	0	0	0	0	0	0	4.733	19.215
ENSG00000258985	ENSMUSG00000085913	ENST00000556988	ENSMUST00000122972	0	0	0	0	0	0	3.285	46.996
ENSG00000260786	ENSMUSG00000087221	ENST00000564402	ENSMUST00000140003	0	0	0	1	0	0	4.45	7.794
ENSG00000231980	ENSMUSG00000099907	ENST00000436489	ENSMUST00000190266	0	0	0	0	0	1	4.113	22.461
ENSG00000241231	ENSMUSG00000106525	ENST00000460993	ENSMUST00000199445	0	0	0	0	0	0	3.538	43.382
ENSG00000229240	ENSMUSG00000075538	ENST00000600516	ENSMUST00000100426	0	0	0	0	0	0	3.1	34.157
ENSG00000226706	ENSMUSG00000085929	ENST00000415062	ENSMUST00000132898	0	0	0	0	0	0	3.404	24.933
ENSG00000223387	ENSMUSG00000097584	ENST00000418839	ENSMUST00000181124	1	0	0	1	0	1	7.152	33.741
ENSG00000177335	ENSMUSG00000103457	ENST00000517653	ENSMUST00000193816	0	0	0	0	0	0	3.354	32.068
ENSG00000198358	ENSMUSG00000103083	ENST00000356006	ENSMUST00000194468	1	0	0	0	0	0	5.579	16.965
ENSG00000255949	ENSMUSG00000024845	ENST00000535922	ENSMUST00000130619	0	1	0	0	0	0	5.904	11.195
ENSG00000246662	ENSMUSG00000104211	ENST00000501400	ENSMUST00000194728	1	0	1	0	0	0	5.482	6.527
ENSG00000236753	ENSMUSG00000086212	ENST00000447514	ENSMUST00000154820	0	0	0	0	0	0	4.115	22.181
ENSG00000269487	ENSMUSG00000108671	ENST00000600716	ENSMUST00000205314	0	0	0	0	0	0	3.724	25.5
ENSG00000256209	ENSMUSG00000106840	ENST00000535133	ENSMUST00000201268	1	1	0	0	0	0	7.395	28.297
ENSG00000226397	ENSMUSG00000107756	ENST00000549262	ENSMUST00000203605	1	1	0	1	1	1	15.081	24.069
ENSG00000265625	ENSMUSG00000097165	ENST00000582881	ENSMUST00000180805	0	0	0	0	0	0	4.272	31.902
ENSG00000267577	ENSMUSG00000085725	ENST00000591665	ENSMUST00000205662	0	0	0	0	0	0	5.376	2.236
ENSG00000258515	ENSMUSG00000097431	ENST00000555435	ENSMUST00000181482	0	1	0	1	0	0	4.548	10.817
ENSG00000214039	ENSMUSG00000105772	ENST00000567788	ENSMUST00000197976	1	1	1	1	1	0	12.872	31.031
ENSG00000251442	ENSMUSG00000104698	ENST00000503539	ENSMUST00000200288	0	0	0	1	0	1	6.766	12.083
ENSG00000240219	ENSMUSG00000102425	ENST00000444037	ENSMUST00000195676	1	1	0	1	1	0	6.535	48.436
ENSG00000260111	ENSMUSG00000097380	ENST00000566960	ENSMUST00000180679	0	0	0	0	0	0	3.313	33.136
ENSG00000255133	ENSMUSG00000084756	ENST00000525320	ENSMUST00000149025	0	0	0	0	0	0	4.049	18.9
ENSG00000261471	ENSMUSG00000089742	ENST00000564809	ENSMUST00000162213	1	1	0	1	0	0	6.039	15.796
ENSG00000243766	ENSMUSG00000087658	ENST00000521028	ENSMUST00000132559	1	1	0	1	0	0	4.901	16.14
ENSG00000246090	ENSMUSG00000099146	ENST00000500358	ENSMUST00000185046	0	0	0	0	0	0	3.244	14.166
ENSG00000230794	ENSMUSG00000100277	ENST00000412240	ENSMUST00000188056	0	0	0	0	0	0	3.644	24.316
ENSG00000259555	ENSMUSG00000104263	ENST00000559120	ENSMUST00000192703	1	1	1	1	1	0	6.722	12.329
ENSG00000235026	ENSMUSG00000102521	ENST00000448663	ENSMUST00000194773	0	0	0	0	0	0	6.837	8.746
ENSG00000244380	ENSMUSG00000104674	ENST00000435578	ENSMUST00000196601	1	1	0	0	1	0	6.104	13.083
ENSG00000237125	ENSMUSG00000100510	ENST00000512246	ENSMUST00000186386	0	0	0	0	0	0	5.829	4.655
ENSG00000254921	ENSMUSG00000097220	ENST00000528151	ENSMUST00000180590	0	0	0	0	0	0	3.356	33.615
ENSG00000224376	ENSMUSG00000102927	ENST00000418050	ENSMUST00000193369	1	1	0	0	0	0	6.024	48.976
ENSG00000250819	ENSMUSG00000104851	ENST00000509964	ENSMUST00000200395	0	0	0	0	0	1	3.673	19.545
ENSG00000258483	ENSMUSG00000109453	ENST00000554798	ENSMUST00000207912	1	0	0	0	0	0	5.013	24.633
ENSG00000273552	ENSMUSG00000092570	ENST00000611364	ENSMUST00000174285	0	0	0	0	0	0	4.339	53.343
ENSG00000270141	ENSMUSG00000102505	ENST00000602385	ENSMUST00000193960	1	0	0	1	0	0	11.533	21.233
ENSG00000235296	ENSMUSG00000053613	ENST00000415556	ENSMUST00000151998	1	1	1	0	1	0	6.299	12.8
ENSG00000280099	ENSMUSG00000105209	ENST00000624216	ENSMUST00000197740	1	1	0	1	0	0	5.128	40.443
ENSG00000250548	ENSMUSG00000087700	ENST00000508827	ENSMUST00000125308	1	1	0	1	0	1	10.409	49.483
ENSG00000226140	ENSMUSG00000103143	ENST00000434386	ENSMUST00000193263	0	0	0	0	0	0	3.811	21.772
ENSG00000280339	ENSMUSG00000109311	ENST00000624364	ENSMUST00000209026	1	1	1	1	0	0	10.019	33.614
ENSG00000280445	ENSMUSG00000052848	ENST00000625043	ENSMUST00000199587	1	0	0	0	0	0	5.162	57.256
ENSG00000267815	ENSMUSG00000108372	ENST00000595563	ENSMUST00000206723	0	1	1	1	0	0	10.298	27.803
ENSG00000237328	ENSMUSG00000051008	ENST00000443696	ENSMUST00000130746	0	0	0	0	0	0	3.787	37.381
ENSG00000259219	ENSMUSG00000097527	ENST00000559400	ENSMUST00000181631	0	0	1	0	0	0	5.02	9.889
ENSG00000274261	ENSMUSG00000085129	ENST00000615740	ENSMUST00000127920	0	0	0	0	0	0	3.292	16.823
ENSG00000230523	ENSMUSG00000102602	ENST00000417651	ENSMUST00000192689	0	0	0	0	0	0	3.491	12.61
ENSG00000260351	ENSMUSG00000109243	ENST00000568441	ENSMUST00000208201	0	0	0	0	0	0	4.325	35.627
ENSG00000249335	ENSMUSG00000100596	ENST00000503268	ENSMUST00000185979	0	1	0	1	0	0	6.147	115.692
ENSG00000279092	ENSMUSG00000085448	ENST00000623619	ENSMUST00000143525	0	0	0	0	0	0	4.618	17.397
ENSG00000260369	ENSMUSG00000109408	ENST00000562672	ENSMUST00000208476	0	1	0	0	0	0	3.838	17.578
ENSG00000235989	ENSMUSG00000053263	ENST00000432624	ENSMUST00000155332	0	1	0	0	0	0	3.679	16.452
ENSG00000259805	ENSMUSG00000109194	ENST00000566841	ENSMUST00000207526	0	1	0	0	0	0	5.592	26.769
ENSG00000255471	ENSMUSG00000109311	ENST00000528660	ENSMUST00000209026	0	0	1	1	0	0	7.237	37.193
ENSG00000232453	ENSMUSG00000084939	ENST00000634763	ENSMUST00000142458	0	0	0	1	1	0	3.625	6.481
ENSG00000280409	ENSMUSG00000097408	ENST00000622953	ENSMUST00000181458	0	0	0	0	0	0	3.897	15.338
ENSG00000280278	ENSMUSG00000097087	ENST00000624773	ENSMUST00000181778	0	0	0	0	0	0	4.007	20.18
ENSG00000236986	ENSMUSG00000087435	ENST00000592466	ENSMUST00000134920	1	1	1	0	1	0	6.29	29.696
ENSG00000272477	ENSMUSG00000102212	ENST00000607148	ENSMUST00000194893	1	1	1	1	1	0	6.396	63.31
ENSG00000260679	ENSMUSG00000103394	ENST00000562094	ENSMUST00000193475	0	0	0	0	0	0	3.283	19.399
ENSG00000245522	ENSMUSG00000101585	ENST00000500698	ENSMUST00000185931	0	0	0	0	0	0	5.062	29.937
ENSG00000225216	ENSMUSG00000103032	ENST00000626337	ENSMUST00000192219	0	0	0	0	0	0	4.098	24.51
ENSG00000234432	ENSMUSG00000106543	ENST00000610122	ENSMUST00000199336	1	0	0	0	0	0	3.748	18.257
ENSG00000283217	ENSMUSG00000075020	ENST00000532989	ENSMUST00000209947	0	0	0	0	0	0	3.273	57.396
ENSG00000269901	ENSMUSG00000098211	ENST00000602779	ENSMUST00000182145	1	0	1	0	0	0	6.329	27.812
ENSG00000197251	ENSMUSG00000086898	ENST00000477984	ENSMUST00000143605	0	1	0	0	0	0	4.299	11.507
ENSG00000251309	ENSMUSG00000105681	ENST00000505091	ENSMUST00000200108	0	0	0	1	0	0	4.227	36.725
ENSG00000254753	ENSMUSG00000110242	ENST00000525673	ENSMUST00000209814	0	0	0	0	0	0	4.439	45.719
ENSG00000249647	ENSMUSG00000100096	ENST00000505663	ENSMUST00000185995	0	0	0	0	0	0	3.825	23.558
ENSG00000267519	ENSMUSG00000097296	ENST00000587762	ENSMUST00000180630	0	0	1	0	0	0	6.668	22.204
ENSG00000239715	ENSMUSG00000103298	ENST00000497017	ENSMUST00000193602	0	0	0	0	0	0	6.677	5.066
ENSG00000234229	ENSMUSG00000087077	ENST00000411451	ENSMUST00000129576	0	0	0	0	0	0	3.209	13.772
ENSG00000247982	ENSMUSG00000104078	ENST00000501726	ENSMUST00000192895	0	0	0	0	1	0	6.777	22.605
ENSG00000279878	ENSMUSG00000064032	ENST00000623008	ENSMUST00000150038	1	1	1	1	1	1	8.496	26.787
ENSG00000231013	ENSMUSG00000103146	ENST00000413602	ENSMUST00000193304	0	0	0	0	0	0	4.72	21.895
ENSG00000261257	ENSMUSG00000104304	ENST00000567082	ENSMUST00000194200	0	0	0	0	0	0	3.987	36.125
ENSG00000253317	ENSMUSG00000054493	ENST00000523602	ENSMUST00000067599	0	0	0	0	0	0	5.661	60.553
ENSG00000262251	ENSMUSG00000086591	ENST00000571370	ENSMUST00000124108	0	1	0	0	1	1	7.092	35.929
ENSG00000225470	ENSMUSG00000085715	ENST00000602772	ENSMUST00000152916	1	1	0	0	0	0	4.549	19.59
ENSG00000250234	ENSMUSG00000096971	ENST00000507566	ENSMUST00000181739	0	0	0	0	0	0	3.641	30.286
ENSG00000273363	ENSMUSG00000107608	ENST00000609898	ENSMUST00000203822	0	0	0	0	0	0	3.248	14.364
ENSG00000233718	ENSMUSG00000091430	ENST00000439180	ENSMUST00000171380	0	0	0	0	0	0	3.69	14.309
ENSG00000257048	ENSMUSG00000107879	ENST00000542449	ENSMUST00000204642	0	1	0	0	0	0	4.852	40.919
ENSG00000259957	ENSMUSG00000097248	ENST00000569877	ENSMUST00000180700	0	0	0	0	0	0	4.224	30.058
ENSG00000262039	ENSMUSG00000045075	ENST00000576461	ENSMUST00000191115	1	0	0	0	0	0	3.954	18.782
ENSG00000254314	ENSMUSG00000103329	ENST00000520496	ENSMUST00000195780	0	0	0	0	0	0	3.516	12.356
ENSG00000230316	ENSMUSG00000106775	ENST00000428449	ENSMUST00000202489	0	0	0	0	0	0	3.524	172.319
ENSG00000258099	ENSMUSG00000104719	ENST00000547021	ENSMUST00000197910	1	1	0	0	0	0	3.761	25.01
ENSG00000124835	ENSMUSG00000103061	ENST00000244820	ENSMUST00000193688	1	1	0	0	0	0	4.547	61.465
ENSG00000228275	ENSMUSG00000089759	ENST00000454228	ENSMUST00000155136	0	1	0	0	0	0	4.818	13.077
ENSG00000253281	ENSMUSG00000085295	ENST00000519981	ENSMUST00000145448	0	0	0	0	0	0	3.701	17.02
ENSG00000259407	ENSMUSG00000097415	ENST00000558375	ENSMUST00000181224	0	0	0	0	0	0	4.242	14.913
ENSG00000243926	ENSMUSG00000104093	ENST00000463449	ENSMUST00000195489	0	0	0	0	0	0	3.577	36.17
ENSG00000278861	ENSMUSG00000029386	ENST00000623811	ENSMUST00000125191	0	0	0	0	0	0	4.529	41.704
ENSG00000241882	ENSMUSG00000103992	ENST00000496247	ENSMUST00000192669	0	0	0	0	0	0	4.376	28.132
ENSG00000281477	ENSMUSG00000073018	ENST00000626392	ENSMUST00000114185	0	1	0	0	0	0	4.203	49.303
ENSG00000249169	ENSMUSG00000102355	ENST00000513812	ENSMUST00000195732	0	0	0	0	0	0	6.756	0
ENSG00000270210	ENSMUSG00000107197	ENST00000605056	ENSMUST00000201655	0	0	0	0	0	0	3.311	11.343
ENSG00000253351	ENSMUSG00000086765	ENST00000523171	ENSMUST00000142297	0	0	0	0	0	0	3.541	25.758
ENSG00000225683	ENSMUSG00000089907	ENST00000419182	ENSMUST00000162432	0	0	0	0	0	0	5.129	26.568
ENSG00000258819	ENSMUSG00000097208	ENST00000557526	ENSMUST00000181290	1	1	1	1	1	0	7.077	55.688
ENSG00000230898	ENSMUSG00000102909	ENST00000451784	ENSMUST00000195508	0	0	0	0	0	0	3.292	21.863
ENSG00000269609	ENSMUSG00000096996	ENST00000598368	ENSMUST00000180538	1	1	0	1	1	0	10.036	16.128
ENSG00000236452	ENSMUSG00000109890	ENST00000455974	ENSMUST00000209897	0	0	0	0	0	0	4.254	18.426
ENSG00000267122	ENSMUSG00000075558	ENST00000585593	ENSMUST00000105760	1	1	1	0	1	0	5.784	23.374
ENSG00000259831	ENSMUSG00000110245	ENST00000569854	ENSMUST00000209418	1	1	1	0	1	0	8.644	32.109
ENSG00000223891	ENSMUSG00000053353	ENST00000435163	ENSMUST00000186760	0	1	0	0	0	0	4.19	21.488
ENSG00000267774	ENSMUSG00000085055	ENST00000588946	ENSMUST00000153479	0	0	0	0	0	0	3.319	40.829
ENSG00000166917	ENSMUSG00000085354	ENST00000300167	ENSMUST00000130771	0	0	0	0	0	0	3.589	17.898
ENSG00000255525	ENSMUSG00000100156	ENST00000528872	ENSMUST00000187484	0	0	0	0	0	0	8.126	4.783
ENSG00000224397	ENSMUSG00000085596	ENST00000425497	ENSMUST00000127006	1	1	1	1	1	0	7.249	29.062
ENSG00000279907	ENSMUSG00000097702	ENST00000624587	ENSMUST00000181041	1	1	1	1	1	0	7.706	23.92
ENSG00000282863	ENSMUSG00000072686	ENST00000421324	ENSMUST00000100826	0	0	0	0	0	0	3.63	11.705
ENSG00000227555	ENSMUSG00000102173	ENST00000426593	ENSMUST00000192362	0	0	0	0	0	0	4.879	34.299
ENSG00000230300	ENSMUSG00000054622	ENST00000456087	ENSMUST00000067770	0	0	0	0	0	0	3.119	13.128
ENSG00000269155	ENSMUSG00000090211	ENST00000597278	ENSMUST00000160626	0	0	0	0	0	0	3.576	16.663
ENSG00000273784	ENSMUSG00000102774	ENST00000342657	ENSMUST00000194881	1	1	0	0	0	0	5.724	22.635
ENSG00000278239	ENSMUSG00000097017	ENST00000614316	ENSMUST00000181552	0	1	1	1	1	0	9.73	31.54
ENSG00000281162	ENSMUSG00000102975	ENST00000625702	ENSMUST00000193969	0	1	0	0	1	0	4.935	13.733
ENSG00000253406	ENSMUSG00000098098	ENST00000523176	ENSMUST00000183083	1	1	0	1	0	0	4.33	39.729
ENSG00000224897	ENSMUSG00000106799	ENST00000453342	ENSMUST00000201080	0	0	0	0	0	0	6.592	32.599
ENSG00000278097	ENSMUSG00000085235	ENST00000578447	ENSMUST00000135268	1	0	0	0	0	0	6.723	41.189
ENSG00000250493	ENSMUSG00000087456	ENST00000505153	ENSMUST00000141275	0	0	0	0	0	0	3.197	32.465
ENSG00000249738	ENSMUSG00000086738	ENST00000635333	ENSMUST00000145584	1	0	0	0	0	0	5.804	6.646
ENSG00000239828	ENSMUSG00000097694	ENST00000599431	ENSMUST00000181884	0	0	0	0	0	0	3.243	26.029
ENSG00000253181	ENSMUSG00000110127	ENST00000523507	ENSMUST00000210843	1	0	0	0	0	0	4.99	74.602
ENSG00000279908	ENSMUSG00000021566	ENST00000624349	ENSMUST00000022049	0	0	0	0	0	0	3.222	17.907
ENSG00000262999	ENSMUSG00000096921	ENST00000572950	ENSMUST00000181732	0	1	0	0	1	1	8.133	27.527
ENSG00000215386	ENSMUSG00000102575	ENST00000435697	ENSMUST00000191736	0	0	0	0	0	0	3.655	67.614
ENSG00000236754	ENSMUSG00000107915	ENST00000443935	ENSMUST00000205150	1	1	0	0	0	0	5.299	27.673
ENSG00000254698	ENSMUSG00000103887	ENST00000527550	ENSMUST00000195712	0	0	0	0	0	0	4.564	40.648
ENSG00000231170	ENSMUSG00000107668	ENST00000432265	ENSMUST00000203438	0	0	0	0	0	0	4.58	43.497
ENSG00000273108	ENSMUSG00000097990	ENST00000609691	ENSMUST00000182109	0	0	0	0	0	0	5.909	12.955
ENSG00000253653	ENSMUSG00000086981	ENST00000517634	ENSMUST00000150895	0	0	0	0	0	0	3.7	59.034
ENSG00000225675	ENSMUSG00000073779	ENST00000445039	ENSMUST00000138289	0	0	0	0	0	0	3.747	28.065
ENSG00000255311	ENSMUSG00000109031	ENST00000526344	ENSMUST00000207187	0	0	0	0	0	0	3.492	11.853
ENSG00000253552	ENSMUSG00000101451	ENST00000517550	ENSMUST00000191326	1	0	1	1	1	1	13.014	3.973
ENSG00000214708	ENSMUSG00000086507	ENST00000398832	ENSMUST00000140556	0	1	0	0	0	0	5.28	26.969
ENSG00000236502	ENSMUSG00000093460	ENST00000456467	ENSMUST00000176556	1	1	0	0	0	1	5.334	13.023
ENSG00000260487	ENSMUSG00000101225	ENST00000562525	ENSMUST00000185351	0	1	1	1	1	0	6.375	19.287
ENSG00000255226	ENSMUSG00000085261	ENST00000531982	ENSMUST00000141341	1	0	1	0	0	0	5.845	16.663
ENSG00000250129	ENSMUSG00000093590	ENST00000511339	ENSMUST00000177284	0	0	0	1	0	0	3.426	13.928
ENSG00000235601	ENSMUSG00000103373	ENST00000453045	ENSMUST00000195552	0	0	0	0	0	0	3.16	5.802
ENSG00000276854	ENSMUSG00000097172	ENST00000616366	ENSMUST00000181972	0	0	0	0	0	0	3.847	54.083
ENSG00000236445	ENSMUSG00000089964	ENST00000432733	ENSMUST00000159627	1	1	1	1	1	1	12.536	24.328
ENSG00000206567	ENSMUSG00000107812	ENST00000383808	ENSMUST00000203569	0	0	0	0	0	0	3.124	30.817
ENSG00000205334	ENSMUSG00000107352	ENST00000379677	ENSMUST00000200956	1	1	0	1	1	0	10.079	11.653
ENSG00000228528	ENSMUSG00000101299	ENST00000453322	ENSMUST00000209336	0	0	0	0	0	0	3.103	100.724
ENSG00000247624	ENSMUSG00000106501	ENST00000501916	ENSMUST00000197060	1	0	0	0	0	0	3.889	52.824
ENSG00000254099	ENSMUSG00000097080	ENST00000520882	ENSMUST00000181871	1	0	0	0	0	0	3.805	25.703
ENSG00000229719	ENSMUSG00000085285	ENST00000413053	ENSMUST00000155528	0	0	0	0	0	0	3.39	16.248
ENSG00000228363	ENSMUSG00000107406	ENST00000597638	ENSMUST00000205011	0	0	0	0	0	0	4.744	27
ENSG00000230798	ENSMUSG00000086096	ENST00000426393	ENSMUST00000136525	0	0	0	0	0	0	4.135	18.914
ENSG00000235914	ENSMUSG00000086450	ENST00000439451	ENSMUST00000151538	0	0	0	0	0	0	4.501	101.14
ENSG00000280711	ENSMUSG00000103952	ENST00000626286	ENSMUST00000192254	0	0	0	1	0	0	7.691	33.462
ENSG00000257298	ENSMUSG00000100084	ENST00000552061	ENSMUST00000188271	0	0	0	0	0	0	3.508	54.36
ENSG00000216895	ENSMUSG00000097673	ENST00000474963	ENSMUST00000180740	1	1	1	1	1	1	8.726	18.581
ENSG00000258957	ENSMUSG00000097729	ENST00000557409	ENSMUST00000180643	0	1	0	0	0	0	5.055	44.456
ENSG00000266711	ENSMUSG00000087669	ENST00000583980	ENSMUST00000125577	0	1	0	0	0	0	4.023	42.264
ENSG00000224269	ENSMUSG00000097768	ENST00000430607	ENSMUST00000180967	0	0	0	0	0	0	3.592	5.598
ENSG00000267321	ENSMUSG00000093483	ENST00000592381	ENSMUST00000176016	0	0	0	0	0	0	5.422	1.095
ENSG00000253279	ENSMUSG00000109869	ENST00000521245	ENSMUST00000210178	0	0	0	0	0	0	4.773	46.137
ENSG00000236354	ENSMUSG00000105444	ENST00000414161	ENSMUST00000197107	0	0	0	0	0	0	3.335	36.856
ENSG00000279555	ENSMUSG00000085646	ENST00000623762	ENSMUST00000134567	0	0	0	0	1	0	4.697	49.199
ENSG00000234141	ENSMUSG00000087305	ENST00000451066	ENSMUST00000124104	0	0	0	0	0	0	3.743	9.883
ENSG00000244302	ENSMUSG00000087625	ENST00000462801	ENSMUST00000125494	0	0	0	0	0	0	3.451	1.732
ENSG00000282759	ENSMUSG00000109982	ENST00000633456	ENSMUST00000210109	1	0	0	1	0	0	5.353	38.351
ENSG00000251377	ENSMUSG00000102919	ENST00000504957	ENSMUST00000193246	0	0	0	1	0	0	5.657	24.507
ENSG00000233656	ENSMUSG00000103479	ENST00000419796	ENSMUST00000192605	0	0	0	0	0	0	3.075	24.617
ENSG00000267607	ENSMUSG00000097535	ENST00000589379	ENSMUST00000180870	0	1	1	0	0	0	5.187	18.52
ENSG00000273582	ENSMUSG00000066175	ENST00000620963	ENSMUST00000187458	0	0	0	0	0	0	3.045	52.342
ENSG00000228939	ENSMUSG00000103646	ENST00000417120	ENSMUST00000195379	1	1	0	1	0	1	10.666	7.642
ENSG00000268894	ENSMUSG00000101079	ENST00000440198	ENSMUST00000186584	0	0	0	0	0	0	7.01	4.65
ENSG00000182376	ENSMUSG00000090174	ENST00000333666	ENSMUST00000162198	1	1	1	1	1	0	7.493	16.267
ENSG00000280384	ENSMUSG00000097209	ENST00000624818	ENSMUST00000180441	1	1	0	0	1	0	7.775	24.708
ENSG00000257322	ENSMUSG00000101517	ENST00000550324	ENSMUST00000185499	0	0	0	0	0	0	3.934	69.134
ENSG00000214039	ENSMUSG00000072591	ENST00000291374	ENSMUST00000091324	1	0	0	1	0	0	6.316	29.976
ENSG00000273033	ENSMUSG00000099429	ENST00000610128	ENSMUST00000187829	0	0	0	0	0	0	3.124	29.011
ENSG00000263033	ENSMUSG00000097056	ENST00000572466	ENSMUST00000180624	0	0	0	0	0	0	4.491	7.382
ENSG00000230082	ENSMUSG00000107944	ENST00000431558	ENSMUST00000204498	1	1	0	0	1	0	4.824	23.85
ENSG00000258376	ENSMUSG00000099708	ENST00000554614	ENSMUST00000183323	1	1	1	1	1	0	10.502	32.524
ENSG00000275944	ENSMUSG00000087211	ENST00000617328	ENSMUST00000126072	0	0	0	0	0	0	3.948	18.138
ENSG00000279834	ENSMUSG00000109248	ENST00000625077	ENSMUST00000208435	0	0	0	0	0	0	3.489	35.048
ENSG00000254586	ENSMUSG00000087492	ENST00000524885	ENSMUST00000139791	0	0	0	0	0	0	4.062	13.379
ENSG00000271334	ENSMUSG00000089771	ENST00000603514	ENSMUST00000161939	0	0	0	0	0	0	3.214	38.271
ENSG00000263812	ENSMUSG00000101773	ENST00000578613	ENSMUST00000188435	0	0	0	0	0	0	4.359	19.994
ENSG00000230709	ENSMUSG00000097913	ENST00000428142	ENSMUST00000180821	1	0	0	0	0	0	5	21.638
ENSG00000279970	ENSMUSG00000100094	ENST00000623561	ENSMUST00000185464	0	1	0	0	0	0	4.019	15.636
ENSG00000280953	ENSMUSG00000109898	ENST00000626518	ENSMUST00000211371	0	0	0	0	0	0	9.127	0
ENSG00000234775	ENSMUSG00000101061	ENST00000421055	ENSMUST00000188474	0	1	0	0	0	0	4.535	14.227
ENSG00000273328	ENSMUSG00000084995	ENST00000471537	ENSMUST00000128080	0	0	0	0	0	0	3.987	30.692
ENSG00000264575	ENSMUSG00000073374	ENST00000581067	ENSMUST00000097289	1	1	0	0	0	0	6.733	31.569
ENSG00000274387	ENSMUSG00000097548	ENST00000615819	ENSMUST00000180406	0	0	0	0	0	0	3.188	8.602
ENSG00000260288	ENSMUSG00000102419	ENST00000623240	ENSMUST00000194281	0	0	0	0	0	0	4.364	45.368
ENSG00000282925	ENSMUSG00000086607	ENST00000635510	ENSMUST00000137603	0	0	0	0	0	0	3.054	30.359
ENSG00000226548	ENSMUSG00000085287	ENST00000453936	ENSMUST00000137539	0	0	0	0	0	0	4.85	6.595
ENSG00000248538	ENSMUSG00000109698	ENST00000417333	ENSMUST00000210468	1	1	0	0	0	1	5	7.906
ENSG00000237463	ENSMUSG00000102909	ENST00000438275	ENSMUST00000195508	1	0	0	0	0	1	5.867	13.379
ENSG00000279741	ENSMUSG00000110089	ENST00000623278	ENSMUST00000211546	0	0	0	0	0	0	3.375	46.253
ENSG00000260996	ENSMUSG00000085830	ENST00000566954	ENSMUST00000129723	1	1	0	0	1	0	4.768	13.95
ENSG00000226258	ENSMUSG00000092448	ENST00000449158	ENSMUST00000173609	0	0	0	0	0	0	3.261	15.503
ENSG00000205959	ENSMUSG00000103608	ENST00000382488	ENSMUST00000193163	0	1	0	1	0	0	6.383	19.409
ENSG00000258414	ENSMUSG00000103704	ENST00000554829	ENSMUST00000195637	0	0	0	0	0	0	4.266	46.011
ENSG00000279377	ENSMUSG00000097360	ENST00000624863	ENSMUST00000180908	0	0	0	0	0	0	3.723	38.305
ENSG00000267321	ENSMUSG00000087107	ENST00000592381	ENSMUST00000145461	1	0	0	0	1	0	6.352	47.97
ENSG00000251442	ENSMUSG00000105377	ENST00000514130	ENSMUST00000198237	0	0	0	0	0	0	3.155	43.715
ENSG00000217702	ENSMUSG00000108780	ENST00000616370	ENSMUST00000206080	1	1	0	0	0	0	5.108	25.566
ENSG00000275223	ENSMUSG00000085483	ENST00000621597	ENSMUST00000153208	1	0	0	0	0	0	4.349	37.911
ENSG00000215533	ENSMUSG00000055972	ENST00000420364	ENSMUST00000069809	0	0	0	0	0	0	4.455	9.874
ENSG00000231698	ENSMUSG00000103855	ENST00000416553	ENSMUST00000194211	0	0	0	0	0	0	5.496	4.472
ENSG00000242686	ENSMUSG00000105084	ENST00000599030	ENSMUST00000196522	0	1	0	0	0	0	5.739	26.461
ENSG00000260337	ENSMUSG00000108448	ENST00000620192	ENSMUST00000206521	1	1	0	0	0	1	5.418	27.514
ENSG00000236021	ENSMUSG00000047661	ENST00000456125	ENSMUST00000062159	0	0	0	0	0	0	3.451	40.947
ENSG00000260840	ENSMUSG00000072999	ENST00000567718	ENSMUST00000081929	0	0	0	0	0	0	4.253	15.78
ENSG00000203356	ENSMUSG00000102912	ENST00000366181	ENSMUST00000193462	1	1	1	1	1	1	7.363	39.164
ENSG00000196167	ENSMUSG00000044694	ENST00000526150	ENSMUST00000186025	0	1	1	0	1	1	15.503	0.25
ENSG00000203739	ENSMUSG00000103222	ENST00000367716	ENSMUST00000194761	0	0	0	0	0	0	3.514	28.717
ENSG00000268743	ENSMUSG00000087502	ENST00000600987	ENSMUST00000156664	1	0	0	0	0	0	4.388	38.128
ENSG00000259357	ENSMUSG00000087660	ENST00000560481	ENSMUST00000125186	0	1	0	1	0	0	4.979	26.646
ENSG00000207955	ENSMUSG00000085491	ENST00000608502	ENSMUST00000135700	1	1	1	0	0	0	4.115	11.673
ENSG00000260466	ENSMUSG00000097812	ENST00000563687	ENSMUST00000181776	0	0	0	0	0	1	5.587	23.051
ENSG00000238018	ENSMUSG00000073073	ENST00000626206	ENSMUST00000146985	0	0	0	0	0	0	3.053	15.811
ENSG00000276863	ENSMUSG00000109408	ENST00000616832	ENSMUST00000207446	0	0	0	0	0	0	3.165	32.223
ENSG00000232117	ENSMUSG00000108207	ENST00000437721	ENSMUST00000203736	1	1	0	0	1	0	11.723	21.322
ENSG00000228917	ENSMUSG00000103983	ENST00000447167	ENSMUST00000192658	0	0	0	0	0	0	4.34	19.274
ENSG00000279594	ENSMUSG00000102935	ENST00000624612	ENSMUST00000192514	0	0	0	0	0	0	3.079	45.902
ENSG00000260586	ENSMUSG00000084847	ENST00000562681	ENSMUST00000140263	0	0	0	0	0	0	4.64	47.529
ENSG00000230990	ENSMUSG00000086214	ENST00000444792	ENSMUST00000134795	0	0	0	0	0	0	4.151	55.72
ENSG00000248441	ENSMUSG00000099558	ENST00000556899	ENSMUST00000190004	1	0	0	0	0	0	9.688	15.123
ENSG00000256597	ENSMUSG00000105782	ENST00000614177	ENSMUST00000197355	0	0	0	0	0	0	7.996	12.677
ENSG00000256278	ENSMUSG00000097277	ENST00000542197	ENSMUST00000180983	0	0	0	0	0	0	4.686	31.689
ENSG00000280244	ENSMUSG00000097476	ENST00000623005	ENSMUST00000181436	0	0	0	0	0	0	3.898	23.569
ENSG00000246211	ENSMUSG00000099137	ENST00000502071	ENSMUST00000183512	1	1	1	1	1	0	13.278	6.794
ENSG00000226754	ENSMUSG00000087200	ENST00000458151	ENSMUST00000125464	0	0	0	0	0	0	3.598	20.486
ENSG00000259026	ENSMUSG00000092066	ENST00000556773	ENSMUST00000167922	0	0	0	0	0	0	4.19	107.693
ENSG00000261175	ENSMUSG00000097424	ENST00000562064	ENSMUST00000181133	0	0	0	0	0	0	4.231	28.879
ENSG00000279946	ENSMUSG00000102856	ENST00000624347	ENSMUST00000191688	0	0	0	0	0	0	3.853	15.188
ENSG00000255438	ENSMUSG00000085046	ENST00000526566	ENSMUST00000129407	1	1	1	1	1	0	9.559	41.779
ENSG00000257726	ENSMUSG00000087516	ENST00000547948	ENSMUST00000134493	0	0	0	0	0	0	4.312	13.096
ENSG00000283445	ENSMUSG00000087366	ENST00000637377	ENSMUST00000125438	0	0	0	0	0	0	3.879	15.108
ENSG00000279848	ENSMUSG00000106060	ENST00000624792	ENSMUST00000197648	0	0	0	0	0	0	4.664	55.401
ENSG00000237843	ENSMUSG00000102168	ENST00000456384	ENSMUST00000194422	0	0	0	0	0	0	5.285	1.414
ENSG00000259807	ENSMUSG00000066175	ENST00000566070	ENSMUST00000084587	0	1	0	0	0	0	3.459	79.08
ENSG00000279659	ENSMUSG00000099718	ENST00000623514	ENSMUST00000188217	0	0	0	0	0	0	3.357	116.54
ENSG00000237423	ENSMUSG00000087617	ENST00000428999	ENSMUST00000132465	0	0	0	0	0	0	3.104	57.327
ENSG00000269487	ENSMUSG00000097842	ENST00000600716	ENSMUST00000181501	0	1	0	0	0	0	3.792	28.662
ENSG00000196273	ENSMUSG00000101767	ENST00000553367	ENSMUST00000189236	0	1	0	1	0	0	3.492	24.031
ENSG00000272146	ENSMUSG00000090861	ENST00000607782	ENSMUST00000166902	0	0	1	0	0	0	3.8	19.875
ENSG00000267922	ENSMUSG00000108782	ENST00000597989	ENSMUST00000206616	0	0	0	0	0	0	3.779	45.2
ENSG00000281706	ENSMUSG00000085221	ENST00000629732	ENSMUST00000127108	0	0	0	0	0	0	3.574	78.725
ENSG00000256011	ENSMUSG00000098318	ENST00000545158	ENSMUST00000183867	1	0	0	0	0	0	4.659	11.843
ENSG00000260498	ENSMUSG00000097969	ENST00000570159	ENSMUST00000183009	1	1	0	0	0	0	4.71	47.252
ENSG00000246089	ENSMUSG00000087300	ENST00000500118	ENSMUST00000138744	0	0	0	0	0	0	4.092	56.013
ENSG00000264490	ENSMUSG00000056061	ENST00000583223	ENSMUST00000069943	1	1	0	1	1	0	5.327	28.598
ENSG00000261029	ENSMUSG00000110151	ENST00000563841	ENSMUST00000209648	0	0	0	0	0	0	4.113	67.871
ENSG00000237423	ENSMUSG00000087351	ENST00000428999	ENSMUST00000146963	0	0	0	0	0	0	3.172	21.463
ENSG00000259055	ENSMUSG00000085298	ENST00000554475	ENSMUST00000145871	0	0	0	0	0	0	3.735	15.232
ENSG00000249365	ENSMUSG00000104455	ENST00000512965	ENSMUST00000192496	0	0	0	0	0	0	3.794	1.581
ENSG00000276259	ENSMUSG00000074136	ENST00000622896	ENSMUST00000098472	1	1	1	1	1	0	11.358	36.314
ENSG00000224418	ENSMUSG00000085133	ENST00000434547	ENSMUST00000130256	0	0	0	1	0	0	4.072	20.518
ENSG00000251022	ENSMUSG00000097772	ENST00000504520	ENSMUST00000180779	0	0	0	0	0	0	4.826	22.122
ENSG00000268983	ENSMUSG00000110052	ENST00000593791	ENSMUST00000211264	1	1	0	0	1	0	4.436	29.148
ENSG00000258441	ENSMUSG00000097633	ENST00000555688	ENSMUST00000181008	0	0	0	0	0	0	3.582	57.282
ENSG00000256790	ENSMUSG00000102771	ENST00000540533	ENSMUST00000192232	1	1	0	0	1	0	12.463	7.431
ENSG00000260063	ENSMUSG00000087288	ENST00000569378	ENSMUST00000137962	1	1	0	0	0	0	3.726	32.813
ENSG00000257467	ENSMUSG00000097869	ENST00000549161	ENSMUST00000181196	0	0	0	1	0	1	3.717	9.678
ENSG00000225111	ENSMUSG00000087213	ENST00000421964	ENSMUST00000186325	0	0	0	0	0	0	3.187	48.405
ENSG00000224865	ENSMUSG00000086804	ENST00000452219	ENSMUST00000211225	1	1	0	0	0	0	9.016	19.491
ENSG00000229380	ENSMUSG00000075585	ENST00000453149	ENSMUST00000100518	0	0	0	0	0	0	5.456	18.023
ENSG00000260942	ENSMUSG00000097251	ENST00000567819	ENSMUST00000181575	1	1	1	0	0	1	8.075	41.368
ENSG00000260188	ENSMUSG00000038491	ENST00000569685	ENSMUST00000044774	0	0	0	0	0	0	3.574	44.471
ENSG00000254880	ENSMUSG00000093721	ENST00000532316	ENSMUST00000176020	0	0	0	0	0	0	5.025	14.22
ENSG00000256124	ENSMUSG00000020624	ENST00000472655	ENSMUST00000153429	0	0	0	1	1	0	5.546	35.107
ENSG00000255143	ENSMUSG00000096999	ENST00000530525	ENSMUST00000180930	0	1	1	0	1	0	6.149	43.105
ENSG00000234869	ENSMUSG00000086424	ENST00000426112	ENSMUST00000133675	0	1	0	0	0	0	5.719	27.905
ENSG00000204850	ENSMUSG00000108671	ENST00000377652	ENSMUST00000205314	0	0	0	0	0	0	4.023	62.486
ENSG00000222020	ENSMUSG00000103101	ENST00000428471	ENSMUST00000194827	0	0	0	0	0	0	3.948	79.104
ENSG00000233901	ENSMUSG00000085275	ENST00000444125	ENSMUST00000145413	0	0	0	0	0	0	3.542	8.411
ENSG00000224020	ENSMUSG00000085201	ENST00000429139	ENSMUST00000129089	1	1	0	0	1	0	13.377	2.32
ENSG00000229425	ENSMUSG00000109333	ENST00000635621	ENSMUST00000208527	0	0	0	0	0	0	6.419	0
ENSG00000235397	ENSMUSG00000098292	ENST00000451099	ENSMUST00000175753	0	0	0	0	0	0	3.725	19.018
ENSG00000243902	ENSMUSG00000084864	ENST00000452946	ENSMUST00000150472	0	0	0	0	0	0	3.974	35.078
ENSG00000272425	ENSMUSG00000104000	ENST00000606235	ENSMUST00000195727	0	0	0	0	0	0	4.134	39.959
ENSG00000259821	ENSMUSG00000103341	ENST00000564193	ENSMUST00000195451	0	0	0	0	0	0	4.144	33.38
ENSG00000251191	ENSMUSG00000110015	ENST00000518623	ENSMUST00000211015	0	1	0	0	0	0	12.412	2.37
ENSG00000264990	ENSMUSG00000084996	ENST00000579438	ENSMUST00000150772	0	0	0	0	0	0	3.487	44.833
ENSG00000177410	ENSMUSG00000085151	ENST00000458653	ENSMUST00000151217	0	0	0	0	0	0	3.963	0.816
ENSG00000260285	ENSMUSG00000096995	ENST00000568177	ENSMUST00000180698	0	1	0	0	0	0	5.947	19.127
ENSG00000253982	ENSMUSG00000102615	ENST00000518481	ENSMUST00000192473	0	1	0	0	0	0	7.615	56.077
ENSG00000250682	ENSMUSG00000100711	ENST00000513815	ENSMUST00000189232	0	0	0	0	0	0	3.299	23.763
ENSG00000261971	ENSMUSG00000097517	ENST00000573130	ENSMUST00000180920	0	1	0	1	1	0	5.432	17.185
ENSG00000250208	ENSMUSG00000104980	ENST00000509760	ENSMUST00000197085	0	0	0	0	0	0	3.548	45.177
ENSG00000267440	ENSMUSG00000093467	ENST00000593169	ENSMUST00000176599	1	0	0	0	0	0	4.34	59.502
ENSG00000232680	ENSMUSG00000100029	ENST00000428426	ENSMUST00000189744	0	0	0	0	0	0	4.534	29.621
ENSG00000205786	ENSMUSG00000094365	ENST00000536898	ENSMUST00000146232	0	1	0	1	1	1	10.339	19.272
ENSG00000249638	ENSMUSG00000103035	ENST00000504765	ENSMUST00000195313	0	0	0	0	0	0	3.015	48.128
ENSG00000259774	ENSMUSG00000104453	ENST00000559866	ENSMUST00000193864	0	0	0	0	0	0	5.44	19.799
ENSG00000278907	ENSMUSG00000103985	ENST00000623320	ENSMUST00000193015	0	0	0	0	0	0	3.966	12.369
ENSG00000228436	ENSMUSG00000097337	ENST00000433671	ENSMUST00000181292	1	0	0	0	0	0	5.881	16.523
ENSG00000266978	ENSMUSG00000097535	ENST00000592893	ENSMUST00000180870	0	0	0	0	1	0	3.905	17.79
ENSG00000263110	ENSMUSG00000097248	ENST00000573819	ENSMUST00000180700	1	1	1	1	1	1	11.684	30.496
ENSG00000232606	ENSMUSG00000100135	ENST00000413525	ENSMUST00000188811	0	0	0	0	0	0	4.52	0
ENSG00000224165	ENSMUSG00000092286	ENST00000434897	ENSMUST00000173847	1	1	0	1	1	0	7.905	29.123
ENSG00000283662	ENSMUSG00000108420	ENST00000635780	ENSMUST00000206502	1	1	0	1	1	0	12.868	21.647
ENSG00000235202	ENSMUSG00000105561	ENST00000442182	ENSMUST00000200265	0	0	0	0	0	0	3.565	30.583
ENSG00000266998	ENSMUSG00000086050	ENST00000588701	ENSMUST00000123882	1	1	1	1	1	0	12.771	29.688
ENSG00000280022	ENSMUSG00000085887	ENST00000625174	ENSMUST00000124462	0	0	0	0	0	0	3.516	44.703
ENSG00000268509	ENSMUSG00000087341	ENST00000600805	ENSMUST00000137478	0	0	0	0	0	0	3.169	8.103
ENSG00000260340	ENSMUSG00000097944	ENST00000569104	ENSMUST00000183021	1	1	0	0	1	0	5.159	36.428
ENSG00000255475	ENSMUSG00000093721	ENST00000525429	ENSMUST00000176020	1	1	0	0	0	0	4.539	34.706
ENSG00000228288	ENSMUSG00000103614	ENST00000553157	ENSMUST00000192808	1	1	0	0	0	0	4.26	21.284
ENSG00000267650	ENSMUSG00000097469	ENST00000592332	ENSMUST00000180846	0	1	0	1	0	0	4.667	45.882
ENSG00000237036	ENSMUSG00000103138	ENST00000607455	ENSMUST00000192074	1	1	0	1	0	0	9.413	21.492
ENSG00000234323	ENSMUSG00000086371	ENST00000444985	ENSMUST00000127709	0	0	0	0	0	0	13.221	0
ENSG00000266505	ENSMUSG00000085971	ENST00000585222	ENSMUST00000133243	0	0	0	0	0	0	4.389	40.025
ENSG00000250046	ENSMUSG00000097456	ENST00000505632	ENSMUST00000180603	0	0	0	0	0	0	3.43	31.88
ENSG00000260657	ENSMUSG00000097672	ENST00000612894	ENSMUST00000181302	0	0	0	0	0	0	3.709	44.733
ENSG00000236311	ENSMUSG00000092369	ENST00000445873	ENSMUST00000174082	1	1	0	1	1	0	5.272	14.512
ENSG00000229807	ENSMUSG00000104064	ENST00000434839	ENSMUST00000195208	1	1	1	0	0	0	8	22.988
ENSG00000251015	ENSMUSG00000085829	ENST00000506633	ENSMUST00000131222	0	1	0	0	0	0	4.447	43.738
ENSG00000224220	ENSMUSG00000073242	ENST00000352271	ENSMUST00000144896	1	0	0	0	0	0	5.343	44.181
ENSG00000266357	ENSMUSG00000085844	ENST00000584003	ENSMUST00000128183	0	0	0	0	0	0	3.923	37.408
ENSG00000236908	ENSMUSG00000106862	ENST00000543036	ENSMUST00000201951	0	0	0	0	0	0	4.195	14.526
ENSG00000243083	ENSMUSG00000097548	ENST00000473713	ENSMUST00000180406	0	1	1	0	0	1	5.583	6.066
ENSG00000224417	ENSMUSG00000086292	ENST00000445442	ENSMUST00000129681	0	0	0	0	0	0	3.023	56.442
ENSG00000223660	ENSMUSG00000107585	ENST00000426213	ENSMUST00000204020	0	1	0	0	0	0	7.071	26.071
ENSG00000277504	ENSMUSG00000098184	ENST00000620306	ENSMUST00000182352	1	1	1	0	1	1	7.83	37.234
ENSG00000237410	ENSMUSG00000084876	ENST00000433606	ENSMUST00000131314	0	0	0	0	0	0	3.74	9.539
ENSG00000261437	ENSMUSG00000097019	ENST00000562760	ENSMUST00000181105	1	1	1	1	1	0	11.745	29.322
ENSG00000234492	ENSMUSG00000105760	ENST00000510212	ENSMUST00000196901	0	0	0	0	0	1	3.643	21.517
ENSG00000224093	ENSMUSG00000106365	ENST00000427243	ENSMUST00000198427	0	0	0	0	0	0	3.383	25.331
ENSG00000255404	ENSMUSG00000086938	ENST00000531155	ENSMUST00000128542	0	0	0	0	0	0	3.447	28.758
ENSG00000279526	ENSMUSG00000037735	ENST00000624820	ENSMUST00000163627	0	0	0	0	0	0	3.469	20.801
ENSG00000231327	ENSMUSG00000108059	ENST00000414141	ENSMUST00000204543	1	1	1	1	1	0	9.952	22.738
ENSG00000226835	ENSMUSG00000106036	ENST00000413103	ENSMUST00000197703	1	0	1	0	0	0	7.107	45.662
ENSG00000226330	ENSMUSG00000102425	ENST00000443515	ENSMUST00000195676	0	0	0	0	0	0	3.622	38.184
ENSG00000239205	ENSMUSG00000102362	ENST00000472120	ENSMUST00000194514	1	0	0	0	0	0	4.015	28.664
ENSG00000253302	ENSMUSG00000100868	ENST00000522703	ENSMUST00000186343	0	0	0	0	0	0	5.768	11.411
ENSG00000272888	ENSMUSG00000091890	ENST00000554894	ENSMUST00000169090	1	1	1	1	0	1	15.03	19.187
ENSG00000260231	ENSMUSG00000068601	ENST00000566699	ENSMUST00000156905	1	1	1	1	0	0	8.491	29.918
ENSG00000238121	ENSMUSG00000100465	ENST00000417079	ENSMUST00000191240	0	0	0	0	0	0	5.757	47.8
ENSG00000269940	ENSMUSG00000090193	ENST00000602669	ENSMUST00000159897	0	0	0	0	0	0	3.238	21.024
ENSG00000267416	ENSMUSG00000087211	ENST00000589740	ENSMUST00000134800	0	0	0	0	1	0	4.473	22.677
ENSG00000233183	ENSMUSG00000073430	ENST00000451317	ENSMUST00000151398	1	1	0	0	0	0	7.235	24.517
ENSG00000272719	ENSMUSG00000105609	ENST00000609813	ENSMUST00000200220	0	0	0	0	0	0	3.356	28.81
ENSG00000234859	ENSMUSG00000087265	ENST00000432258	ENSMUST00000153030	0	1	0	0	1	0	4.236	9.747
ENSG00000260572	ENSMUSG00000103094	ENST00000566372	ENSMUST00000193684	1	1	1	1	1	1	5.864	63.215
ENSG00000234203	ENSMUSG00000085251	ENST00000430920	ENSMUST00000132986	0	0	0	0	0	0	3.931	21.243
ENSG00000271204	ENSMUSG00000086212	ENST00000605249	ENSMUST00000139185	0	0	0	0	0	0	4.819	41.569
ENSG00000229792	ENSMUSG00000096938	ENST00000439008	ENSMUST00000181315	0	0	0	0	0	0	3.767	26.198
ENSG00000280053	ENSMUSG00000107680	ENST00000625022	ENSMUST00000205126	1	1	0	0	0	0	5.971	47.592
ENSG00000255947	ENSMUSG00000064032	ENST00000542121	ENSMUST00000150038	0	0	0	0	0	0	3.591	33.745
ENSG00000203804	ENSMUSG00000103900	ENST00000617352	ENSMUST00000192059	1	1	0	0	1	0	7.482	15.547
ENSG00000234132	ENSMUSG00000102414	ENST00000415359	ENSMUST00000191612	1	1	0	0	0	0	4.907	24.446
ENSG00000261693	ENSMUSG00000044276	ENST00000569285	ENSMUST00000056711	1	1	0	1	0	0	6.613	32.331
ENSG00000260750	ENSMUSG00000074052	ENST00000565824	ENSMUST00000140928	1	1	0	0	0	0	4.544	11.769
ENSG00000259372	ENSMUSG00000109013	ENST00000558086	ENSMUST00000207369	0	0	0	0	0	0	4.371	31.185
ENSG00000231294	ENSMUSG00000102776	ENST00000412065	ENSMUST00000195562	0	1	0	1	1	1	7.355	35.925
ENSG00000271795	ENSMUSG00000085531	ENST00000606930	ENSMUST00000155883	0	0	0	0	0	0	3.359	29.49
ENSG00000255202	ENSMUSG00000084756	ENST00000534431	ENSMUST00000149025	0	0	0	0	0	0	3.181	17.972
ENSG00000283175	ENSMUSG00000109783	ENST00000636210	ENSMUST00000211460	1	1	0	0	1	0	6.252	0.577
ENSG00000257178	ENSMUSG00000078706	ENST00000548801	ENSMUST00000129907	1	1	1	1	1	0	6.198	24.017
ENSG00000235277	ENSMUSG00000103648	ENST00000430391	ENSMUST00000195111	0	0	0	0	0	0	3.466	28.609
ENSG00000257271	ENSMUSG00000053889	ENST00000548204	ENSMUST00000066604	0	0	0	0	0	0	3.379	23.573
ENSG00000258018	ENSMUSG00000107058	ENST00000552992	ENSMUST00000202755	0	0	0	0	0	0	3.712	26.42
ENSG00000272661	ENSMUSG00000105858	ENST00000607902	ENSMUST00000198276	0	0	0	0	0	0	3.078	19.27
ENSG00000260343	ENSMUSG00000047935	ENST00000565936	ENSMUST00000080795	0	0	0	0	0	0	3.39	19.229
ENSG00000279554	ENSMUSG00000108341	ENST00000624082	ENSMUST00000205565	1	1	1	0	0	0	5.824	39.648
ENSG00000238358	ENSMUSG00000105996	ENST00000471553	ENSMUST00000197972	1	1	0	0	0	0	5.786	3.286
ENSG00000280086	ENSMUSG00000075538	ENST00000624657	ENSMUST00000100426	0	0	0	0	0	0	3.504	25.729
ENSG00000234177	ENSMUSG00000097063	ENST00000424321	ENSMUST00000192894	0	0	0	0	0	0	3.183	61.639
ENSG00000279529	ENSMUSG00000097000	ENST00000623966	ENSMUST00000181452	0	0	0	0	0	0	3.472	19.755
ENSG00000272050	ENSMUSG00000090589	ENST00000606283	ENSMUST00000172211	1	1	0	0	1	0	5.028	24.401
ENSG00000231050	ENSMUSG00000096221	ENST00000412228	ENSMUST00000197451	1	1	0	0	1	0	6.328	19.358
ENSG00000236144	ENSMUSG00000097750	ENST00000588286	ENSMUST00000206345	0	1	0	1	0	0	10.163	17.035
ENSG00000257913	ENSMUSG00000097414	ENST00000547395	ENSMUST00000181510	0	1	1	1	0	0	13.974	10.977
ENSG00000258857	ENSMUSG00000020992	ENST00000556713	ENSMUST00000021378	0	0	0	0	0	0	3.26	17.642
ENSG00000226985	ENSMUSG00000087677	ENST00000419566	ENSMUST00000156526	0	0	0	0	0	0	3.563	47.421
ENSG00000231648	ENSMUSG00000097850	ENST00000443636	ENSMUST00000180420	0	0	0	0	0	0	3.58	35.506
ENSG00000215039	ENSMUSG00000055818	ENST00000538616	ENSMUST00000069553	0	0	0	0	0	0	3.662	20.694
ENSG00000278126	ENSMUSG00000097827	ENST00000620274	ENSMUST00000180953	1	1	1	1	1	1	6.643	43.527
ENSG00000237126	ENSMUSG00000089821	ENST00000597495	ENSMUST00000138844	0	0	0	0	0	0	4.526	41.33
ENSG00000256083	ENSMUSG00000090191	ENST00000544279	ENSMUST00000161291	0	0	0	0	0	0	3.159	55.72
ENSG00000247828	ENSMUSG00000097265	ENST00000501715	ENSMUST00000181705	0	0	0	0	0	0	4.47	18.042
ENSG00000267521	ENSMUSG00000087057	ENST00000591422	ENSMUST00000147186	0	0	0	0	0	0	3.561	3.109
ENSG00000229893	ENSMUSG00000108170	ENST00000441955	ENSMUST00000203301	1	1	1	1	0	1	7.09	35.727
ENSG00000259213	ENSMUSG00000097870	ENST00000559749	ENSMUST00000181927	1	0	0	1	1	0	5.126	13.608
ENSG00000274281	ENSMUSG00000087203	ENST00000612997	ENSMUST00000138764	0	0	0	0	0	0	3.652	34.387
ENSG00000203999	ENSMUSG00000085411	ENST00000371639	ENSMUST00000142937	0	0	0	0	0	0	5.414	107.641
ENSG00000267007	ENSMUSG00000097889	ENST00000586259	ENSMUST00000181866	1	1	1	0	1	0	6.96	29.002
ENSG00000237037	ENSMUSG00000100199	ENST00000608974	ENSMUST00000186291	1	1	1	1	1	0	7.163	20.238
ENSG00000261335	ENSMUSG00000086826	ENST00000565271	ENSMUST00000125269	0	1	0	0	0	0	4.789	54.455
ENSG00000272374	ENSMUSG00000086149	ENST00000605896	ENSMUST00000156965	1	1	1	1	1	0	10.219	45.461
ENSG00000261080	ENSMUSG00000090048	ENST00000563807	ENSMUST00000160203	1	0	1	1	0	1	7.583	43.161
ENSG00000264754	ENSMUSG00000085811	ENST00000577544	ENSMUST00000143781	0	0	0	0	0	0	3.452	7.853
ENSG00000270058	ENSMUSG00000097336	ENST00000602425	ENSMUST00000181530	0	0	0	0	0	0	4.721	33.445
ENSG00000203280	ENSMUSG00000106659	ENST00000366110	ENSMUST00000196278	0	0	0	0	0	0	3.781	11.387
ENSG00000267100	ENSMUSG00000097665	ENST00000591501	ENSMUST00000181812	0	0	0	0	0	0	3.817	16.462
ENSG00000238276	ENSMUSG00000091378	ENST00000436430	ENSMUST00000168140	0	0	0	0	0	0	3.462	40.5
ENSG00000278911	ENSMUSG00000100430	ENST00000624305	ENSMUST00000185460	0	0	0	1	1	0	3.969	47.71
ENSG00000259954	ENSMUSG00000108814	ENST00000563191	ENSMUST00000206549	0	0	0	0	0	0	5.592	30.722
ENSG00000273363	ENSMUSG00000042087	ENST00000609898	ENSMUST00000204444	0	0	0	0	0	0	3.662	7.789
ENSG00000224190	ENSMUSG00000109792	ENST00000446589	ENSMUST00000209393	0	0	0	0	0	0	3.366	32.46
ENSG00000270344	ENSMUSG00000089994	ENST00000605233	ENSMUST00000160182	0	0	0	1	0	0	4.384	29.99
ENSG00000274227	ENSMUSG00000106115	ENST00000614212	ENSMUST00000198012	1	1	1	0	0	0	5.647	36.529
ENSG00000230487	ENSMUSG00000087606	ENST00000612019	ENSMUST00000128520	1	1	0	0	0	0	6.23	21.606
ENSG00000257781	ENSMUSG00000107371	ENST00000549163	ENSMUST00000202922	0	0	0	0	0	0	3.63	10.805
ENSG00000280306	ENSMUSG00000103258	ENST00000624055	ENSMUST00000194930	0	0	0	0	0	0	4.09	53.031
ENSG00000259218	ENSMUSG00000108373	ENST00000559227	ENSMUST00000206461	0	0	0	0	0	0	4.444	20.112
ENSG00000182109	ENSMUSG00000086443	ENST00000417869	ENSMUST00000135313	0	0	0	0	0	0	4.688	12.961
ENSG00000224652	ENSMUSG00000075265	ENST00000457079	ENSMUST00000141256	0	0	0	0	0	0	3.459	3.651
ENSG00000280143	ENSMUSG00000089810	ENST00000624094	ENSMUST00000162209	1	0	0	1	1	0	4.991	7.921
ENSG00000236449	ENSMUSG00000087176	ENST00000442996	ENSMUST00000144735	0	0	0	0	0	1	3.538	16.207
ENSG00000226853	ENSMUSG00000086544	ENST00000444196	ENSMUST00000147420	0	0	0	0	0	0	4.636	57.118
ENSG00000272870	ENSMUSG00000097910	ENST00000609153	ENSMUST00000210633	1	1	0	0	1	0	5.89	17.083
ENSG00000229989	ENSMUSG00000104145	ENST00000412162	ENSMUST00000193261	0	1	0	0	0	1	4.629	20.482
ENSG00000223874	ENSMUSG00000101968	ENST00000456163	ENSMUST00000190525	1	1	0	0	0	0	6.686	5.462
ENSG00000264273	ENSMUSG00000042549	ENST00000577360	ENSMUST00000123544	0	0	0	0	0	0	5.218	50.64
ENSG00000236830	ENSMUSG00000100277	ENST00000432988	ENSMUST00000185364	1	0	0	1	0	0	6.729	20.65
ENSG00000255270	ENSMUSG00000109317	ENST00000528204	ENSMUST00000207366	0	0	0	0	0	0	3.294	13.928
ENSG00000249073	ENSMUSG00000097219	ENST00000513561	ENSMUST00000181262	0	0	0	0	0	0	3.739	30.216
ENSG00000263466	ENSMUSG00000085586	ENST00000581083	ENSMUST00000134427	0	0	0	0	0	0	3.416	8.981
ENSG00000266835	ENSMUSG00000097154	ENST00000579007	ENSMUST00000180468	0	0	0	0	0	0	4.18	28.368
ENSG00000225855	ENSMUSG00000086389	ENST00000543656	ENSMUST00000135144	1	1	0	1	1	0	7.852	21.051
ENSG00000260769	ENSMUSG00000097248	ENST00000564048	ENSMUST00000182758	0	0	0	0	0	0	4.514	9
ENSG00000249673	ENSMUSG00000107227	ENST00000515194	ENSMUST00000201811	1	1	1	0	1	0	5.989	3.578
ENSG00000278925	ENSMUSG00000104512	ENST00000623837	ENSMUST00000193815	1	1	1	0	1	0	4.429	18.934
ENSG00000255910	ENSMUSG00000107638	ENST00000535764	ENSMUST00000204271	0	0	0	0	0	0	6.358	15.922
ENSG00000259180	ENSMUSG00000102330	ENST00000561155	ENSMUST00000193259	0	0	0	0	0	0	3.953	12.196
ENSG00000205959	ENSMUSG00000106928	ENST00000528132	ENSMUST00000201742	0	0	0	0	0	0	4.19	14.186
ENSG00000260526	ENSMUSG00000105447	ENST00000562919	ENSMUST00000198136	0	0	0	0	0	0	3.98	41.729
ENSG00000228412	ENSMUSG00000047324	ENST00000432171	ENSMUST00000061899	0	0	0	0	0	0	4.251	9.874
ENSG00000240401	ENSMUSG00000086725	ENST00000629859	ENSMUST00000129876	0	0	0	0	0	0	3.753	17.614
ENSG00000267757	ENSMUSG00000074355	ENST00000587092	ENSMUST00000098778	0	1	1	0	1	1	10.718	39.342
ENSG00000228135	ENSMUSG00000099519	ENST00000419511	ENSMUST00000185727	1	1	0	0	1	0	5.393	19.606
ENSG00000231551	ENSMUSG00000106536	ENST00000445243	ENSMUST00000199972	0	1	1	1	0	0	7.655	13.088
ENSG00000225062	ENSMUSG00000103227	ENST00000425481	ENSMUST00000195478	1	1	1	0	0	0	5.137	43.271
ENSG00000263724	ENSMUSG00000097282	ENST00000583571	ENSMUST00000181546	0	0	0	0	0	0	3.124	111.484
ENSG00000223522	ENSMUSG00000102759	ENST00000418963	ENSMUST00000192674	1	0	0	0	0	0	4.311	24.587
ENSG00000225506	ENSMUSG00000085399	ENST00000444042	ENSMUST00000144002	1	1	1	1	1	0	12.988	43.149
ENSG00000259561	ENSMUSG00000097685	ENST00000557964	ENSMUST00000180715	1	1	1	0	0	0	4.478	3.937
ENSG00000235954	ENSMUSG00000106374	ENST00000433317	ENSMUST00000199221	0	0	0	0	0	0	3.449	152.196
ENSG00000263089	ENSMUSG00000092399	ENST00000576014	ENSMUST00000173677	0	0	0	0	0	0	4.14	27.083
ENSG00000261359	ENSMUSG00000108353	ENST00000561916	ENSMUST00000205745	0	1	1	1	0	0	14.199	35.835
ENSG00000255015	ENSMUSG00000074415	ENST00000527100	ENSMUST00000181214	1	1	0	1	1	0	7.724	28.548
ENSG00000258170	ENSMUSG00000085282	ENST00000552532	ENSMUST00000145794	0	1	0	1	0	1	11.457	20.158
ENSG00000273004	ENSMUSG00000100954	ENST00000609881	ENSMUST00000186597	0	0	0	0	0	0	8.233	2.958
ENSG00000279377	ENSMUSG00000044081	ENST00000624863	ENSMUST00000049518	0	0	0	0	0	0	3.826	30.125
ENSG00000214188	ENSMUSG00000106858	ENST00000471110	ENSMUST00000202926	0	0	0	0	0	0	3.311	31.607
ENSG00000236242	ENSMUSG00000109508	ENST00000439299	ENSMUST00000208277	0	0	0	0	0	0	3.265	43.505
ENSG00000237149	ENSMUSG00000104232	ENST00000491557	ENSMUST00000193294	1	0	0	0	1	1	5.365	16.679
ENSG00000267121	ENSMUSG00000092371	ENST00000585471	ENSMUST00000174079	0	1	0	1	0	0	5.299	30.958
ENSG00000234608	ENSMUSG00000106110	ENST00000442119	ENSMUST00000200067	1	1	1	1	0	0	7.727	49.365
ENSG00000255248	ENSMUSG00000074415	ENST00000527474	ENSMUST00000181296	1	1	0	1	1	0	16	7.084
ENSG00000205622	ENSMUSG00000086899	ENST00000380931	ENSMUST00000136744	1	1	1	1	1	0	6.209	4.865
ENSG00000262202	ENSMUSG00000086636	ENST00000573866	ENSMUST00000143382	0	0	0	0	0	0	5.153	31.183
ENSG00000233123	ENSMUSG00000086220	ENST00000434537	ENSMUST00000148082	1	1	0	0	0	0	6.346	42.366
ENSG00000281195	ENSMUSG00000107534	ENST00000434786	ENSMUST00000204953	0	1	0	0	0	0	4.515	27.185
ENSG00000279756	ENSMUSG00000108688	ENST00000623305	ENSMUST00000206202	1	1	1	1	0	0	7.017	48.092
ENSG00000276923	ENSMUSG00000085129	ENST00000622092	ENSMUST00000127920	0	0	0	0	0	0	3.741	35.114
ENSG00000281189	ENSMUSG00000108180	ENST00000627071	ENSMUST00000204231	1	0	0	1	0	0	5.399	31.799
ENSG00000272975	ENSMUSG00000072834	ENST00000587182	ENSMUST00000126999	0	0	1	0	0	0	3.948	22.136
ENSG00000269893	ENSMUSG00000104960	ENST00000602573	ENSMUST00000198509	0	0	0	0	0	0	5.569	3.162
ENSG00000254631	ENSMUSG00000099137	ENST00000531906	ENSMUST00000183512	1	1	1	1	1	0	7.583	17.481
ENSG00000233919	ENSMUSG00000086365	ENST00000415774	ENSMUST00000140589	0	0	0	0	0	0	3.918	49.485
ENSG00000257612	ENSMUSG00000104308	ENST00000552926	ENSMUST00000195244	0	0	0	0	0	0	5.326	4.05
ENSG00000272077	ENSMUSG00000097736	ENST00000606008	ENSMUST00000181107	0	0	0	0	0	0	3.671	31.984
ENSG00000253389	ENSMUSG00000086741	ENST00000522388	ENSMUST00000141930	0	0	0	0	0	0	3.756	11.091
ENSG00000261713	ENSMUSG00000091475	ENST00000569832	ENSMUST00000163493	1	1	0	0	0	0	4.471	44.077
ENSG00000260519	ENSMUSG00000106897	ENST00000562054	ENSMUST00000202906	1	0	0	0	0	0	3.886	30.79
ENSG00000248516	ENSMUSG00000107276	ENST00000509015	ENSMUST00000202512	1	1	1	0	0	0	7.656	19.979
ENSG00000257524	ENSMUSG00000103175	ENST00000548587	ENSMUST00000195599	0	0	0	0	0	0	3.516	5.196
ENSG00000278916	ENSMUSG00000097164	ENST00000623122	ENSMUST00000181906	1	1	0	1	0	0	6.142	30.265
ENSG00000227681	ENSMUSG00000101926	ENST00000434985	ENSMUST00000189903	0	0	0	0	0	0	6.539	2.887
ENSG00000228086	ENSMUSG00000104653	ENST00000432210	ENSMUST00000198269	0	0	0	0	0	0	4.09	92.482
ENSG00000272895	ENSMUSG00000104332	ENST00000591103	ENSMUST00000193041	0	0	0	0	0	0	3.644	18.129
ENSG00000250748	ENSMUSG00000090191	ENST00000546198	ENSMUST00000161291	1	0	0	0	0	1	5.286	35.026
ENSG00000267296	ENSMUSG00000108624	ENST00000592982	ENSMUST00000205799	1	1	1	1	1	1	9.19	20.95
ENSG00000279382	ENSMUSG00000097117	ENST00000622927	ENSMUST00000181270	1	1	0	0	0	0	3.863	30.348
ENSG00000275389	ENSMUSG00000029386	ENST00000621669	ENSMUST00000132090	1	1	1	1	1	0	9.593	21.881
ENSG00000231310	ENSMUSG00000106321	ENST00000617758	ENSMUST00000196313	0	0	0	0	0	0	3.426	15.017
ENSG00000226115	ENSMUSG00000086241	ENST00000435738	ENSMUST00000127576	0	0	0	0	0	0	4.28	33.702
ENSG00000222041	ENSMUSG00000107406	ENST00000409139	ENSMUST00000205011	0	0	0	0	0	0	3.653	21.378
ENSG00000227744	ENSMUSG00000100980	ENST00000455228	ENSMUST00000187564	1	1	1	1	1	1	9.33	14.464
ENSG00000262298	ENSMUSG00000086919	ENST00000572187	ENSMUST00000138295	0	0	0	0	0	0	4.279	14.414
ENSG00000264026	ENSMUSG00000020624	ENST00000577573	ENSMUST00000153429	0	0	0	0	0	0	3.219	27.398
ENSG00000277186	ENSMUSG00000097904	ENST00000613771	ENSMUST00000180866	1	1	1	0	1	0	6.208	11.64
ENSG00000247095	ENSMUSG00000086844	ENST00000500447	ENSMUST00000129373	1	0	1	1	0	0	8.736	16.59
ENSG00000236449	ENSMUSG00000086382	ENST00000412835	ENSMUST00000147235	0	0	0	0	0	0	3.334	49.352
ENSG00000259361	ENSMUSG00000109341	ENST00000558578	ENSMUST00000207512	0	0	0	0	0	0	3.514	13.379
ENSG00000225683	ENSMUSG00000089941	ENST00000614038	ENSMUST00000161091	0	0	0	0	0	0	3.443	78.656
ENSG00000234471	ENSMUSG00000086873	ENST00000434541	ENSMUST00000151512	1	1	0	0	0	0	5.857	40.557
ENSG00000272980	ENSMUSG00000097796	ENST00000609590	ENSMUST00000181180	1	1	1	1	1	1	13.375	21.305
ENSG00000206567	ENSMUSG00000085012	ENST00000454232	ENSMUST00000156734	1	0	0	0	0	0	4.483	24.104
ENSG00000279422	ENSMUSG00000039545	ENST00000624313	ENSMUST00000144719	0	1	0	0	1	0	9.589	43.624
ENSG00000245148	ENSMUSG00000109656	ENST00000500163	ENSMUST00000210076	1	1	0	1	1	0	5.261	28.615
ENSG00000178412	ENSMUSG00000102260	ENST00000317008	ENSMUST00000191632	1	1	1	1	1	0	12.952	28.349
ENSG00000232085	ENSMUSG00000102211	ENST00000437499	ENSMUST00000195566	0	0	0	0	0	0	3.542	58.983
ENSG00000279931	ENSMUSG00000104793	ENST00000624500	ENSMUST00000199788	0	0	0	0	0	0	3.506	21.733
ENSG00000279708	ENSMUSG00000097023	ENST00000624115	ENSMUST00000182937	1	1	0	1	0	0	7.535	17.819
ENSG00000177338	ENSMUSG00000062391	ENST00000321800	ENSMUST00000141088	0	0	0	0	0	0	3.914	17.253
ENSG00000269688	ENSMUSG00000108865	ENST00000600473	ENSMUST00000207408	1	1	1	1	1	1	13.166	19.651
ENSG00000204091	ENSMUSG00000101012	ENST00000448433	ENSMUST00000187177	0	0	0	0	0	0	3.647	20.402
ENSG00000234206	ENSMUSG00000099893	ENST00000437040	ENSMUST00000187332	0	0	0	0	0	0	4.611	1.118
ENSG00000225733	ENSMUSG00000108310	ENST00000417835	ENSMUST00000206250	1	1	1	1	1	0	10.363	29.323
ENSG00000282221	ENSMUSG00000090399	ENST00000633182	ENSMUST00000112103	0	0	0	0	0	0	3.996	3.651
ENSG00000247011	ENSMUSG00000086003	ENST00000501718	ENSMUST00000125406	0	0	0	0	0	0	5.402	6.403
ENSG00000238107	ENSMUSG00000105004	ENST00000427169	ENSMUST00000198613	0	1	0	0	0	0	5.44	22.729
ENSG00000228016	ENSMUSG00000097235	ENST00000455435	ENSMUST00000180494	0	0	0	0	0	0	3.19	16.432
ENSG00000253405	ENSMUSG00000086126	ENST00000519050	ENSMUST00000125305	1	1	1	1	1	1	12.818	0.913
ENSG00000233635	ENSMUSG00000085297	ENST00000581421	ENSMUST00000152925	0	0	0	0	0	0	3.621	32.133
ENSG00000280193	ENSMUSG00000104451	ENST00000624416	ENSMUST00000191685	0	0	0	0	0	0	4.987	57.02
ENSG00000275902	ENSMUSG00000086929	ENST00000620344	ENSMUST00000142520	0	0	0	0	0	0	3.214	24.249
ENSG00000214293	ENSMUSG00000101013	ENST00000440088	ENSMUST00000190567	1	1	1	1	1	0	8.585	11.124
ENSG00000279742	ENSMUSG00000109498	ENST00000623909	ENSMUST00000207029	1	1	1	1	1	0	10.181	38.476
ENSG00000259267	ENSMUSG00000093573	ENST00000560700	ENSMUST00000176406	1	1	0	1	1	0	4.165	24.96
ENSG00000244128	ENSMUSG00000103428	ENST00000470138	ENSMUST00000192642	0	0	0	0	0	0	3.27	32.914
ENSG00000258952	ENSMUSG00000097010	ENST00000555871	ENSMUST00000181194	1	0	1	1	0	0	5.102	27.541
ENSG00000232058	ENSMUSG00000087604	ENST00000446671	ENSMUST00000130177	0	0	0	0	0	0	3.005	47.35
ENSG00000257955	ENSMUSG00000108748	ENST00000547602	ENSMUST00000142443	0	1	0	0	0	0	3.52	14.731
ENSG00000236088	ENSMUSG00000084884	ENST00000423323	ENSMUST00000130860	0	0	0	0	0	0	3.244	26.92
ENSG00000254649	ENSMUSG00000053049	ENST00000527030	ENSMUST00000155101	0	1	0	0	0	1	3.526	14.012
ENSG00000224814	ENSMUSG00000101942	ENST00000439336	ENSMUST00000187511	0	0	0	0	0	0	4.768	35.727
ENSG00000277566	ENSMUSG00000098649	ENST00000622440	ENSMUST00000185026	0	0	0	0	0	0	3.091	63.714
ENSG00000261373	ENSMUSG00000097637	ENST00000562298	ENSMUST00000181432	0	1	0	0	0	0	3.063	19.27
ENSG00000223626	ENSMUSG00000109921	ENST00000413637	ENSMUST00000209741	0	0	0	0	0	0	4.442	71.002
ENSG00000278743	ENSMUSG00000107420	ENST00000622671	ENSMUST00000204561	0	0	0	1	0	0	5.085	35.883
ENSG00000278983	ENSMUSG00000092569	ENST00000624725	ENSMUST00000174338	0	0	0	0	0	0	4.736	43.186
ENSG00000227542	ENSMUSG00000101628	ENST00000419640	ENSMUST00000185516	1	0	0	0	0	0	5.723	41.306
ENSG00000274331	ENSMUSG00000038917	ENST00000618896	ENSMUST00000040608	0	0	0	0	0	0	4.344	36.558
ENSG00000254664	ENSMUSG00000085976	ENST00000527450	ENSMUST00000152230	0	0	0	0	0	0	4.351	40.03
ENSG00000267280	ENSMUSG00000085514	ENST00000591313	ENSMUST00000134305	1	0	0	0	1	0	4.709	18.445
ENSG00000279174	ENSMUSG00000086591	ENST00000623126	ENSMUST00000124108	0	1	0	0	1	0	7.595	47.959
ENSG00000272798	ENSMUSG00000105368	ENST00000609964	ENSMUST00000196925	1	1	0	0	1	0	5.688	47.597
ENSG00000253104	ENSMUSG00000103296	ENST00000524042	ENSMUST00000195204	0	0	0	0	0	0	7.7	4.598
ENSG00000275179	ENSMUSG00000087678	ENST00000622708	ENSMUST00000129067	0	0	0	0	0	0	4.135	30.208
ENSG00000253944	ENSMUSG00000085445	ENST00000522768	ENSMUST00000146654	1	0	0	0	0	0	4.958	42.856
ENSG00000272259	ENSMUSG00000070461	ENST00000607802	ENSMUST00000189441	1	1	0	0	1	0	7.288	35.859
ENSG00000260592	ENSMUSG00000108979	ENST00000561762	ENSMUST00000209027	1	1	0	0	1	0	6.003	38.314
ENSG00000271762	ENSMUSG00000097098	ENST00000607854	ENSMUST00000181043	0	0	0	0	0	0	4.087	31.52
ENSG00000273420	ENSMUSG00000108575	ENST00000609744	ENSMUST00000206742	1	1	0	0	0	0	5.507	67.466
ENSG00000247271	ENSMUSG00000087160	ENST00000501079	ENSMUST00000126011	0	0	0	0	0	0	3.696	13.332
ENSG00000268375	ENSMUSG00000108372	ENST00000594114	ENSMUST00000206723	0	1	1	1	0	0	8.923	18.358
ENSG00000231507	ENSMUSG00000102380	ENST00000412772	ENSMUST00000193617	1	1	0	0	1	0	4.494	7.071
ENSG00000259281	ENSMUSG00000097870	ENST00000557799	ENSMUST00000181927	0	0	0	0	0	0	3.988	25.05
ENSG00000227929	ENSMUSG00000097579	ENST00000432981	ENSMUST00000180959	0	0	0	0	0	0	3.223	29.36
ENSG00000233421	ENSMUSG00000097620	ENST00000415386	ENSMUST00000181450	1	0	0	0	1	0	3.587	18.12
ENSG00000229807	ENSMUSG00000103697	ENST00000434839	ENSMUST00000193066	1	1	0	0	0	0	7.603	21.063
ENSG00000203875	ENSMUSG00000097195	ENST00000431043	ENSMUST00000182872	0	0	0	0	0	0	4.731	4.472
ENSG00000237775	ENSMUSG00000092171	ENST00000458361	ENSMUST00000172874	1	1	1	1	1	0	12.282	21.457
ENSG00000279314	ENSMUSG00000107384	ENST00000624392	ENSMUST00000202037	0	0	0	0	0	0	4.629	27.591
ENSG00000268985	ENSMUSG00000087502	ENST00000595134	ENSMUST00000156664	0	0	0	0	0	0	3	16.643
ENSG00000259372	ENSMUSG00000109506	ENST00000559698	ENSMUST00000207119	0	0	0	0	0	0	3.818	15.706
ENSG00000235927	ENSMUSG00000097293	ENST00000421331	ENSMUST00000181854	0	0	0	0	0	1	5.749	23.569
ENSG00000280029	ENSMUSG00000073594	ENST00000624424	ENSMUST00000097612	1	1	1	1	1	1	10.628	26.524
ENSG00000268388	ENSMUSG00000097097	ENST00000595886	ENSMUST00000180796	1	1	0	0	0	0	5.755	8.416
ENSG00000274002	ENSMUSG00000102798	ENST00000610501	ENSMUST00000194113	0	0	0	0	0	0	3.844	40.108
ENSG00000232684	ENSMUSG00000074469	ENST00000446442	ENSMUST00000151188	0	0	0	0	0	0	4.051	14.239
ENSG00000257488	ENSMUSG00000087397	ENST00000548564	ENSMUST00000124374	0	0	0	0	0	0	3.608	3
ENSG00000280129	ENSMUSG00000105703	ENST00000623843	ENSMUST00000199958	0	0	0	0	0	0	3.541	19.455
ENSG00000260430	ENSMUSG00000108856	ENST00000568032	ENSMUST00000208337	0	0	0	0	0	0	4.761	12.51
ENSG00000213600	ENSMUSG00000091816	ENST00000395152	ENSMUST00000167578	1	0	0	0	0	0	3.605	51.587
ENSG00000174407	ENSMUSG00000056061	ENST00000624914	ENSMUST00000069943	1	1	0	1	0	0	7.001	29.059
ENSG00000232633	ENSMUSG00000107325	ENST00000510381	ENSMUST00000201793	0	0	0	0	0	0	4.006	18.855
ENSG00000246448	ENSMUSG00000098001	ENST00000499587	ENSMUST00000182891	1	1	1	1	0	0	6.141	18.916
ENSG00000226567	ENSMUSG00000108297	ENST00000412578	ENSMUST00000204957	1	1	0	0	0	0	6.868	31.713
ENSG00000262468	ENSMUSG00000103937	ENST00000571970	ENSMUST00000195629	1	1	1	1	1	0	5.21	13.015
ENSG00000225457	ENSMUSG00000097616	ENST00000430610	ENSMUST00000181225	0	0	0	0	0	0	3.472	16.663
ENSG00000261314	ENSMUSG00000097316	ENST00000567907	ENSMUST00000180598	0	0	0	0	0	0	3.131	27.154
ENSG00000257253	ENSMUSG00000089968	ENST00000547902	ENSMUST00000159738	0	1	0	0	0	0	4.174	16.837
ENSG00000225128	ENSMUSG00000105479	ENST00000438065	ENSMUST00000199106	0	0	0	0	0	0	4.21	53.763
ENSG00000237919	ENSMUSG00000105683	ENST00000425754	ENSMUST00000200331	0	0	0	0	0	0	5.475	40.102
ENSG00000250326	ENSMUSG00000109980	ENST00000507486	ENSMUST00000210771	0	0	0	0	0	0	3.876	13.82
ENSG00000223436	ENSMUSG00000086804	ENST00000455442	ENSMUST00000139483	1	1	0	0	0	0	7.953	30.05
ENSG00000206249	ENSMUSG00000085385	ENST00000437016	ENSMUST00000186993	1	0	1	1	1	0	8.369	28.675
ENSG00000253855	ENSMUSG00000110201	ENST00000520162	ENSMUST00000211202	0	0	0	0	0	0	3.797	42.021
ENSG00000270641	ENSMUSG00000097571	ENST00000604411	ENSMUST00000181020	1	1	1	0	0	0	9.979	3.448
ENSG00000229153	ENSMUSG00000101268	ENST00000429289	ENSMUST00000187172	0	0	0	0	1	0	6.635	27.368
ENSG00000224397	ENSMUSG00000006462	ENST00000622604	ENSMUST00000130679	1	1	1	1	1	0	7.417	13.137
ENSG00000227486	ENSMUSG00000085982	ENST00000452532	ENSMUST00000127673	0	0	1	0	0	0	4.756	47.56
ENSG00000228683	ENSMUSG00000087535	ENST00000455498	ENSMUST00000156682	0	0	0	0	0	0	4.604	38.512
ENSG00000273956	ENSMUSG00000053358	ENST00000613759	ENSMUST00000065740	1	0	0	0	0	0	4.086	61.27
ENSG00000226009	ENSMUSG00000092369	ENST00000412353	ENSMUST00000174082	1	1	1	1	1	0	7.485	58.77
ENSG00000279017	ENSMUSG00000090608	ENST00000623173	ENSMUST00000170214	0	1	0	0	0	0	5.145	36.086
ENSG00000255399	ENSMUSG00000106795	ENST00000528549	ENSMUST00000201152	0	0	0	0	0	0	4.357	11.715
ENSG00000232598	ENSMUSG00000085912	ENST00000427609	ENSMUST00000133221	1	1	0	0	0	0	4.246	23.098
ENSG00000204706	ENSMUSG00000044387	ENST00000448377	ENSMUST00000142712	0	0	0	0	0	0	4.178	38.542
ENSG00000269399	ENSMUSG00000097000	ENST00000595909	ENSMUST00000181452	0	0	0	0	0	0	4.502	25.566
ENSG00000222004	ENSMUSG00000108244	ENST00000614528	ENSMUST00000203453	0	0	0	0	0	0	3.102	15.769
ENSG00000224884	ENSMUSG00000044574	ENST00000437047	ENSMUST00000188014	1	0	0	0	0	0	7.088	30.988
ENSG00000230552	ENSMUSG00000087333	ENST00000428283	ENSMUST00000143898	0	0	0	1	0	1	4.386	10.989
ENSG00000235085	ENSMUSG00000087116	ENST00000441700	ENSMUST00000130837	0	1	0	0	0	0	4.608	48.988
ENSG00000264269	ENSMUSG00000092569	ENST00000584252	ENSMUST00000174338	1	0	0	0	1	0	4.325	18.947
ENSG00000278709	ENSMUSG00000086114	ENST00000613231	ENSMUST00000147357	1	0	0	0	0	0	3.849	14.855
ENSG00000268149	ENSMUSG00000086805	ENST00000595655	ENSMUST00000177130	0	1	0	0	1	0	5.741	34.487
ENSG00000241388	ENSMUSG00000086054	ENST00000535301	ENSMUST00000129609	1	1	1	0	1	1	13.526	11.244
ENSG00000263574	ENSMUSG00000075431	ENST00000583854	ENSMUST00000130963	0	0	0	0	0	0	3.607	8.347
ENSG00000278895	ENSMUSG00000108332	ENST00000624591	ENSMUST00000205412	0	0	0	0	0	0	3.878	10.909
ENSG00000233718	ENSMUSG00000103645	ENST00000419083	ENSMUST00000192798	0	0	0	0	0	0	4.229	18.283
ENSG00000265666	ENSMUSG00000075576	ENST00000581080	ENSMUST00000141696	1	1	1	1	1	1	15.663	46.014
ENSG00000232406	ENSMUSG00000085546	ENST00000441208	ENSMUST00000131801	1	1	1	1	1	0	8.049	25.865
ENSG00000262160	ENSMUSG00000097026	ENST00000571197	ENSMUST00000180410	0	0	0	0	0	0	3.356	13.904
ENSG00000225936	ENSMUSG00000101630	ENST00000425264	ENSMUST00000188535	0	0	0	0	0	0	7.426	2.398
ENSG00000268560	ENSMUSG00000103398	ENST00000598116	ENSMUST00000195630	0	0	0	0	0	0	3.357	39.758
ENSG00000259649	ENSMUSG00000109422	ENST00000561295	ENSMUST00000208884	0	0	0	0	0	0	3.191	22.752
ENSG00000253143	ENSMUSG00000102982	ENST00000521051	ENSMUST00000194537	0	0	0	0	0	0	4.548	24.92
ENSG00000274895	ENSMUSG00000104435	ENST00000610409	ENSMUST00000193794	0	1	0	0	0	0	8.735	41.134
ENSG00000270015	ENSMUSG00000108472	ENST00000602886	ENSMUST00000205831	1	0	0	0	0	0	4.478	21.581
ENSG00000259788	ENSMUSG00000044306	ENST00000563991	ENSMUST00000159201	1	0	0	0	0	0	4.958	17.164
ENSG00000230121	ENSMUSG00000086748	ENST00000414631	ENSMUST00000137351	0	0	0	0	0	0	4.439	25.323
ENSG00000273069	ENSMUSG00000107000	ENST00000608433	ENSMUST00000201715	0	1	0	0	1	0	5.108	34.605
ENSG00000231177	ENSMUSG00000107944	ENST00000538717	ENSMUST00000204498	1	1	1	0	1	0	6.556	39.13
ENSG00000282951	ENSMUSG00000108378	ENST00000595728	ENSMUST00000152342	0	0	0	0	0	0	3.024	25.91
ENSG00000259237	ENSMUSG00000101526	ENST00000559915	ENSMUST00000189842	0	0	0	0	0	0	8.068	4.987
ENSG00000263787	ENSMUSG00000097289	ENST00000582246	ENSMUST00000180492	1	1	1	1	1	0	12.218	42.347
ENSG00000260741	ENSMUSG00000108811	ENST00000563471	ENSMUST00000206276	0	0	0	0	0	0	4.508	33.429
ENSG00000268015	ENSMUSG00000097781	ENST00000601745	ENSMUST00000180842	0	1	1	1	0	0	14.742	36.126
ENSG00000261346	ENSMUSG00000101225	ENST00000569459	ENSMUST00000185351	0	1	1	1	1	0	4.12	18.241
ENSG00000279220	ENSMUSG00000101599	ENST00000623040	ENSMUST00000185480	0	1	1	1	1	1	8.272	16.462
ENSG00000233570	ENSMUSG00000067103	ENST00000429949	ENSMUST00000180996	0	0	0	0	0	0	3.716	21.626
ENSG00000179743	ENSMUSG00000097620	ENST00000317122	ENSMUST00000187076	1	1	0	1	1	1	13.446	16.299
ENSG00000258651	ENSMUSG00000097443	ENST00000557350	ENSMUST00000180738	0	0	0	0	0	0	6.57	39.747
ENSG00000224413	ENSMUSG00000086241	ENST00000451618	ENSMUST00000127576	1	1	1	0	0	0	5.721	58.573
ENSG00000246777	ENSMUSG00000109909	ENST00000501143	ENSMUST00000210429	0	0	0	0	0	0	3.252	6.976
ENSG00000282742	ENSMUSG00000107168	ENST00000632627	ENSMUST00000201187	0	0	0	0	0	0	5.7	46.431
ENSG00000245468	ENSMUSG00000107168	ENST00000499242	ENSMUST00000201187	1	1	1	0	0	1	7.431	27.347
ENSG00000280138	ENSMUSG00000105228	ENST00000623210	ENSMUST00000200448	1	1	1	1	1	0	9.194	10.22
ENSG00000273891	ENSMUSG00000108910	ENST00000620490	ENSMUST00000207838	1	1	1	1	1	1	6.248	30.534
ENSG00000249419	ENSMUSG00000103920	ENST00000513093	ENSMUST00000192613	0	0	0	0	0	0	6.793	64.122
ENSG00000279527	ENSMUSG00000106458	ENST00000623659	ENSMUST00000198853	0	0	0	0	0	0	3.677	42.54
ENSG00000263089	ENSMUSG00000087338	ENST00000576014	ENSMUST00000139592	0	0	0	0	0	0	4.097	41.27
ENSG00000229065	ENSMUSG00000089854	ENST00000423075	ENSMUST00000160065	0	0	0	0	0	0	5.353	48.44
ENSG00000230061	ENSMUSG00000096573	ENST00000456880	ENSMUST00000178996	0	0	0	0	1	0	5.528	44.762
ENSG00000269473	ENSMUSG00000109594	ENST00000595059	ENSMUST00000209738	0	0	0	1	0	1	5.052	28.941
ENSG00000237937	ENSMUSG00000097463	ENST00000444123	ENSMUST00000181712	0	0	0	0	0	0	3.208	37.793
ENSG00000261856	ENSMUSG00000087526	ENST00000575767	ENSMUST00000209213	0	0	0	0	0	0	3.72	11.343
ENSG00000270419	ENSMUSG00000089633	ENST00000604200	ENSMUST00000159602	0	0	0	0	0	0	3.265	44.294
ENSG00000259395	ENSMUSG00000099361	ENST00000561236	ENSMUST00000190899	0	0	0	0	0	0	4.11	21.059
ENSG00000235601	ENSMUSG00000097375	ENST00000453045	ENSMUST00000181490	0	0	0	0	0	0	3.489	34.554
ENSG00000261400	ENSMUSG00000102516	ENST00000562167	ENSMUST00000195039	1	1	0	1	0	1	8.344	28.264
ENSG00000258875	ENSMUSG00000097121	ENST00000554096	ENSMUST00000180800	1	1	1	1	1	1	10.735	3.521
ENSG00000205037	ENSMUSG00000103904	ENST00000378417	ENSMUST00000195830	1	1	0	0	0	0	5.071	17.321
ENSG00000256417	ENSMUSG00000110390	ENST00000537192	ENSMUST00000210335	0	0	0	0	0	0	3.227	13.565
ENSG00000273329	ENSMUSG00000107012	ENST00000608694	ENSMUST00000201689	1	1	1	0	1	0	6.81	12.416
ENSG00000261840	ENSMUSG00000108766	ENST00000568500	ENSMUST00000206375	0	1	1	1	1	0	7.683	36.346
ENSG00000251379	ENSMUSG00000104728	ENST00000515495	ENSMUST00000196543	0	0	0	0	0	0	3.748	86.383
ENSG00000250846	ENSMUSG00000106598	ENST00000509473	ENSMUST00000199389	0	0	0	0	0	0	4.651	37.543
ENSG00000236756	ENSMUSG00000084925	ENST00000440197	ENSMUST00000129237	0	1	1	1	1	0	6.219	29.668
ENSG00000265316	ENSMUSG00000100572	ENST00000577527	ENSMUST00000187090	1	1	0	0	1	0	5.437	38.06
ENSG00000267149	ENSMUSG00000086155	ENST00000585492	ENSMUST00000154825	0	1	0	0	0	0	4.6	16.438
ENSG00000279123	ENSMUSG00000097380	ENST00000623856	ENSMUST00000180679	0	0	0	0	0	0	3.804	51.553
ENSG00000249184	ENSMUSG00000085527	ENST00000513617	ENSMUST00000148478	0	0	0	0	0	0	3.884	39.217
ENSG00000214146	ENSMUSG00000097313	ENST00000397645	ENSMUST00000181968	0	0	0	0	0	0	4.223	28.836
ENSG00000236295	ENSMUSG00000102266	ENST00000418591	ENSMUST00000194107	0	0	0	0	0	0	3.505	18.699
ENSG00000268584	ENSMUSG00000099966	ENST00000595595	ENSMUST00000190699	0	1	0	0	0	0	6.337	15.215
ENSG00000259438	ENSMUSG00000097021	ENST00000561318	ENSMUST00000180574	1	0	1	0	0	0	5.269	13.342
ENSG00000236255	ENSMUSG00000085857	ENST00000420330	ENSMUST00000152863	0	0	0	0	0	0	4.606	49.53
ENSG00000255650	ENSMUSG00000092183	ENST00000541723	ENSMUST00000173208	1	1	0	0	1	0	4.565	38.425
ENSG00000226754	ENSMUSG00000073779	ENST00000458151	ENSMUST00000150323	0	0	0	0	0	0	3.439	9.381
ENSG00000267219	ENSMUSG00000085105	ENST00000591311	ENSMUST00000205940	1	1	0	1	1	0	6.675	7.735
ENSG00000250129	ENSMUSG00000085430	ENST00000511339	ENSMUST00000128415	0	0	0	0	0	0	3.739	11.969
ENSG00000249534	ENSMUSG00000097668	ENST00000512517	ENSMUST00000180650	0	0	0	0	0	0	3.348	11.902
ENSG00000260246	ENSMUSG00000085318	ENST00000562538	ENSMUST00000143109	1	1	1	1	1	0	9.709	59.859
ENSG00000176868	ENSMUSG00000086216	ENST00000616163	ENSMUST00000128298	1	1	0	0	1	0	9.276	1.972
ENSG00000260190	ENSMUSG00000097872	ENST00000569497	ENSMUST00000181730	0	0	0	0	0	0	3.277	16.513
ENSG00000224743	ENSMUSG00000107132	ENST00000590721	ENSMUST00000202188	0	0	0	0	0	0	4.486	31.496
ENSG00000261572	ENSMUSG00000052724	ENST00000565519	ENSMUST00000150678	1	1	0	1	1	0	17.651	34.593
ENSG00000259542	ENSMUSG00000100005	ENST00000559611	ENSMUST00000190320	1	0	0	0	0	0	4.974	7.826
ENSG00000215014	ENSMUSG00000103183	ENST00000366221	ENSMUST00000195694	1	1	0	0	1	1	8.505	25.545
ENSG00000257702	ENSMUSG00000085782	ENST00000548978	ENSMUST00000204811	1	1	0	1	0	0	5.146	22.361
ENSG00000279086	ENSMUSG00000084772	ENST00000624389	ENSMUST00000140746	0	0	0	0	0	0	4.534	59.228
ENSG00000228863	ENSMUSG00000103083	ENST00000598917	ENSMUST00000194468	1	0	0	0	0	0	6.467	36.35
ENSG00000248844	ENSMUSG00000073778	ENST00000511013	ENSMUST00000097928	0	0	0	0	0	0	4.094	41.264
ENSG00000261583	ENSMUSG00000108752	ENST00000563611	ENSMUST00000205846	0	0	0	0	0	0	3.638	156.899
ENSG00000225408	ENSMUSG00000097855	ENST00000426764	ENSMUST00000180737	0	0	0	0	0	0	4.019	64.021
ENSG00000255458	ENSMUSG00000107195	ENST00000526807	ENSMUST00000200768	1	0	0	0	0	0	5.471	24.05
ENSG00000250546	ENSMUSG00000087611	ENST00000508406	ENSMUST00000142871	0	0	0	0	0	0	3.38	51.955
ENSG00000272977	ENSMUSG00000106206	ENST00000609475	ENSMUST00000196549	1	1	1	1	1	0	6.153	19.946
ENSG00000224713	ENSMUSG00000097331	ENST00000356672	ENSMUST00000181578	0	1	0	0	0	0	4.069	35.146
ENSG00000223432	ENSMUSG00000109570	ENST00000434988	ENSMUST00000208700	0	0	0	0	0	0	3.278	4.796
ENSG00000237468	ENSMUSG00000109160	ENST00000419168	ENSMUST00000208693	0	0	0	0	0	0	3.851	22.074
ENSG00000269939	ENSMUSG00000098041	ENST00000602322	ENSMUST00000182453	1	1	1	1	0	0	9.551	33.913
ENSG00000213468	ENSMUSG00000085396	ENST00000427391	ENSMUST00000136518	0	0	0	0	0	0	4.426	19.666
ENSG00000254790	ENSMUSG00000070315	ENST00000524467	ENSMUST00000161136	1	0	0	1	1	0	5.5	24.823
ENSG00000250990	ENSMUSG00000101013	ENST00000476561	ENSMUST00000190567	0	0	0	0	0	0	3.925	5.354
ENSG00000248664	ENSMUSG00000100596	ENST00000504129	ENSMUST00000185979	0	0	0	0	0	0	5.561	7.655
ENSG00000204929	ENSMUSG00000102585	ENST00000606978	ENSMUST00000193150	0	0	0	0	0	0	4.198	42.927
ENSG00000241388	ENSMUSG00000106838	ENST00000539163	ENSMUST00000202592	1	1	0	0	1	0	5.913	21.527
ENSG00000237125	ENSMUSG00000110000	ENST00000508887	ENSMUST00000209983	0	0	0	0	0	0	3.822	29.644
ENSG00000249509	ENSMUSG00000105008	ENST00000506057	ENSMUST00000196219	0	1	1	0	0	0	4.194	43.903
ENSG00000253855	ENSMUSG00000109748	ENST00000520162	ENSMUST00000209934	0	0	0	1	0	0	4.441	28.592
ENSG00000226676	ENSMUSG00000098609	ENST00000421256	ENSMUST00000184083	0	0	0	0	0	0	4.069	29.483
ENSG00000256884	ENSMUSG00000107237	ENST00000538405	ENSMUST00000201443	0	0	0	0	0	0	3.315	48.466
ENSG00000272549	ENSMUSG00000086465	ENST00000609107	ENSMUST00000155166	1	1	0	0	0	0	9.4	29.766
ENSG00000250623	ENSMUSG00000106888	ENST00000502636	ENSMUST00000201477	0	0	0	0	0	0	3.966	74.51
ENSG00000197176	ENSMUSG00000085820	ENST00000355909	ENSMUST00000135423	0	0	0	0	0	0	3.55	6.88
ENSG00000235840	ENSMUSG00000101731	ENST00000437837	ENSMUST00000188909	0	1	0	0	1	0	4.516	47.149
ENSG00000224281	ENSMUSG00000097468	ENST00000445759	ENSMUST00000180483	0	0	0	0	0	0	3.968	26.325
ENSG00000263718	ENSMUSG00000085511	ENST00000582422	ENSMUST00000134069	0	0	0	0	0	0	4.855	45.996
ENSG00000214999	ENSMUSG00000072809	ENST00000399413	ENSMUST00000101007	1	1	1	0	1	1	8.441	27.693
ENSG00000273920	ENSMUSG00000109506	ENST00000621471	ENSMUST00000207119	1	0	0	0	1	0	6.514	43.365
ENSG00000263499	ENSMUSG00000087574	ENST00000578662	ENSMUST00000138007	0	0	0	0	0	0	4.385	40.202
ENSG00000259275	ENSMUSG00000108869	ENST00000558499	ENSMUST00000207723	1	1	0	0	1	1	6.365	25.778
ENSG00000234714	ENSMUSG00000102561	ENST00000411436	ENSMUST00000193733	0	0	0	0	0	0	4.186	44.637
ENSG00000279632	ENSMUSG00000064032	ENST00000623917	ENSMUST00000081739	1	1	1	1	1	1	11.946	31.525
ENSG00000273333	ENSMUSG00000092395	ENST00000559458	ENSMUST00000174756	0	0	0	0	0	0	3.505	7.348
ENSG00000255856	ENSMUSG00000104606	ENST00000616576	ENSMUST00000195921	1	1	1	0	0	0	3	2
ENSG00000224583	ENSMUSG00000102020	ENST00000421318	ENSMUST00000190463	0	0	0	0	0	0	5.274	0.447
ENSG00000262678	ENSMUSG00000085528	ENST00000575985	ENSMUST00000128489	0	0	0	0	0	0	4.968	12.83
ENSG00000223356	ENSMUSG00000097156	ENST00000428641	ENSMUST00000180478	0	0	0	0	0	0	4.426	19.602
ENSG00000267280	ENSMUSG00000086199	ENST00000592377	ENSMUST00000151652	0	0	0	0	0	0	5.172	22.711
ENSG00000237063	ENSMUSG00000085546	ENST00000433587	ENSMUST00000131801	1	1	1	1	1	0	7.658	19.61
ENSG00000231754	ENSMUSG00000097461	ENST00000637411	ENSMUST00000180992	1	1	0	1	0	0	6.656	30.095
ENSG00000267317	ENSMUSG00000100201	ENST00000591252	ENSMUST00000187366	0	0	0	0	0	0	3.225	29.989
ENSG00000229990	ENSMUSG00000084925	ENST00000446730	ENSMUST00000124940	0	0	0	0	0	0	3.927	23.189
ENSG00000248767	ENSMUSG00000075585	ENST00000510017	ENSMUST00000187923	1	1	0	0	1	1	12.84	38.178
ENSG00000271576	ENSMUSG00000085810	ENST00000605506	ENSMUST00000141199	0	0	0	0	0	0	5.379	34.761
ENSG00000260895	ENSMUSG00000109305	ENST00000567925	ENSMUST00000208788	0	1	0	0	0	0	3.868	23.722
ENSG00000228192	ENSMUSG00000085895	ENST00000416809	ENSMUST00000145395	0	0	0	0	0	0	5.196	45.987
ENSG00000237461	ENSMUSG00000102450	ENST00000427039	ENSMUST00000195786	0	0	0	0	0	0	3.582	0.577
ENSG00000227540	ENSMUSG00000084942	ENST00000394864	ENSMUST00000125558	0	0	0	0	0	0	3.006	24.145
ENSG00000224276	ENSMUSG00000098912	ENST00000415726	ENSMUST00000185189	1	0	0	0	1	1	5.243	24.512
ENSG00000258752	ENSMUSG00000033731	ENST00000556942	ENSMUST00000046994	0	0	0	0	0	0	3.491	10.1
ENSG00000234741	ENSMUSG00000103739	ENST00000455838	ENSMUST00000195401	1	1	0	1	1	0	7.192	10.623
ENSG00000279196	ENSMUSG00000108402	ENST00000624286	ENSMUST00000206516	0	0	1	0	1	0	10.314	4.622
ENSG00000267248	ENSMUSG00000085208	ENST00000586143	ENSMUST00000128960	0	0	0	0	0	0	3.081	25.489
ENSG00000227053	ENSMUSG00000106466	ENST00000448513	ENSMUST00000199648	0	0	0	0	0	0	3.979	26.851
ENSG00000278920	ENSMUSG00000056579	ENST00000623789	ENSMUST00000193809	0	1	0	0	0	0	9.457	30.976
ENSG00000250748	ENSMUSG00000087480	ENST00000355869	ENSMUST00000127564	1	0	1	1	0	0	7.511	43.44
ENSG00000227508	ENSMUSG00000097566	ENST00000607074	ENSMUST00000181251	1	1	0	0	1	0	9.158	29.477
ENSG00000254654	ENSMUSG00000087559	ENST00000525114	ENSMUST00000150159	0	0	0	0	0	0	3.66	10.847
ENSG00000266100	ENSMUSG00000108634	ENST00000577189	ENSMUST00000206566	0	0	0	0	0	0	4.04	16.748
ENSG00000230185	ENSMUSG00000073843	ENST00000457681	ENSMUST00000133015	0	0	0	0	0	0	3.966	12.4
ENSG00000261327	ENSMUSG00000097969	ENST00000568031	ENSMUST00000183009	1	1	1	0	1	1	10.625	14.094
ENSG00000269984	ENSMUSG00000102505	ENST00000602342	ENSMUST00000193960	0	0	0	0	0	0	4.864	30.302
ENSG00000249429	ENSMUSG00000085289	ENST00000340585	ENSMUST00000135378	1	1	1	0	1	0	6.069	16.078
ENSG00000259172	ENSMUSG00000093405	ENST00000558838	ENSMUST00000176744	0	0	0	0	0	0	4.227	46.241
ENSG00000241457	ENSMUSG00000109896	ENST00000473817	ENSMUST00000209894	0	0	0	0	0	0	3.915	11.79
ENSG00000234323	ENSMUSG00000087077	ENST00000637185	ENSMUST00000129576	0	0	0	0	0	0	3.036	36.3
ENSG00000280248	ENSMUSG00000087675	ENST00000622931	ENSMUST00000135630	1	0	0	1	0	0	5.713	26.246
ENSG00000277526	ENSMUSG00000109886	ENST00000618928	ENSMUST00000211017	0	0	0	0	0	0	4.672	25.342
ENSG00000235770	ENSMUSG00000102123	ENST00000445174	ENSMUST00000191139	0	0	0	0	0	0	3.808	29.698
ENSG00000258443	ENSMUSG00000099708	ENST00000553394	ENSMUST00000183323	1	0	0	0	0	0	5.178	7.785
ENSG00000226828	ENSMUSG00000102432	ENST00000440494	ENSMUST00000191905	0	0	0	0	0	0	3.545	27.722
ENSG00000280227	ENSMUSG00000109812	ENST00000624479	ENSMUST00000210665	1	0	0	0	1	1	4.732	13.332
ENSG00000254687	ENSMUSG00000103519	ENST00000529837	ENSMUST00000193807	0	0	0	0	0	0	4.96	11.278
ENSG00000232732	ENSMUSG00000097519	ENST00000630822	ENSMUST00000181949	0	0	0	0	0	0	4.385	19.268
ENSG00000183674	ENSMUSG00000086693	ENST00000479822	ENSMUST00000153685	0	0	0	0	0	0	5.31	29.922
ENSG00000275088	ENSMUSG00000102737	ENST00000621095	ENSMUST00000192004	1	1	0	0	0	0	8.282	17.528
ENSG00000246283	ENSMUSG00000097799	ENST00000500850	ENSMUST00000181963	0	0	0	0	0	0	4.52	53.437
ENSG00000274281	ENSMUSG00000085681	ENST00000612997	ENSMUST00000138372	0	0	0	0	0	0	3.85	73.195
ENSG00000265401	ENSMUSG00000085748	ENST00000583934	ENSMUST00000155836	0	0	0	0	0	0	3.209	28.083
ENSG00000255717	ENSMUSG00000108414	ENST00000538654	ENSMUST00000205539	0	1	0	0	1	0	8.085	5.528
ENSG00000236986	ENSMUSG00000086216	ENST00000588325	ENSMUST00000128298	0	0	0	0	0	0	4.108	24.48
ENSG00000241295	ENSMUSG00000102967	ENST00000478301	ENSMUST00000192064	1	1	0	1	1	1	10.431	5.263
ENSG00000259225	ENSMUSG00000085316	ENST00000557883	ENSMUST00000126467	0	0	0	0	0	0	3.723	40.771
ENSG00000165511	ENSMUSG00000107428	ENST00000625168	ENSMUST00000204559	1	1	1	0	0	0	6.902	33.924
ENSG00000238837	ENSMUSG00000106519	ENST00000492416	ENSMUST00000197492	0	0	0	0	0	0	4.526	4.555
ENSG00000250133	ENSMUSG00000101588	ENST00000604081	ENSMUST00000188201	0	1	0	1	0	0	4.681	19.987
ENSG00000268532	ENSMUSG00000097087	ENST00000599486	ENSMUST00000181778	0	0	0	0	0	0	4.157	43.633
ENSG00000259267	ENSMUSG00000037247	ENST00000558852	ENSMUST00000036304	0	0	0	0	0	0	3.6	17.015
ENSG00000259994	ENSMUSG00000097888	ENST00000561542	ENSMUST00000180850	1	1	0	0	0	0	7.213	29.163
ENSG00000269929	ENSMUSG00000097375	ENST00000602652	ENSMUST00000181490	0	0	0	0	0	0	3.18	8.266
ENSG00000278879	ENSMUSG00000097974	ENST00000624150	ENSMUST00000183019	1	0	0	0	0	0	4.375	23.141
ENSG00000256152	ENSMUSG00000102725	ENST00000537827	ENSMUST00000192309	0	0	0	0	0	0	5.994	14.669
ENSG00000204398	ENSMUSG00000110160	ENST00000375713	ENSMUST00000211492	0	0	0	0	0	0	3.302	37.899
ENSG00000248227	ENSMUSG00000104947	ENST00000503465	ENSMUST00000199677	0	0	0	0	0	0	3.109	44.37
ENSG00000255314	ENSMUSG00000087197	ENST00000635144	ENSMUST00000150482	0	0	0	0	0	0	3.849	37.521
ENSG00000233891	ENSMUSG00000033015	ENST00000443306	ENSMUST00000125234	0	0	0	0	0	0	6.539	0
ENSG00000280189	ENSMUSG00000097248	ENST00000623729	ENSMUST00000180700	1	1	1	0	1	1	8.026	8.434
ENSG00000233220	ENSMUSG00000097701	ENST00000530583	ENSMUST00000181215	1	0	0	1	0	0	5.529	14.036
ENSG00000267159	ENSMUSG00000090860	ENST00000585647	ENSMUST00000166593	0	0	0	0	0	0	3.341	16.713
ENSG00000253284	ENSMUSG00000108229	ENST00000501211	ENSMUST00000203859	0	0	0	0	0	0	3.822	81.214
ENSG00000279160	ENSMUSG00000075277	ENST00000623777	ENSMUST00000100000	1	1	0	1	1	1	6.484	49.435
ENSG00000269352	ENSMUSG00000109111	ENST00000601893	ENSMUST00000207515	0	1	0	1	0	0	5.919	26.406
ENSG00000237737	ENSMUSG00000103189	ENST00000412957	ENSMUST00000193381	1	1	0	1	1	0	17.888	13.731
ENSG00000245694	ENSMUSG00000031736	ENST00000560208	ENSMUST00000034183	1	1	0	1	1	1	18.034	12.697
ENSG00000251011	ENSMUSG00000086236	ENST00000505721	ENSMUST00000189040	0	0	0	0	0	0	3.812	58.04
ENSG00000279333	ENSMUSG00000047384	ENST00000625140	ENSMUST00000057543	0	0	0	0	0	0	4.372	16.285
ENSG00000253563	ENSMUSG00000092515	ENST00000521292	ENSMUST00000182261	0	0	0	0	0	0	4.256	21.517
ENSG00000235989	ENSMUSG00000056579	ENST00000422995	ENSMUST00000182330	0	0	0	0	0	0	4.155	11.511
ENSG00000227392	ENSMUSG00000097149	ENST00000392227	ENSMUST00000181958	0	1	0	1	1	0	8.73	14.537
ENSG00000275830	ENSMUSG00000109358	ENST00000614099	ENSMUST00000209007	1	1	1	0	0	0	6.107	38.646
ENSG00000269102	ENSMUSG00000097781	ENST00000594865	ENSMUST00000180842	0	0	0	1	0	0	5.045	63.181
ENSG00000235423	ENSMUSG00000104818	ENST00000542427	ENSMUST00000199099	0	0	0	0	0	0	3.039	21.71
ENSG00000238057	ENSMUSG00000085591	ENST00000427278	ENSMUST00000130773	1	0	0	0	0	1	4.945	8.201
ENSG00000249487	ENSMUSG00000097441	ENST00000506090	ENSMUST00000180546	1	0	0	0	1	0	4.551	19.615
ENSG00000204091	ENSMUSG00000092268	ENST00000451810	ENSMUST00000172972	0	0	0	0	0	0	3.036	30.116
ENSG00000223734	ENSMUSG00000096940	ENST00000452342	ENSMUST00000181803	0	0	0	0	0	0	3.391	25.179
ENSG00000271848	ENSMUSG00000099966	ENST00000606726	ENSMUST00000190699	0	0	0	0	0	0	3.982	19.203
ENSG00000224842	ENSMUSG00000052951	ENST00000432418	ENSMUST00000147294	1	0	0	0	0	0	10.563	5.099
ENSG00000235200	ENSMUSG00000107799	ENST00000230113	ENSMUST00000204022	0	0	0	0	0	0	3.972	9.474
ENSG00000231814	ENSMUSG00000107163	ENST00000431637	ENSMUST00000201682	0	0	0	0	0	0	4.189	64.832
ENSG00000197301	ENSMUSG00000090191	ENST00000439236	ENSMUST00000161291	0	0	0	0	0	0	5.959	17.388
ENSG00000282865	ENSMUSG00000093551	ENST00000635484	ENSMUST00000176582	0	0	0	0	0	0	6.843	63.456
ENSG00000237590	ENSMUSG00000108020	ENST00000437014	ENSMUST00000204274	0	0	0	0	0	0	3.905	49.545
ENSG00000274044	ENSMUSG00000086527	ENST00000619172	ENSMUST00000124853	0	0	0	0	0	0	3.128	51.556
ENSG00000268006	ENSMUSG00000087138	ENST00000596521	ENSMUST00000152595	0	1	1	1	0	0	9.914	18.945
ENSG00000242671	ENSMUSG00000109896	ENST00000471638	ENSMUST00000209894	0	1	0	0	0	0	4.046	53.205
ENSG00000279518	ENSMUSG00000096967	ENST00000623679	ENSMUST00000194661	0	0	0	0	0	1	3.849	32.577
ENSG00000280038	ENSMUSG00000109145	ENST00000623634	ENSMUST00000208972	1	1	0	0	1	0	7.973	99.862
ENSG00000177340	ENSMUSG00000085355	ENST00000313737	ENSMUST00000154673	1	0	0	1	1	1	9.397	29.751
ENSG00000230630	ENSMUSG00000078190	ENST00000417354	ENSMUST00000139662	0	1	1	1	1	1	24	2.441
ENSG00000248469	ENSMUSG00000084949	ENST00000512675	ENSMUST00000124055	0	0	0	0	0	0	3.169	96.866
ENSG00000270175	ENSMUSG00000097234	ENST00000602306	ENSMUST00000181328	0	0	0	0	0	0	3.783	6.272
ENSG00000225815	ENSMUSG00000102585	ENST00000449673	ENSMUST00000193150	1	0	1	0	1	1	17.391	9.322
ENSG00000249604	ENSMUSG00000104612	ENST00000512428	ENSMUST00000200349	0	0	0	0	1	0	4.671	5.983
ENSG00000253679	ENSMUSG00000089804	ENST00000523121	ENSMUST00000162520	0	0	0	0	0	0	3.258	38.523
ENSG00000242094	ENSMUSG00000107583	ENST00000498714	ENSMUST00000204736	0	0	0	0	0	0	3.616	41.721
ENSG00000276728	ENSMUSG00000085338	ENST00000612013	ENSMUST00000138424	1	1	0	1	1	0	5.366	17.447
ENSG00000256751	ENSMUSG00000107760	ENST00000542401	ENSMUST00000204462	0	0	0	0	0	0	3.176	43.898
ENSG00000228162	ENSMUSG00000099378	ENST00000418025	ENSMUST00000186180	0	0	0	0	0	0	5.414	20.968
ENSG00000235888	ENSMUSG00000087282	ENST00000417335	ENSMUST00000129569	0	0	0	1	0	0	5.217	55.172
ENSG00000224596	ENSMUSG00000097136	ENST00000456353	ENSMUST00000180466	1	1	0	1	0	1	10.838	22.392
ENSG00000268499	ENSMUSG00000108865	ENST00000598146	ENSMUST00000209122	0	1	1	1	1	0	8.631	14.383
ENSG00000267278	ENSMUSG00000085887	ENST00000586450	ENSMUST00000124462	1	1	1	1	0	0	6.843	19.647
ENSG00000256802	ENSMUSG00000108469	ENST00000536835	ENSMUST00000206525	0	0	0	0	0	0	3.176	72.703
ENSG00000274605	ENSMUSG00000085555	ENST00000612598	ENSMUST00000177306	1	0	1	0	0	0	6.411	19.983
ENSG00000228395	ENSMUSG00000039798	ENST00000434999	ENSMUST00000047607	1	1	1	0	1	0	8.833	17.861
ENSG00000234504	ENSMUSG00000042087	ENST00000436877	ENSMUST00000204444	0	0	0	0	0	0	4.089	28.539
ENSG00000232354	ENSMUSG00000097820	ENST00000630614	ENSMUST00000181325	1	1	0	0	0	0	7.254	26.433
ENSG00000225978	ENSMUSG00000098051	ENST00000433161	ENSMUST00000183124	1	1	0	1	1	1	18.581	33.872
ENSG00000280378	ENSMUSG00000085304	ENST00000624679	ENSMUST00000145510	0	0	0	0	0	0	3.475	9.183
ENSG00000277089	ENSMUSG00000087211	ENST00000620056	ENSMUST00000126072	1	0	0	1	1	0	5.728	7.576
ENSG00000274128	ENSMUSG00000109390	ENST00000616099	ENSMUST00000207577	0	0	0	0	0	1	3.781	54.015
ENSG00000262231	ENSMUSG00000085251	ENST00000571062	ENSMUST00000152957	1	1	0	0	1	0	4.256	58.015
ENSG00000231621	ENSMUSG00000101674	ENST00000449346	ENSMUST00000188243	0	0	0	0	0	0	4.448	61.034
ENSG00000272950	ENSMUSG00000086894	ENST00000610062	ENSMUST00000156467	0	0	0	0	0	0	3.42	28.971
ENSG00000267727	ENSMUSG00000108624	ENST00000587312	ENSMUST00000205799	1	1	0	1	1	0	5.077	19.246
ENSG00000229258	ENSMUSG00000102840	ENST00000430623	ENSMUST00000192600	0	0	0	0	0	0	4.922	26.944
ENSG00000231529	ENSMUSG00000104461	ENST00000446169	ENSMUST00000195649	0	0	0	0	0	0	3.545	42.293
ENSG00000273489	ENSMUSG00000084973	ENST00000610193	ENSMUST00000211746	0	0	0	0	0	0	4.076	50.032
ENSG00000253161	ENSMUSG00000091514	ENST00000520422	ENSMUST00000167899	1	0	0	0	0	0	4.461	24.56
ENSG00000253200	ENSMUSG00000097243	ENST00000521025	ENSMUST00000181856	1	1	1	1	1	0	6.779	26.29
ENSG00000214691	ENSMUSG00000100154	ENST00000442214	ENSMUST00000187700	0	1	0	0	1	0	10.43	9.15
ENSG00000283033	ENSMUSG00000072893	ENST00000635352	ENSMUST00000132226	1	1	0	0	0	0	9.496	26.401
ENSG00000267395	ENSMUSG00000074355	ENST00000586251	ENSMUST00000098778	0	1	1	1	1	0	9.472	27.943
ENSG00000237525	ENSMUSG00000073652	ENST00000417485	ENSMUST00000126516	0	0	0	0	0	0	3.199	30.817
ENSG00000257663	ENSMUSG00000097915	ENST00000550301	ENSMUST00000180639	1	0	0	0	0	0	5.564	14.906
ENSG00000230417	ENSMUSG00000089887	ENST00000461034	ENSMUST00000159744	0	0	0	0	0	0	3.779	18.574
ENSG00000278831	ENSMUSG00000087657	ENST00000621254	ENSMUST00000138891	1	1	1	1	0	0	7.262	14.907
ENSG00000181800	ENSMUSG00000102599	ENST00000379256	ENSMUST00000194293	1	0	0	1	0	0	8.618	38.023
ENSG00000258736	ENSMUSG00000103080	ENST00000553433	ENSMUST00000194990	1	1	1	1	1	0	11.32	26.355
ENSG00000241882	ENSMUSG00000102579	ENST00000496247	ENSMUST00000195304	0	0	0	0	0	0	3.736	2.082
ENSG00000226051	ENSMUSG00000104232	ENST00000533822	ENSMUST00000193294	0	0	0	0	1	0	8.079	2.828
ENSG00000232415	ENSMUSG00000072573	ENST00000435932	ENSMUST00000100641	1	1	0	0	0	0	5.167	22.65
ENSG00000226051	ENSMUSG00000090564	ENST00000416398	ENSMUST00000170150	0	0	0	0	0	0	3.517	9.055
ENSG00000224078	ENSMUSG00000109362	ENST00000453082	ENSMUST00000207194	0	0	0	0	0	0	4.688	14.042
ENSG00000251536	ENSMUSG00000105772	ENST00000502221	ENSMUST00000197976	1	1	0	1	1	0	12.275	31.469
ENSG00000272221	ENSMUSG00000090936	ENST00000606743	ENSMUST00000172285	0	0	0	1	0	0	4.225	28.504
ENSG00000259767	ENSMUSG00000108984	ENST00000560450	ENSMUST00000208664	1	1	0	1	1	1	5.61	77.391
ENSG00000232416	ENSMUSG00000102458	ENST00000418282	ENSMUST00000195532	1	1	0	0	0	0	6.5	60.563
ENSG00000251002	ENSMUSG00000105703	ENST00000541008	ENSMUST00000199958	0	1	0	0	1	0	6.201	18.898
ENSG00000254721	ENSMUSG00000109009	ENST00000526174	ENSMUST00000208181	0	0	0	0	0	0	4.152	48.075
ENSG00000253706	ENSMUSG00000099895	ENST00000522914	ENSMUST00000189853	0	0	0	0	0	0	3.106	40.817
ENSG00000237373	ENSMUSG00000085329	ENST00000435608	ENSMUST00000156615	0	0	0	0	0	0	3.469	28.101
ENSG00000237798	ENSMUSG00000086544	ENST00000454203	ENSMUST00000149231	0	0	0	0	0	0	5.313	25.29
ENSG00000268677	ENSMUSG00000109111	ENST00000596472	ENSMUST00000207515	0	1	0	0	0	0	4.469	32.119
ENSG00000272154	ENSMUSG00000103985	ENST00000624802	ENSMUST00000193015	0	0	0	0	0	0	3.672	26.558
ENSG00000275431	ENSMUSG00000087211	ENST00000612584	ENSMUST00000126072	1	1	0	1	1	0	6.934	23.195
ENSG00000146521	ENSMUSG00000086465	ENST00000366822	ENSMUST00000155166	1	1	0	1	0	0	6.515	11.414
ENSG00000232220	ENSMUSG00000107815	ENST00000413496	ENSMUST00000204469	0	1	0	0	0	0	3.99	19.096
ENSG00000231721	ENSMUSG00000104030	ENST00000451786	ENSMUST00000195672	0	0	0	0	0	0	5.665	15.179
ENSG00000225730	ENSMUSG00000090307	ENST00000451135	ENSMUST00000167672	0	1	0	0	0	1	3.574	50.8
ENSG00000261093	ENSMUSG00000085185	ENST00000562166	ENSMUST00000171563	1	1	0	1	1	0	6.262	21.243
ENSG00000266369	ENSMUSG00000042549	ENST00000578888	ENSMUST00000123544	1	0	0	1	1	1	5.303	70.322
ENSG00000272888	ENSMUSG00000074067	ENST00000557682	ENSMUST00000186073	0	1	0	0	0	0	3.992	23.728
ENSG00000255760	ENSMUSG00000107894	ENST00000535163	ENSMUST00000205001	0	0	0	0	0	0	4.42	40.158
ENSG00000283689	ENSMUSG00000099664	ENST00000637770	ENSMUST00000191594	0	0	0	0	0	0	5.029	62.589
ENSG00000240990	ENSMUSG00000087658	ENST00000520360	ENSMUST00000132559	1	1	1	1	1	0	8.09	16.875
ENSG00000234608	ENSMUSG00000106115	ENST00000456429	ENSMUST00000198012	0	0	0	0	0	0	4.486	8.016
ENSG00000228401	ENSMUSG00000097872	ENST00000411904	ENSMUST00000181730	1	1	0	0	1	0	5.127	43.991
ENSG00000224192	ENSMUSG00000104807	ENST00000414989	ENSMUST00000197981	0	0	0	0	0	0	5.222	51.645
ENSG00000259654	ENSMUSG00000104453	ENST00000558044	ENSMUST00000193864	1	1	0	1	1	0	10.044	14.114
ENSG00000263081	ENSMUSG00000072573	ENST00000576046	ENSMUST00000100641	0	0	0	0	0	0	4.168	29.749
ENSG00000233334	ENSMUSG00000087657	ENST00000611797	ENSMUST00000164986	0	1	0	0	0	0	5.634	28.131
ENSG00000232807	ENSMUSG00000104101	ENST00000397264	ENSMUST00000193001	0	1	0	0	0	0	6.862	102.965
ENSG00000235492	ENSMUSG00000103728	ENST00000432488	ENSMUST00000191902	0	0	0	0	0	0	3.692	54.401
ENSG00000228142	ENSMUSG00000089854	ENST00000580326	ENSMUST00000160278	0	0	0	0	0	0	3.858	43.167
ENSG00000230002	ENSMUSG00000107370	ENST00000441587	ENSMUST00000201862	1	0	1	1	0	0	8.702	14.971
ENSG00000231407	ENSMUSG00000101869	ENST00000416416	ENSMUST00000185992	0	0	0	0	0	0	3.936	80.424
ENSG00000261606	ENSMUSG00000097445	ENST00000488000	ENSMUST00000181462	1	1	0	0	0	0	5.388	18.899
ENSG00000279858	ENSMUSG00000095306	ENST00000623082	ENSMUST00000178529	0	0	0	0	0	0	3.614	8.426
ENSG00000273455	ENSMUSG00000103672	ENST00000608883	ENSMUST00000194716	0	0	0	0	0	1	3.117	84.356
ENSG00000224794	ENSMUSG00000087543	ENST00000434516	ENSMUST00000128342	1	1	1	1	1	0	9.064	34.288
ENSG00000236051	ENSMUSG00000097142	ENST00000636737	ENSMUST00000181443	1	1	0	0	0	1	9.657	27.796
ENSG00000230156	ENSMUSG00000109371	ENST00000421601	ENSMUST00000207035	0	0	0	0	0	0	3.534	29.811
ENSG00000236116	ENSMUSG00000104423	ENST00000413096	ENSMUST00000193762	1	0	0	0	0	0	7.017	21.488
ENSG00000257603	ENSMUSG00000097368	ENST00000552413	ENSMUST00000180812	0	0	0	0	0	0	3.86	37.636
ENSG00000274038	ENSMUSG00000096921	ENST00000615581	ENSMUST00000181732	0	0	0	0	0	0	3.76	18.358
ENSG00000223462	ENSMUSG00000099810	ENST00000425541	ENSMUST00000185716	0	0	0	0	0	0	3.121	60.712
ENSG00000275719	ENSMUSG00000101008	ENST00000612522	ENSMUST00000188725	0	1	1	0	1	0	5.109	32.026
ENSG00000237167	ENSMUSG00000097256	ENST00000420213	ENSMUST00000180469	1	0	0	0	0	0	4.578	62.071
ENSG00000261448	ENSMUSG00000108693	ENST00000567344	ENSMUST00000205957	0	0	0	0	0	0	3.873	9.713
ENSG00000279233	ENSMUSG00000104793	ENST00000623804	ENSMUST00000199788	1	1	1	1	1	0	7.667	16.047
ENSG00000260088	ENSMUSG00000104509	ENST00000568695	ENSMUST00000193724	1	1	1	1	1	0	12.616	47.493
ENSG00000256973	ENSMUSG00000108094	ENST00000543604	ENSMUST00000204101	0	0	0	0	0	0	3.973	24.529
ENSG00000228697	ENSMUSG00000104117	ENST00000422253	ENSMUST00000194322	0	0	0	0	0	0	4.102	16.163
ENSG00000260005	ENSMUSG00000086924	ENST00000575922	ENSMUST00000143428	1	1	1	1	1	1	9.866	28.771
ENSG00000231074	ENSMUSG00000092392	ENST00000444126	ENSMUST00000173141	1	1	0	1	1	0	6.683	25.538
ENSG00000250338	ENSMUSG00000107254	ENST00000515422	ENSMUST00000201871	0	0	0	0	0	0	4.68	19.91
ENSG00000237174	ENSMUSG00000086918	ENST00000628384	ENSMUST00000151676	1	1	1	1	1	1	9.892	12.657
ENSG00000256306	ENSMUSG00000107760	ENST00000543347	ENSMUST00000204462	0	0	0	0	0	0	3.261	33.403
ENSG00000233098	ENSMUSG00000072847	ENST00000577537	ENSMUST00000101077	1	1	0	0	1	0	8.472	29.264
ENSG00000226822	ENSMUSG00000105638	ENST00000634635	ENSMUST00000195936	0	0	0	0	0	0	3	1.414
ENSG00000267152	ENSMUSG00000109015	ENST00000588040	ENSMUST00000207600	0	1	1	1	1	0	8.946	23.564
ENSG00000267790	ENSMUSG00000086050	ENST00000593118	ENSMUST00000123882	1	1	1	1	0	0	4.93	8.888
ENSG00000280020	ENSMUSG00000086507	ENST00000623905	ENSMUST00000140556	0	0	0	0	0	0	3.659	42.796
ENSG00000254236	ENSMUSG00000097875	ENST00000522416	ENSMUST00000181362	1	1	0	0	1	0	5.507	13.379
ENSG00000260944	ENSMUSG00000097336	ENST00000563280	ENSMUST00000182264	0	0	0	0	0	0	4.06	42.936
ENSG00000258457	ENSMUSG00000040840	ENST00000557615	ENSMUST00000167763	0	0	0	0	0	0	3.546	8.327
ENSG00000225953	ENSMUSG00000099945	ENST00000450728	ENSMUST00000185283	0	0	0	0	0	0	4.248	43.319
ENSG00000241657	ENSMUSG00000103833	ENST00000471935	ENSMUST00000191867	0	0	0	0	0	0	3.847	12.021
ENSG00000225680	ENSMUSG00000102763	ENST00000436530	ENSMUST00000194871	1	0	1	0	1	0	18.177	2.685
ENSG00000264215	ENSMUSG00000072847	ENST00000578585	ENSMUST00000148413	0	0	0	0	0	0	3.905	45.177
ENSG00000227292	ENSMUSG00000103091	ENST00000450854	ENSMUST00000195711	0	0	0	0	0	0	3.734	0
ENSG00000259594	ENSMUSG00000109013	ENST00000558153	ENSMUST00000207369	0	0	0	0	0	0	3.368	31.691
ENSG00000249509	ENSMUSG00000105804	ENST00000506057	ENSMUST00000200664	0	0	0	0	0	0	4.461	30.78
ENSG00000275830	ENSMUSG00000109508	ENST00000617298	ENSMUST00000208277	0	0	0	0	0	0	3.967	27.068
ENSG00000261646	ENSMUSG00000097910	ENST00000563631	ENSMUST00000210633	0	0	0	0	0	0	4.631	20.767
ENSG00000272735	ENSMUSG00000085794	ENST00000608897	ENSMUST00000155159	1	1	0	1	0	0	9.701	48.701
ENSG00000282375	ENSMUSG00000074461	ENST00000631653	ENSMUST00000098916	0	0	0	0	0	0	3.388	65.972
ENSG00000203739	ENSMUSG00000104016	ENST00000367716	ENSMUST00000194567	1	0	0	0	0	0	3.887	52.902
ENSG00000269984	ENSMUSG00000097786	ENST00000602342	ENSMUST00000187361	0	0	0	0	0	0	4.867	24.965
ENSG00000262920	ENSMUSG00000087059	ENST00000572998	ENSMUST00000139361	1	1	0	0	0	0	6.123	14.416
ENSG00000228061	ENSMUSG00000086764	ENST00000454509	ENSMUST00000130677	0	0	0	0	0	0	3.458	31.901
ENSG00000253572	ENSMUSG00000103438	ENST00000523413	ENSMUST00000191800	0	0	0	0	0	0	5.351	12.923
ENSG00000238197	ENSMUSG00000087354	ENST00000440052	ENSMUST00000154854	1	1	1	1	1	0	7.007	13.538
ENSG00000272841	ENSMUSG00000097350	ENST00000608721	ENSMUST00000181774	0	0	0	0	0	0	3.042	32.373
ENSG00000215374	ENSMUSG00000087300	ENST00000606573	ENSMUST00000138744	0	0	0	0	0	0	4.009	42.647
ENSG00000278766	ENSMUSG00000087589	ENST00000618807	ENSMUST00000149224	0	0	0	0	0	0	4.506	18.937
ENSG00000238142	ENSMUSG00000085836	ENST00000416869	ENSMUST00000124848	0	0	0	0	0	0	3.498	57.596
ENSG00000261329	ENSMUSG00000108376	ENST00000563052	ENSMUST00000206586	0	0	0	0	0	0	3.758	12.069
ENSG00000253645	ENSMUSG00000110148	ENST00000520863	ENSMUST00000210097	0	0	0	0	0	0	3	2.55
ENSG00000253774	ENSMUSG00000110335	ENST00000524073	ENSMUST00000209585	0	0	0	0	0	0	4.167	20.268
ENSG00000232286	ENSMUSG00000103662	ENST00000426963	ENSMUST00000191912	0	0	0	0	0	0	3.642	4.743
ENSG00000259649	ENSMUSG00000109341	ENST00000561295	ENSMUST00000207512	0	0	0	0	0	0	3.192	45.203
ENSG00000283128	ENSMUSG00000097561	ENST00000635903	ENSMUST00000181005	0	0	0	0	0	0	5.468	40.276
ENSG00000272774	ENSMUSG00000097548	ENST00000608390	ENSMUST00000180406	0	0	0	0	0	0	3.146	9.883
ENSG00000278090	ENSMUSG00000097697	ENST00000611654	ENSMUST00000181235	0	0	0	0	0	0	4.687	26.768
ENSG00000263235	ENSMUSG00000103937	ENST00000570409	ENSMUST00000195629	1	1	0	0	1	0	3.875	54.04
ENSG00000224308	ENSMUSG00000105476	ENST00000419578	ENSMUST00000200051	1	0	0	0	0	0	6.141	73.784
ENSG00000265096	ENSMUSG00000086588	ENST00000581579	ENSMUST00000124901	0	0	0	0	0	0	3.281	85.898
ENSG00000240498	ENSMUSG00000086035	ENST00000582301	ENSMUST00000139272	0	0	0	0	0	0	4.808	13.748
ENSG00000257703	ENSMUSG00000103862	ENST00000548594	ENSMUST00000195005	0	0	0	0	0	0	5.006	32.613
ENSG00000248809	ENSMUSG00000109782	ENST00000507726	ENSMUST00000211475	1	1	0	0	1	1	4.943	59.095
ENSG00000279713	ENSMUSG00000099681	ENST00000623346	ENSMUST00000190120	1	1	1	1	1	0	15.093	26.542
ENSG00000204934	ENSMUSG00000097434	ENST00000461019	ENSMUST00000180741	0	0	0	0	0	0	4.577	11.252
ENSG00000236304	ENSMUSG00000109460	ENST00000447519	ENSMUST00000129058	1	1	1	1	1	0	7.795	22.861
ENSG00000273106	ENSMUSG00000097047	ENST00000609837	ENSMUST00000181147	0	0	0	0	0	0	6.088	76.859
ENSG00000259348	ENSMUSG00000100005	ENST00000561051	ENSMUST00000190320	0	1	0	0	0	0	5.685	9.391
ENSG00000259694	ENSMUSG00000109194	ENST00000558110	ENSMUST00000207526	0	0	0	0	0	0	4.158	8.411
ENSG00000223797	ENSMUSG00000100146	ENST00000425156	ENSMUST00000188320	1	0	0	1	1	0	7.175	32.963
ENSG00000224137	ENSMUSG00000102140	ENST00000429730	ENSMUST00000194323	0	1	0	0	0	0	5.702	28.749
ENSG00000233766	ENSMUSG00000099413	ENST00000594023	ENSMUST00000190169	0	0	0	0	0	0	5.328	48.119
ENSG00000241151	ENSMUSG00000102480	ENST00000492731	ENSMUST00000191922	0	0	0	0	0	0	3.774	14.08
ENSG00000267012	ENSMUSG00000096990	ENST00000592270	ENSMUST00000181078	0	0	0	0	0	0	5.109	30.351
ENSG00000223725	ENSMUSG00000101895	ENST00000432413	ENSMUST00000190863	1	0	0	0	0	0	4.593	16.093
ENSG00000236961	ENSMUSG00000097727	ENST00000424283	ENSMUST00000180519	0	0	0	0	0	0	4.273	52.089
ENSG00000224189	ENSMUSG00000075277	ENST00000416928	ENSMUST00000100000	1	0	0	0	1	1	11.257	2.468
ENSG00000260448	ENSMUSG00000108317	ENST00000569920	ENSMUST00000206898	1	1	1	0	0	0	3.993	10.847
ENSG00000255428	ENSMUSG00000044694	ENST00000528614	ENSMUST00000050829	1	0	0	0	0	0	4.973	20.582
ENSG00000247853	ENSMUSG00000087327	ENST00000501075	ENSMUST00000143765	0	0	0	0	0	0	3.462	43.332
ENSG00000231437	ENSMUSG00000074346	ENST00000438293	ENSMUST00000143893	0	0	0	0	0	0	5.232	10.344
ENSG00000250893	ENSMUSG00000107049	ENST00000514187	ENSMUST00000202931	0	0	0	0	0	0	3.5	60.056
ENSG00000249171	ENSMUSG00000087611	ENST00000510169	ENSMUST00000142871	1	0	0	0	0	0	4.512	12.669
ENSG00000232907	ENSMUSG00000086638	ENST00000425233	ENSMUST00000139042	0	0	0	0	0	0	3.074	40.751
ENSG00000277383	ENSMUSG00000109984	ENST00000611423	ENSMUST00000210035	0	0	0	0	0	0	4.093	45.442
ENSG00000226968	ENSMUSG00000107096	ENST00000421002	ENSMUST00000201992	0	0	0	0	0	0	3.768	52.235
ENSG00000253302	ENSMUSG00000089982	ENST00000517604	ENSMUST00000160446	1	0	0	0	0	0	3.984	20.18
ENSG00000267440	ENSMUSG00000085594	ENST00000593169	ENSMUST00000147438	0	0	0	0	0	0	3.952	31.771
ENSG00000248441	ENSMUSG00000109532	ENST00000555332	ENSMUST00000207472	1	0	0	1	0	1	7.883	8.071
ENSG00000277873	ENSMUSG00000086075	ENST00000613236	ENSMUST00000140833	0	0	0	0	0	0	4.49	51.269
ENSG00000260578	ENSMUSG00000101253	ENST00000562669	ENSMUST00000189363	0	0	0	0	0	0	3.199	35.454
ENSG00000279393	ENSMUSG00000097228	ENST00000623899	ENSMUST00000181648	0	0	0	0	0	0	3.697	41.488
ENSG00000238043	ENSMUSG00000097307	ENST00000426616	ENSMUST00000181815	0	0	0	0	0	0	4.212	36.28
ENSG00000254027	ENSMUSG00000104000	ENST00000517670	ENSMUST00000195727	1	1	0	1	1	0	7.918	53.759
ENSG00000261514	ENSMUSG00000085338	ENST00000565120	ENSMUST00000138424	1	0	0	0	0	0	3.78	14.975
ENSG00000262223	ENSMUSG00000043993	ENST00000570301	ENSMUST00000139014	0	0	0	0	0	0	3.995	6.305
ENSG00000230091	ENSMUSG00000104183	ENST00000432070	ENSMUST00000193604	1	1	1	1	1	0	9.218	35.056
ENSG00000244649	ENSMUSG00000075586	ENST00000492522	ENSMUST00000153012	0	0	0	0	0	0	4.758	21.872
ENSG00000268568	ENSMUSG00000108113	ENST00000602145	ENSMUST00000203156	0	0	0	0	0	0	3.642	43.102
ENSG00000244649	ENSMUSG00000084844	ENST00000478824	ENSMUST00000131275	1	1	1	1	1	0	6.329	13.026
ENSG00000267121	ENSMUSG00000078635	ENST00000591365	ENSMUST00000139621	1	1	1	1	1	0	9.517	16.746
ENSG00000249993	ENSMUSG00000086236	ENST00000515542	ENSMUST00000143564	0	0	0	0	0	0	3.181	154.684
ENSG00000246130	ENSMUSG00000104371	ENST00000501897	ENSMUST00000194830	0	0	1	0	0	0	4.033	14.177
ENSG00000279801	ENSMUSG00000086859	ENST00000624282	ENSMUST00000182811	1	1	1	1	1	0	6.628	8.524
ENSG00000231864	ENSMUSG00000097345	ENST00000456356	ENSMUST00000180841	1	1	0	0	0	0	3.744	15.984
ENSG00000279050	ENSMUSG00000109362	ENST00000624188	ENSMUST00000207194	0	0	0	0	0	1	4.913	8.93
ENSG00000218416	ENSMUSG00000101995	ENST00000538012	ENSMUST00000188589	1	1	1	1	0	0	7.825	28.607
ENSG00000273002	ENSMUSG00000098912	ENST00000610146	ENSMUST00000184013	0	1	0	0	1	0	7.487	19.868
ENSG00000236977	ENSMUSG00000102642	ENST00000428191	ENSMUST00000193052	0	0	0	0	0	0	4.142	23.574
ENSG00000185168	ENSMUSG00000085207	ENST00000577000	ENSMUST00000129379	0	0	0	0	0	0	3.559	10.7
ENSG00000250902	ENSMUSG00000109782	ENST00000513542	ENSMUST00000211475	0	0	0	0	1	0	3.574	25.904
ENSG00000274092	ENSMUSG00000045928	ENST00000617035	ENSMUST00000061823	1	1	0	0	0	0	8.913	51.559
ENSG00000248801	ENSMUSG00000103494	ENST00000512294	ENSMUST00000193623	0	0	0	1	0	1	4.093	59.836
ENSG00000279227	ENSMUSG00000101791	ENST00000623784	ENSMUST00000190690	1	1	0	1	1	1	7.414	20.259
ENSG00000225953	ENSMUSG00000104310	ENST00000442967	ENSMUST00000195287	0	1	0	0	1	0	3.756	7.594
ENSG00000253939	ENSMUSG00000110225	ENST00000517623	ENSMUST00000209854	1	0	1	0	0	0	6.2	20.257
ENSG00000237424	ENSMUSG00000085399	ENST00000445551	ENSMUST00000123272	0	0	0	0	0	0	7.21	8.653
ENSG00000279036	ENSMUSG00000084856	ENST00000624209	ENSMUST00000156822	1	1	1	1	1	1	9.03	35.239
ENSG00000272783	ENSMUSG00000106834	ENST00000608161	ENSMUST00000202708	0	1	0	0	0	0	4.255	51.032
ENSG00000275936	ENSMUSG00000107353	ENST00000617183	ENSMUST00000202548	1	1	0	1	1	0	5.26	29.833
ENSG00000233875	ENSMUSG00000090005	ENST00000421866	ENSMUST00000160263	0	0	0	0	0	0	3.069	11.79
ENSG00000266835	ENSMUSG00000097282	ENST00000581029	ENSMUST00000181546	1	0	0	1	0	0	6.369	10.817
ENSG00000236437	ENSMUSG00000099696	ENST00000452629	ENSMUST00000189828	1	0	1	1	0	0	7.078	48.743
ENSG00000267130	ENSMUSG00000108486	ENST00000593041	ENSMUST00000205869	1	0	0	0	1	0	4.841	3.841
ENSG00000267263	ENSMUSG00000086859	ENST00000585369	ENSMUST00000182811	1	1	0	1	1	0	5.321	24.89
ENSG00000226125	ENSMUSG00000099767	ENST00000415174	ENSMUST00000190367	1	1	0	0	0	0	5.847	23.224
ENSG00000237976	ENSMUSG00000084846	ENST00000455503	ENSMUST00000135483	0	0	0	0	0	0	3.951	22.995
ENSG00000251526	ENSMUSG00000105252	ENST00000508291	ENSMUST00000196718	0	0	0	0	0	0	3.233	30.116
ENSG00000275672	ENSMUSG00000074876	ENST00000617932	ENSMUST00000152813	0	1	0	0	0	0	7.917	20.917
ENSG00000260603	ENSMUSG00000098184	ENST00000562644	ENSMUST00000182352	0	0	0	0	0	0	3.104	47.007
ENSG00000227954	ENSMUSG00000097108	ENST00000607641	ENSMUST00000181953	0	1	1	1	0	1	8.698	40.893
ENSG00000259442	ENSMUSG00000097277	ENST00000558342	ENSMUST00000180385	1	1	0	0	1	0	6.504	18.421
ENSG00000279200	ENSMUSG00000087249	ENST00000623335	ENSMUST00000151825	0	0	0	0	0	0	3.512	42.716
ENSG00000254631	ENSMUSG00000109186	ENST00000533008	ENSMUST00000209114	0	0	0	0	1	0	3.799	27.958
ENSG00000260086	ENSMUSG00000098684	ENST00000565072	ENSMUST00000183611	0	0	0	0	0	0	5.363	44.535
ENSG00000261691	ENSMUSG00000084862	ENST00000565879	ENSMUST00000148064	1	1	0	0	1	0	4.399	26.651
ENSG00000224675	ENSMUSG00000097837	ENST00000434635	ENSMUST00000180810	1	0	0	0	0	1	6.625	17.44
ENSG00000264116	ENSMUSG00000097141	ENST00000578340	ENSMUST00000181931	0	0	0	0	0	0	3.405	10.247
ENSG00000244036	ENSMUSG00000084861	ENST00000587038	ENSMUST00000140275	0	0	0	0	0	0	4.745	2.872
ENSG00000249352	ENSMUSG00000104450	ENST00000504280	ENSMUST00000195282	0	1	0	0	0	0	5.249	2.28
ENSG00000258584	ENSMUSG00000100789	ENST00000555732	ENSMUST00000191414	1	1	1	0	1	0	8.882	19.25
ENSG00000279312	ENSMUSG00000100775	ENST00000625013	ENSMUST00000190910	0	0	1	0	0	1	4.018	20.791
ENSG00000279446	ENSMUSG00000087597	ENST00000624912	ENSMUST00000128240	0	0	0	0	0	0	3.084	13.723
ENSG00000271774	ENSMUSG00000096972	ENST00000606932	ENSMUST00000180945	0	0	0	0	0	0	22.708	0.295
ENSG00000279330	ENSMUSG00000097590	ENST00000622989	ENSMUST00000181068	1	1	1	0	1	0	8.298	17.443
ENSG00000251533	ENSMUSG00000097081	ENST00000514902	ENSMUST00000181085	0	0	0	0	0	0	4.512	17.675
ENSG00000246982	ENSMUSG00000087615	ENST00000526611	ENSMUST00000146779	1	1	0	1	1	0	10.729	14.715
ENSG00000248265	ENSMUSG00000099758	ENST00000515617	ENSMUST00000186379	1	1	0	1	0	0	5.474	45.867
ENSG00000268499	ENSMUSG00000108968	ENST00000598146	ENSMUST00000207620	0	1	1	1	1	0	9.812	22.588
ENSG00000278709	ENSMUSG00000087382	ENST00000614771	ENSMUST00000153523	1	0	0	0	0	0	4.794	14.649
ENSG00000223669	ENSMUSG00000087550	ENST00000430184	ENSMUST00000154524	0	0	0	0	0	0	3.438	10.083
ENSG00000171671	ENSMUSG00000085745	ENST00000307548	ENSMUST00000125355	0	0	0	0	0	0	4.31	31.425
ENSG00000272479	ENSMUSG00000053979	ENST00000606398	ENSMUST00000066740	0	0	0	0	0	0	4.129	38.308
ENSG00000255108	ENSMUSG00000086844	ENST00000528982	ENSMUST00000134845	1	0	0	1	0	0	5.787	14.312
ENSG00000278834	ENSMUSG00000084890	ENST00000619697	ENSMUST00000139095	1	1	1	1	1	0	10.52	14.426
ENSG00000277701	ENSMUSG00000087589	ENST00000622367	ENSMUST00000194426	0	0	0	0	0	0	3.448	2.944
ENSG00000242659	ENSMUSG00000097344	ENST00000492981	ENSMUST00000181807	1	0	0	1	1	0	6.248	86.132
ENSG00000249423	ENSMUSG00000104521	ENST00000509456	ENSMUST00000195736	0	0	0	0	0	0	3.826	0
ENSG00000231616	ENSMUSG00000097399	ENST00000592283	ENSMUST00000180882	0	0	0	0	0	0	4.431	20.106
ENSG00000246100	ENSMUSG00000099696	ENST00000499809	ENSMUST00000191603	1	0	1	1	1	0	5.785	21.932
ENSG00000235908	ENSMUSG00000103970	ENST00000428083	ENSMUST00000192908	1	0	0	1	0	0	3.76	18.735
ENSG00000246422	ENSMUSG00000073590	ENST00000502205	ENSMUST00000192137	0	0	0	0	0	0	3.805	21.424
ENSG00000271858	ENSMUSG00000097099	ENST00000607121	ENSMUST00000181099	1	1	1	1	1	1	8.423	21.654
ENSG00000259541	ENSMUSG00000100836	ENST00000558822	ENSMUST00000186146	0	0	0	0	0	0	3.65	51.923
ENSG00000263167	ENSMUSG00000085636	ENST00000570413	ENSMUST00000140273	1	1	1	1	0	1	9.128	18.818
ENSG00000233926	ENSMUSG00000084910	ENST00000437181	ENSMUST00000122923	1	0	0	0	0	0	4.842	23.468
ENSG00000229848	ENSMUSG00000085636	ENST00000442532	ENSMUST00000140273	1	1	1	1	1	1	9.696	41.408
ENSG00000278709	ENSMUSG00000086537	ENST00000614771	ENSMUST00000143738	1	1	0	0	0	0	5.599	19.122
ENSG00000205740	ENSMUSG00000097859	ENST00000381466	ENSMUST00000181427	1	1	1	1	1	0	10.845	26.351
ENSG00000261386	ENSMUSG00000098120	ENST00000605277	ENSMUST00000182046	1	1	0	1	1	1	10.593	15.827
ENSG00000234945	ENSMUSG00000107120	ENST00000589853	ENSMUST00000202437	1	1	0	0	1	0	5.792	6.45
ENSG00000277757	ENSMUSG00000107785	ENST00000599308	ENSMUST00000205216	0	1	0	0	0	0	4.261	15.505
ENSG00000260619	ENSMUSG00000109450	ENST00000563737	ENSMUST00000207602	1	0	0	0	0	0	4.877	41.478
ENSG00000276308	ENSMUSG00000107115	ENST00000617627	ENSMUST00000201451	0	0	0	0	0	0	4.007	50.018
ENSG00000240288	ENSMUSG00000108024	ENST00000439539	ENSMUST00000204352	0	0	0	0	0	0	4.784	23.328
ENSG00000227512	ENSMUSG00000087612	ENST00000439501	ENSMUST00000151069	1	1	0	0	0	0	4.491	18.888
ENSG00000226757	ENSMUSG00000104568	ENST00000424958	ENSMUST00000198885	0	0	0	0	0	0	5.33	38.967
ENSG00000261428	ENSMUSG00000102052	ENST00000568928	ENSMUST00000189245	0	0	0	0	0	0	3.839	38.383
ENSG00000231721	ENSMUSG00000086212	ENST00000451786	ENSMUST00000139185	1	0	0	0	1	1	6.509	26.185
ENSG00000227053	ENSMUSG00000105851	ENST00000448513	ENSMUST00000197965	0	0	0	0	0	0	3.89	65.791
ENSG00000244265	ENSMUSG00000097725	ENST00000461943	ENSMUST00000203879	0	0	0	0	0	0	3.528	66.276
ENSG00000249664	ENSMUSG00000102756	ENST00000514840	ENSMUST00000193481	0	0	0	0	0	0	3.301	46.094
ENSG00000258554	ENSMUSG00000100548	ENST00000554022	ENSMUST00000187855	0	0	0	0	0	0	3.533	31.836
ENSG00000226620	ENSMUSG00000099890	ENST00000414368	ENSMUST00000185463	0	0	0	0	0	0	5.26	0.447
ENSG00000263674	ENSMUSG00000097335	ENST00000584815	ENSMUST00000181152	0	0	0	0	0	0	4.61	104.494
ENSG00000272836	ENSMUSG00000097578	ENST00000610050	ENSMUST00000181384	1	1	1	1	1	0	9.596	31.613
ENSG00000254932	ENSMUSG00000093721	ENST00000526796	ENSMUST00000176020	1	0	0	0	0	0	5.398	28.576
ENSG00000171671	ENSMUSG00000109500	ENST00000307548	ENSMUST00000207456	0	0	0	0	0	0	3.753	12.933
ENSG00000237336	ENSMUSG00000108155	ENST00000458025	ENSMUST00000204396	0	0	0	0	0	0	3.908	9.341
ENSG00000262456	ENSMUSG00000101295	ENST00000571775	ENSMUST00000189608	0	0	0	0	0	0	5.202	26.054
ENSG00000268650	ENSMUSG00000080058	ENST00000594805	ENSMUST00000116172	1	1	0	0	0	0	5.085	26.855
ENSG00000251562	ENSMUSG00000092341	ENST00000508832	ENSMUST00000172812	0	1	0	1	0	0	8.622	3.902
ENSG00000278957	ENSMUSG00000099635	ENST00000623734	ENSMUST00000188560	1	1	1	1	1	1	8.673	46.696
ENSG00000253927	ENSMUSG00000097361	ENST00000523722	ENSMUST00000181629	1	1	0	0	0	0	5.04	53.434
ENSG00000278994	ENSMUSG00000108693	ENST00000624475	ENSMUST00000205957	0	0	0	0	0	0	4.629	22.83
ENSG00000278959	ENSMUSG00000107681	ENST00000623178	ENSMUST00000204264	1	0	0	0	0	0	5.816	28.432
ENSG00000253865	ENSMUSG00000097324	ENST00000521756	ENSMUST00000182244	0	0	0	0	0	0	4.131	7.297
ENSG00000249618	ENSMUSG00000103426	ENST00000508724	ENSMUST00000193848	0	0	0	0	0	0	7.184	1.558
ENSG00000264546	ENSMUSG00000086487	ENST00000583426	ENSMUST00000153672	0	0	0	0	0	0	4.503	20.193
ENSG00000175611	ENSMUSG00000102282	ENST00000429781	ENSMUST00000195845	1	1	0	1	0	0	6.769	44.229
ENSG00000279149	ENSMUSG00000107388	ENST00000623911	ENSMUST00000201604	0	0	0	0	0	0	3.957	26.856
ENSG00000253519	ENSMUSG00000087607	ENST00000518054	ENSMUST00000156446	0	0	0	0	0	0	3.108	13.317
ENSG00000261583	ENSMUSG00000108522	ENST00000563611	ENSMUST00000206841	0	0	0	0	0	0	3.439	26.115
ENSG00000260037	ENSMUSG00000084847	ENST00000563041	ENSMUST00000140263	0	1	0	0	0	0	4.388	12.777
ENSG00000231163	ENSMUSG00000087459	ENST00000425631	ENSMUST00000179945	0	0	0	0	0	0	3.855	16.576
ENSG00000239677	ENSMUSG00000052236	ENST00000478988	ENSMUST00000203073	0	0	0	0	0	0	3.066	12.261
ENSG00000253986	ENSMUSG00000104405	ENST00000518590	ENSMUST00000194938	0	0	1	0	0	1	3.836	48.104
ENSG00000241770	ENSMUSG00000104189	ENST00000480817	ENSMUST00000192618	0	1	0	1	0	0	4.397	33.919
ENSG00000260262	ENSMUSG00000105590	ENST00000568585	ENSMUST00000196046	1	1	0	1	1	0	5.43	33.244
ENSG00000176515	ENSMUSG00000087220	ENST00000314040	ENSMUST00000131539	0	1	0	0	0	0	3	8.246
ENSG00000279099	ENSMUSG00000109648	ENST00000623193	ENSMUST00000209370	0	0	0	0	0	0	4.983	26.981
ENSG00000241479	ENSMUSG00000085702	ENST00000480669	ENSMUST00000125611	0	0	0	0	0	0	3.902	11.843
ENSG00000267282	ENSMUSG00000092381	ENST00000585408	ENSMUST00000172483	0	0	0	0	0	0	5.68	16.125
ENSG00000236263	ENSMUSG00000074466	ENST00000455788	ENSMUST00000145400	1	1	0	1	1	0	8.189	28.816
ENSG00000245849	ENSMUSG00000086421	ENST00000533146	ENSMUST00000133534	0	0	0	0	0	0	4.108	23.16
ENSG00000237101	ENSMUSG00000103722	ENST00000420350	ENSMUST00000194331	0	1	1	0	1	0	4.514	32.623
ENSG00000259450	ENSMUSG00000101394	ENST00000560743	ENSMUST00000191321	0	0	0	0	0	0	8.322	1.173
ENSG00000259941	ENSMUSG00000102411	ENST00000564401	ENSMUST00000194508	0	0	0	0	0	0	5.573	28.231
ENSG00000281128	ENSMUSG00000087623	ENST00000627688	ENSMUST00000122839	1	1	1	1	1	0	6.222	36.724
ENSG00000261513	ENSMUSG00000078143	ENST00000566738	ENSMUST00000171173	0	0	0	0	0	0	3.304	34.375
ENSG00000271992	ENSMUSG00000106632	ENST00000607679	ENSMUST00000199819	0	0	0	0	0	0	5.217	20.14
ENSG00000258725	ENSMUSG00000097912	ENST00000554388	ENSMUST00000180467	0	0	0	0	0	0	3.311	30.605
ENSG00000248717	ENSMUSG00000086245	ENST00000513535	ENSMUST00000156882	0	0	0	0	0	0	4.389	26.847
ENSG00000262098	ENSMUSG00000043993	ENST00000576859	ENSMUST00000139014	0	0	0	0	0	0	3.866	18.808
ENSG00000235628	ENSMUSG00000073528	ENST00000455447	ENSMUST00000097514	1	0	0	0	1	1	5.29	23.312
ENSG00000224195	ENSMUSG00000084925	ENST00000434147	ENSMUST00000128848	0	0	0	1	1	0	6.185	26.558
ENSG00000279082	ENSMUSG00000086509	ENST00000624367	ENSMUST00000136998	0	0	0	0	0	0	6.058	1.826
ENSG00000224349	ENSMUSG00000102398	ENST00000448363	ENSMUST00000192408	0	0	0	0	0	0	4.183	18.888
ENSG00000231064	ENSMUSG00000086718	ENST00000447623	ENSMUST00000131146	0	1	0	0	0	0	4.447	18.248
ENSG00000260976	ENSMUSG00000103238	ENST00000566476	ENSMUST00000195500	0	0	0	0	0	0	3.104	57.373
ENSG00000279071	ENSMUSG00000104793	ENST00000625118	ENSMUST00000199788	1	1	0	1	0	0	6.223	22.804
ENSG00000240056	ENSMUSG00000097107	ENST00000416448	ENSMUST00000180731	0	0	0	0	0	0	4.221	44.048
ENSG00000229951	ENSMUSG00000106894	ENST00000427929	ENSMUST00000201542	0	0	0	0	0	0	5.497	106.628
ENSG00000204650	ENSMUSG00000086794	ENST00000591271	ENSMUST00000150442	1	1	1	1	0	0	5.583	44.45
ENSG00000248152	ENSMUSG00000097456	ENST00000508959	ENSMUST00000180603	0	0	0	0	0	0	4.982	57.753
ENSG00000235902	ENSMUSG00000085440	ENST00000447277	ENSMUST00000135116	0	0	0	0	0	0	3.013	94.023
ENSG00000279328	ENSMUSG00000107451	ENST00000624121	ENSMUST00000205064	1	1	1	0	0	0	4.545	17.082
ENSG00000233429	ENSMUSG00000085412	ENST00000593300	ENSMUST00000125374	1	1	1	1	0	1	4.988	7.649
ENSG00000259854	ENSMUSG00000109305	ENST00000562341	ENSMUST00000208788	1	1	1	1	1	0	13.854	32.821
ENSG00000274591	ENSMUSG00000097619	ENST00000611566	ENSMUST00000181252	0	1	0	0	0	0	3.977	13.589
ENSG00000259523	ENSMUSG00000092187	ENST00000557989	ENSMUST00000173374	0	0	0	0	0	0	4.299	26.334
ENSG00000279047	ENSMUSG00000103456	ENST00000624139	ENSMUST00000192936	1	0	0	0	0	0	4.45	27.419
ENSG00000224322	ENSMUSG00000055408	ENST00000412413	ENSMUST00000141300	0	0	0	0	0	0	3.566	39.06
ENSG00000232648	ENSMUSG00000074357	ENST00000457303	ENSMUST00000098781	1	1	1	0	1	1	12.369	14.454
ENSG00000267262	ENSMUSG00000097077	ENST00000587759	ENSMUST00000181962	0	0	0	0	0	0	3.503	52.643
ENSG00000225166	ENSMUSG00000073652	ENST00000447835	ENSMUST00000097699	0	0	0	0	0	0	3.311	56.666
ENSG00000269352	ENSMUSG00000110279	ENST00000601893	ENSMUST00000209340	0	1	1	1	0	0	5.073	12.57
ENSG00000281832	ENSMUSG00000097796	ENST00000629776	ENSMUST00000181180	0	0	0	1	0	0	5.214	9.011
ENSG00000254639	ENSMUSG00000087018	ENST00000530049	ENSMUST00000123840	1	1	1	1	1	0	5.504	25.255
ENSG00000231889	ENSMUSG00000087014	ENST00000532226	ENSMUST00000153722	1	1	1	0	1	1	4.806	23.979
ENSG00000234327	ENSMUSG00000093858	ENST00000623522	ENSMUST00000179676	1	1	1	1	0	1	9.944	20.608
ENSG00000278075	ENSMUSG00000097593	ENST00000618070	ENSMUST00000181877	0	0	1	0	0	0	4.472	16.934
ENSG00000268078	ENSMUSG00000097336	ENST00000600234	ENSMUST00000181530	0	0	0	0	0	0	3.393	16.34
ENSG00000231811	ENSMUSG00000102099	ENST00000437430	ENSMUST00000189905	0	0	0	0	0	0	3.644	25.318
ENSG00000227946	ENSMUSG00000084799	ENST00000435627	ENSMUST00000186786	1	0	1	1	1	0	30.732	10.37
ENSG00000277373	ENSMUSG00000087115	ENST00000610812	ENSMUST00000153878	0	0	0	0	0	0	3.107	31.927
ENSG00000272888	ENSMUSG00000101970	ENST00000553829	ENSMUST00000184587	1	1	1	1	1	1	23.58	5.77
ENSG00000241684	ENSMUSG00000108256	ENST00000485174	ENSMUST00000203992	0	0	0	0	0	0	3.175	40.54
ENSG00000233581	ENSMUSG00000097131	ENST00000452736	ENSMUST00000181973	0	0	0	0	0	0	3.148	8.583
ENSG00000263709	ENSMUSG00000087050	ENST00000582196	ENSMUST00000150471	1	1	0	1	1	1	11.309	30.713
ENSG00000225208	ENSMUSG00000102057	ENST00000442188	ENSMUST00000191181	1	1	1	1	1	0	14.755	3.307
ENSG00000231138	ENSMUSG00000109270	ENST00000446888	ENSMUST00000207036	0	0	0	0	0	0	4.617	21.666
ENSG00000248703	ENSMUSG00000104873	ENST00000508505	ENSMUST00000199847	0	0	0	0	0	0	4.008	34.106
ENSG00000227880	ENSMUSG00000052848	ENST00000440477	ENSMUST00000064930	0	0	0	0	0	0	3.61	34.492
ENSG00000234405	ENSMUSG00000087368	ENST00000445990	ENSMUST00000134672	0	0	0	0	0	0	3.851	3.354
ENSG00000235499	ENSMUSG00000108780	ENST00000441217	ENSMUST00000206080	1	1	1	1	0	0	6.17	46.201
ENSG00000280639	ENSMUSG00000097734	ENST00000630447	ENSMUST00000181046	0	0	0	0	1	0	4.792	24.784
ENSG00000244675	ENSMUSG00000097621	ENST00000455557	ENSMUST00000181113	1	1	1	1	0	1	11.23	10.992
ENSG00000261799	ENSMUSG00000108171	ENST00000570140	ENSMUST00000203013	1	1	0	1	1	0	8.009	30.619
ENSG00000266088	ENSMUSG00000084890	ENST00000577557	ENSMUST00000139095	0	0	0	0	0	0	4.259	19.033
ENSG00000279078	ENSMUSG00000103899	ENST00000623342	ENSMUST00000194243	0	0	0	0	0	0	3.627	23.043
ENSG00000268906	ENSMUSG00000097178	ENST00000594910	ENSMUST00000181454	0	1	0	0	0	0	5.691	19.509
ENSG00000230615	ENSMUSG00000091237	ENST00000434244	ENSMUST00000164716	0	0	0	0	0	0	3.841	3.559
ENSG00000279117	ENSMUSG00000097974	ENST00000624624	ENSMUST00000183019	1	1	0	0	1	0	5.421	17.286
ENSG00000259989	ENSMUSG00000090174	ENST00000562040	ENSMUST00000162198	0	0	0	0	0	0	3.258	47.283
ENSG00000256884	ENSMUSG00000086219	ENST00000538405	ENSMUST00000126959	0	0	0	0	0	0	3.037	10.551
ENSG00000264578	ENSMUSG00000110256	ENST00000581909	ENSMUST00000210217	1	1	0	0	0	0	6.233	43.273
ENSG00000236535	ENSMUSG00000103846	ENST00000421851	ENSMUST00000195050	1	1	1	1	1	1	8.642	33.285
ENSG00000233593	ENSMUSG00000099061	ENST00000435649	ENSMUST00000124394	0	0	0	1	1	0	9.609	0.577
ENSG00000249937	ENSMUSG00000097452	ENST00000514771	ENSMUST00000180696	0	0	0	0	0	0	3.384	13.115
ENSG00000239265	ENSMUSG00000097725	ENST00000476886	ENSMUST00000181694	0	0	0	0	0	0	3.867	52.719
ENSG00000267512	ENSMUSG00000096943	ENST00000591825	ENSMUST00000181723	1	1	1	1	1	0	8.896	29.667
ENSG00000265702	ENSMUSG00000086487	ENST00000577270	ENSMUST00000153672	0	0	0	0	0	0	8.235	7.228
ENSG00000273363	ENSMUSG00000099869	ENST00000609898	ENSMUST00000188781	0	0	0	0	0	0	3.364	48.847
ENSG00000261195	ENSMUSG00000109517	ENST00000565817	ENSMUST00000208287	0	0	0	0	0	0	3.799	10.548
ENSG00000265478	ENSMUSG00000072847	ENST00000584957	ENSMUST00000148413	0	0	0	0	0	0	3.882	46.274
ENSG00000261552	ENSMUSG00000066175	ENST00000561471	ENSMUST00000187458	0	0	0	0	0	0	3.705	51.591
ENSG00000275467	ENSMUSG00000098072	ENST00000614016	ENSMUST00000182216	0	0	0	0	0	0	3.264	11
ENSG00000215386	ENSMUSG00000102205	ENST00000602620	ENSMUST00000194937	0	0	0	0	0	0	3.037	37.247
ENSG00000262313	ENSMUSG00000043993	ENST00000576032	ENSMUST00000139014	1	1	1	0	1	0	4.684	20.64
ENSG00000267375	ENSMUSG00000097079	ENST00000585999	ENSMUST00000180926	0	0	0	0	0	0	3.623	36.892
ENSG00000250456	ENSMUSG00000107245	ENST00000508484	ENSMUST00000201051	0	0	0	0	0	0	3.4	27.821
ENSG00000250742	ENSMUSG00000099758	ENST00000508564	ENSMUST00000186379	1	1	0	1	0	0	8.01	5.292
ENSG00000222041	ENSMUSG00000107446	ENST00000409054	ENSMUST00000203194	0	0	0	0	0	0	3.746	17.597
ENSG00000235121	ENSMUSG00000097680	ENST00000429443	ENSMUST00000180981	0	1	0	1	1	0	5.161	22.594
ENSG00000275944	ENSMUSG00000051832	ENST00000619334	ENSMUST00000125626	0	0	0	0	0	0	3.357	8.583
ENSG00000274403	ENSMUSG00000097799	ENST00000617465	ENSMUST00000181963	0	0	0	0	0	0	3.247	273.064
ENSG00000249673	ENSMUSG00000085166	ENST00000505731	ENSMUST00000134467	0	0	0	0	0	0	3.07	8.602
ENSG00000261018	ENSMUSG00000087667	ENST00000564021	ENSMUST00000177012	0	0	0	0	0	0	3.686	52.602
ENSG00000243243	ENSMUSG00000084772	ENST00000456289	ENSMUST00000140746	0	0	0	0	0	0	4.46	35.829
ENSG00000238020	ENSMUSG00000086837	ENST00000431427	ENSMUST00000134992	1	0	0	0	0	0	3.857	19.255
ENSG00000281560	ENSMUSG00000093587	ENST00000626215	ENSMUST00000177421	1	0	0	0	0	0	3.706	30.887
ENSG00000248161	ENSMUSG00000106290	ENST00000512915	ENSMUST00000197889	0	0	0	0	0	0	4.703	19.931
ENSG00000177699	ENSMUSG00000104263	ENST00000316148	ENSMUST00000192703	0	0	0	0	0	0	4.354	18.193
ENSG00000258910	ENSMUSG00000102360	ENST00000557729	ENSMUST00000194609	0	0	0	0	0	0	5.431	52.033
ENSG00000226380	ENSMUSG00000104030	ENST00000418546	ENSMUST00000195672	0	0	0	0	0	0	4.475	10.271
ENSG00000228208	ENSMUSG00000102619	ENST00000443836	ENSMUST00000194722	0	0	0	0	0	0	4.056	29.12
ENSG00000241135	ENSMUSG00000103041	ENST00000474477	ENSMUST00000195714	0	0	0	0	0	0	4.351	35.711
ENSG00000264007	ENSMUSG00000097165	ENST00000582367	ENSMUST00000180805	1	0	0	0	0	0	3.212	29.771
ENSG00000275557	ENSMUSG00000104766	ENST00000617712	ENSMUST00000197696	0	0	1	0	0	0	5.283	24.617
ENSG00000235994	ENSMUSG00000086465	ENST00000441716	ENSMUST00000155166	1	1	0	1	1	0	6.936	30.067
ENSG00000232259	ENSMUSG00000097471	ENST00000420845	ENSMUST00000181940	0	0	0	0	0	0	3.502	48.69
ENSG00000223910	ENSMUSG00000107608	ENST00000458063	ENSMUST00000203822	0	0	0	0	0	0	3.779	45.555
ENSG00000255092	ENSMUSG00000085852	ENST00000532524	ENSMUST00000137073	1	1	1	1	1	0	5.375	54.213
ENSG00000259430	ENSMUSG00000109249	ENST00000560718	ENSMUST00000209012	1	1	1	0	1	1	7.442	57.727
ENSG00000249478	ENSMUSG00000087668	ENST00000515122	ENSMUST00000137096	0	0	0	0	0	0	4.185	51.534
ENSG00000274996	ENSMUSG00000085145	ENST00000616263	ENSMUST00000137598	0	0	0	0	0	0	3.26	9.849
ENSG00000235295	ENSMUSG00000108171	ENST00000443243	ENSMUST00000203013	1	1	1	1	1	0	19.477	12.74
ENSG00000275120	ENSMUSG00000109243	ENST00000618330	ENSMUST00000208201	1	1	0	1	1	0	5.953	15.113
ENSG00000205559	ENSMUSG00000084915	ENST00000380711	ENSMUST00000136218	1	1	0	0	1	0	5.36	22.965
ENSG00000254019	ENSMUSG00000099958	ENST00000518520	ENSMUST00000189435	0	0	0	0	0	0	3.54	48.087
ENSG00000232093	ENSMUSG00000074466	ENST00000452962	ENSMUST00000152143	1	1	0	1	1	0	7.819	51.951
ENSG00000232197	ENSMUSG00000097566	ENST00000429305	ENSMUST00000181251	0	0	0	0	0	0	3.678	7.506
ENSG00000267834	ENSMUSG00000084892	ENST00000594418	ENSMUST00000141035	1	1	1	0	1	0	7.33	12.369
ENSG00000282863	ENSMUSG00000098609	ENST00000421324	ENSMUST00000184083	0	0	0	0	0	0	3.972	22.045
ENSG00000255871	ENSMUSG00000089957	ENST00000418574	ENSMUST00000162868	1	0	0	1	0	1	7.95	28.042
ENSG00000261978	ENSMUSG00000097294	ENST00000570952	ENSMUST00000181119	0	0	0	0	0	0	3.091	39.315
ENSG00000267943	ENSMUSG00000097759	ENST00000596769	ENSMUST00000181938	0	1	1	1	0	0	7.612	37.468
ENSG00000250790	ENSMUSG00000105541	ENST00000503695	ENSMUST00000200403	1	1	1	0	0	0	12.877	15.893
ENSG00000215241	ENSMUSG00000090192	ENST00000399866	ENSMUST00000162608	0	0	0	0	0	0	4.678	11.023
ENSG00000258534	ENSMUSG00000090026	ENST00000555967	ENSMUST00000161925	1	1	0	0	0	0	6.125	38.208
ENSG00000279980	ENSMUSG00000108389	ENST00000624044	ENSMUST00000206885	1	1	0	0	0	0	5.362	25.985
ENSG00000279847	ENSMUSG00000104211	ENST00000522116	ENSMUST00000194728	0	0	0	0	0	0	3.766	20.031
ENSG00000197301	ENSMUSG00000034764	ENST00000536648	ENSMUST00000161511	0	0	0	0	0	0	6.732	42.083
ENSG00000273466	ENSMUSG00000103227	ENST00000607946	ENSMUST00000195478	1	1	1	1	1	0	5.461	34.085
ENSG00000273069	ENSMUSG00000106802	ENST00000608433	ENSMUST00000200763	0	0	0	0	0	0	4.72	33.064
ENSG00000251387	ENSMUSG00000100320	ENST00000506892	ENSMUST00000188160	1	1	0	1	1	0	3.896	7.895
ENSG00000260492	ENSMUSG00000097234	ENST00000570015	ENSMUST00000181328	0	1	1	1	0	0	6.439	17.015
ENSG00000221817	ENSMUSG00000084925	ENST00000422977	ENSMUST00000128848	1	1	0	1	1	0	11.358	6.749
ENSG00000255737	ENSMUSG00000092384	ENST00000542466	ENSMUST00000174167	0	1	0	1	0	0	3.924	76.511
ENSG00000278909	ENSMUSG00000110187	ENST00000623140	ENSMUST00000209918	1	1	0	1	0	0	4.957	22.939
ENSG00000236472	ENSMUSG00000085992	ENST00000451776	ENSMUST00000150818	0	0	0	0	0	0	3.724	32.01
ENSG00000196668	ENSMUSG00000106812	ENST00000489452	ENSMUST00000201179	0	0	0	0	0	0	3.216	35.679
ENSG00000260948	ENSMUSG00000105852	ENST00000564771	ENSMUST00000137168	0	0	0	0	0	0	3.404	35.237
ENSG00000223649	ENSMUSG00000097416	ENST00000417794	ENSMUST00000180429	0	0	0	0	0	0	5.081	16.823
ENSG00000230172	ENSMUSG00000108310	ENST00000422657	ENSMUST00000206250	0	1	0	0	0	0	5.013	33.445
ENSG00000236858	ENSMUSG00000052848	ENST00000453934	ENSMUST00000199587	1	0	0	0	0	0	4.282	10.747
ENSG00000279110	ENSMUSG00000106659	ENST00000623980	ENSMUST00000196278	1	0	0	0	0	0	4.517	18.473
ENSG00000223823	ENSMUSG00000103183	ENST00000416774	ENSMUST00000195694	1	1	0	0	0	0	6.303	28.885
ENSG00000256268	ENSMUSG00000103213	ENST00000539116	ENSMUST00000194273	0	0	0	0	0	0	4.544	8.139
ENSG00000234690	ENSMUSG00000089755	ENST00000448713	ENSMUST00000159031	0	0	0	0	0	0	3.66	52.728
ENSG00000236434	ENSMUSG00000084968	ENST00000422306	ENSMUST00000126668	1	1	1	1	1	1	7.327	21.26
ENSG00000225826	ENSMUSG00000102408	ENST00000420691	ENSMUST00000193317	0	0	0	0	0	0	4.816	49.459
ENSG00000283213	ENSMUSG00000085118	ENST00000636266	ENSMUST00000141810	0	0	0	0	0	0	4.689	31.161
ENSG00000259666	ENSMUSG00000097870	ENST00000558691	ENSMUST00000181927	1	1	0	0	0	0	5.208	24.96
ENSG00000254237	ENSMUSG00000054247	ENST00000521842	ENSMUST00000067161	1	0	0	0	0	0	4.215	27.473
ENSG00000228925	ENSMUSG00000100847	ENST00000429761	ENSMUST00000188990	0	0	0	0	0	0	4.839	56.52
ENSG00000250608	ENSMUSG00000085430	ENST00000511699	ENSMUST00000128415	0	0	0	0	0	0	3.682	31.52
ENSG00000269391	ENSMUSG00000067103	ENST00000596963	ENSMUST00000086914	0	0	0	0	0	0	3.568	23.206
ENSG00000267767	ENSMUSG00000087009	ENST00000590963	ENSMUST00000152625	0	0	0	0	0	0	3.325	25.067
ENSG00000224812	ENSMUSG00000042087	ENST00000450287	ENSMUST00000204444	1	1	0	1	0	0	5.636	10.198
ENSG00000254501	ENSMUSG00000097404	ENST00000528887	ENSMUST00000180505	0	1	1	0	1	0	8.176	38.018
ENSG00000229891	ENSMUSG00000100552	ENST00000424852	ENSMUST00000188623	1	1	0	0	0	0	9.348	12.378
ENSG00000234698	ENSMUSG00000087624	ENST00000451960	ENSMUST00000124850	0	0	0	0	0	0	3.446	10.344
ENSG00000250243	ENSMUSG00000105574	ENST00000515680	ENSMUST00000197775	0	0	0	0	0	0	4.737	40.768
ENSG00000279259	ENSMUSG00000097614	ENST00000624270	ENSMUST00000181285	1	1	0	1	0	0	5.879	34.239
ENSG00000237687	ENSMUSG00000084843	ENST00000435412	ENSMUST00000145549	0	0	0	0	0	0	3.619	17.882
ENSG00000259219	ENSMUSG00000109539	ENST00000559400	ENSMUST00000207632	0	0	0	0	0	0	4.666	54.989
ENSG00000261313	ENSMUSG00000098075	ENST00000564405	ENSMUST00000182027	0	0	0	0	0	0	5.558	32.812
ENSG00000260361	ENSMUSG00000108448	ENST00000562894	ENSMUST00000206521	1	1	1	1	1	1	11.465	25.474
ENSG00000259702	ENSMUSG00000100005	ENST00000558860	ENSMUST00000208041	0	0	0	0	0	0	4.465	52.331
ENSG00000235563	ENSMUSG00000073779	ENST00000439621	ENSMUST00000188737	0	0	0	0	1	0	5.26	15.149
ENSG00000266036	ENSMUSG00000085072	ENST00000585285	ENSMUST00000125653	1	1	1	1	1	0	5.372	53.523
ENSG00000249267	ENSMUSG00000105782	ENST00000502479	ENSMUST00000197355	1	0	0	1	0	0	9.488	11.609
ENSG00000266979	ENSMUSG00000086105	ENST00000589259	ENSMUST00000152172	1	1	1	1	0	0	5.519	15.595
ENSG00000248197	ENSMUSG00000110147	ENST00000512487	ENSMUST00000211193	0	0	0	0	0	0	3.05	29.473
ENSG00000230725	ENSMUSG00000097818	ENST00000454676	ENSMUST00000180851	1	1	0	0	1	0	7.261	29.952
ENSG00000230260	ENSMUSG00000102157	ENST00000422250	ENSMUST00000193378	0	0	0	0	0	0	3.238	30.26
ENSG00000274461	ENSMUSG00000108481	ENST00000617518	ENSMUST00000205836	0	0	0	0	0	0	3.38	37.799
ENSG00000162888	ENSMUSG00000102055	ENST00000367119	ENSMUST00000186240	0	0	0	0	0	0	3.75	29.992
ENSG00000259188	ENSMUSG00000097458	ENST00000560375	ENSMUST00000180898	0	0	0	0	0	0	5.481	43.147
ENSG00000257530	ENSMUSG00000107894	ENST00000551974	ENSMUST00000205001	0	0	0	0	0	0	3.953	14.48
ENSG00000234912	ENSMUSG00000086859	ENST00000366365	ENSMUST00000182811	0	0	0	0	0	0	8.973	3.225
ENSG00000258345	ENSMUSG00000100548	ENST00000550840	ENSMUST00000185270	0	0	0	0	0	0	4.159	44.48
ENSG00000261087	ENSMUSG00000089804	ENST00000565617	ENSMUST00000160264	0	0	0	0	0	0	4.508	58.091
ENSG00000240476	ENSMUSG00000104456	ENST00000473756	ENSMUST00000193141	0	0	0	0	0	0	10.731	1.624
ENSG00000283095	ENSMUSG00000110037	ENST00000634373	ENSMUST00000209357	0	0	0	1	1	0	5.719	30.935
ENSG00000226180	ENSMUSG00000098109	ENST00000538868	ENSMUST00000182121	0	1	0	0	0	0	5.039	21.362
ENSG00000255517	ENSMUSG00000095913	ENST00000525142	ENSMUST00000178699	0	0	0	0	0	0	3.032	35.256
ENSG00000260910	ENSMUSG00000110278	ENST00000562710	ENSMUST00000210253	0	1	0	1	0	0	5.174	19.166
ENSG00000229873	ENSMUSG00000084843	ENST00000431361	ENSMUST00000145549	1	1	0	0	0	0	5.455	16.798
ENSG00000249096	ENSMUSG00000110264	ENST00000617323	ENSMUST00000209455	1	1	1	1	1	0	10.68	37.887
ENSG00000250326	ENSMUSG00000109587	ENST00000507826	ENSMUST00000211421	0	1	0	0	0	0	6.44	14.341
ENSG00000230698	ENSMUSG00000093749	ENST00000435478	ENSMUST00000175729	1	1	1	1	1	0	7.473	30.899
ENSG00000280003	ENSMUSG00000097592	ENST00000624096	ENSMUST00000180701	0	1	0	0	0	0	6.155	4.655
ENSG00000259694	ENSMUSG00000109485	ENST00000558110	ENSMUST00000208375	0	0	0	0	0	0	4.023	75.171
ENSG00000255921	ENSMUSG00000086013	ENST00000546353	ENSMUST00000139612	0	0	0	0	0	0	4.734	38.691
ENSG00000258620	ENSMUSG00000101767	ENST00000556411	ENSMUST00000189236	0	1	0	1	0	0	4.07	59.399
ENSG00000266505	ENSMUSG00000085237	ENST00000585222	ENSMUST00000133694	1	0	0	0	0	0	4.155	30.418
ENSG00000273489	ENSMUSG00000086212	ENST00000610193	ENSMUST00000139185	0	0	0	0	0	0	4.705	27.619
ENSG00000258554	ENSMUSG00000097372	ENST00000554022	ENSMUST00000180875	0	0	0	0	0	0	3.384	29.917
ENSG00000255568	ENSMUSG00000022915	ENST00000603064	ENSMUST00000143671	0	0	0	1	0	0	3.529	47.434
ENSG00000279925	ENSMUSG00000105815	ENST00000625111	ENSMUST00000197208	1	1	1	0	0	0	4.68	19.013
ENSG00000254649	ENSMUSG00000085443	ENST00000527030	ENSMUST00000131080	0	0	0	0	0	0	3.498	20.248
ENSG00000249267	ENSMUSG00000106378	ENST00000545784	ENSMUST00000197523	0	0	0	0	0	0	4.529	30.484
ENSG00000262888	ENSMUSG00000103937	ENST00000571302	ENSMUST00000195629	1	1	1	1	1	1	14.727	43.414
ENSG00000268231	ENSMUSG00000108322	ENST00000596350	ENSMUST00000206342	0	1	1	1	1	0	11.546	47.397
ENSG00000250354	ENSMUSG00000109873	ENST00000514843	ENSMUST00000209499	0	0	0	0	1	1	3.949	56.138
ENSG00000082929	ENSMUSG00000097686	ENST00000504943	ENSMUST00000180816	0	0	0	0	0	0	4.428	23.049
ENSG00000274718	ENSMUSG00000109551	ENST00000622038	ENSMUST00000208065	0	0	0	0	0	0	3.207	29.057
ENSG00000279619	ENSMUSG00000097149	ENST00000624372	ENSMUST00000181958	0	1	1	1	0	0	10.756	20.467
ENSG00000244464	ENSMUSG00000086827	ENST00000462011	ENSMUST00000133622	0	0	0	0	0	0	4.35	40.109
ENSG00000254902	ENSMUSG00000103394	ENST00000524987	ENSMUST00000193475	0	0	0	0	0	0	3.907	18.262
ENSG00000259354	ENSMUSG00000087017	ENST00000560647	ENSMUST00000142323	0	0	0	0	0	0	5.947	29.487
ENSG00000278891	ENSMUSG00000097302	ENST00000623698	ENSMUST00000180957	0	0	0	0	0	0	3.684	19.647
ENSG00000264829	ENSMUSG00000087064	ENST00000583910	ENSMUST00000132264	0	0	0	0	0	0	3.685	27.23
ENSG00000225903	ENSMUSG00000102997	ENST00000424418	ENSMUST00000192482	1	1	1	0	0	0	3.759	8.456
ENSG00000269352	ENSMUSG00000109947	ENST00000599259	ENSMUST00000209808	0	1	0	1	1	0	4.172	35.577
ENSG00000266369	ENSMUSG00000072847	ENST00000578888	ENSMUST00000101077	0	0	0	0	0	0	4.555	22.962
ENSG00000259416	ENSMUSG00000097415	ENST00000557908	ENSMUST00000181224	0	0	0	0	0	0	4.316	30.007
ENSG00000240990	ENSMUSG00000107463	ENST00000520395	ENSMUST00000205090	0	0	0	0	0	0	3.943	18.083
ENSG00000233429	ENSMUSG00000055408	ENST00000434063	ENSMUST00000141300	1	1	1	1	0	0	4.329	18.405
ENSG00000256814	ENSMUSG00000104793	ENST00000543922	ENSMUST00000199788	0	0	0	1	1	0	5.462	18.482
ENSG00000279207	ENSMUSG00000096983	ENST00000624409	ENSMUST00000181900	1	1	0	0	1	1	14.122	10.546
ENSG00000260167	ENSMUSG00000108806	ENST00000563540	ENSMUST00000206759	0	1	1	1	1	0	6.537	24.813
ENSG00000269982	ENSMUSG00000108154	ENST00000602436	ENSMUST00000203699	1	1	1	0	1	0	10.374	33.273
ENSG00000230010	ENSMUSG00000074758	ENST00000457009	ENSMUST00000210200	0	0	0	0	0	0	3.768	4.123
ENSG00000233760	ENSMUSG00000108244	ENST00000457000	ENSMUST00000203453	0	0	0	0	0	0	3.499	23.685
ENSG00000274922	ENSMUSG00000079146	ENST00000612143	ENSMUST00000149938	0	0	0	0	0	0	3.544	357.26
ENSG00000251576	ENSMUSG00000108310	ENST00000502417	ENSMUST00000206250	0	1	0	1	0	0	4.481	57.884
ENSG00000235984	ENSMUSG00000093551	ENST00000451897	ENSMUST00000176582	1	0	0	0	0	0	5.483	5.621
ENSG00000228157	ENSMUSG00000085748	ENST00000574724	ENSMUST00000155836	1	1	0	1	1	0	9.518	11.101
ENSG00000277782	ENSMUSG00000109450	ENST00000620635	ENSMUST00000207602	0	0	0	0	0	0	3.091	25.645
ENSG00000234917	ENSMUSG00000102819	ENST00000414339	ENSMUST00000195276	0	0	0	0	0	1	6.777	19.932
ENSG00000226208	ENSMUSG00000105643	ENST00000423187	ENSMUST00000199446	0	1	0	1	0	0	7.139	17.088
ENSG00000253174	ENSMUSG00000110256	ENST00000578500	ENSMUST00000210217	0	0	0	0	0	0	3.821	44.02
ENSG00000249061	ENSMUSG00000103196	ENST00000515750	ENSMUST00000193837	0	0	0	0	0	0	7.128	11.94
ENSG00000260391	ENSMUSG00000085550	ENST00000568966	ENSMUST00000148293	0	0	0	0	0	0	4.284	27.148
ENSG00000178193	ENSMUSG00000104622	ENST00000433521	ENSMUST00000199871	1	1	1	1	1	1	11.78	14.706
ENSG00000269549	ENSMUSG00000085649	ENST00000424705	ENSMUST00000143202	0	0	0	0	0	0	3.518	26.749
ENSG00000261471	ENSMUSG00000097944	ENST00000564809	ENSMUST00000183021	0	0	0	0	0	0	5.588	25.391
ENSG00000280064	ENSMUSG00000110120	ENST00000622942	ENSMUST00000209486	1	1	1	1	1	0	11.514	29.072
ENSG00000163597	ENSMUSG00000056032	ENST00000448136	ENSMUST00000156293	1	0	0	0	0	0	4.777	31.417
ENSG00000260859	ENSMUSG00000097944	ENST00000562393	ENSMUST00000183021	0	1	0	0	0	0	3.388	37.563
ENSG00000262098	ENSMUSG00000075389	ENST00000576859	ENSMUST00000145437	0	0	0	0	0	0	3.601	25.224
ENSG00000251002	ENSMUSG00000105418	ENST00000535351	ENSMUST00000197337	0	0	0	0	0	0	3.963	16.093
ENSG00000279640	ENSMUSG00000086401	ENST00000624002	ENSMUST00000132267	0	1	0	0	0	0	5.209	53.139
ENSG00000248668	ENSMUSG00000087221	ENST00000508458	ENSMUST00000155191	1	1	0	1	1	0	8.086	12.865
ENSG00000280392	ENSMUSG00000109642	ENST00000624987	ENSMUST00000211048	1	1	0	1	0	1	5.894	39.935
ENSG00000223561	ENSMUSG00000108236	ENST00000423689	ENSMUST00000205236	0	0	0	0	0	0	5.72	26.777
ENSG00000260259	ENSMUSG00000103244	ENST00000567544	ENSMUST00000195600	0	0	0	0	0	0	3.456	37.47
ENSG00000261595	ENSMUSG00000106251	ENST00000566195	ENSMUST00000197199	1	1	1	1	1	1	9.281	56.81
ENSG00000230102	ENSMUSG00000097621	ENST00000432154	ENSMUST00000181113	1	1	1	1	0	1	9.577	23.357
ENSG00000274215	ENSMUSG00000108741	ENST00000614509	ENSMUST00000206316	1	1	0	0	1	1	7.803	17.146
ENSG00000274331	ENSMUSG00000109291	ENST00000618896	ENSMUST00000207074	0	0	0	0	0	0	4.767	14.866
ENSG00000236581	ENSMUSG00000097321	ENST00000589800	ENSMUST00000202216	0	0	0	0	0	0	4.397	11.636
ENSG00000213888	ENSMUSG00000053263	ENST00000504184	ENSMUST00000155332	1	1	1	0	1	0	7.384	43.883
ENSG00000226197	ENSMUSG00000085022	ENST00000428006	ENSMUST00000137810	0	0	0	0	0	0	4.393	39.809
ENSG00000179818	ENSMUSG00000108059	ENST00000366234	ENSMUST00000204543	1	1	1	1	1	0	11.639	6.592
ENSG00000259475	ENSMUSG00000108871	ENST00000559468	ENSMUST00000207427	1	1	0	0	0	0	6.477	50.128
ENSG00000222007	ENSMUSG00000102009	ENST00000440101	ENSMUST00000187295	0	0	0	0	0	0	3.271	22.613
ENSG00000261347	ENSMUSG00000109305	ENST00000567742	ENSMUST00000208788	1	1	1	0	1	0	7.364	49.284
ENSG00000250781	ENSMUSG00000106859	ENST00000508911	ENSMUST00000201074	0	0	0	0	0	0	3.88	13.026
ENSG00000231764	ENSMUSG00000094868	ENST00000431497	ENSMUST00000178206	1	1	0	1	0	0	9.772	18.751
ENSG00000231892	ENSMUSG00000105873	ENST00000414126	ENSMUST00000198857	0	0	0	0	0	0	3	4.528
ENSG00000257771	ENSMUSG00000089968	ENST00000546821	ENSMUST00000159738	1	1	0	0	0	0	5.131	12.207
ENSG00000265519	ENSMUSG00000085762	ENST00000582780	ENSMUST00000128647	1	1	0	1	0	0	7.402	59.837
ENSG00000230074	ENSMUSG00000103694	ENST00000434627	ENSMUST00000191759	1	0	1	0	0	0	4.109	113.748
ENSG00000235236	ENSMUSG00000103970	ENST00000415982	ENSMUST00000192908	1	0	1	1	0	0	3.517	12.728
ENSG00000234698	ENSMUSG00000006462	ENST00000451960	ENSMUST00000130679	0	0	0	0	0	0	4.053	11.292
ENSG00000268926	ENSMUSG00000089854	ENST00000600140	ENSMUST00000160065	0	0	0	0	0	0	3.01	23.819
ENSG00000254741	ENSMUSG00000085523	ENST00000529247	ENSMUST00000146755	0	0	0	0	0	0	3.913	27.5
ENSG00000226627	ENSMUSG00000085745	ENST00000429561	ENSMUST00000125355	0	0	0	0	0	0	4.625	29.472
ENSG00000216863	ENSMUSG00000099847	ENST00000606992	ENSMUST00000187093	0	0	0	0	0	0	3.019	35.912
ENSG00000229955	ENSMUSG00000097128	ENST00000454123	ENSMUST00000181207	0	0	0	0	0	0	3.367	18.699
ENSG00000233903	ENSMUSG00000100199	ENST00000420096	ENSMUST00000186291	0	0	0	0	0	0	6.277	11.533
ENSG00000263798	ENSMUSG00000087067	ENST00000582262	ENSMUST00000128111	0	0	0	0	0	0	3.423	40.686
ENSG00000237021	ENSMUSG00000097274	ENST00000448740	ENSMUST00000181185	1	1	0	1	0	0	5.816	92.54
ENSG00000267081	ENSMUSG00000100616	ENST00000585364	ENSMUST00000188337	0	0	0	0	0	0	3.164	68.21
ENSG00000283258	ENSMUSG00000110304	ENST00000637961	ENSMUST00000210339	0	0	0	1	0	0	4.115	10.665
ENSG00000235770	ENSMUSG00000102689	ENST00000423530	ENSMUST00000194017	1	0	0	0	0	0	4	13.88
ENSG00000254604	ENSMUSG00000108851	ENST00000528607	ENSMUST00000207545	0	0	0	0	0	0	4.244	29.627
ENSG00000250237	ENSMUSG00000100596	ENST00000479830	ENSMUST00000185979	0	1	0	0	0	0	8.666	37.447
ENSG00000115934	ENSMUSG00000086887	ENST00000538297	ENSMUST00000150559	0	0	0	0	0	0	6.953	36.804
ENSG00000235947	ENSMUSG00000108219	ENST00000414938	ENSMUST00000203951	0	0	0	0	0	0	3.036	13.367
ENSG00000256364	ENSMUSG00000086054	ENST00000541383	ENSMUST00000129609	1	1	0	1	1	0	4.448	21.477
ENSG00000228242	ENSMUSG00000108584	ENST00000420253	ENSMUST00000205547	0	0	0	0	0	0	4.736	48.543
ENSG00000267249	ENSMUSG00000046415	ENST00000585877	ENSMUST00000127708	0	0	0	0	0	0	4.587	22.454
ENSG00000236874	ENSMUSG00000087617	ENST00000446280	ENSMUST00000132465	1	0	0	1	0	0	5.073	47.329
ENSG00000253408	ENSMUSG00000097042	ENST00000521470	ENSMUST00000180411	0	1	0	1	0	0	6.585	35.128
ENSG00000228559	ENSMUSG00000066170	ENST00000450618	ENSMUST00000181029	0	1	0	0	1	0	10.075	21.389
ENSG00000254942	ENSMUSG00000085318	ENST00000526411	ENSMUST00000143109	0	1	0	0	0	0	4.24	48.875
ENSG00000229832	ENSMUSG00000103114	ENST00000447949	ENSMUST00000192778	1	0	1	0	0	0	4.952	11.011
ENSG00000267081	ENSMUSG00000108330	ENST00000585364	ENSMUST00000205702	0	0	0	0	0	0	3.674	43.359
ENSG00000242686	ENSMUSG00000105590	ENST00000468356	ENSMUST00000196046	0	1	0	0	0	0	5.795	19.127
ENSG00000223716	ENSMUSG00000085980	ENST00000422554	ENSMUST00000210118	0	0	0	0	0	0	3.417	16.34
ENSG00000270190	ENSMUSG00000074813	ENST00000603052	ENSMUST00000125354	0	0	0	0	0	0	3.171	31.822
ENSG00000269289	ENSMUSG00000103398	ENST00000596326	ENSMUST00000195630	0	0	0	0	0	0	3.643	18.991
ENSG00000242590	ENSMUSG00000087381	ENST00000418300	ENSMUST00000126009	1	1	1	0	0	0	4.827	27.557
ENSG00000268388	ENSMUSG00000097336	ENST00000597578	ENSMUST00000182264	1	1	1	0	1	0	8.16	32.228
ENSG00000280429	ENSMUSG00000087557	ENST00000624545	ENSMUST00000126427	0	0	0	0	0	0	3.762	22.286
ENSG00000255121	ENSMUSG00000060380	ENST00000526453	ENSMUST00000136322	1	1	1	0	1	0	4.43	22.068
ENSG00000250133	ENSMUSG00000097003	ENST00000604081	ENSMUST00000181306	1	1	1	1	0	0	5.281	11.507
ENSG00000278999	ENSMUSG00000109984	ENST00000624169	ENSMUST00000210035	0	1	1	1	1	0	8.449	12.278
ENSG00000213599	ENSMUSG00000108617	ENST00000565342	ENSMUST00000206873	0	0	0	0	0	0	3.922	81.46
ENSG00000248866	ENSMUSG00000106943	ENST00000503051	ENSMUST00000132389	1	1	1	1	1	1	10.471	21.863
ENSG00000260042	ENSMUSG00000109778	ENST00000569986	ENSMUST00000211407	0	0	0	0	0	0	4.039	28.089
ENSG00000257027	ENSMUSG00000096931	ENST00000537616	ENSMUST00000181825	0	1	0	1	0	0	4.475	26.33
[truncated: 5,356 more rows]

## Sheet: human vs cow
human gene	cow gene	human transcript	cow transcript	motif-pattern similarity score	gap penalty score
ENSG00000268938	XLOC_019986_cow	ENST00000597837	TCONS_00066056_cow	4.203	99.227
ENSG00000221817	XLOC_063304_cow	ENST00000439792	TCONS_00223286_cow	5.321	67.155
ENSG00000234352	XLOC_010899_cow	ENST00000592183	TCONS_00035300_cow	6.871	70.199
ENSG00000125514	XLOC_034646_cow	ENST00000370341	TCONS_00116347_cow	5.074	89.307
ENSG00000225762	XLOC_007693_cow	ENST00000420876	TCONS_00024028_cow	4.678	26.241
ENSG00000237687	XLOC_034651_cow	ENST00000435412	TCONS_00116380_cow	3.532	17.635
ENSG00000116883	XLOC_009566_cow	ENST00000373137	TCONS_00029542_cow	6.11	53.647
ENSG00000265148	XLOC_047587_cow	ENST00000579527	TCONS_00165625_cow	4.876	19.779
ENSG00000229807	XLOC_066196_cow	ENST00000602587	TCONS_00233504_cow	3.981	8.206
ENSG00000179818	XLOC_031274_cow	ENST00000628102	TCONS_00103759_cow	6.35	12.636
ENSG00000261959	XLOC_048189_cow	ENST00000572855	TCONS_00167526_cow	4.473	77.109
ENSG00000251359	XLOC_062527_cow	ENST00000578387	TCONS_00220524_cow	16.184	25.088
ENSG00000276272	XLOC_013305_cow	ENST00000610448	TCONS_00043559_cow	5.975	57.868
ENSG00000231764	XLOC_011384_cow	ENST00000431497	TCONS_00036521_cow	5.773	24.406
ENSG00000283392	XLOC_055220_cow	ENST00000635800	TCONS_00193033_cow	4.736	103.651
ENSG00000268896	XLOC_005840_cow	ENST00000596829	TCONS_00016420_cow	6.922	34.191
ENSG00000225439	XLOC_030696_cow	ENST00000529783	TCONS_00102188_cow	6.392	39.645
ENSG00000237595	XLOC_036298_cow	ENST00000435301	TCONS_00122908_cow	3.79	43.456
ENSG00000229848	XLOC_049956_cow	ENST00000442532	TCONS_00173685_cow	7.537	13.883
ENSG00000268677	XLOC_047114_cow	ENST00000596472	TCONS_00161543_cow	4.826	33.727
ENSG00000214999	XLOC_047996_cow	ENST00000399413	TCONS_00166868_cow	11.452	37.413
ENSG00000257253	XLOC_014556_cow	ENST00000547902	TCONS_00047159_cow	5.807	20.441
ENSG00000225746	XLOC_052617_cow	ENST00000638012	TCONS_00183382_cow	7.573	47.174
ENSG00000237637	XLOC_032292_cow	ENST00000428419	TCONS_00109197_cow	9.266	29.12
ENSG00000265618	XLOC_047801_cow	ENST00000577850	TCONS_00166244_cow	3.801	45.008
ENSG00000269959	XLOC_047178_cow	ENST00000602324	TCONS_00161820_cow	5.823	49.193
ENSG00000260566	XLOC_059973_cow	ENST00000563129	TCONS_00210840_cow	6.226	24.049
ENSG00000223855	XLOC_060432_cow	ENST00000452622	TCONS_00212454_cow	20.952	53.107
ENSG00000260630	XLOC_045049_cow	ENST00000568633	TCONS_00163163_cow	6.16	40.457
ENSG00000233017	XLOC_035893_cow	ENST00000433121	TCONS_00119956_cow	7.884	12.284
ENSG00000230172	XLOC_054449_cow	ENST00000422657	TCONS_00190550_cow	6.78	81.614
ENSG00000254942	XLOC_007095_cow	ENST00000526411	TCONS_00022600_cow	4.447	53.287
ENSG00000225446	XLOC_008952_cow	ENST00000425185	TCONS_00027933_cow	4.911	65
ENSG00000226812	XLOC_036187_cow	ENST00000430481	TCONS_00120857_cow	4.654	52.911
ENSG00000283078	XLOC_035897_cow	ENST00000635124	TCONS_00119983_cow	6.29	24.094
ENSG00000264207	XLOC_008513_cow	ENST00000577853	TCONS_00026792_cow	4.503	19.761
ENSG00000214145	XLOC_002202_cow	ENST00000414120	TCONS_00005110_cow	6.978	18.543
ENSG00000205037	XLOC_046318_cow	ENST00000378417	TCONS_00158794_cow	11.331	57.435
ENSG00000281649	XLOC_022147_cow	ENST00000625445	TCONS_00074336_cow	10.104	36.529
ENSG00000278957	XLOC_030881_cow	ENST00000623734	TCONS_00102789_cow	13.336	12.679
ENSG00000203721	XLOC_042880_cow	ENST00000367355	TCONS_00144189_cow	4.629	22.727
ENSG00000259267	XLOC_063261_cow	ENST00000560700	TCONS_00223118_cow	4.33	27.996
ENSG00000283355	XLOC_061968_cow	ENST00000636429	TCONS_00219226_cow	5.53	22.891
ENSG00000153363	XLOC_042748_cow	ENST00000423222	TCONS_00143838_cow	5.994	72.243
ENSG00000279907	XLOC_045012_cow	ENST00000624587	TCONS_00163134_cow	5.814	19.092
ENSG00000257756	XLOC_013574_cow	ENST00000551202	TCONS_00044279_cow	4.433	29.618
ENSG00000224090	XLOC_004346_cow	ENST00000441450	TCONS_00012572_cow	4.48	44.038
ENSG00000227432	XLOC_005840_cow	ENST00000429882	TCONS_00016420_cow	4.601	11.864
ENSG00000242207	XLOC_049577_cow	ENST00000480386	TCONS_00172370_cow	8.132	84.871
ENSG00000234006	XLOC_056784_cow	ENST00000416684	TCONS_00199160_cow	4.649	71.706
ENSG00000272582	XLOC_013970_cow	ENST00000609976	TCONS_00045442_cow	7.176	48.747
ENSG00000228274	XLOC_015623_cow	ENST00000422408	TCONS_00050164_cow	15.703	28.299
ENSG00000224514	XLOC_055236_cow	ENST00000419618	TCONS_00193096_cow	4.101	13.82
ENSG00000272183	XLOC_030708_cow	ENST00000606287	TCONS_00102219_cow	4.82	32.455
ENSG00000273069	XLOC_059366_cow	ENST00000608433	TCONS_00208945_cow	6.209	48.559
ENSG00000257048	XLOC_015540_cow	ENST00000542449	TCONS_00049741_cow	3.762	51.909
ENSG00000260573	XLOC_045137_cow	ENST00000637635	TCONS_00164941_cow	4.827	46.039
ENSG00000226009	XLOC_060743_cow	ENST00000412353	TCONS_00214663_cow	8.685	49.521
ENSG00000272374	XLOC_056483_cow	ENST00000605896	TCONS_00198264_cow	9.324	40.065
ENSG00000272345	XLOC_056064_cow	ENST00000607014	TCONS_00197218_cow	5.996	63.967
ENSG00000224713	XLOC_013255_cow	ENST00000356672	TCONS_00043292_cow	5.019	48.299
ENSG00000279283	XLOC_059279_cow	ENST00000624048	TCONS_00208731_cow	8.394	11.352
ENSG00000237149	XLOC_063321_cow	ENST00000425916	TCONS_00223368_cow	7.42	63.922
ENSG00000232358	XLOC_035138_cow	ENST00000424566	TCONS_00117937_cow	3.816	26.842
ENSG00000244479	XLOC_012363_cow	ENST00000462305	TCONS_00038900_cow	13.681	18.156
ENSG00000230084	XLOC_054693_cow	ENST00000445452	TCONS_00191216_cow	8.041	59.427
ENSG00000257935	XLOC_044524_cow	ENST00000551357	TCONS_00150581_cow	4.344	28.116
ENSG00000283662	XLOC_059199_cow	ENST00000635780	TCONS_00208381_cow	13.511	37.552
ENSG00000272729	XLOC_003508_cow	ENST00000608941	TCONS_00017927_cow	5.731	11.524
ENSG00000250790	XLOC_044266_cow	ENST00000503695	TCONS_00149839_cow	6.112	44.673
ENSG00000270117	XLOC_065230_cow	ENST00000602344	TCONS_00229817_cow	7.03	27.803
ENSG00000270141	XLOC_000908_cow	ENST00000602385	TCONS_00002181_cow	6.489	50.698
ENSG00000242512	XLOC_002361_cow	ENST00000614303	TCONS_00005606_cow	5.875	56.046
ENSG00000249094	XLOC_044567_cow	ENST00000446473	TCONS_00150785_cow	5.48	21.762
ENSG00000237125	XLOC_021612_cow	ENST00000503198	TCONS_00073042_cow	4.264	16.53
ENSG00000246640	XLOC_048190_cow	ENST00000499842	TCONS_00167538_cow	3.919	53.801
ENSG00000146521	XLOC_026061_cow	ENST00000366822	TCONS_00085808_cow	6.881	12.604
ENSG00000274373	XLOC_043376_cow	ENST00000622182	TCONS_00147184_cow	4.791	29.175
ENSG00000245149	XLOC_036772_cow	ENST00000499418	TCONS_00124669_cow	4.96	25.08
ENSG00000262558	XLOC_049234_cow	ENST00000571512	TCONS_00170786_cow	5.49	60.632
ENSG00000272870	XLOC_022766_cow	ENST00000608794	TCONS_00079820_cow	5.476	26.287
ENSG00000261643	XLOC_017024_cow	ENST00000564650	TCONS_00055821_cow	4.054	47.587
ENSG00000277186	XLOC_043369_cow	ENST00000613771	TCONS_00147173_cow	5.898	27.025
ENSG00000269792	XLOC_046825_cow	ENST00000594676	TCONS_00160385_cow	9.261	48.243
ENSG00000278872	XLOC_043376_cow	ENST00000625164	TCONS_00147184_cow	9.242	37.983
ENSG00000274993	XLOC_060257_cow	ENST00000618276	TCONS_00211741_cow	9.508	134.989
ENSG00000269982	XLOC_054729_cow	ENST00000602436	TCONS_00191319_cow	6.891	49.607
ENSG00000279394	XLOC_053051_cow	ENST00000624650	TCONS_00184922_cow	9.083	78.326
ENSG00000279243	XLOC_065260_cow	ENST00000622944	TCONS_00229885_cow	10.771	23.717
ENSG00000261669	XLOC_059998_cow	ENST00000568895	TCONS_00210894_cow	10.106	25.399
ENSG00000267737	XLOC_050024_cow	ENST00000586583	TCONS_00173887_cow	4.163	28.358
ENSG00000259891	XLOC_036626_cow	ENST00000564464	TCONS_00124273_cow	4.364	54.017
ENSG00000266290	XLOC_048932_cow	ENST00000584805	TCONS_00170087_cow	7.189	48.915
ENSG00000256232	XLOC_013561_cow	ENST00000541749	TCONS_00044260_cow	4.734	62.704
ENSG00000279080	XLOC_013985_cow	ENST00000624072	TCONS_00045493_cow	10.816	33.713
ENSG00000264177	XLOC_048103_cow	ENST00000579352	TCONS_00167259_cow	17.799	49.26
ENSG00000259291	XLOC_052982_cow	ENST00000620791	TCONS_00184628_cow	6.19	35.177
ENSG00000259772	XLOC_053087_cow	ENST00000559094	TCONS_00185015_cow	5.616	56.046
ENSG00000267283	XLOC_019234_cow	ENST00000587498	TCONS_00063896_cow	3.711	24.839
ENSG00000228630	XLOC_012885_cow	ENST00000425595	TCONS_00042281_cow	10.525	51.494
ENSG00000236333	XLOC_014243_cow	ENST00000426250	TCONS_00046275_cow	9.207	11.247
ENSG00000273145	XLOC_014135_cow	ENST00000608290	TCONS_00045920_cow	9.778	23.289
ENSG00000260060	XLOC_059257_cow	ENST00000565152	TCONS_00208649_cow	4.087	40.404
ENSG00000229873	XLOC_034688_cow	ENST00000431361	TCONS_00116507_cow	3.395	15.058
ENSG00000278901	XLOC_019386_cow	ENST00000625195	TCONS_00064481_cow	9.561	38.038
ENSG00000273267	XLOC_017176_cow	ENST00000608962	TCONS_00056320_cow	8.842	36.407
ENSG00000280138	XLOC_043477_cow	ENST00000623210	TCONS_00147379_cow	8.657	39.62
ENSG00000248668	XLOC_051440_cow	ENST00000508458	TCONS_00179418_cow	4.368	45.318
ENSG00000231882	XLOC_033866_cow	ENST00000424635	TCONS_00112525_cow	3.836	16.583
ENSG00000262231	XLOC_049322_cow	ENST00000571062	TCONS_00171112_cow	3.902	72.607
ENSG00000231050	XLOC_042437_cow	ENST00000412228	TCONS_00145250_cow	4.591	20.133
ENSG00000267543	XLOC_050054_cow	ENST00000590241	TCONS_00174036_cow	6.548	29.852
ENSG00000259604	XLOC_052806_cow	ENST00000558475	TCONS_00184081_cow	5.258	62.342
ENSG00000241770	XLOC_002579_cow	ENST00000480817	TCONS_00005998_cow	4.509	27.884
ENSG00000256028	XLOC_044395_cow	ENST00000540866	TCONS_00150155_cow	6.007	25.69
ENSG00000245148	XLOC_039168_cow	ENST00000500163	TCONS_00136471_cow	3.568	68.255
ENSG00000233203	XLOC_009303_cow	ENST00000455380	TCONS_00028753_cow	4.139	146.59
ENSG00000264769	XLOC_049952_cow	ENST00000580897	TCONS_00173680_cow	12.602	25.405
ENSG00000264569	XLOC_049952_cow	ENST00000584705	TCONS_00173679_cow	4.254	46.019
ENSG00000248550	XLOC_027091_cow	ENST00000534909	TCONS_00090601_cow	5.677	55.652
ENSG00000245869	XLOC_039920_cow	ENST00000498872	TCONS_00134001_cow	11.57	32.499
ENSG00000235919	XLOC_008311_cow	ENST00000456633	TCONS_00026136_cow	9.682	26.209
ENSG00000230969	XLOC_049507_cow	ENST00000419151	TCONS_00172052_cow	3.881	67.91
ENSG00000265800	XLOC_048708_cow	ENST00000584339	TCONS_00169490_cow	5.979	73.847
ENSG00000279488	XLOC_020699_cow	ENST00000624592	TCONS_00068548_cow	6.515	25.901
ENSG00000249196	XLOC_044313_cow	ENST00000512133	TCONS_00152460_cow	5.264	21.312
ENSG00000224090	XLOC_004352_cow	ENST00000441450	TCONS_00012623_cow	3.971	18.076
ENSG00000254369	XLOC_011885_cow	ENST00000518848	TCONS_00040342_cow	5.722	26.78
ENSG00000279406	XLOC_063261_cow	ENST00000623796	TCONS_00223119_cow	9.52	96.797
ENSG00000280407	XLOC_049952_cow	ENST00000624920	TCONS_00173679_cow	3.723	46.202
ENSG00000245870	XLOC_017775_cow	ENST00000498940	TCONS_00057671_cow	9.718	24.88
ENSG00000236434	XLOC_007670_cow	ENST00000422306	TCONS_00023977_cow	5.713	65.232
ENSG00000242049	XLOC_055258_cow	ENST00000471626	TCONS_00193159_cow	4.155	100.593
ENSG00000253187	XLOC_011879_cow	ENST00000523790	TCONS_00037756_cow	5.411	13.842
ENSG00000279382	XLOC_050071_cow	ENST00000622927	TCONS_00174117_cow	5.366	25.933
ENSG00000278901	XLOC_020828_cow	ENST00000625195	TCONS_00068963_cow	4.78	69.459
ENSG00000179082	XLOC_031710_cow	ENST00000316786	TCONS_00105017_cow	4.944	10.9
ENSG00000255458	XLOC_016586_cow	ENST00000529094	TCONS_00054839_cow	8.971	49.795
ENSG00000231898	XLOC_003571_cow	ENST00000608325	TCONS_00010899_cow	4.823	13.5
ENSG00000259289	XLOC_027747_cow	ENST00000558436	TCONS_00092353_cow	3.42	54.775
ENSG00000227920	XLOC_055525_cow	ENST00000414875	TCONS_00195614_cow	6.658	4.811
ENSG00000272259	XLOC_035891_cow	ENST00000607802	TCONS_00119939_cow	5.37	66.176
ENSG00000279801	XLOC_048630_cow	ENST00000624282	TCONS_00169149_cow	6.342	26.336
ENSG00000267474	XLOC_020125_cow	ENST00000589702	TCONS_00066479_cow	6.039	49.048
ENSG00000229452	XLOC_011855_cow	ENST00000416513	TCONS_00037710_cow	5.137	44.315
ENSG00000225057	XLOC_007999_cow	ENST00000456601	TCONS_00025085_cow	5.114	73.641
ENSG00000229743	XLOC_030675_cow	ENST00000433433	TCONS_00102103_cow	6.461	38.583
ENSG00000260895	XLOC_065372_cow	ENST00000567925	TCONS_00230199_cow	3.857	74.301
ENSG00000249086	XLOC_065408_cow	ENST00000509204	TCONS_00230280_cow	5.56	20.761
ENSG00000255794	XLOC_013369_cow	ENST00000547946	TCONS_00043709_cow	5.039	57.658
ENSG00000233056	XLOC_002950_cow	ENST00000447535	TCONS_00006869_cow	5.964	75.492
ENSG00000279415	XLOC_059063_cow	ENST00000623371	TCONS_00207963_cow	5.538	64.875
ENSG00000245261	XLOC_056626_cow	ENST00000500590	TCONS_00198773_cow	7.298	71.431
ENSG00000203721	XLOC_042880_cow	ENST00000636153	TCONS_00144189_cow	4.906	31.518
ENSG00000264575	XLOC_058439_cow	ENST00000581067	TCONS_00204684_cow	12.816	49.047
ENSG00000237737	XLOC_030690_cow	ENST00000412957	TCONS_00102131_cow	10.685	46.937
ENSG00000255775	XLOC_013865_cow	ENST00000539206	TCONS_00045044_cow	5.396	46.791
ENSG00000226791	XLOC_030603_cow	ENST00000623301	TCONS_00101909_cow	3.688	104.8
ENSG00000269091	XLOC_045865_cow	ENST00000599914	TCONS_00156965_cow	5.694	52.181
ENSG00000234425	XLOC_008186_cow	ENST00000446952	TCONS_00025687_cow	4.57	20.948
ENSG00000235663	XLOC_055818_cow	ENST00000419679	TCONS_00196538_cow	4.919	60.266
ENSG00000268218	XLOC_045067_cow	ENST00000602042	TCONS_00153996_cow	6.6	26.971
ENSG00000204054	XLOC_030312_cow	ENST00000419300	TCONS_00101051_cow	12.857	18.89
ENSG00000172250	XLOC_014064_cow	ENST00000455578	TCONS_00045780_cow	5.107	87.023
ENSG00000227463	XLOC_022344_cow	ENST00000423515	TCONS_00075018_cow	5.697	16.383
ENSG00000267757	XLOC_045714_cow	ENST00000623430	TCONS_00156329_cow	11.425	40.191
ENSG00000271327	XLOC_012788_cow	ENST00000605595	TCONS_00050908_cow	6.011	70.888
ENSG00000227373	XLOC_042527_cow	ENST00000419983	TCONS_00143195_cow	5.108	79.367
ENSG00000272473	XLOC_020659_cow	ENST00000606966	TCONS_00068403_cow	6.873	20.997
ENSG00000273026	XLOC_008351_cow	ENST00000608147	TCONS_00026317_cow	6.632	14.416
ENSG00000263146	XLOC_057441_cow	ENST00000575722	TCONS_00202320_cow	11.821	40.843
ENSG00000228812	XLOC_035891_cow	ENST00000456721	TCONS_00119940_cow	10.69	69.598
ENSG00000274367	XLOC_059710_cow	ENST00000621689	TCONS_00210195_cow	5.44	95.374
ENSG00000277757	XLOC_063456_cow	ENST00000599308	TCONS_00223806_cow	4.009	53.155
ENSG00000235262	XLOC_067696_cow	ENST00000412242	TCONS_00237451_cow	4.626	21.535
ENSG00000274554	XLOC_043557_cow	ENST00000617795	TCONS_00147764_cow	6.157	54.111
ENSG00000262251	XLOC_049355_cow	ENST00000571370	TCONS_00171373_cow	6.427	118.512
ENSG00000255143	XLOC_064644_cow	ENST00000530525	TCONS_00228290_cow	4.569	44.472
ENSG00000243902	XLOC_015144_cow	ENST00000452946	TCONS_00048712_cow	5.689	14.213
ENSG00000267106	XLOC_018748_cow	ENST00000586943	TCONS_00062292_cow	6.498	78.76
ENSG00000260617	XLOC_045048_cow	ENST00000566114	TCONS_00153910_cow	4.732	62.787
ENSG00000241084	XLOC_030308_cow	ENST00000435157	TCONS_00101020_cow	4.963	45.216
ENSG00000227543	XLOC_047778_cow	ENST00000554154	TCONS_00166184_cow	5.662	26.256
ENSG00000276122	XLOC_044312_cow	ENST00000611525	TCONS_00152455_cow	5.568	27.067
ENSG00000232539	XLOC_001567_cow	ENST00000453716	TCONS_00003838_cow	3.7	42.062
ENSG00000279757	XLOC_045372_cow	ENST00000623805	TCONS_00154997_cow	6.275	46.698
ENSG00000226950	XLOC_016691_cow	ENST00000411630	TCONS_00055059_cow	5.546	23.996
ENSG00000223492	XLOC_036333_cow	ENST00000432706	TCONS_00121292_cow	3.878	3.464
ENSG00000280202	XLOC_013898_cow	ENST00000624384	TCONS_00045154_cow	3.964	48.72
ENSG00000205037	XLOC_046330_cow	ENST00000378417	TCONS_00158829_cow	5.159	35.511
ENSG00000271344	XLOC_010803_cow	ENST00000605007	TCONS_00035025_cow	4.727	73.471
ENSG00000203804	XLOC_006795_cow	ENST00000617352	TCONS_00021840_cow	7.102	26.134
ENSG00000279630	XLOC_043636_cow	ENST00000551683	TCONS_00147979_cow	12.348	31.637
ENSG00000246067	XLOC_064852_cow	ENST00000533708	TCONS_00228765_cow	7.452	23.467
ENSG00000226510	XLOC_046764_cow	ENST00000443196	TCONS_00160101_cow	7.75	80.511
ENSG00000261407	XLOC_052971_cow	ENST00000570120	TCONS_00184548_cow	4.965	15.058
ENSG00000273162	XLOC_061351_cow	ENST00000609242	TCONS_00216502_cow	3.93	27.509
ENSG00000273466	XLOC_005819_cow	ENST00000607946	TCONS_00016353_cow	5.445	80.383
ENSG00000236051	XLOC_032517_cow	ENST00000636737	TCONS_00109678_cow	13.106	17.585
ENSG00000261437	XLOC_037327_cow	ENST00000562760	TCONS_00125860_cow	5.962	27.535
ENSG00000268686	XLOC_047092_cow	ENST00000599433	TCONS_00161451_cow	8.828	25.703
ENSG00000274080	XLOC_059366_cow	ENST00000619486	TCONS_00208946_cow	7.183	55.987
ENSG00000279821	XLOC_020587_cow	ENST00000623593	TCONS_00068140_cow	10.876	44.176
ENSG00000253408	XLOC_062798_cow	ENST00000521470	TCONS_00221177_cow	5.116	14.234
ENSG00000267939	XLOC_018820_cow	ENST00000599756	TCONS_00062590_cow	4.762	90.034
ENSG00000261335	XLOC_050041_cow	ENST00000565271	TCONS_00173970_cow	3.657	26.986
ENSG00000237941	XLOC_065393_cow	ENST00000441418	TCONS_00230233_cow	8.653	24.531
ENSG00000205500	XLOC_029929_cow	ENST00000380387	TCONS_00099957_cow	7.897	41.429
ENSG00000272405	XLOC_006648_cow	ENST00000605886	TCONS_00021174_cow	14.627	67.027
ENSG00000241990	XLOC_014156_cow	ENST00000416202	TCONS_00045991_cow	6.091	40.458
ENSG00000279756	XLOC_059984_cow	ENST00000623305	TCONS_00210872_cow	5.533	31.003
ENSG00000259887	XLOC_014510_cow	ENST00000562996	TCONS_00046991_cow	9.792	39.492
ENSG00000225075	XLOC_008680_cow	ENST00000421943	TCONS_00027176_cow	5.462	30.43
ENSG00000281183	XLOC_027819_cow	ENST00000628401	TCONS_00092545_cow	4.899	52.881
ENSG00000280399	XLOC_002791_cow	ENST00000624916	TCONS_00006509_cow	6.827	45.79
ENSG00000262413	XLOC_049943_cow	ENST00000576021	TCONS_00173636_cow	11.344	28.989
ENSG00000234880	XLOC_002981_cow	ENST00000439088	TCONS_00008699_cow	3.947	19.396
ENSG00000253396	XLOC_062238_cow	ENST00000521725	TCONS_00219894_cow	5.041	54.787
ENSG00000257958	XLOC_044509_cow	ENST00000548488	TCONS_00150553_cow	5.068	51.558
ENSG00000231636	XLOC_029932_cow	ENST00000444217	TCONS_00100011_cow	7.43	38.437
ENSG00000272888	XLOC_052905_cow	ENST00000553829	TCONS_00187215_cow	14.753	16.123
ENSG00000259430	XLOC_052814_cow	ENST00000560718	TCONS_00184098_cow	4.453	80.377
ENSG00000231156	XLOC_030881_cow	ENST00000423433	TCONS_00102789_cow	5.811	16.071
ENSG00000220256	XLOC_008025_cow	ENST00000407524	TCONS_00025170_cow	4.869	22.1
ENSG00000257605	XLOC_012898_cow	ENST00000550263	TCONS_00042317_cow	4.261	37.613
ENSG00000279198	XLOC_020041_cow	ENST00000624324	TCONS_00066301_cow	9.423	49.628
ENSG00000259910	XLOC_059648_cow	ENST00000563593	TCONS_00209968_cow	5.89	45.243
ENSG00000267439	XLOC_046776_cow	ENST00000591091	TCONS_00160151_cow	8.501	42.433
ENSG00000279656	XLOC_026502_cow	ENST00000624870	TCONS_00089004_cow	5.979	25.55
ENSG00000259415	XLOC_052075_cow	ENST00000559666	TCONS_00181910_cow	6.278	47.596
ENSG00000251387	XLOC_020813_cow	ENST00000506892	TCONS_00071661_cow	6.08	46.721
ENSG00000230148	XLOC_048214_cow	ENST00000435312	TCONS_00167652_cow	14.597	50.183
ENSG00000224596	XLOC_063851_cow	ENST00000428862	TCONS_00224854_cow	9.737	55.148
ENSG00000272477	XLOC_001514_cow	ENST00000607148	TCONS_00003712_cow	5.764	110.112
ENSG00000272888	XLOC_052897_cow	ENST00000557682	TCONS_00184327_cow	6.997	65.062
ENSG00000272768	XLOC_011975_cow	ENST00000608450	TCONS_00037940_cow	4.577	30.864
ENSG00000262319	XLOC_048103_cow	ENST00000573168	TCONS_00167261_cow	8.317	25.485
ENSG00000279525	XLOC_010056_cow	ENST00000624998	TCONS_00033278_cow	4.377	41.988
ENSG00000260777	XLOC_049164_cow	ENST00000564762	TCONS_00170575_cow	3.825	63.195
ENSG00000228271	XLOC_002194_cow	ENST00000440556	TCONS_00005104_cow	3.697	92.125
ENSG00000226397	XLOC_013611_cow	ENST00000549262	TCONS_00044392_cow	7.898	26.64
ENSG00000231453	XLOC_005077_cow	ENST00000420866	TCONS_00014691_cow	12.007	29.385
ENSG00000182873	XLOC_041426_cow	ENST00000333854	TCONS_00139723_cow	13.941	36.632
ENSG00000267348	XLOC_046990_cow	ENST00000586744	TCONS_00161021_cow	5.958	63.724
ENSG00000245532	XLOC_064541_cow	ENST00000499732	TCONS_00227834_cow	7.275	60.999
ENSG00000213599	XLOC_059218_cow	ENST00000566712	TCONS_00208480_cow	5.835	90.367
ENSG00000279726	XLOC_020827_cow	ENST00000624176	TCONS_00068957_cow	8.203	30.043
ENSG00000260482	XLOC_059140_cow	ENST00000565266	TCONS_00208179_cow	3.553	57.181
ENSG00000267992	XLOC_046835_cow	ENST00000597303	TCONS_00160458_cow	7.102	29.233
ENSG00000279174	XLOC_049364_cow	ENST00000623126	TCONS_00171435_cow	6.131	49.442
ENSG00000231133	XLOC_034664_cow	ENST00000447910	TCONS_00116422_cow	3.702	5.033
ENSG00000256546	XLOC_044406_cow	ENST00000538790	TCONS_00150207_cow	3.651	20.875
ENSG00000259799	XLOC_064628_cow	ENST00000565145	TCONS_00228236_cow	3.796	26.758
ENSG00000274667	XLOC_026914_cow	ENST00000614966	TCONS_00090222_cow	4.57	63.03
ENSG00000259177	XLOC_052979_cow	ENST00000560578	TCONS_00184625_cow	4.673	46.308
ENSG00000179219	XLOC_045002_cow	ENST00000366314	TCONS_00153762_cow	9.669	40.68
ENSG00000262691	XLOC_045312_cow	ENST00000573063	TCONS_00154719_cow	6.347	29.218
ENSG00000226349	XLOC_042154_cow	ENST00000428148	TCONS_00141847_cow	4.906	19.66
ENSG00000247081	XLOC_037197_cow	ENST00000523614	TCONS_00125579_cow	7.511	34.735
ENSG00000264985	XLOC_050118_cow	ENST00000583547	TCONS_00174317_cow	3.571	11.561
ENSG00000265511	XLOC_049502_cow	ENST00000582325	TCONS_00175976_cow	3.537	67.149
ENSG00000265749	XLOC_047996_cow	ENST00000583963	TCONS_00166868_cow	8.044	65.541
ENSG00000274215	XLOC_052905_cow	ENST00000614509	TCONS_00187215_cow	8.226	50.675
ENSG00000280383	XLOC_014143_cow	ENST00000623075	TCONS_00045960_cow	13.529	53.684
ENSG00000253390	XLOC_022263_cow	ENST00000521021	TCONS_00074781_cow	5.131	19.529
ENSG00000225936	XLOC_061558_cow	ENST00000425264	TCONS_00217081_cow	5.342	86.726
ENSG00000267665	XLOC_050024_cow	ENST00000592572	TCONS_00173889_cow	11.426	31.014
ENSG00000235475	XLOC_060195_cow	ENST00000430244	TCONS_00211511_cow	7.822	42.547
ENSG00000231476	XLOC_060398_cow	ENST00000421380	TCONS_00212337_cow	5.773	23.363
ENSG00000267568	XLOC_050008_cow	ENST00000563583	TCONS_00173828_cow	6.925	55.771
ENSG00000265287	XLOC_047778_cow	ENST00000579019	TCONS_00166184_cow	4.81	110.181
ENSG00000225399	XLOC_055069_cow	ENST00000440528	TCONS_00192590_cow	7.555	42.537
ENSG00000278999	XLOC_047045_cow	ENST00000624169	TCONS_00161214_cow	15.132	40.004
ENSG00000259854	XLOC_064638_cow	ENST00000562341	TCONS_00228261_cow	14.161	38.585
ENSG00000262580	XLOC_048606_cow	ENST00000573346	TCONS_00169034_cow	4.363	19.313
ENSG00000228906	XLOC_067526_cow	ENST00000444482	TCONS_00236895_cow	6.723	20.365
ENSG00000247137	XLOC_064149_cow	ENST00000624533	TCONS_00226659_cow	9.405	59.755
ENSG00000213373	XLOC_049764_cow	ENST00000417193	TCONS_00173042_cow	3.235	16.628
ENSG00000279622	XLOC_046286_cow	ENST00000625056	TCONS_00164043_cow	6.104	17.809
ENSG00000279019	XLOC_046496_cow	ENST00000623921	TCONS_00159327_cow	6.107	38.638
ENSG00000206028	XLOC_043731_cow	ENST00000382641	TCONS_00148260_cow	12.469	47.294
ENSG00000256092	XLOC_044381_cow	ENST00000602918	TCONS_00150094_cow	9.327	99.883
ENSG00000261801	XLOC_027825_cow	ENST00000565416	TCONS_00092564_cow	3.599	44.321
ENSG00000258497	XLOC_052617_cow	ENST00000555328	TCONS_00183384_cow	6.758	29.552
ENSG00000234072	XLOC_031333_cow	ENST00000447070	TCONS_00103942_cow	12.81	47.148
ENSG00000279604	XLOC_045008_cow	ENST00000624955	TCONS_00153817_cow	6.529	38.303
ENSG00000261026	XLOC_023418_cow	ENST00000566457	TCONS_00077749_cow	4.533	115.704
ENSG00000266980	XLOC_048698_cow	ENST00000586808	TCONS_00169414_cow	7.989	22.799
ENSG00000267892	XLOC_045561_cow	ENST00000602255	TCONS_00155692_cow	17.759	50.075
ENSG00000261175	XLOC_045022_cow	ENST00000569740	TCONS_00153846_cow	8.458	69.085
ENSG00000254027	XLOC_038085_cow	ENST00000517670	TCONS_00127826_cow	6.015	30.752
ENSG00000258922	XLOC_051963_cow	ENST00000555325	TCONS_00181621_cow	6.439	82.229
ENSG00000234690	XLOC_030914_cow	ENST00000441997	TCONS_00102882_cow	4.21	37.901
ENSG00000261320	XLOC_046584_cow	ENST00000567261	TCONS_00159625_cow	8.416	34.678
ENSG00000257935	XLOC_043620_cow	ENST00000551357	TCONS_00147958_cow	4.483	36.346
ENSG00000278990	XLOC_053491_cow	ENST00000624703	TCONS_00186048_cow	5.24	78.227
ENSG00000238063	XLOC_009530_cow	ENST00000634732	TCONS_00029458_cow	4.949	42.54
ENSG00000274248	XLOC_001411_cow	ENST00000621707	TCONS_00003396_cow	4.005	49.697
ENSG00000272219	XLOC_059432_cow	ENST00000606640	TCONS_00212947_cow	10.82	12.781
ENSG00000261630	XLOC_046452_cow	ENST00000564801	TCONS_00159236_cow	4.889	33.712
ENSG00000258603	XLOC_028761_cow	ENST00000617980	TCONS_00094782_cow	6.367	32.892
ENSG00000256364	XLOC_043633_cow	ENST00000541383	TCONS_00147976_cow	5.685	22.463
ENSG00000279693	XLOC_046618_cow	ENST00000624251	TCONS_00159776_cow	4.557	29.251
ENSG00000260988	XLOC_052190_cow	ENST00000566715	TCONS_00182334_cow	9.367	31.074
ENSG00000231305	XLOC_054485_cow	ENST00000498297	TCONS_00190681_cow	5.401	98.998
ENSG00000262420	XLOC_059012_cow	ENST00000572811	TCONS_00207792_cow	12.188	33.085
ENSG00000260482	XLOC_059140_cow	ENST00000566996	TCONS_00208178_cow	7.39	68.062
ENSG00000234945	XLOC_031344_cow	ENST00000626256	TCONS_00104018_cow	6.333	48.135
ENSG00000237588	XLOC_006644_cow	ENST00000441272	TCONS_00021153_cow	8.748	22.187
ENSG00000233429	XLOC_011890_cow	ENST00000429611	TCONS_00037779_cow	5.654	38.197
ENSG00000269481	XLOC_018572_cow	ENST00000593957	TCONS_00061718_cow	3.589	33.174
ENSG00000273387	XLOC_044702_cow	ENST00000609017	TCONS_00151219_cow	7.605	51.831
ENSG00000262227	XLOC_047920_cow	ENST00000574260	TCONS_00166577_cow	3.932	69.418
ENSG00000283096	XLOC_063354_cow	ENST00000634547	TCONS_00223483_cow	5.097	51.06
ENSG00000227533	XLOC_009465_cow	ENST00000431759	TCONS_00029244_cow	6.44	12.669
ENSG00000279429	XLOC_011879_cow	ENST00000623016	TCONS_00037756_cow	3.849	34.369
ENSG00000227392	XLOC_045518_cow	ENST00000392227	TCONS_00155477_cow	11.637	33.92
ENSG00000214970	XLOC_049405_cow	ENST00000581947	TCONS_00171659_cow	3.847	29.2
ENSG00000259514	XLOC_052223_cow	ENST00000559539	TCONS_00182413_cow	7.15	82.01
ENSG00000281881	XLOC_020864_cow	ENST00000630558	TCONS_00069077_cow	3.452	43.255
ENSG00000205959	XLOC_017020_cow	ENST00000382488	TCONS_00055803_cow	7.407	121.851
ENSG00000271848	XLOC_063309_cow	ENST00000606726	TCONS_00223322_cow	5.918	75.94
ENSG00000212743	XLOC_035362_cow	ENST00000391437	TCONS_00118489_cow	5.379	17.325
ENSG00000267838	XLOC_047280_cow	ENST00000599382	TCONS_00162359_cow	3.806	56.592
ENSG00000269609	XLOC_060754_cow	ENST00000598368	TCONS_00214760_cow	11.133	67.825
ENSG00000230590	XLOC_066187_cow	ENST00000429124	TCONS_00233411_cow	6.667	78.042
ENSG00000247809	XLOC_051925_cow	ENST00000557863	TCONS_00181549_cow	6.776	0.913
ENSG00000280187	XLOC_050481_cow	ENST00000624833	TCONS_00177361_cow	8.628	28.523
ENSG00000237057	XLOC_049457_cow	ENST00000418821	TCONS_00171817_cow	11.104	98.871
ENSG00000246448	XLOC_044047_cow	ENST00000499587	TCONS_00149338_cow	4.556	57.97
ENSG00000212694	XLOC_043507_cow	ENST00000538335	TCONS_00147545_cow	10.056	36.723
ENSG00000197182	XLOC_014135_cow	ENST00000360737	TCONS_00045919_cow	11.125	53.796
ENSG00000272815	XLOC_048109_cow	ENST00000602730	TCONS_00167273_cow	6.337	39.643
ENSG00000230955	XLOC_009556_cow	ENST00000419993	TCONS_00029525_cow	4.753	31.758
ENSG00000224691	XLOC_042669_cow	ENST00000428391	TCONS_00143539_cow	10.645	31.513
ENSG00000224812	XLOC_063598_cow	ENST00000450287	TCONS_00224131_cow	4.702	47.127
ENSG00000224376	XLOC_004489_cow	ENST00000418050	TCONS_00012988_cow	4.021	44.639
ENSG00000228135	XLOC_005840_cow	ENST00000419511	TCONS_00016419_cow	3.981	40.336
ENSG00000235979	XLOC_049462_cow	ENST00000585389	TCONS_00171836_cow	6.671	34.136
ENSG00000236081	XLOC_059580_cow	ENST00000453348	TCONS_00209610_cow	5.881	36.075
ENSG00000254248	XLOC_037310_cow	ENST00000518598	TCONS_00125815_cow	5.461	32.012
ENSG00000180869	XLOC_007340_cow	ENST00000370624	TCONS_00023188_cow	6.982	45.707
ENSG00000260088	XLOC_041836_cow	ENST00000568695	TCONS_00141003_cow	14.994	22.832
ENSG00000265126	XLOC_048104_cow	ENST00000579897	TCONS_00167262_cow	4.862	19.703
ENSG00000225783	XLOC_043731_cow	ENST00000452429	TCONS_00148261_cow	6.601	42.549
ENSG00000267750	XLOC_049795_cow	ENST00000586388	TCONS_00173141_cow	9.391	29.011
ENSG00000282860	XLOC_055258_cow	ENST00000634543	TCONS_00193159_cow	6.688	57.292
ENSG00000241388	XLOC_044567_cow	ENST00000539163	TCONS_00150788_cow	4.47	59.678
ENSG00000249464	XLOC_044175_cow	ENST00000514823	TCONS_00149609_cow	5.696	66.806
ENSG00000267296	XLOC_045455_cow	ENST00000592982	TCONS_00155205_cow	6.36	40.497
ENSG00000181908	XLOC_064514_cow	ENST00000316124	TCONS_00227728_cow	12.542	63.308
ENSG00000223534	XLOC_055813_cow	ENST00000419852	TCONS_00196519_cow	4.407	130.742
ENSG00000232406	XLOC_036095_cow	ENST00000609884	TCONS_00120593_cow	4.603	140.518
ENSG00000283033	XLOC_048103_cow	ENST00000635352	TCONS_00167259_cow	9.106	35.147
ENSG00000261572	XLOC_054585_cow	ENST00000565519	TCONS_00190981_cow	10.848	45.221
ENSG00000272989	XLOC_000595_cow	ENST00000608206	TCONS_00001431_cow	5.004	8.149
ENSG00000254688	XLOC_038971_cow	ENST00000526953	TCONS_00131533_cow	3.564	29.428
ENSG00000257342	XLOC_013260_cow	ENST00000549477	TCONS_00043306_cow	5.028	30.047
ENSG00000175611	XLOC_022418_cow	ENST00000429781	TCONS_00079613_cow	5.487	55.118
ENSG00000242125	XLOC_006085_cow	ENST00000413987	TCONS_00017077_cow	4.444	24.249
ENSG00000259422	XLOC_052223_cow	ENST00000558424	TCONS_00182413_cow	5.581	40.587
ENSG00000260167	XLOC_059219_cow	ENST00000563540	TCONS_00208483_cow	7.074	50.244
ENSG00000204277	XLOC_050023_cow	ENST00000374945	TCONS_00173875_cow	4.668	25.314
ENSG00000262185	XLOC_059734_cow	ENST00000576810	TCONS_00210274_cow	4.157	74.882
ENSG00000176320	XLOC_006607_cow	ENST00000415019	TCONS_00021064_cow	7.58	61.514
ENSG00000176868	XLOC_031712_cow	ENST00000616163	TCONS_00105022_cow	3.436	45.2
ENSG00000259555	XLOC_052190_cow	ENST00000559120	TCONS_00182333_cow	11.802	20.3
ENSG00000251497	XLOC_044388_cow	ENST00000506255	TCONS_00150132_cow	7.476	92.484
ENSG00000259767	XLOC_053027_cow	ENST00000560450	TCONS_00187278_cow	4.336	45.025
ENSG00000269935	XLOC_046319_cow	ENST00000602388	TCONS_00158804_cow	8.698	43.635
ENSG00000266925	XLOC_048139_cow	ENST00000587907	TCONS_00167372_cow	5.933	20.149
ENSG00000275389	XLOC_044386_cow	ENST00000621669	TCONS_00150126_cow	8.103	45.707
ENSG00000260262	XLOC_018209_cow	ENST00000568585	TCONS_00058870_cow	8.927	42.878
ENSG00000223704	XLOC_043731_cow	ENST00000434868	TCONS_00148261_cow	6.951	32.945
ENSG00000262319	XLOC_048109_cow	ENST00000573168	TCONS_00167272_cow	6.869	46.372
ENSG00000275898	XLOC_044487_cow	ENST00000621942	TCONS_00150475_cow	7.221	73.388
ENSG00000267633	XLOC_018684_cow	ENST00000586297	TCONS_00062077_cow	6.395	38.879
ENSG00000226455	XLOC_025599_cow	ENST00000445838	TCONS_00084779_cow	8.169	133.226
ENSG00000274565	XLOC_049857_cow	ENST00000611274	TCONS_00173343_cow	14.41	31.929
ENSG00000276772	XLOC_028371_cow	ENST00000621477	TCONS_00093934_cow	4.406	8.322
ENSG00000263753	XLOC_057753_cow	ENST00000581471	TCONS_00203037_cow	7.223	28.256
ENSG00000280057	XLOC_025056_cow	ENST00000623222	TCONS_00083632_cow	11.657	17.043
ENSG00000266311	XLOC_049462_cow	ENST00000495691	TCONS_00171836_cow	3.203	43.482
ENSG00000235563	XLOC_009332_cow	ENST00000439621	TCONS_00028821_cow	4.44	32.939
ENSG00000218416	XLOC_008033_cow	ENST00000404891	TCONS_00030883_cow	5.282	12.418
ENSG00000267815	XLOC_045843_cow	ENST00000595563	TCONS_00156888_cow	11.713	31.282
ENSG00000231327	XLOC_031263_cow	ENST00000414141	TCONS_00103689_cow	10.789	43.466
ENSG00000231871	XLOC_042395_cow	ENST00000413035	TCONS_00142628_cow	10.006	34.588
ENSG00000275719	XLOC_045760_cow	ENST00000617006	TCONS_00156490_cow	4.887	23.537
ENSG00000237781	XLOC_006799_cow	ENST00000442435	TCONS_00021853_cow	5.432	36.799
ENSG00000235423	XLOC_043480_cow	ENST00000544890	TCONS_00147407_cow	7.504	72.217
ENSG00000261268	XLOC_043165_cow	ENST00000561977	TCONS_00146698_cow	3.957	4.397
ENSG00000280211	XLOC_060080_cow	ENST00000623557	TCONS_00211244_cow	20.409	75.832
ENSG00000130600	XLOC_064686_cow	ENST00000431095	TCONS_00230889_cow	9.927	48.535
ENSG00000203804	XLOC_006795_cow	ENST00000617352	TCONS_00021839_cow	6.549	18.009
ENSG00000259037	XLOC_053617_cow	ENST00000556073	TCONS_00186378_cow	4.946	26.264
ENSG00000260498	XLOC_046326_cow	ENST00000563993	TCONS_00158823_cow	7.036	41.706
ENSG00000230848	XLOC_031625_cow	ENST00000414976	TCONS_00104720_cow	3.726	48.525
ENSG00000196366	XLOC_030432_cow	ENST00000624034	TCONS_00101427_cow	14.934	51.879
ENSG00000236740	XLOC_056421_cow	ENST00000511369	TCONS_00198040_cow	4.095	25.72
ENSG00000279645	XLOC_051925_cow	ENST00000624299	TCONS_00181549_cow	10.347	21.178
ENSG00000234771	XLOC_031648_cow	ENST00000418747	TCONS_00104819_cow	10.52	119.629
ENSG00000255306	XLOC_065309_cow	ENST00000532296	TCONS_00230027_cow	5.812	51.197
ENSG00000223891	XLOC_035001_cow	ENST00000435163	TCONS_00117580_cow	4.554	45.406
ENSG00000281477	XLOC_029677_cow	ENST00000626392	TCONS_00099417_cow	6.244	68.715
ENSG00000260635	XLOC_059119_cow	ENST00000566764	TCONS_00208096_cow	4.759	63.154
ENSG00000280419	XLOC_045038_cow	ENST00000623341	TCONS_00153869_cow	4.304	49.715
ENSG00000236024	XLOC_030346_cow	ENST00000440413	TCONS_00101163_cow	4.8	83.984
ENSG00000229191	XLOC_041832_cow	ENST00000446333	TCONS_00140991_cow	6.856	53.716
ENSG00000272631	XLOC_063929_cow	ENST00000608826	TCONS_00224978_cow	15.138	18.442
ENSG00000242086	XLOC_002150_cow	ENST00000597482	TCONS_00004981_cow	6.313	12.748
ENSG00000267395	XLOC_045717_cow	ENST00000586251	TCONS_00156344_cow	9.311	33.944
ENSG00000225978	XLOC_035891_cow	ENST00000433161	TCONS_00119939_cow	14.14	31.128
ENSG00000263276	XLOC_046607_cow	ENST00000571975	TCONS_00159755_cow	4.778	34.717
ENSG00000255165	XLOC_039402_cow	ENST00000531268	TCONS_00132633_cow	6.685	20.347
ENSG00000271155	XLOC_022419_cow	ENST00000604104	TCONS_00075175_cow	10.656	93.509
ENSG00000260219	XLOC_059229_cow	ENST00000563252	TCONS_00208518_cow	9.645	102.989
ENSG00000267152	XLOC_045593_cow	ENST00000588040	TCONS_00155787_cow	6.339	43.736
ENSG00000266985	XLOC_045441_cow	ENST00000589967	TCONS_00155171_cow	4.536	49.257
ENSG00000271659	XLOC_023592_cow	ENST00000604650	TCONS_00078245_cow	5.522	67.755
ENSG00000240562	XLOC_055302_cow	ENST00000479610	TCONS_00193264_cow	4.466	41.082
ENSG00000267259	XLOC_049176_cow	ENST00000592016	TCONS_00170618_cow	4.939	34.688
ENSG00000272762	XLOC_054254_cow	ENST00000488257	TCONS_00189813_cow	4.41	36.928
ENSG00000255537	XLOC_064287_cow	ENST00000527818	TCONS_00226985_cow	6.868	71.377
ENSG00000272870	XLOC_022766_cow	ENST00000609153	TCONS_00079820_cow	5.795	35.222
ENSG00000233214	XLOC_046730_cow	ENST00000413796	TCONS_00160022_cow	4.906	10.817
ENSG00000260473	XLOC_014513_cow	ENST00000567167	TCONS_00047007_cow	4.736	84.638
ENSG00000259654	XLOC_052077_cow	ENST00000558044	TCONS_00181929_cow	5.762	75.991
ENSG00000266962	XLOC_049745_cow	ENST00000590513	TCONS_00172964_cow	10.429	35.862
ENSG00000197813	XLOC_047119_cow	ENST00000358234	TCONS_00161584_cow	3.749	56.723
ENSG00000276728	XLOC_049822_cow	ENST00000612013	TCONS_00173229_cow	4.992	33.655
ENSG00000246211	XLOC_039184_cow	ENST00000502071	TCONS_00132152_cow	10.395	53.955
ENSG00000259334	XLOC_026485_cow	ENST00000559615	TCONS_00088894_cow	8.569	39.476
ENSG00000204650	XLOC_048436_cow	ENST00000591271	TCONS_00168436_cow	4.703	29.198
ENSG00000197332	XLOC_020211_cow	ENST00000344893	TCONS_00066760_cow	4.679	28.456
ENSG00000272356	XLOC_025413_cow	ENST00000607434	TCONS_00084401_cow	4.691	37.547
ENSG00000261623	XLOC_045118_cow	ENST00000561523	TCONS_00154153_cow	7.069	26.739
ENSG00000276337	XLOC_045049_cow	ENST00000612833	TCONS_00163163_cow	9.943	23.439
ENSG00000233766	XLOC_004043_cow	ENST00000609952	TCONS_00011834_cow	4.606	21.777
ENSG00000233429	XLOC_010557_cow	ENST00000425358	TCONS_00034409_cow	7.816	27.944
ENSG00000182057	XLOC_014055_cow	ENST00000446578	TCONS_00051517_cow	9.123	23.144
ENSG00000266918	XLOC_048426_cow	ENST00000587960	TCONS_00168418_cow	3.695	56.403
ENSG00000260392	XLOC_026912_cow	ENST00000562300	TCONS_00090209_cow	6.664	58.043
ENSG00000254369	XLOC_011883_cow	ENST00000518947	TCONS_00037762_cow	5.125	73.041
ENSG00000226137	XLOC_048584_cow	ENST00000573167	TCONS_00168958_cow	14.252	21.285
ENSG00000265971	XLOC_048470_cow	ENST00000582741	TCONS_00168559_cow	6.257	37.672
ENSG00000248767	XLOC_060424_cow	ENST00000510017	TCONS_00212441_cow	14.01	38.185
ENSG00000253708	XLOC_062673_cow	ENST00000523733	TCONS_00220892_cow	6.025	15.88
ENSG00000225493	XLOC_009693_cow	ENST00000446979	TCONS_00029898_cow	5.787	32.693
ENSG00000233334	XLOC_061025_cow	ENST00000611797	TCONS_00215467_cow	3.736	18.875
ENSG00000224729	XLOC_059441_cow	ENST00000442166	TCONS_00209215_cow	11.084	48.939
ENSG00000255650	XLOC_043681_cow	ENST00000541723	TCONS_00148117_cow	4.636	25.952
ENSG00000257955	XLOC_013028_cow	ENST00000547602	TCONS_00042786_cow	3.53	18.339
ENSG00000265799	XLOC_049653_cow	ENST00000584649	TCONS_00172643_cow	3.199	35.707
ENSG00000279108	XLOC_045612_cow	ENST00000623128	TCONS_00155856_cow	5.781	71.748
ENSG00000226180	XLOC_046316_cow	ENST00000538868	TCONS_00158763_cow	5.454	77.564
ENSG00000245598	XLOC_047039_cow	ENST00000500689	TCONS_00161155_cow	4.456	33.332
ENSG00000261771	XLOC_026922_cow	ENST00000568310	TCONS_00090251_cow	4.77	68.504
ENSG00000246375	XLOC_017552_cow	ENST00000500009	TCONS_00057138_cow	7.08	38.746
ENSG00000235296	XLOC_049957_cow	ENST00000415556	TCONS_00173694_cow	6.321	54.769
ENSG00000267702	XLOC_058494_cow	ENST00000587344	TCONS_00204789_cow	6.308	24.21
ENSG00000224870	XLOC_042466_cow	ENST00000570344	TCONS_00142907_cow	6.54	32.785
ENSG00000237424	XLOC_007693_cow	ENST00000445551	TCONS_00024028_cow	9.44	19.11
ENSG00000278918	XLOC_049671_cow	ENST00000623156	TCONS_00172692_cow	7.177	44.167
ENSG00000259033	XLOC_027275_cow	ENST00000553791	TCONS_00091128_cow	7.552	49.06
ENSG00000260647	XLOC_049494_cow	ENST00000566532	TCONS_00172001_cow	4.104	51.909
ENSG00000236144	XLOC_046755_cow	ENST00000588286	TCONS_00164353_cow	9.648	36.495
ENSG00000253408	XLOC_062808_cow	ENST00000521470	TCONS_00221206_cow	5.377	55.218
ENSG00000265688	XLOC_049945_cow	ENST00000582106	TCONS_00173653_cow	19.547	25.011
ENSG00000260840	XLOC_029706_cow	ENST00000567718	TCONS_00106080_cow	4.779	17.464
ENSG00000206567	XLOC_055175_cow	ENST00000429065	TCONS_00192897_cow	6.635	50.366
ENSG00000274139	XLOC_052166_cow	ENST00000611487	TCONS_00182223_cow	3.244	21.299
ENSG00000238184	XLOC_064670_cow	ENST00000413483	TCONS_00228338_cow	9.593	17.286
ENSG00000270182	XLOC_011883_cow	ENST00000602610	TCONS_00039330_cow	4.526	48.012
ENSG00000273151	XLOC_059598_cow	ENST00000609998	TCONS_00209754_cow	10.994	28.287
ENSG00000245060	XLOC_019131_cow	ENST00000501937	TCONS_00063614_cow	6.659	86.664
ENSG00000279399	XLOC_063884_cow	ENST00000624025	TCONS_00224925_cow	3.284	23.188
ENSG00000227398	XLOC_055125_cow	ENST00000429315	TCONS_00192753_cow	5.502	39.391
ENSG00000273356	XLOC_055059_cow	ENST00000609204	TCONS_00192516_cow	4.64	76.246
ENSG00000282386	XLOC_008359_cow	ENST00000633140	TCONS_00026345_cow	17.39	35.731
ENSG00000273186	XLOC_030291_cow	ENST00000610052	TCONS_00100893_cow	6.648	35.329
ENSG00000279180	XLOC_044314_cow	ENST00000624053	TCONS_00149946_cow	5.809	30.15
ENSG00000232098	XLOC_047395_cow	ENST00000593393	TCONS_00162883_cow	7.84	43.37
ENSG00000232633	XLOC_026212_cow	ENST00000416046	TCONS_00088075_cow	6.874	24.772
ENSG00000251200	XLOC_021588_cow	ENST00000509956	TCONS_00072991_cow	3.557	23.302
ENSG00000254622	XLOC_064230_cow	ENST00000532874	TCONS_00230627_cow	3.034	79.553
ENSG00000273062	XLOC_042587_cow	ENST00000608517	TCONS_00143307_cow	3.98	136.452
ENSG00000181798	XLOC_005979_cow	ENST00000313064	TCONS_00016733_cow	4.264	17.685
ENSG00000256197	XLOC_015540_cow	ENST00000539784	TCONS_00049741_cow	4.811	37.206
ENSG00000260464	XLOC_008907_cow	ENST00000565336	TCONS_00027832_cow	5.317	46.284
ENSG00000267278	XLOC_048424_cow	ENST00000586450	TCONS_00168408_cow	6.019	19.131
ENSG00000225903	XLOC_007819_cow	ENST00000424418	TCONS_00024583_cow	4.48	15.149
ENSG00000235016	XLOC_054286_cow	ENST00000437204	TCONS_00189970_cow	5.522	34.069
ENSG00000260369	XLOC_048594_cow	ENST00000562672	TCONS_00168993_cow	4.406	31.1
ENSG00000229989	XLOC_042840_cow	ENST00000436880	TCONS_00144114_cow	5.421	35.746
ENSG00000231119	XLOC_035068_cow	ENST00000413818	TCONS_00117771_cow	5.019	36.538
ENSG00000232940	XLOC_055423_cow	ENST00000450514	TCONS_00195191_cow	5.168	17.338
ENSG00000205622	XLOC_003072_cow	ENST00000380931	TCONS_00007168_cow	6.271	46.138
ENSG00000224950	XLOC_006970_cow	ENST00000456414	TCONS_00022261_cow	4.281	85.316
ENSG00000266998	XLOC_050008_cow	ENST00000588701	TCONS_00173828_cow	13.131	46.35
ENSG00000276791	XLOC_058875_cow	ENST00000621230	TCONS_00207305_cow	5.709	28.983
ENSG00000267582	XLOC_020163_cow	ENST00000591242	TCONS_00066610_cow	3.677	33.893
ENSG00000259498	XLOC_026839_cow	ENST00000561241	TCONS_00090009_cow	8.983	81.862
ENSG00000255458	XLOC_016586_cow	ENST00000533736	TCONS_00054839_cow	14.198	42.967
ENSG00000279328	XLOC_055309_cow	ENST00000624121	TCONS_00193315_cow	4.901	29.103
ENSG00000269303	XLOC_045517_cow	ENST00000600959	TCONS_00155473_cow	9.757	77.774
ENSG00000259349	XLOC_047625_cow	ENST00000558027	TCONS_00165723_cow	4.555	19.994
ENSG00000215162	XLOC_067590_cow	ENST00000399711	TCONS_00237144_cow	4.682	47.99
ENSG00000221857	XLOC_045471_cow	ENST00000592174	TCONS_00155259_cow	5.73	10.469
ENSG00000273093	XLOC_042858_cow	ENST00000608159	TCONS_00144143_cow	5.188	56.508
ENSG00000278869	XLOC_014221_cow	ENST00000623759	TCONS_00046202_cow	11.801	16.766
ENSG00000226137	XLOC_048583_cow	ENST00000573167	TCONS_00168953_cow	11.922	45.554
ENSG00000279970	XLOC_052163_cow	ENST00000623561	TCONS_00182217_cow	9.051	91.679
ENSG00000247317	XLOC_036601_cow	ENST00000522060	TCONS_00124197_cow	5.439	64.936
ENSG00000248517	XLOC_061978_cow	ENST00000505053	TCONS_00219243_cow	4.699	63.552
ENSG00000234945	XLOC_031329_cow	ENST00000589853	TCONS_00103914_cow	4.851	28.91
ENSG00000204055	XLOC_030293_cow	ENST00000372490	TCONS_00100943_cow	8.864	50.784
ENSG00000214548	XLOC_052615_cow	ENST00000398460	TCONS_00183379_cow	5.25	15.578
ENSG00000228620	XLOC_013987_cow	ENST00000433230	TCONS_00045501_cow	8.546	32.479
ENSG00000263859	XLOC_049951_cow	ENST00000579981	TCONS_00173677_cow	3.772	19.021
ENSG00000267790	XLOC_048648_cow	ENST00000593118	TCONS_00169189_cow	11.479	85.62
ENSG00000265678	XLOC_049956_cow	ENST00000579979	TCONS_00173685_cow	3.421	18.412
ENSG00000279273	XLOC_048599_cow	ENST00000624285	TCONS_00169005_cow	7.466	16.637
ENSG00000259031	XLOC_052617_cow	ENST00000553301	TCONS_00183385_cow	6.551	18.245
ENSG00000187904	XLOC_017174_cow	ENST00000441093	TCONS_00056317_cow	7.773	41.199
ENSG00000261759	XLOC_059909_cow	ENST00000567236	TCONS_00210704_cow	4.791	19.455
ENSG00000205971	XLOC_059581_cow	ENST00000382528	TCONS_00209624_cow	5.256	53.139
ENSG00000260387	XLOC_046308_cow	ENST00000566485	TCONS_00158735_cow	5.942	64.868
ENSG00000249673	XLOC_018189_cow	ENST00000515194	TCONS_00058779_cow	4.792	33.174
ENSG00000262061	XLOC_049231_cow	ENST00000575743	TCONS_00170778_cow	5.207	33.562
ENSG00000244151	XLOC_012433_cow	ENST00000485974	TCONS_00039064_cow	17.154	28.88
ENSG00000229647	XLOC_004214_cow	ENST00000430494	TCONS_00012223_cow	4.286	68.635
ENSG00000262712	XLOC_058943_cow	ENST00000574705	TCONS_00207582_cow	11.081	23.007
ENSG00000228133	XLOC_047853_cow	ENST00000425277	TCONS_00166379_cow	4.816	19.447
ENSG00000280351	XLOC_049971_cow	ENST00000625110	TCONS_00173721_cow	19.154	26.853
ENSG00000261386	XLOC_046596_cow	ENST00000605277	TCONS_00159702_cow	4.557	13.611
ENSG00000280392	XLOC_045170_cow	ENST00000624987	TCONS_00154253_cow	4.686	77.19
ENSG00000263171	XLOC_049357_cow	ENST00000572417	TCONS_00171387_cow	4.977	13.726
ENSG00000256694	XLOC_015546_cow	ENST00000540136	TCONS_00049793_cow	6.812	43.735
ENSG00000262877	XLOC_048584_cow	ENST00000571724	TCONS_00168958_cow	10.732	61.62
ENSG00000266538	XLOC_049457_cow	ENST00000584643	TCONS_00171817_cow	8.102	27.62
ENSG00000267659	XLOC_050194_cow	ENST00000585484	TCONS_00174508_cow	4.524	42.27
ENSG00000267149	XLOC_046018_cow	ENST00000585492	TCONS_00157631_cow	6.931	50.117
ENSG00000274653	XLOC_059232_cow	ENST00000611264	TCONS_00208544_cow	5.73	53.588
ENSG00000255438	XLOC_035085_cow	ENST00000526566	TCONS_00117808_cow	7.425	76.859
ENSG00000226235	XLOC_041880_cow	ENST00000447832	TCONS_00141124_cow	5.637	62.146
ENSG00000267072	XLOC_058952_cow	ENST00000632058	TCONS_00207643_cow	8.679	176.546
ENSG00000269139	XLOC_018812_cow	ENST00000594308	TCONS_00062574_cow	7.277	10.13
ENSG00000238198	XLOC_007026_cow	ENST00000421157	TCONS_00022400_cow	8.207	30.299
ENSG00000280194	XLOC_046779_cow	ENST00000624076	TCONS_00160169_cow	16.515	33.991
ENSG00000213373	XLOC_049747_cow	ENST00000436546	TCONS_00172997_cow	4.276	27.506
ENSG00000250133	XLOC_012888_cow	ENST00000513533	TCONS_00042295_cow	3.148	55.1
ENSG00000186594	XLOC_049235_cow	ENST00000570416	TCONS_00170791_cow	5.402	65.072
ENSG00000223626	XLOC_033877_cow	ENST00000413637	TCONS_00112551_cow	4.24	32.693
ENSG00000266371	XLOC_047746_cow	ENST00000584382	TCONS_00166052_cow	6.864	17.72
ENSG00000275966	XLOC_048584_cow	ENST00000617652	TCONS_00168958_cow	12.015	48.51
ENSG00000251562	XLOC_064538_cow	ENST00000617791	TCONS_00227817_cow	3.929	36.175
ENSG00000263271	XLOC_048584_cow	ENST00000572590	TCONS_00168958_cow	10.402	52.614
ENSG00000248554	XLOC_051421_cow	ENST00000512498	TCONS_00179353_cow	4.219	74.752
ENSG00000225929	XLOC_014211_cow	ENST00000449652	TCONS_00046161_cow	5.833	36.343
ENSG00000274367	XLOC_059710_cow	ENST00000621689	TCONS_00210196_cow	5.4	37.794
ENSG00000230452	XLOC_031366_cow	ENST00000431650	TCONS_00107084_cow	4.522	13.297
ENSG00000235661	XLOC_039397_cow	ENST00000533531	TCONS_00132619_cow	8.15	7.681
ENSG00000244198	XLOC_011072_cow	ENST00000460955	TCONS_00035732_cow	11.978	26.163
ENSG00000266601	XLOC_048229_cow	ENST00000584276	TCONS_00167687_cow	5.88	38.598
ENSG00000250509	XLOC_019910_cow	ENST00000507681	TCONS_00065758_cow	6.062	19.131
ENSG00000272195	XLOC_041164_cow	ENST00000607453	TCONS_00138869_cow	11.586	39.578
ENSG00000233559	XLOC_010837_cow	ENST00000447430	TCONS_00035153_cow	4.952	20.01
ENSG00000261592	XLOC_046322_cow	ENST00000569147	TCONS_00158813_cow	8.434	22.428
ENSG00000232190	XLOC_045023_cow	ENST00000430050	TCONS_00153848_cow	5.188	44.486
ENSG00000260597	XLOC_014460_cow	ENST00000562848	TCONS_00046815_cow	5.049	55.02
ENSG00000231605	XLOC_006463_cow	ENST00000457941	TCONS_00020601_cow	4.52	5.679
ENSG00000223469	XLOC_056634_cow	ENST00000451910	TCONS_00198806_cow	4.087	20.258
ENSG00000230091	XLOC_063884_cow	ENST00000412298	TCONS_00224924_cow	4.746	24.673
ENSG00000261606	XLOC_053160_cow	ENST00000488000	TCONS_00185254_cow	7.672	86.907
ENSG00000258858	XLOC_053617_cow	ENST00000555524	TCONS_00186378_cow	6.31	18.609
ENSG00000203865	XLOC_006970_cow	ENST00000369492	TCONS_00022262_cow	5.879	56.166
ENSG00000224424	XLOC_054311_cow	ENST00000435419	TCONS_00190090_cow	9.419	45.095
ENSG00000259737	XLOC_028098_cow	ENST00000558875	TCONS_00093235_cow	7.132	38.137
ENSG00000205054	XLOC_030889_cow	ENST00000454673	TCONS_00102797_cow	13.309	79.858
ENSG00000275445	XLOC_059955_cow	ENST00000612618	TCONS_00210798_cow	4.818	44.154
ENSG00000254510	XLOC_064575_cow	ENST00000527061	TCONS_00227986_cow	5.156	58.335
ENSG00000250734	XLOC_006775_cow	ENST00000504583	TCONS_00021744_cow	3.686	12.748
ENSG00000258593	XLOC_053629_cow	ENST00000553344	TCONS_00186416_cow	5.738	21.506
ENSG00000182376	XLOC_045057_cow	ENST00000333666	TCONS_00153935_cow	5.992	30.727
ENSG00000279834	XLOC_052139_cow	ENST00000625077	TCONS_00182099_cow	3.312	24.587
ENSG00000279199	XLOC_049654_cow	ENST00000623793	TCONS_00172644_cow	5.318	29.314
ENSG00000259453	XLOC_052918_cow	ENST00000558757	TCONS_00184375_cow	7.667	37.853
ENSG00000275552	XLOC_026506_cow	ENST00000612576	TCONS_00089023_cow	8.545	51.608
ENSG00000099869	XLOC_065404_cow	ENST00000381361	TCONS_00230272_cow	25.524	39.645
ENSG00000248008	XLOC_044557_cow	ENST00000500741	TCONS_00150753_cow	6.059	60.361
ENSG00000233098	XLOC_048090_cow	ENST00000577537	TCONS_00167212_cow	9.5	47.808
ENSG00000274833	XLOC_049959_cow	ENST00000611501	TCONS_00173700_cow	4.835	7.399
ENSG00000229893	XLOC_010540_cow	ENST00000441955	TCONS_00034381_cow	5.041	62.983
ENSG00000278909	XLOC_045124_cow	ENST00000623140	TCONS_00154169_cow	5.407	24.519
ENSG00000258819	XLOC_028825_cow	ENST00000557526	TCONS_00094965_cow	5.632	72.291
ENSG00000272836	XLOC_014212_cow	ENST00000610050	TCONS_00046154_cow	7.86	42.395
ENSG00000244036	XLOC_010830_cow	ENST00000587038	TCONS_00035126_cow	4.918	30.229
ENSG00000269898	XLOC_045004_cow	ENST00000602789	TCONS_00153788_cow	6.523	53.816
ENSG00000262585	XLOC_048602_cow	ENST00000576738	TCONS_00169019_cow	3.32	29.978
ENSG00000267121	XLOC_049825_cow	ENST00000591365	TCONS_00173235_cow	15.497	20.984
ENSG00000179818	XLOC_031273_cow	ENST00000439670	TCONS_00103757_cow	7.166	17.427
ENSG00000259644	XLOC_053087_cow	ENST00000560740	TCONS_00185017_cow	7.601	42.19
ENSG00000267263	XLOC_050024_cow	ENST00000585369	TCONS_00173888_cow	5.246	27.954
ENSG00000246211	XLOC_039184_cow	ENST00000502071	TCONS_00132152_cow	7.594	55.568
ENSG00000254307	XLOC_037310_cow	ENST00000510185	TCONS_00125815_cow	4.434	61.339
ENSG00000267882	XLOC_036243_cow	ENST00000599904	TCONS_00121031_cow	7.462	61.221
ENSG00000259805	XLOC_052091_cow	ENST00000566841	TCONS_00181987_cow	4.023	36.64
ENSG00000259603	XLOC_051002_cow	ENST00000559410	TCONS_00178485_cow	5.207	21.499
ENSG00000258931	XLOC_052780_cow	ENST00000557426	TCONS_00184061_cow	6.829	55.982
ENSG00000242808	XLOC_002361_cow	ENST00000627530	TCONS_00005606_cow	3.945	47.545
ENSG00000249574	XLOC_060426_cow	ENST00000515213	TCONS_00212446_cow	21.223	53.265
ENSG00000271937	XLOC_054709_cow	ENST00000607510	TCONS_00191267_cow	4.133	43.769
ENSG00000280269	XLOC_039184_cow	ENST00000624366	TCONS_00132152_cow	6.525	42.702
ENSG00000259605	XLOC_045713_cow	ENST00000592217	TCONS_00156326_cow	9.496	25.085
ENSG00000230454	XLOC_055057_cow	ENST00000439898	TCONS_00192508_cow	10.886	35.554
ENSG00000226390	XLOC_035891_cow	ENST00000436263	TCONS_00119943_cow	6.386	70.84
ENSG00000213057	XLOC_041568_cow	ENST00000521244	TCONS_00140208_cow	11.61	69.204
ENSG00000277504	XLOC_046316_cow	ENST00000620306	TCONS_00158765_cow	10.833	46.459
ENSG00000223665	XLOC_011331_cow	ENST00000415249	TCONS_00036386_cow	4.835	245.58
ENSG00000232648	XLOC_062530_cow	ENST00000457303	TCONS_00220534_cow	13.248	14.165
ENSG00000224536	XLOC_041388_cow	ENST00000454651	TCONS_00139544_cow	4.438	14.586
ENSG00000213888	XLOC_043797_cow	ENST00000504184	TCONS_00148544_cow	17.007	96.179
ENSG00000237352	XLOC_009259_cow	ENST00000634502	TCONS_00028675_cow	4.354	35.919
ENSG00000153363	XLOC_042753_cow	ENST00000534914	TCONS_00143846_cow	10.018	192.495
ENSG00000205866	XLOC_065424_cow	ENST00000538190	TCONS_00230341_cow	8.209	41.693
ENSG00000223561	XLOC_010572_cow	ENST00000423689	TCONS_00039659_cow	4	6.272
ENSG00000267568	XLOC_048671_cow	ENST00000564292	TCONS_00169260_cow	6.495	23.069
ENSG00000268403	XLOC_039001_cow	ENST00000596206	TCONS_00131605_cow	4.097	35.395
ENSG00000205913	XLOC_059692_cow	ENST00000571305	TCONS_00210130_cow	5.296	46.336
ENSG00000236144	XLOC_046755_cow	ENST00000444728	TCONS_00164352_cow	6.854	4.928
ENSG00000260037	XLOC_026448_cow	ENST00000563041	TCONS_00088709_cow	3.869	54.733
ENSG00000216895	XLOC_011238_cow	ENST00000469539	TCONS_00036158_cow	5.036	26.134
ENSG00000269352	XLOC_047123_cow	ENST00000599259	TCONS_00161595_cow	4.435	51.21
ENSG00000261193	XLOC_046317_cow	ENST00000568267	TCONS_00158787_cow	5.089	50.99
ENSG00000232828	XLOC_067638_cow	ENST00000416061	TCONS_00237255_cow	5.044	68.862
ENSG00000274253	XLOC_003308_cow	ENST00000619611	TCONS_00010254_cow	5.61	28.29
ENSG00000233922	XLOC_001406_cow	ENST00000424569	TCONS_00003370_cow	3.324	62.446
ENSG00000157306	XLOC_027852_cow	ENST00000556354	TCONS_00092702_cow	7.035	47.622
ENSG00000235609	XLOC_000176_cow	ENST00000432230	TCONS_00000368_cow	5.485	82.578
ENSG00000170846	XLOC_018147_cow	ENST00000307533	TCONS_00058610_cow	6.382	27.941
ENSG00000198454	XLOC_031835_cow	ENST00000371629	TCONS_00105598_cow	9.009	16.6
ENSG00000249096	XLOC_062542_cow	ENST00000617323	TCONS_00220566_cow	7.547	79.048
ENSG00000276170	XLOC_049619_cow	ENST00000613481	TCONS_00172496_cow	3.651	34.761
ENSG00000260285	XLOC_053571_cow	ENST00000568177	TCONS_00187705_cow	6.798	39.276
ENSG00000228275	XLOC_067267_cow	ENST00000454228	TCONS_00236291_cow	4.995	15.898
ENSG00000255135	XLOC_040339_cow	ENST00000572035	TCONS_00135100_cow	5.558	39.643
ENSG00000231742	XLOC_035131_cow	ENST00000411453	TCONS_00117922_cow	3.077	42.603
ENSG00000249388	XLOC_014460_cow	ENST00000504891	TCONS_00046815_cow	3.905	24.014
ENSG00000260394	XLOC_059638_cow	ENST00000571933	TCONS_00209934_cow	4.802	65.692
ENSG00000268518	XLOC_047133_cow	ENST00000595005	TCONS_00161631_cow	5.708	62.944
ENSG00000246582	XLOC_022249_cow	ENST00000500853	TCONS_00074688_cow	10.437	20.54
ENSG00000257494	XLOC_044531_cow	ENST00000547401	TCONS_00150652_cow	4.234	60.468
ENSG00000261529	XLOC_052780_cow	ENST00000565581	TCONS_00184060_cow	6.908	88.476
ENSG00000230834	XLOC_064689_cow	ENST00000449749	TCONS_00228417_cow	5.731	33.469
ENSG00000260580	XLOC_059175_cow	ENST00000562900	TCONS_00208259_cow	7.461	28.145
ENSG00000261691	XLOC_059633_cow	ENST00000565879	TCONS_00209890_cow	8.062	33.994
ENSG00000248265	XLOC_014460_cow	ENST00000515617	TCONS_00046829_cow	5.538	48.363
ENSG00000245156	XLOC_065272_cow	ENST00000501708	TCONS_00229924_cow	5.292	55.399
ENSG00000224078	XLOC_051850_cow	ENST00000546682	TCONS_00181365_cow	9.77	58.141
ENSG00000212743	XLOC_035360_cow	ENST00000391437	TCONS_00118473_cow	5.188	30.003
ENSG00000260470	XLOC_012878_cow	ENST00000564380	TCONS_00050951_cow	11.487	42.601
ENSG00000230027	XLOC_009104_cow	ENST00000434540	TCONS_00028266_cow	6.015	22.873
ENSG00000267872	XLOC_047226_cow	ENST00000599810	TCONS_00162134_cow	9.46	204.266
ENSG00000270823	XLOC_012179_cow	ENST00000604666	TCONS_00038367_cow	3.625	51.958
ENSG00000240219	XLOC_040899_cow	ENST00000444037	TCONS_00138184_cow	4.881	76.992
ENSG00000244625	XLOC_043736_cow	ENST00000444388	TCONS_00148275_cow	3.493	12.028
ENSG00000277283	XLOC_043644_cow	ENST00000611079	TCONS_00152045_cow	9.872	116.2
ENSG00000230487	XLOC_060400_cow	ENST00000612019	TCONS_00212354_cow	4.724	58.718
ENSG00000232940	XLOC_055423_cow	ENST00000450514	TCONS_00195191_cow	4.973	58.332
ENSG00000279017	XLOC_055170_cow	ENST00000623173	TCONS_00192875_cow	4.52	33.571
ENSG00000224481	XLOC_008513_cow	ENST00000452996	TCONS_00026792_cow	4.886	53.492
ENSG00000268670	XLOC_018898_cow	ENST00000600056	TCONS_00062951_cow	4.356	17.612
ENSG00000267892	XLOC_045561_cow	ENST00000602255	TCONS_00155692_cow	16.981	34.532
ENSG00000235131	XLOC_041404_cow	ENST00000416554	TCONS_00139615_cow	3.899	76.952
ENSG00000204650	XLOC_048426_cow	ENST00000455565	TCONS_00168418_cow	16.916	18.865
ENSG00000275665	XLOC_049616_cow	ENST00000620144	TCONS_00172486_cow	8.431	23.259
ENSG00000269495	XLOC_045855_cow	ENST00000594939	TCONS_00156926_cow	5.403	46.42
ENSG00000275741	XLOC_032833_cow	ENST00000615635	TCONS_00110388_cow	9.705	41.118
ENSG00000279202	XLOC_059140_cow	ENST00000624179	TCONS_00208178_cow	6.065	25.386
ENSG00000236658	XLOC_031664_cow	ENST00000421067	TCONS_00104843_cow	4.418	50.975
ENSG00000260859	XLOC_045003_cow	ENST00000562393	TCONS_00153771_cow	3.645	61.543
ENSG00000231080	XLOC_009188_cow	ENST00000456389	TCONS_00028452_cow	3.786	37.128
ENSG00000250326	XLOC_043132_cow	ENST00000507826	TCONS_00146622_cow	6.013	28.888
ENSG00000225506	XLOC_007693_cow	ENST00000444042	TCONS_00024028_cow	10.037	29.567
ENSG00000268707	XLOC_030309_cow	ENST00000600965	TCONS_00101034_cow	5.913	79.072
ENSG00000260588	XLOC_062786_cow	ENST00000563810	TCONS_00221155_cow	12.736	125.326
ENSG00000264808	XLOC_049195_cow	ENST00000577218	TCONS_00170695_cow	9.614	24.828
ENSG00000262312	XLOC_059734_cow	ENST00000613210	TCONS_00210274_cow	11.157	59.042
ENSG00000268388	XLOC_046306_cow	ENST00000597578	TCONS_00164073_cow	6.855	23.595
ENSG00000218416	XLOC_009724_cow	ENST00000538012	TCONS_00031826_cow	4.745	46.275
ENSG00000267272	XLOC_009019_cow	ENST00000619924	TCONS_00028071_cow	11.26	41.59
ENSG00000278948	XLOC_013971_cow	ENST00000624344	TCONS_00045443_cow	4.134	9.513
ENSG00000261471	XLOC_044993_cow	ENST00000564809	TCONS_00153736_cow	5.085	60.087
ENSG00000223695	XLOC_013517_cow	ENST00000424761	TCONS_00044166_cow	4.724	32.025
ENSG00000260805	XLOC_041721_cow	ENST00000564287	TCONS_00140710_cow	11.01	72.187
ENSG00000260088	XLOC_041832_cow	ENST00000568695	TCONS_00140992_cow	18.185	52.166
ENSG00000267219	XLOC_046717_cow	ENST00000591311	TCONS_00159983_cow	6.741	30.997
ENSG00000254860	XLOC_038994_cow	ENST00000525484	TCONS_00131574_cow	4.331	18.527
ENSG00000188477	XLOC_059914_cow	ENST00000468219	TCONS_00210716_cow	6.95	32.309
ENSG00000265194	XLOC_021748_cow	ENST00000581788	TCONS_00079253_cow	6.154	68.064
ENSG00000215014	XLOC_042467_cow	ENST00000366221	TCONS_00145280_cow	6.365	52.275
ENSG00000253837	XLOC_022268_cow	ENST00000519692	TCONS_00074796_cow	7.736	54.087
ENSG00000205334	XLOC_029921_cow	ENST00000379677	TCONS_00099931_cow	6.209	62.204
ENSG00000235994	XLOC_026066_cow	ENST00000441716	TCONS_00085816_cow	7.064	25.261
ENSG00000203601	XLOC_042226_cow	ENST00000366408	TCONS_00142008_cow	9.097	110.654
ENSG00000264673	XLOC_049478_cow	ENST00000578710	TCONS_00171900_cow	8.893	20.196
ENSG00000178412	XLOC_057435_cow	ENST00000317008	TCONS_00202292_cow	5.945	87.429
ENSG00000268460	XLOC_045733_cow	ENST00000596066	TCONS_00163637_cow	8.336	49.209
ENSG00000205885	XLOC_015472_cow	ENST00000435921	TCONS_00049497_cow	5.128	66.706
ENSG00000255507	XLOC_039239_cow	ENST00000529719	TCONS_00132314_cow	4.827	108.955
ENSG00000233825	XLOC_035574_cow	ENST00000412085	TCONS_00122391_cow	4.549	53.57
ENSG00000272625	XLOC_057737_cow	ENST00000608032	TCONS_00202994_cow	6.535	32.2
ENSG00000224376	XLOC_004496_cow	ENST00000418050	TCONS_00012994_cow	4.604	73.725
ENSG00000241295	XLOC_000470_cow	ENST00000478301	TCONS_00001078_cow	3.871	45.971
ENSG00000268191	XLOC_020313_cow	ENST00000596027	TCONS_00067184_cow	10.753	61.465
ENSG00000262966	XLOC_049411_cow	ENST00000574307	TCONS_00171677_cow	8.088	39.904
ENSG00000260947	XLOC_022318_cow	ENST00000566968	TCONS_00074923_cow	4.887	30.721
ENSG00000258727	XLOC_027852_cow	ENST00000555968	TCONS_00092702_cow	9.911	29.896
ENSG00000225285	XLOC_041463_cow	ENST00000417917	TCONS_00139918_cow	13.618	43.596
ENSG00000234327	XLOC_049328_cow	ENST00000623522	TCONS_00171135_cow	5.975	25.177
ENSG00000237410	XLOC_064520_cow	ENST00000433606	TCONS_00227738_cow	4.435	30.381
ENSG00000249669	XLOC_019481_cow	ENST00000505254	TCONS_00064757_cow	5.016	95.504
ENSG00000227619	XLOC_030327_cow	ENST00000443993	TCONS_00101087_cow	12.871	35.918
ENSG00000185168	XLOC_048583_cow	ENST00000577000	TCONS_00168953_cow	4.084	9.014
ENSG00000225484	XLOC_063882_cow	ENST00000610681	TCONS_00224921_cow	8.151	10.006
ENSG00000251045	XLOC_020754_cow	ENST00000508452	TCONS_00068695_cow	5.471	8.426
ENSG00000280402	XLOC_058873_cow	ENST00000625130	TCONS_00207294_cow	6.808	29.795
ENSG00000280486	XLOC_020671_cow	ENST00000626781	TCONS_00068440_cow	3.647	44.125
ENSG00000206573	XLOC_053934_cow	ENST00000498199	TCONS_00189085_cow	3.285	94.583
ENSG00000268636	XLOC_047116_cow	ENST00000600665	TCONS_00161572_cow	5.784	41.915
ENSG00000235257	XLOC_054640_cow	ENST00000366441	TCONS_00191108_cow	12.147	64.682
ENSG00000261693	XLOC_037573_cow	ENST00000569285	TCONS_00126643_cow	6.844	42.466
ENSG00000253552	XLOC_010557_cow	ENST00000517635	TCONS_00034409_cow	9.374	30.199
ENSG00000280038	XLOC_053032_cow	ENST00000623634	TCONS_00184878_cow	7.884	67.049
ENSG00000263235	XLOC_059738_cow	ENST00000570409	TCONS_00210296_cow	4.575	32.76
ENSG00000247934	XLOC_013585_cow	ENST00000617468	TCONS_00051325_cow	5.903	33.88
ENSG00000267395	XLOC_045715_cow	ENST00000590076	TCONS_00156331_cow	13.462	42.482
ENSG00000229191	XLOC_041843_cow	ENST00000458003	TCONS_00141012_cow	6.839	31.563
ENSG00000260114	XLOC_059219_cow	ENST00000567795	TCONS_00208484_cow	4.896	21.592
ENSG00000268287	XLOC_047089_cow	ENST00000599209	TCONS_00164585_cow	6.323	57.456
ENSG00000243766	XLOC_010557_cow	ENST00000614457	TCONS_00034408_cow	3.825	58.103
ENSG00000237159	XLOC_022329_cow	ENST00000453642	TCONS_00074962_cow	3.809	45.152
ENSG00000272942	XLOC_043730_cow	ENST00000609330	TCONS_00148250_cow	3.81	42.732
ENSG00000278920	XLOC_043805_cow	ENST00000623789	TCONS_00148579_cow	14.945	47.365
ENSG00000204277	XLOC_048635_cow	ENST00000374945	TCONS_00169161_cow	5.245	60.63
ENSG00000244215	XLOC_054522_cow	ENST00000488425	TCONS_00190771_cow	5.918	64.268
ENSG00000260107	XLOC_058871_cow	ENST00000567515	TCONS_00207235_cow	5.206	28.043
ENSG00000235840	XLOC_003977_cow	ENST00000437837	TCONS_00011712_cow	3.287	7.937
ENSG00000281207	XLOC_009503_cow	ENST00000626479	TCONS_00029370_cow	7.366	17.493
ENSG00000237886	XLOC_030431_cow	ENST00000450304	TCONS_00101422_cow	3.965	41.698
ENSG00000262920	XLOC_049237_cow	ENST00000572998	TCONS_00170814_cow	5.445	19.828
ENSG00000278957	XLOC_030881_cow	ENST00000623734	TCONS_00102787_cow	6.607	47.693
ENSG00000280087	XLOC_045703_cow	ENST00000623895	TCONS_00156290_cow	8.383	60.467
ENSG00000239608	XLOC_055275_cow	ENST00000485218	TCONS_00193210_cow	5.969	28.865
ENSG00000259713	XLOC_052049_cow	ENST00000559041	TCONS_00181803_cow	8.543	17.135
ENSG00000266261	XLOC_048079_cow	ENST00000584540	TCONS_00174963_cow	6.891	46.971
ENSG00000224865	XLOC_010853_cow	ENST00000452219	TCONS_00035214_cow	4.273	55.96
ENSG00000258515	XLOC_028044_cow	ENST00000555435	TCONS_00093145_cow	4.01	40.044
ENSG00000261534	XLOC_031544_cow	ENST00000567068	TCONS_00104529_cow	9.728	22.635
ENSG00000268050	XLOC_030324_cow	ENST00000599172	TCONS_00101075_cow	11.324	23.659
ENSG00000235143	XLOC_006052_cow	ENST00000431202	TCONS_00016952_cow	5.285	59.44
ENSG00000236535	XLOC_042528_cow	ENST00000421851	TCONS_00143196_cow	6.729	25.807
ENSG00000280023	XLOC_045507_cow	ENST00000624007	TCONS_00155436_cow	7.735	11.619
ENSG00000260034	XLOC_059998_cow	ENST00000562280	TCONS_00210894_cow	4.036	47.504
ENSG00000261723	XLOC_059140_cow	ENST00000561764	TCONS_00208178_cow	4.113	59.726
ENSG00000259615	XLOC_052974_cow	ENST00000560477	TCONS_00184581_cow	4.627	23.103
ENSG00000262833	XLOC_048594_cow	ENST00000570335	TCONS_00168993_cow	6.539	62.735
ENSG00000248954	XLOC_048212_cow	ENST00000515692	TCONS_00167645_cow	5.791	26.445
ENSG00000238197	XLOC_001580_cow	ENST00000440052	TCONS_00003852_cow	7.263	42.44
ENSG00000272654	XLOC_008355_cow	ENST00000608236	TCONS_00026337_cow	6.674	18.402
ENSG00000261889	XLOC_059710_cow	ENST00000570843	TCONS_00210195_cow	6.03	38.589
ENSG00000180279	XLOC_045855_cow	ENST00000634979	TCONS_00156928_cow	4.219	32.391
ENSG00000197670	XLOC_035185_cow	ENST00000424252	TCONS_00118040_cow	3.34	52.054
ENSG00000224152	XLOC_005234_cow	ENST00000418474	TCONS_00018725_cow	7.363	11.68
ENSG00000267416	XLOC_047621_cow	ENST00000589740	TCONS_00165721_cow	5.272	150.219
ENSG00000263843	XLOC_050084_cow	ENST00000585075	TCONS_00174204_cow	8.35	27.659
ENSG00000180422	XLOC_045071_cow	ENST00000565008	TCONS_00154033_cow	7.004	109.404
ENSG00000278915	XLOC_020836_cow	ENST00000624566	TCONS_00068972_cow	5.932	43.705
ENSG00000233183	XLOC_055455_cow	ENST00000451317	TCONS_00195313_cow	4.648	78.532
ENSG00000260271	XLOC_025600_cow	ENST00000569865	TCONS_00084788_cow	6.14	95.297
ENSG00000232807	XLOC_034136_cow	ENST00000397264	TCONS_00114888_cow	10.833	24.081
ENSG00000265205	XLOC_049176_cow	ENST00000578819	TCONS_00170618_cow	4.961	27.591
ENSG00000237380	XLOC_003511_cow	ENST00000440016	TCONS_00010764_cow	6.618	76.873
ENSG00000235007	XLOC_030311_cow	ENST00000427080	TCONS_00101041_cow	7.795	24.477
ENSG00000279201	XLOC_030707_cow	ENST00000624449	TCONS_00102213_cow	6.136	60.093
ENSG00000248538	XLOC_062091_cow	ENST00000417333	TCONS_00219505_cow	3.883	13.441
ENSG00000198547	XLOC_036038_cow	ENST00000360785	TCONS_00120364_cow	5.386	40.443
ENSG00000247373	XLOC_043482_cow	ENST00000498967	TCONS_00147413_cow	19.073	30.721
ENSG00000230725	XLOC_035718_cow	ENST00000454676	TCONS_00122488_cow	6.437	29.36
ENSG00000249310	XLOC_015623_cow	ENST00000513758	TCONS_00050164_cow	4.948	95.005
ENSG00000279140	XLOC_053628_cow	ENST00000625139	TCONS_00186409_cow	7.365	24.547
ENSG00000260274	XLOC_053140_cow	ENST00000563278	TCONS_00185172_cow	9.837	52.901
ENSG00000225855	XLOC_006692_cow	ENST00000450199	TCONS_00021440_cow	9.489	43.414
ENSG00000238057	XLOC_005370_cow	ENST00000428623	TCONS_00015285_cow	12.339	0.866
ENSG00000241720	XLOC_008753_cow	ENST00000431955	TCONS_00027383_cow	3.976	88.313
ENSG00000168367	XLOC_046316_cow	ENST00000594203	TCONS_00158763_cow	7.326	25.537
ENSG00000262580	XLOC_048599_cow	ENST00000576824	TCONS_00169002_cow	4.029	38.665
ENSG00000259475	XLOC_051895_cow	ENST00000559468	TCONS_00181498_cow	7.418	37.539
ENSG00000280073	XLOC_027272_cow	ENST00000624684	TCONS_00091119_cow	6.159	51.93
ENSG00000248986	XLOC_017020_cow	ENST00000503186	TCONS_00055801_cow	4.671	35.584
ENSG00000261543	XLOC_053146_cow	ENST00000561647	TCONS_00185207_cow	6.112	32.835
ENSG00000228703	XLOC_007087_cow	ENST00000369843	TCONS_00022569_cow	4.563	45.166
ENSG00000259782	XLOC_059980_cow	ENST00000561624	TCONS_00210863_cow	3.588	76.029
ENSG00000260588	XLOC_062797_cow	ENST00000563810	TCONS_00221173_cow	6.508	23.561
ENSG00000259357	XLOC_008430_cow	ENST00000560481	TCONS_00026526_cow	3.898	13.614
ENSG00000268886	XLOC_047173_cow	ENST00000599222	TCONS_00161810_cow	4.224	14.819
ENSG00000231064	XLOC_008317_cow	ENST00000447623	TCONS_00026167_cow	9.204	42.371
ENSG00000227407	XLOC_046031_cow	ENST00000457113	TCONS_00157727_cow	5.016	81.847
ENSG00000244502	XLOC_054461_cow	ENST00000424112	TCONS_00190600_cow	5.413	74.075
ENSG00000234913	XLOC_015583_cow	ENST00000441167	TCONS_00049951_cow	7.743	27.813
ENSG00000261829	XLOC_004487_cow	ENST00000568958	TCONS_00012986_cow	9.412	19.242
ENSG00000260852	XLOC_060086_cow	ENST00000563777	TCONS_00211275_cow	17.304	54.173
ENSG00000236908	XLOC_015538_cow	ENST00000432994	TCONS_00049736_cow	6.795	85.817
ENSG00000255136	XLOC_040330_cow	ENST00000530792	TCONS_00135065_cow	5.626	12.939
ENSG00000248516	XLOC_018172_cow	ENST00000509015	TCONS_00060129_cow	3.858	11.011
ENSG00000263013	XLOC_059817_cow	ENST00000570440	TCONS_00210536_cow	10.189	17.837
ENSG00000266947	XLOC_047705_cow	ENST00000590478	TCONS_00165928_cow	5.458	67.951
ENSG00000257477	XLOC_014440_cow	ENST00000548617	TCONS_00046738_cow	7.31	58.122
ENSG00000273891	XLOC_061640_cow	ENST00000620490	TCONS_00217296_cow	5.16	31.919
ENSG00000214548	XLOC_052617_cow	ENST00000455531	TCONS_00183384_cow	31.25	34.863
ENSG00000214894	XLOC_055856_cow	ENST00000399196	TCONS_00196716_cow	9.661	90.176
ENSG00000267834	XLOC_030356_cow	ENST00000594418	TCONS_00101191_cow	7.676	15.98
ENSG00000224592	XLOC_009547_cow	ENST00000428151	TCONS_00029495_cow	9.201	42.255
ENSG00000280099	XLOC_007347_cow	ENST00000624216	TCONS_00023213_cow	4.047	69.3
ENSG00000266963	XLOC_045580_cow	ENST00000590304	TCONS_00155746_cow	6.668	32.896
ENSG00000255153	XLOC_065418_cow	ENST00000530897	TCONS_00230304_cow	5.018	64.563
ENSG00000279708	XLOC_052050_cow	ENST00000624115	TCONS_00181809_cow	9.291	35.222
ENSG00000256694	XLOC_013956_cow	ENST00000540136	TCONS_00045368_cow	4.508	19.652
ENSG00000251602	XLOC_053638_cow	ENST00000551271	TCONS_00186431_cow	9.593	19.566
ENSG00000238197	XLOC_001580_cow	ENST00000458479	TCONS_00008107_cow	5.343	47.451
ENSG00000235527	XLOC_007003_cow	ENST00000450706	TCONS_00022325_cow	3.899	16.217
ENSG00000215039	XLOC_013872_cow	ENST00000504270	TCONS_00045099_cow	4.74	132.69
ENSG00000246465	XLOC_060035_cow	ENST00000501520	TCONS_00211022_cow	8.432	33.468
ENSG00000255326	XLOC_040362_cow	ENST00000527803	TCONS_00135151_cow	9.705	31.763
ENSG00000269352	XLOC_047106_cow	ENST00000601893	TCONS_00161510_cow	4.156	30.705
ENSG00000267342	XLOC_050071_cow	ENST00000587267	TCONS_00174118_cow	6.022	54.849
ENSG00000237579	XLOC_060728_cow	ENST00000434189	TCONS_00214612_cow	5.225	99.7
ENSG00000258001	XLOC_014853_cow	ENST00000547552	TCONS_00047898_cow	3.858	7.895
ENSG00000261654	XLOC_007051_cow	ENST00000562952	TCONS_00022481_cow	7.922	47.745
ENSG00000250237	XLOC_050481_cow	ENST00000479830	TCONS_00177361_cow	7.852	62.098
ENSG00000197251	XLOC_056459_cow	ENST00000477984	TCONS_00198192_cow	6.866	71.291
ENSG00000270184	XLOC_045004_cow	ENST00000602706	TCONS_00153788_cow	9.161	49.127
ENSG00000271522	XLOC_010837_cow	ENST00000604514	TCONS_00035153_cow	7.612	32.692
ENSG00000229807	XLOC_066188_cow	ENST00000434839	TCONS_00233413_cow	7.609	39.72
ENSG00000280381	XLOC_043480_cow	ENST00000624878	TCONS_00147405_cow	4.645	88.875
ENSG00000267432	XLOC_050023_cow	ENST00000598378	TCONS_00173875_cow	7.598	106.935
ENSG00000281162	XLOC_029180_cow	ENST00000625702	TCONS_00098207_cow	3.969	42.406
ENSG00000230551	XLOC_020941_cow	ENST00000499521	TCONS_00069279_cow	7.291	122.85
ENSG00000243766	XLOC_011885_cow	ENST00000521028	TCONS_00040342_cow	6.634	35.073
ENSG00000274272	XLOC_059422_cow	ENST00000485071	TCONS_00209113_cow	12.917	242.924
ENSG00000272720	XLOC_013985_cow	ENST00000609162	TCONS_00045493_cow	8.181	19.532
ENSG00000232043	XLOC_036302_cow	ENST00000431019	TCONS_00121180_cow	8.043	49.36
ENSG00000184608	XLOC_022794_cow	ENST00000533578	TCONS_00076174_cow	9.113	61.309
ENSG00000279583	XLOC_060056_cow	ENST00000623486	TCONS_00211117_cow	4.658	23.114
ENSG00000247498	XLOC_015347_cow	ENST00000394742	TCONS_00049097_cow	5.568	44.319
ENSG00000273002	XLOC_008301_cow	ENST00000610146	TCONS_00026100_cow	9.42	76.94
ENSG00000262877	XLOC_048586_cow	ENST00000571724	TCONS_00168983_cow	18.482	28.361
ENSG00000274695	XLOC_044314_cow	ENST00000611714	TCONS_00149948_cow	4.228	112.03
ENSG00000124835	XLOC_009665_cow	ENST00000244820	TCONS_00029805_cow	4.722	112.433
ENSG00000279619	XLOC_045517_cow	ENST00000624372	TCONS_00155473_cow	19.57	47.97
ENSG00000279095	XLOC_045701_cow	ENST00000623022	TCONS_00156246_cow	9.436	37.534
ENSG00000250751	XLOC_048189_cow	ENST00000512720	TCONS_00167527_cow	6.362	26.334
ENSG00000223343	XLOC_054300_cow	ENST00000452042	TCONS_00190008_cow	4.429	31.796
ENSG00000277170	XLOC_058948_cow	ENST00000614983	TCONS_00207620_cow	7.782	26.115
ENSG00000256904	XLOC_015409_cow	ENST00000394240	TCONS_00049308_cow	5.473	74.272
ENSG00000179066	XLOC_045479_cow	ENST00000313865	TCONS_00155313_cow	5.867	50.608
ENSG00000239322	XLOC_029271_cow	ENST00000447639	TCONS_00098470_cow	6.228	66.327
ENSG00000272588	XLOC_018212_cow	ENST00000607877	TCONS_00060187_cow	6.746	17.205
ENSG00000234476	XLOC_042150_cow	ENST00000428642	TCONS_00141831_cow	5.181	52.255
ENSG00000279927	XLOC_013505_cow	ENST00000623420	TCONS_00044052_cow	6.002	28.275
ENSG00000224743	XLOC_032297_cow	ENST00000588425	TCONS_00109203_cow	3.751	30.672
ENSG00000197815	XLOC_048143_cow	ENST00000354746	TCONS_00167396_cow	7.702	49.823
ENSG00000261455	XLOC_011174_cow	ENST00000564834	TCONS_00039953_cow	6.393	75.613
ENSG00000259705	XLOC_028462_cow	ENST00000558061	TCONS_00094127_cow	3.502	10.677
ENSG00000227036	XLOC_048770_cow	ENST00000457958	TCONS_00169665_cow	5.24	65.941
ENSG00000279266	XLOC_064933_cow	ENST00000623701	TCONS_00228952_cow	9.993	114.473
ENSG00000280153	XLOC_059009_cow	ENST00000625054	TCONS_00212717_cow	5.884	49.1
ENSG00000255737	XLOC_014836_cow	ENST00000542466	TCONS_00052029_cow	5.245	45.741
ENSG00000203258	XLOC_038971_cow	ENST00000454086	TCONS_00131533_cow	5.305	32.824
ENSG00000237513	XLOC_010329_cow	ENST00000415513	TCONS_00033887_cow	5.974	15.887
ENSG00000224730	XLOC_046029_cow	ENST00000456337	TCONS_00157701_cow	6.99	25.872
ENSG00000203709	XLOC_041776_cow	ENST00000608023	TCONS_00140850_cow	13.612	71.309
ENSG00000227640	XLOC_032634_cow	ENST00000438290	TCONS_00109924_cow	22.707	20.062
ENSG00000274215	XLOC_052908_cow	ENST00000614509	TCONS_00184356_cow	3.805	30.561
ENSG00000235475	XLOC_060195_cow	ENST00000430244	TCONS_00211511_cow	9.806	47.379
ENSG00000267417	XLOC_018708_cow	ENST00000586630	TCONS_00062155_cow	9.559	41.523
ENSG00000228544	XLOC_031787_cow	ENST00000414656	TCONS_00105381_cow	6.767	35.025
ENSG00000250432	XLOC_012884_cow	ENST00000513381	TCONS_00042278_cow	3.472	91.851
ENSG00000258399	XLOC_052617_cow	ENST00000637474	TCONS_00183385_cow	4.77	41.848
ENSG00000278913	XLOC_051694_cow	ENST00000624837	TCONS_00179861_cow	3.901	29.816
ENSG00000272798	XLOC_044618_cow	ENST00000609964	TCONS_00150909_cow	4.849	33.043
ENSG00000280424	XLOC_014155_cow	ENST00000624893	TCONS_00045980_cow	9.93	18.148
ENSG00000267493	XLOC_020702_cow	ENST00000585832	TCONS_00068554_cow	7.466	57.368
ENSG00000254034	XLOC_022827_cow	ENST00000520055	TCONS_00076271_cow	6.048	47.313
ENSG00000248242	XLOC_016241_cow	ENST00000515127	TCONS_00059309_cow	3.868	33.67
ENSG00000229971	XLOC_013527_cow	ENST00000433970	TCONS_00044184_cow	5.383	246.721
ENSG00000277559	XLOC_046452_cow	ENST00000616682	TCONS_00159236_cow	10.015	93.944
ENSG00000267890	XLOC_045829_cow	ENST00000600998	TCONS_00156812_cow	7.014	19.012
ENSG00000227744	XLOC_009695_cow	ENST00000455228	TCONS_00029920_cow	6.595	56.579
ENSG00000279162	XLOC_059681_cow	ENST00000624546	TCONS_00210116_cow	9.516	57.068
ENSG00000236403	XLOC_030495_cow	ENST00000417054	TCONS_00101622_cow	4.57	27.096
ENSG00000261177	XLOC_046308_cow	ENST00000563931	TCONS_00158735_cow	5.743	68.848
ENSG00000212694	XLOC_043504_cow	ENST00000429892	TCONS_00147503_cow	8.052	31.705
ENSG00000247903	XLOC_015201_cow	ENST00000500632	TCONS_00048862_cow	7.145	19.859
ENSG00000233101	XLOC_049589_cow	ENST00000487849	TCONS_00172410_cow	10.28	17.024
ENSG00000255717	XLOC_065180_cow	ENST00000538654	TCONS_00229587_cow	4.45	26.676
ENSG00000255946	XLOC_044557_cow	ENST00000542620	TCONS_00150753_cow	4.483	30.911
ENSG00000251562	XLOC_064538_cow	ENST00000508832	TCONS_00227819_cow	7.272	4.062
ENSG00000269898	XLOC_045005_cow	ENST00000602789	TCONS_00153781_cow	4.671	10.724
ENSG00000266711	XLOC_050023_cow	ENST00000583980	TCONS_00173876_cow	4.807	54.043
ENSG00000203356	XLOC_007670_cow	ENST00000366181	TCONS_00023975_cow	7.303	57.071
ENSG00000268906	XLOC_047119_cow	ENST00000594910	TCONS_00161584_cow	6.404	36.83
ENSG00000281398	XLOC_019339_cow	ENST00000514110	TCONS_00064262_cow	5.873	51.774
ENSG00000250222	XLOC_019132_cow	ENST00000514487	TCONS_00063619_cow	7.157	27.026
ENSG00000272167	XLOC_041673_cow	ENST00000607258	TCONS_00140546_cow	7.822	58.569
ENSG00000251405	XLOC_021042_cow	ENST00000509655	TCONS_00069564_cow	9.204	53.723
ENSG00000250541	XLOC_016471_cow	ENST00000510905	TCONS_00054630_cow	6.508	154.432
ENSG00000267943	XLOC_045953_cow	ENST00000596769	TCONS_00157335_cow	7.62	40.041
ENSG00000231050	XLOC_042464_cow	ENST00000412228	TCONS_00142890_cow	3.889	58.683
ENSG00000270605	XLOC_004599_cow	ENST00000604716	TCONS_00013289_cow	12.422	51.88
ENSG00000204283	XLOC_048660_cow	ENST00000374983	TCONS_00169216_cow	12.722	56.74
ENSG00000261346	XLOC_060086_cow	ENST00000569459	TCONS_00211275_cow	5.455	37.51
ENSG00000273419	XLOC_012415_cow	ENST00000608963	TCONS_00039014_cow	4.803	34.925
ENSG00000236668	XLOC_031566_cow	ENST00000453529	TCONS_00104588_cow	5.146	81.282
ENSG00000262313	XLOC_048583_cow	ENST00000576032	TCONS_00168953_cow	4.699	86.474
ENSG00000214691	XLOC_029407_cow	ENST00000442214	TCONS_00098784_cow	6.549	66.402
ENSG00000233642	XLOC_035472_cow	ENST00000449643	TCONS_00118733_cow	10.103	56.122
ENSG00000234638	XLOC_005848_cow	ENST00000431827	TCONS_00016469_cow	4.018	9.474
ENSG00000262810	XLOC_047861_cow	ENST00000571815	TCONS_00166398_cow	7.386	28.181
ENSG00000248866	XLOC_016687_cow	ENST00000503051	TCONS_00055051_cow	8.882	24.982
ENSG00000259495	XLOC_053051_cow	ENST00000559008	TCONS_00184922_cow	3.479	11.605
ENSG00000231754	XLOC_056105_cow	ENST00000637411	TCONS_00197346_cow	5.678	20.421
ENSG00000203362	XLOC_056626_cow	ENST00000417591	TCONS_00198771_cow	18.094	46.404
ENSG00000266979	XLOC_049797_cow	ENST00000589259	TCONS_00173167_cow	6.942	15.762
ENSG00000230967	XLOC_061346_cow	ENST00000450669	TCONS_00216490_cow	7.964	44.228
ENSG00000264548	XLOC_049952_cow	ENST00000581303	TCONS_00173680_cow	10.353	28.731
ENSG00000254428	XLOC_039926_cow	ENST00000531087	TCONS_00134034_cow	4.284	63.657
ENSG00000243766	XLOC_011890_cow	ENST00000472494	TCONS_00037779_cow	8.574	124.381
ENSG00000196273	XLOC_052617_cow	ENST00000556697	TCONS_00183382_cow	28.387	23.076
ENSG00000232598	XLOC_056520_cow	ENST00000427609	TCONS_00198429_cow	3.569	23.573
ENSG00000233214	XLOC_046755_cow	ENST00000413796	TCONS_00164352_cow	6.712	73.991
ENSG00000254443	XLOC_040175_cow	ENST00000531479	TCONS_00134618_cow	3.927	20.156
ENSG00000245248	XLOC_038844_cow	ENST00000498979	TCONS_00131169_cow	5.215	61.12
ENSG00000228559	XLOC_055488_cow	ENST00000450618	TCONS_00195469_cow	6.976	68.796
ENSG00000279738	XLOC_013973_cow	ENST00000623726	TCONS_00045449_cow	8.582	317.701
ENSG00000275198	XLOC_027530_cow	ENST00000615251	TCONS_00091842_cow	3.96	31.028
ENSG00000264769	XLOC_049945_cow	ENST00000580897	TCONS_00173652_cow	7.744	42.026
ENSG00000226770	XLOC_010785_cow	ENST00000448311	TCONS_00034982_cow	3.532	25.126
ENSG00000263787	XLOC_049597_cow	ENST00000582246	TCONS_00172424_cow	8.561	31.335
ENSG00000233002	XLOC_049468_cow	ENST00000434017	TCONS_00171853_cow	4.497	36.469
ENSG00000253196	XLOC_037573_cow	ENST00000523657	TCONS_00126643_cow	4.037	60.092
ENSG00000279484	XLOC_009687_cow	ENST00000623136	TCONS_00029878_cow	3.54	88.851
ENSG00000234859	XLOC_048332_cow	ENST00000432258	TCONS_00168062_cow	3.852	23.212
ENSG00000255092	XLOC_040552_cow	ENST00000532524	TCONS_00135572_cow	7.27	32.094
ENSG00000283175	XLOC_002262_cow	ENST00000636210	TCONS_00005323_cow	5.801	22.949
ENSG00000233223	XLOC_049383_cow	ENST00000573187	TCONS_00171509_cow	5.962	26.902
ENSG00000267353	XLOC_045538_cow	ENST00000588717	TCONS_00155570_cow	5.197	31.531
ENSG00000274215	XLOC_052908_cow	ENST00000614509	TCONS_00184357_cow	5.025	61.056
ENSG00000233978	XLOC_030855_cow	ENST00000438736	TCONS_00102718_cow	4.999	18.581
ENSG00000258584	XLOC_053424_cow	ENST00000555732	TCONS_00185885_cow	4.365	53.735
ENSG00000269947	XLOC_047996_cow	ENST00000602597	TCONS_00166856_cow	6.485	67.802
ENSG00000279833	XLOC_014012_cow	ENST00000624656	TCONS_00045588_cow	7.123	28.08
ENSG00000278922	XLOC_059219_cow	ENST00000624451	TCONS_00208481_cow	21.026	24.486
ENSG00000233016	XLOC_031784_cow	ENST00000447221	TCONS_00105377_cow	8.665	36.148
ENSG00000268149	XLOC_020263_cow	ENST00000595655	TCONS_00067007_cow	8.274	56.345
ENSG00000274895	XLOC_041680_cow	ENST00000610409	TCONS_00140584_cow	8.275	36.617
ENSG00000256440	XLOC_013606_cow	ENST00000545704	TCONS_00044356_cow	3.38	49.102
ENSG00000249341	XLOC_017855_cow	ENST00000506950	TCONS_00057848_cow	4.181	56.723
ENSG00000255118	XLOC_065175_cow	ENST00000400902	TCONS_00229526_cow	3.26	41.065
ENSG00000236754	XLOC_013919_cow	ENST00000611039	TCONS_00045242_cow	10.517	31.247
ENSG00000232416	XLOC_002786_cow	ENST00000418282	TCONS_00006482_cow	4.179	95.122
ENSG00000255571	XLOC_052049_cow	ENST00000560596	TCONS_00181806_cow	3.861	32.631
ENSG00000268266	XLOC_046089_cow	ENST00000594562	TCONS_00157936_cow	3.587	35.334
ENSG00000256569	XLOC_044556_cow	ENST00000544939	TCONS_00152641_cow	3.809	36.637
ENSG00000224691	XLOC_042681_cow	ENST00000428391	TCONS_00143570_cow	6.609	60.503
ENSG00000278887	XLOC_059229_cow	ENST00000624024	TCONS_00208518_cow	6.857	27.774
ENSG00000280053	XLOC_055310_cow	ENST00000625022	TCONS_00193325_cow	6.283	50.425
ENSG00000267219	XLOC_046717_cow	ENST00000591311	TCONS_00159982_cow	6.294	25.547
ENSG00000261347	XLOC_064634_cow	ENST00000567742	TCONS_00228258_cow	7.008	74.466
ENSG00000273391	XLOC_012286_cow	ENST00000608266	TCONS_00038679_cow	6.464	206.667
ENSG00000232084	XLOC_029166_cow	ENST00000452354	TCONS_00098178_cow	6.17	38.927
ENSG00000260366	XLOC_045799_cow	ENST00000569130	TCONS_00156677_cow	7.158	42.86
ENSG00000264739	XLOC_049472_cow	ENST00000580996	TCONS_00171910_cow	7.121	51.025
ENSG00000259551	XLOC_053012_cow	ENST00000559065	TCONS_00184784_cow	3.584	48.327
ENSG00000279369	XLOC_048470_cow	ENST00000623228	TCONS_00168557_cow	9.924	52.854
ENSG00000257935	XLOC_044518_cow	ENST00000551357	TCONS_00150569_cow	5.263	23.69
ENSG00000204650	XLOC_048424_cow	ENST00000591271	TCONS_00168408_cow	7.976	37.108
ENSG00000229043	XLOC_060413_cow	ENST00000423008	TCONS_00213546_cow	4.533	6.205
ENSG00000275216	XLOC_032835_cow	ENST00000618966	TCONS_00114046_cow	3.943	4.082
ENSG00000233410	XLOC_042840_cow	ENST00000427439	TCONS_00144114_cow	8.336	59.129
ENSG00000276449	XLOC_046093_cow	ENST00000620532	TCONS_00157947_cow	8.213	37.128
ENSG00000262202	XLOC_048103_cow	ENST00000573866	TCONS_00167261_cow	5.315	76.929
ENSG00000275532	XLOC_049616_cow	ENST00000618407	TCONS_00172488_cow	3.819	16.658
ENSG00000275874	XLOC_002983_cow	ENST00000615826	TCONS_00006946_cow	4.909	107.513
ENSG00000163364	XLOC_003487_cow	ENST00000339037	TCONS_00010727_cow	4.727	14.23
ENSG00000267049	XLOC_046756_cow	ENST00000589397	TCONS_00160090_cow	3.509	50.833
ENSG00000214955	XLOC_001553_cow	ENST00000427022	TCONS_00003799_cow	4.863	66.624
ENSG00000229081	XLOC_061115_cow	ENST00000445190	TCONS_00215706_cow	6.369	82.811
ENSG00000278925	XLOC_020854_cow	ENST00000623837	TCONS_00071720_cow	5.806	42.067
ENSG00000263080	XLOC_059817_cow	ENST00000572706	TCONS_00210537_cow	7.799	49.741
ENSG00000225279	XLOC_008194_cow	ENST00000435580	TCONS_00025708_cow	3.879	2.16
ENSG00000273188	XLOC_014220_cow	ENST00000607943	TCONS_00046195_cow	8.644	26.907
ENSG00000254109	XLOC_062668_cow	ENST00000519753	TCONS_00220887_cow	3.997	22.423
ENSG00000205791	XLOC_013720_cow	ENST00000381800	TCONS_00044599_cow	3.651	10.786
ENSG00000264044	XLOC_047773_cow	ENST00000577814	TCONS_00166158_cow	3.887	74.642
ENSG00000270066	XLOC_008755_cow	ENST00000602755	TCONS_00027394_cow	13.151	34.637
ENSG00000279029	XLOC_035467_cow	ENST00000624195	TCONS_00122338_cow	4.93	56.105
ENSG00000224137	XLOC_004218_cow	ENST00000429730	TCONS_00012235_cow	4.644	25.622
ENSG00000267288	XLOC_049825_cow	ENST00000589451	TCONS_00173235_cow	4.161	38.801
ENSG00000267302	XLOC_047625_cow	ENST00000586209	TCONS_00165722_cow	3.355	14.883
ENSG00000279071	XLOC_044375_cow	ENST00000625118	TCONS_00150070_cow	9.862	44.661
ENSG00000215256	XLOC_026485_cow	ENST00000399886	TCONS_00088893_cow	4.405	21.396
ENSG00000255198	XLOC_058876_cow	ENST00000564014	TCONS_00207311_cow	5.662	31.926
ENSG00000279010	XLOC_013987_cow	ENST00000623111	TCONS_00045502_cow	9.444	28.329
ENSG00000268262	XLOC_045546_cow	ENST00000601911	TCONS_00155608_cow	3.774	137.588
ENSG00000271959	XLOC_037591_cow	ENST00000606664	TCONS_00126697_cow	3.899	42.732
ENSG00000267898	XLOC_047085_cow	ENST00000594305	TCONS_00161430_cow	5.231	13.878
ENSG00000267244	XLOC_019231_cow	ENST00000590823	TCONS_00063887_cow	4.353	55.245
ENSG00000223403	XLOC_052617_cow	ENST00000429368	TCONS_00183384_cow	11.331	43.438
ENSG00000261586	XLOC_014510_cow	ENST00000562343	TCONS_00046988_cow	9.673	63.138
ENSG00000259881	XLOC_045052_cow	ENST00000565053	TCONS_00153915_cow	7.862	44.411
ENSG00000246379	XLOC_045202_cow	ENST00000501259	TCONS_00154328_cow	5.296	53.645
ENSG00000197182	XLOC_014140_cow	ENST00000443490	TCONS_00045933_cow	7.56	20.224
ENSG00000273137	XLOC_014205_cow	ENST00000608016	TCONS_00046133_cow	10.25	46.304
ENSG00000282048	XLOC_008671_cow	ENST00000632517	TCONS_00027152_cow	4.87	71.634
ENSG00000281538	XLOC_014056_cow	ENST00000626627	TCONS_00045727_cow	3.694	31.409
ENSG00000258057	XLOC_014560_cow	ENST00000548872	TCONS_00047170_cow	8.321	55.034
ENSG00000237174	XLOC_024163_cow	ENST00000628384	TCONS_00081593_cow	7.684	36.894
ENSG00000232719	XLOC_004123_cow	ENST00000448256	TCONS_00012009_cow	8.124	58.402
ENSG00000229258	XLOC_042733_cow	ENST00000429499	TCONS_00143806_cow	6.747	38.162
ENSG00000259615	XLOC_052970_cow	ENST00000560477	TCONS_00184543_cow	4.065	28.289
ENSG00000267363	XLOC_046794_cow	ENST00000589968	TCONS_00160274_cow	3.576	20.412
ENSG00000275142	XLOC_034427_cow	ENST00000616029	TCONS_00121680_cow	4.012	19.672
ENSG00000225733	XLOC_054453_cow	ENST00000430166	TCONS_00190560_cow	10.256	27.927
ENSG00000260750	XLOC_045037_cow	ENST00000562466	TCONS_00153868_cow	3.817	46.688
ENSG00000214039	XLOC_044314_cow	ENST00000567788	TCONS_00149948_cow	6.43	25.878
ENSG00000233791	XLOC_041861_cow	ENST00000457348	TCONS_00141045_cow	8.36	36.502
ENSG00000274272	XLOC_059429_cow	ENST00000485071	TCONS_00209137_cow	12.405	79.45
ENSG00000235731	XLOC_052785_cow	ENST00000422117	TCONS_00184063_cow	5.59	51.956
ENSG00000263624	XLOC_049491_cow	ENST00000584203	TCONS_00171997_cow	5.651	49.83
ENSG00000261276	XLOC_064638_cow	ENST00000562506	TCONS_00228263_cow	3.887	26.439
ENSG00000272791	XLOC_063306_cow	ENST00000609434	TCONS_00223297_cow	5.48	62.933
ENSG00000179840	XLOC_041329_cow	ENST00000377320	TCONS_00139371_cow	5.401	109.531
ENSG00000255571	XLOC_052049_cow	ENST00000536780	TCONS_00181806_cow	10.682	91.885
ENSG00000217702	XLOC_030707_cow	ENST00000616370	TCONS_00102212_cow	4.986	59.401
ENSG00000257534	XLOC_012879_cow	ENST00000551732	TCONS_00042265_cow	4.175	45.596
ENSG00000257702	XLOC_030696_cow	ENST00000548978	TCONS_00102191_cow	4.332	46.88
ENSG00000214293	XLOC_010304_cow	ENST00000440088	TCONS_00039301_cow	11.419	53.398
ENSG00000278600	XLOC_053045_cow	ENST00000618835	TCONS_00184912_cow	9.366	75.506
ENSG00000265043	XLOC_048104_cow	ENST00000577309	TCONS_00167262_cow	12.47	19.818
ENSG00000230215	XLOC_000756_cow	ENST00000421870	TCONS_00001785_cow	7.71	79.585
ENSG00000260316	XLOC_059636_cow	ENST00000564460	TCONS_00209910_cow	6.628	34.622
ENSG00000266578	XLOC_057739_cow	ENST00000578787	TCONS_00203010_cow	8.382	31.225
ENSG00000280038	XLOC_052090_cow	ENST00000623634	TCONS_00186696_cow	7.074	39.93
ENSG00000198221	XLOC_026083_cow	ENST00000359760	TCONS_00085853_cow	10.673	53.935
ENSG00000099869	XLOC_065404_cow	ENST00000381363	TCONS_00230272_cow	11.883	31.343
ENSG00000257702	XLOC_030696_cow	ENST00000548978	TCONS_00102191_cow	7.241	69.657
ENSG00000267757	XLOC_045728_cow	ENST00000587092	TCONS_00156399_cow	5.96	49.467
ENSG00000248223	XLOC_051601_cow	ENST00000511821	TCONS_00179675_cow	5.325	48.258
ENSG00000261449	XLOC_062791_cow	ENST00000564481	TCONS_00221168_cow	8.712	39.348
ENSG00000279569	XLOC_046159_cow	ENST00000623414	TCONS_00158225_cow	10.468	21.177
ENSG00000277879	XLOC_060916_cow	ENST00000614747	TCONS_00217907_cow	5.299	37.547
ENSG00000259330	XLOC_026696_cow	ENST00000560415	TCONS_00089559_cow	4.053	58.288
ENSG00000233016	XLOC_031779_cow	ENST00000414282	TCONS_00105351_cow	20.75	33.394
ENSG00000231551	XLOC_008546_cow	ENST00000445243	TCONS_00026834_cow	6.075	32.678
ENSG00000233420	XLOC_010606_cow	ENST00000444032	TCONS_00039669_cow	7.891	38.658
ENSG00000234741	XLOC_042528_cow	ENST00000455838	TCONS_00143196_cow	4.712	37.796
ENSG00000226696	XLOC_047280_cow	ENST00000448978	TCONS_00162359_cow	4.622	139.305
ENSG00000198685	XLOC_054492_cow	ENST00000356020	TCONS_00190696_cow	9.048	46.714
ENSG00000250714	XLOC_023422_cow	ENST00000511929	TCONS_00077758_cow	5.843	30.003
ENSG00000255248	XLOC_039983_cow	ENST00000527474	TCONS_00134165_cow	9.933	41.043
ENSG00000265126	XLOC_049462_cow	ENST00000579897	TCONS_00171833_cow	7.606	25.783
ENSG00000279334	XLOC_044357_cow	ENST00000624271	TCONS_00150035_cow	5.345	70.203
ENSG00000263218	XLOC_048584_cow	ENST00000576215	TCONS_00168957_cow	7.592	50.263
ENSG00000236081	XLOC_059587_cow	ENST00000415399	TCONS_00209642_cow	3.493	37.303
ENSG00000279713	XLOC_049857_cow	ENST00000623346	TCONS_00173343_cow	15.369	32.518
ENSG00000250999	XLOC_018443_cow	ENST00000514793	TCONS_00061202_cow	3.97	43.474
ENSG00000258952	XLOC_027140_cow	ENST00000555871	TCONS_00090734_cow	4.007	52.409
ENSG00000267747	XLOC_048391_cow	ENST00000588996	TCONS_00168305_cow	3.155	52.366
ENSG00000248019	XLOC_017552_cow	ENST00000500765	TCONS_00057138_cow	4.692	55.029
ENSG00000222041	XLOC_031104_cow	ENST00000414030	TCONS_00103331_cow	4.952	18.214
ENSG00000273356	XLOC_055059_cow	ENST00000608605	TCONS_00192514_cow	9.161	53.76
ENSG00000258891	XLOC_028768_cow	ENST00000555916	TCONS_00094821_cow	4.753	47.531
ENSG00000226416	XLOC_064679_cow	ENST00000419080	TCONS_00228356_cow	4.403	23.887
ENSG00000185065	XLOC_043896_cow	ENST00000431090	TCONS_00148957_cow	3.677	56.588
ENSG00000267650	XLOC_018748_cow	ENST00000592332	TCONS_00062290_cow	5.445	84.077
ENSG00000260905	XLOC_059973_cow	ENST00000566098	TCONS_00210839_cow	8.009	24.64
ENSG00000239921	XLOC_054515_cow	ENST00000634855	TCONS_00190754_cow	3.561	37.599
ENSG00000259941	XLOC_026912_cow	ENST00000564401	TCONS_00090210_cow	4.725	30.063
ENSG00000251151	XLOC_012886_cow	ENST00000567780	TCONS_00042286_cow	10.79	25.078
ENSG00000230749	XLOC_031229_cow	ENST00000439433	TCONS_00103642_cow	8.087	34.851
ENSG00000249383	XLOC_048154_cow	ENST00000514726	TCONS_00176545_cow	3.153	61.226
ENSG00000255478	XLOC_065246_cow	ENST00000533886	TCONS_00231230_cow	11.12	43.261
ENSG00000272692	XLOC_063320_cow	ENST00000609200	TCONS_00223361_cow	7.038	48.902
ENSG00000224413	XLOC_001417_cow	ENST00000451618	TCONS_00003403_cow	4.372	84.126
ENSG00000257268	XLOC_043513_cow	ENST00000551161	TCONS_00147573_cow	5.83	118.258
ENSG00000261068	XLOC_055618_cow	ENST00000562471	TCONS_00195915_cow	6.007	29.763
ENSG00000234977	XLOC_059586_cow	ENST00000450458	TCONS_00209638_cow	5.302	10.139
ENSG00000250007	XLOC_026636_cow	ENST00000503496	TCONS_00089392_cow	3.381	51.708
ENSG00000254154	XLOC_042575_cow	ENST00000464428	TCONS_00143281_cow	6.044	2.972
ENSG00000235280	XLOC_033855_cow	ENST00000446789	TCONS_00112461_cow	4.248	22.383
ENSG00000272108	XLOC_019382_cow	ENST00000606030	TCONS_00064471_cow	6.797	27.899
ENSG00000273100	XLOC_025101_cow	ENST00000610240	TCONS_00083748_cow	8.717	41.96
ENSG00000255320	XLOC_065260_cow	ENST00000531086	TCONS_00229885_cow	4.066	38.23
ENSG00000229196	XLOC_010821_cow	ENST00000470348	TCONS_00039749_cow	4.788	73.563
ENSG00000279568	XLOC_058845_cow	ENST00000624961	TCONS_00207104_cow	4.747	67.433
ENSG00000250170	XLOC_002756_cow	ENST00000507770	TCONS_00006382_cow	3.778	9.421
ENSG00000262049	XLOC_048555_cow	ENST00000575312	TCONS_00168854_cow	8.817	50.281
ENSG00000261672	XLOC_021612_cow	ENST00000561655	TCONS_00073042_cow	6.615	56.524
ENSG00000231177	XLOC_054397_cow	ENST00000475197	TCONS_00190402_cow	7.751	11.174
ENSG00000203688	XLOC_026062_cow	ENST00000400831	TCONS_00085809_cow	3.872	24.571
ENSG00000280029	XLOC_020848_cow	ENST00000624424	TCONS_00069007_cow	7.691	30.139
ENSG00000259611	XLOC_051907_cow	ENST00000561215	TCONS_00181530_cow	5.527	24.352
ENSG00000264548	XLOC_049952_cow	ENST00000581303	TCONS_00173679_cow	10.09	43.999
ENSG00000260592	XLOC_059916_cow	ENST00000561762	TCONS_00213245_cow	4.581	11.18
ENSG00000232164	XLOC_029812_cow	ENST00000428647	TCONS_00099734_cow	4.377	41.912
ENSG00000228135	XLOC_005862_cow	ENST00000419511	TCONS_00016502_cow	6.016	46.373
ENSG00000275719	XLOC_045757_cow	ENST00000612522	TCONS_00156477_cow	7.9	44.486
ENSG00000258634	XLOC_008745_cow	ENST00000554749	TCONS_00027356_cow	7.45	48.506
ENSG00000261211	XLOC_056260_cow	ENST00000563225	TCONS_00197709_cow	4.332	22.991
ENSG00000225339	XLOC_055469_cow	ENST00000429998	TCONS_00195339_cow	3.689	44.617
ENSG00000228917	XLOC_008170_cow	ENST00000447167	TCONS_00025627_cow	5.552	51.33
ENSG00000231652	XLOC_025169_cow	ENST00000428865	TCONS_00083869_cow	5.143	63.356
ENSG00000242407	XLOC_049589_cow	ENST00000495536	TCONS_00172411_cow	5.868	49.669
ENSG00000262877	XLOC_048573_cow	ENST00000571724	TCONS_00168923_cow	9.281	58.278
ENSG00000280291	XLOC_051926_cow	ENST00000623393	TCONS_00181560_cow	6.95	28.089
ENSG00000272941	XLOC_010918_cow	ENST00000608819	TCONS_00035330_cow	4.161	25.372
ENSG00000253405	XLOC_010558_cow	ENST00000519050	TCONS_00034419_cow	7.524	44.811
ENSG00000239946	XLOC_000470_cow	ENST00000498630	TCONS_00001078_cow	4.743	39.806
ENSG00000226208	XLOC_007442_cow	ENST00000423187	TCONS_00023436_cow	5.273	224.176
ENSG00000248416	XLOC_018202_cow	ENST00000502923	TCONS_00058818_cow	10.744	38.827
ENSG00000233895	XLOC_034434_cow	ENST00000412571	TCONS_00115703_cow	5.659	84.158
ENSG00000279953	XLOC_044387_cow	ENST00000623229	TCONS_00150127_cow	5.759	10.863
ENSG00000261534	XLOC_031544_cow	ENST00000567068	TCONS_00104529_cow	9.516	61.235
ENSG00000265511	XLOC_048089_cow	ENST00000582325	TCONS_00167201_cow	3.762	63.36
ENSG00000237986	XLOC_034094_cow	ENST00000432370	TCONS_00114807_cow	7.478	16.814
ENSG00000261379	XLOC_004433_cow	ENST00000567305	TCONS_00012780_cow	4.808	169.672
ENSG00000281195	XLOC_029259_cow	ENST00000434786	TCONS_00098432_cow	4.116	58.868
ENSG00000259275	XLOC_052868_cow	ENST00000558382	TCONS_00184247_cow	3	5.148
ENSG00000224888	XLOC_045049_cow	ENST00000567968	TCONS_00163163_cow	5.35	70.257
ENSG00000264125	XLOC_047814_cow	ENST00000581633	TCONS_00166283_cow	4.076	63.959
ENSG00000226089	XLOC_025234_cow	ENST00000435858	TCONS_00083998_cow	4.444	151.688
ENSG00000264647	XLOC_049189_cow	ENST00000584986	TCONS_00170667_cow	8.078	44.905
ENSG00000256577	XLOC_013919_cow	ENST00000539568	TCONS_00045242_cow	6.877	32.283
ENSG00000228395	XLOC_031664_cow	ENST00000434999	TCONS_00104843_cow	11.121	17.689
ENSG00000259713	XLOC_052049_cow	ENST00000559041	TCONS_00181803_cow	5.978	29.235
ENSG00000279187	XLOC_049959_cow	ENST00000624065	TCONS_00173700_cow	4.443	38.331
ENSG00000176515	XLOC_057319_cow	ENST00000314040	TCONS_00200577_cow	3.194	45.262
ENSG00000260305	XLOC_052030_cow	ENST00000569588	TCONS_00181775_cow	5.472	30.697
ENSG00000262202	XLOC_048103_cow	ENST00000573866	TCONS_00167261_cow	5.2	59.585
ENSG00000204362	XLOC_006330_cow	ENST00000412427	TCONS_00017712_cow	8.176	47.398
ENSG00000279900	XLOC_064852_cow	ENST00000624584	TCONS_00228767_cow	4.57	15.945
ENSG00000269194	XLOC_045836_cow	ENST00000600669	TCONS_00156858_cow	4.016	45.04
ENSG00000249352	XLOC_050481_cow	ENST00000504280	TCONS_00177361_cow	3.941	67.42
ENSG00000268798	XLOC_019231_cow	ENST00000594262	TCONS_00063885_cow	11.645	28.473
ENSG00000279160	XLOC_003508_cow	ENST00000623777	TCONS_00017927_cow	5.302	33.413
ENSG00000263126	XLOC_045315_cow	ENST00000572067	TCONS_00154751_cow	8.019	67.053
ENSG00000233427	XLOC_004599_cow	ENST00000418471	TCONS_00013290_cow	9.225	9.883
ENSG00000263327	XLOC_017138_cow	ENST00000573308	TCONS_00056253_cow	4.924	21.038
ENSG00000233429	XLOC_011885_cow	ENST00000434063	TCONS_00037769_cow	6.938	35.667
ENSG00000241388	XLOC_043636_cow	ENST00000535301	TCONS_00147979_cow	11.23	44.723
ENSG00000272070	XLOC_019378_cow	ENST00000606901	TCONS_00064470_cow	4.025	42.892
ENSG00000268895	XLOC_046131_cow	ENST00000595302	TCONS_00158133_cow	4.503	25.72
ENSG00000224286	XLOC_042235_cow	ENST00000440404	TCONS_00142046_cow	3.803	80.666
ENSG00000271857	XLOC_056668_cow	ENST00000606796	TCONS_00198869_cow	12.565	24.668
ENSG00000223814	XLOC_007688_cow	ENST00000438589	TCONS_00030662_cow	4.306	37.477
ENSG00000231441	XLOC_056391_cow	ENST00000426453	TCONS_00197983_cow	4.669	43.511
ENSG00000269667	XLOC_045008_cow	ENST00000599411	TCONS_00153817_cow	5.399	24.483
ENSG00000234608	XLOC_044445_cow	ENST00000442119	TCONS_00150352_cow	5.071	64.136
ENSG00000261669	XLOC_059140_cow	ENST00000568895	TCONS_00208178_cow	8.146	51.148
ENSG00000261595	XLOC_008687_cow	ENST00000566195	TCONS_00027185_cow	5.154	32.818
ENSG00000234945	XLOC_031327_cow	ENST00000416453	TCONS_00103903_cow	3.966	52.711
ENSG00000258957	XLOC_028701_cow	ENST00000557409	TCONS_00094642_cow	3.446	15.556
ENSG00000283689	XLOC_046462_cow	ENST00000637770	TCONS_00159264_cow	3.528	27.683
ENSG00000280213	XLOC_035867_cow	ENST00000623569	TCONS_00119809_cow	12.867	49.018
ENSG00000179082	XLOC_031694_cow	ENST00000316786	TCONS_00104988_cow	7.326	20.857
ENSG00000130600	XLOC_064686_cow	ENST00000411861	TCONS_00230889_cow	9.401	45.363
ENSG00000240015	XLOC_062193_cow	ENST00000476186	TCONS_00219766_cow	5.956	73.926
ENSG00000234132	XLOC_041832_cow	ENST00000415359	TCONS_00140991_cow	4.201	22.082
ENSG00000257913	XLOC_014589_cow	ENST00000547395	TCONS_00047270_cow	8.712	42.192
ENSG00000246174	XLOC_064890_cow	ENST00000500113	TCONS_00228859_cow	4.681	15.05
ENSG00000235560	XLOC_059219_cow	ENST00000457283	TCONS_00208481_cow	8.125	53.68
ENSG00000268499	XLOC_045561_cow	ENST00000598146	TCONS_00155693_cow	5.914	44.247
ENSG00000255458	XLOC_016586_cow	ENST00000529314	TCONS_00054839_cow	5.358	103.478
ENSG00000279907	XLOC_045008_cow	ENST00000624587	TCONS_00153816_cow	7.137	39.839
ENSG00000223714	XLOC_067790_cow	ENST00000452501	TCONS_00237689_cow	5.606	7.681
ENSG00000261043	XLOC_052212_cow	ENST00000561777	TCONS_00182397_cow	8.809	58.315
ENSG00000240990	XLOC_011883_cow	ENST00000520360	TCONS_00039330_cow	7.817	85.534
ENSG00000232117	XLOC_032310_cow	ENST00000437721	TCONS_00109230_cow	9.114	36.705
ENSG00000250742	XLOC_014460_cow	ENST00000508564	TCONS_00046815_cow	5.323	30.838
ENSG00000236053	XLOC_032829_cow	ENST00000432575	TCONS_00110383_cow	3.552	51.059
ENSG00000260416	XLOC_034672_cow	ENST00000567259	TCONS_00116451_cow	3.393	61.69
ENSG00000259275	XLOC_052867_cow	ENST00000558499	TCONS_00184235_cow	5.175	49.956
ENSG00000268983	XLOC_018536_cow	ENST00000593791	TCONS_00061577_cow	4.661	78.438
ENSG00000252690	XLOC_052086_cow	ENST00000607520	TCONS_00181975_cow	7.202	39.865
ENSG00000260293	XLOC_059653_cow	ENST00000561847	TCONS_00209998_cow	8.734	71.517
ENSG00000269172	XLOC_046832_cow	ENST00000599484	TCONS_00160418_cow	4.515	68.788
ENSG00000260337	XLOC_051972_cow	ENST00000620192	TCONS_00181641_cow	4.565	51.344
ENSG00000276488	XLOC_046029_cow	ENST00000614815	TCONS_00157702_cow	3.75	19.059
ENSG00000228630	XLOC_012885_cow	ENST00000455246	TCONS_00042280_cow	3.646	51.254
ENSG00000262703	XLOC_059817_cow	ENST00000574681	TCONS_00210537_cow	4.235	96.224
ENSG00000232762	XLOC_009331_cow	ENST00000446686	TCONS_00028812_cow	4.087	16.53
ENSG00000245213	XLOC_022768_cow	ENST00000499322	TCONS_00076117_cow	6.018	23.703
ENSG00000215244	XLOC_035360_cow	ENST00000399868	TCONS_00118477_cow	10.302	23.707
ENSG00000256790	XLOC_015523_cow	ENST00000540533	TCONS_00049689_cow	3.646	48.543
ENSG00000231977	XLOC_034649_cow	ENST00000423020	TCONS_00116374_cow	6.299	39.625
ENSG00000228242	XLOC_055234_cow	ENST00000630173	TCONS_00193077_cow	4.181	56.608
ENSG00000234494	XLOC_048229_cow	ENST00000411573	TCONS_00167687_cow	5.977	37.477
ENSG00000251244	XLOC_044253_cow	ENST00000508265	TCONS_00149766_cow	5.24	56.645
ENSG00000232098	XLOC_047401_cow	ENST00000444227	TCONS_00162904_cow	7.83	19.265
ENSG00000203288	XLOC_008420_cow	ENST00000389897	TCONS_00026491_cow	8.694	24.323
ENSG00000258137	XLOC_014444_cow	ENST00000550474	TCONS_00046755_cow	3.714	41.633
ENSG00000228157	XLOC_048079_cow	ENST00000574724	TCONS_00167148_cow	6.929	42.428
ENSG00000229950	XLOC_057204_cow	ENST00000443546	TCONS_00200307_cow	8.834	72.139
ENSG00000227947	XLOC_009407_cow	ENST00000454285	TCONS_00028992_cow	4.712	48.083
ENSG00000272980	XLOC_025056_cow	ENST00000609590	TCONS_00083636_cow	9.783	38.05
ENSG00000228288	XLOC_041683_cow	ENST00000553157	TCONS_00140629_cow	4.726	18.768
ENSG00000260063	XLOC_004653_cow	ENST00000569378	TCONS_00013467_cow	4.244	72.199
ENSG00000261359	XLOC_059251_cow	ENST00000561916	TCONS_00208609_cow	5.058	86.155
ENSG00000226355	XLOC_030319_cow	ENST00000439014	TCONS_00101068_cow	4.578	45.954
ENSG00000250132	XLOC_013932_cow	ENST00000539259	TCONS_00045317_cow	4.03	41.626
ENSG00000245322	XLOC_017461_cow	ENST00000507494	TCONS_00056909_cow	4.612	21.303
ENSG00000223469	XLOC_056633_cow	ENST00000451910	TCONS_00198802_cow	5.873	21.15
ENSG00000259921	XLOC_051895_cow	ENST00000563495	TCONS_00181498_cow	8.455	15.297
ENSG00000224992	XLOC_031750_cow	ENST00000451318	TCONS_00105154_cow	9.715	26.616
ENSG00000238107	XLOC_008556_cow	ENST00000427169	TCONS_00026883_cow	4.004	44.082
ENSG00000273247	XLOC_043177_cow	ENST00000610159	TCONS_00146717_cow	6.462	17.403
ENSG00000269653	XLOC_046847_cow	ENST00000594299	TCONS_00160480_cow	7.288	23.884
ENSG00000251173	XLOC_017759_cow	ENST00000510073	TCONS_00057594_cow	3.422	9.557
ENSG00000254802	XLOC_037912_cow	ENST00000525556	TCONS_00127444_cow	5.007	105.319
ENSG00000233077	XLOC_036301_cow	ENST00000441214	TCONS_00121176_cow	4.796	45.373
ENSG00000259717	XLOC_053582_cow	ENST00000558224	TCONS_00186286_cow	4.61	52.86
ENSG00000240562	XLOC_055303_cow	ENST00000479610	TCONS_00193267_cow	5.603	43.977
ENSG00000254649	XLOC_064888_cow	ENST00000527030	TCONS_00228856_cow	5.289	85.298
ENSG00000283314	XLOC_016471_cow	ENST00000637313	TCONS_00054630_cow	4.147	27.29
ENSG00000230239	XLOC_006330_cow	ENST00000414128	TCONS_00017713_cow	4.042	50.98
ENSG00000232465	XLOC_036333_cow	ENST00000416237	TCONS_00121292_cow	5.406	103.043
ENSG00000256508	XLOC_065373_cow	ENST00000569428	TCONS_00231338_cow	10.184	20.433
ENSG00000274425	XLOC_018772_cow	ENST00000612689	TCONS_00062376_cow	12.853	76.279
ENSG00000259291	XLOC_052975_cow	ENST00000558334	TCONS_00184597_cow	6.962	18.207
ENSG00000283341	XLOC_039391_cow	ENST00000636894	TCONS_00132610_cow	5.822	65.405
ENSG00000226648	XLOC_036145_cow	ENST00000454626	TCONS_00120736_cow	6.871	31.044
ENSG00000178977	XLOC_049391_cow	ENST00000315707	TCONS_00171558_cow	3.167	96.778
ENSG00000279606	XLOC_047542_cow	ENST00000624834	TCONS_00165480_cow	4.738	50.237
ENSG00000238358	XLOC_011956_cow	ENST00000471553	TCONS_00037907_cow	6.05	107.148
ENSG00000260804	XLOC_004283_cow	ENST00000562038	TCONS_00012377_cow	3.961	17.944
ENSG00000263731	XLOC_048563_cow	ENST00000582866	TCONS_00175241_cow	6.477	15.454
ENSG00000267469	XLOC_020379_cow	ENST00000592758	TCONS_00067527_cow	4.863	35.56
ENSG00000280323	XLOC_004350_cow	ENST00000623864	TCONS_00012604_cow	5.564	31.254
ENSG00000256540	XLOC_015546_cow	ENST00000537961	TCONS_00049794_cow	10.713	52.53
ENSG00000180539	XLOC_031809_cow	ENST00000623196	TCONS_00105459_cow	5.432	19.834
ENSG00000259004	XLOC_052647_cow	ENST00000557121	TCONS_00183518_cow	3.1	70.29
ENSG00000280634	XLOC_043441_cow	ENST00000627370	TCONS_00147310_cow	9.055	54.397
ENSG00000247867	XLOC_040330_cow	ENST00000499390	TCONS_00135065_cow	5.16	56.229
ENSG00000265692	XLOC_048566_cow	ENST00000581489	TCONS_00168896_cow	6.225	69.962
ENSG00000177335	XLOC_037575_cow	ENST00000395172	TCONS_00126648_cow	11.117	44.537
ENSG00000267665	XLOC_048630_cow	ENST00000592572	TCONS_00169144_cow	9.79	30.77
ENSG00000237934	XLOC_006077_cow	ENST00000427046	TCONS_00017018_cow	6.086	57.094
ENSG00000229854	XLOC_031544_cow	ENST00000434375	TCONS_00104529_cow	5.027	31.09
ENSG00000272977	XLOC_044622_cow	ENST00000609475	TCONS_00150929_cow	5.304	26.773
ENSG00000278239	XLOC_046902_cow	ENST00000614316	TCONS_00160640_cow	11.068	22.704
ENSG00000250156	XLOC_021188_cow	ENST00000506041	TCONS_00069853_cow	5	70.59
ENSG00000256209	XLOC_043385_cow	ENST00000535133	TCONS_00147199_cow	4.796	32.272
ENSG00000260032	XLOC_036092_cow	ENST00000565493	TCONS_00120588_cow	8.753	29.657
ENSG00000260361	XLOC_051963_cow	ENST00000562894	TCONS_00181621_cow	7.553	51.063
ENSG00000214650	XLOC_044363_cow	ENST00000543970	TCONS_00150054_cow	12.307	67.633
ENSG00000258520	XLOC_028698_cow	ENST00000556316	TCONS_00094634_cow	10.724	77.581
ENSG00000229771	XLOC_036141_cow	ENST00000428495	TCONS_00120725_cow	5.729	53.807
ENSG00000259779	XLOC_058159_cow	ENST00000567168	TCONS_00204065_cow	4.444	26.669
ENSG00000229108	XLOC_010148_cow	ENST00000442176	TCONS_00033460_cow	5.676	8.955
ENSG00000275850	XLOC_015543_cow	ENST00000619492	TCONS_00049786_cow	6.384	40.735
ENSG00000232837	XLOC_003072_cow	ENST00000433952	TCONS_00007168_cow	3.937	54.759
ENSG00000267078	XLOC_050052_cow	ENST00000588104	TCONS_00174034_cow	5.012	39.077
ENSG00000259198	XLOC_026699_cow	ENST00000559030	TCONS_00089569_cow	7.189	33.179
ENSG00000272050	XLOC_035893_cow	ENST00000606283	TCONS_00119956_cow	4.9	33.252
ENSG00000258957	XLOC_028704_cow	ENST00000554898	TCONS_00094647_cow	3.882	49.545
ENSG00000236497	XLOC_063526_cow	ENST00000457698	TCONS_00223987_cow	7.53	63.363
ENSG00000231889	XLOC_025413_cow	ENST00000440001	TCONS_00084401_cow	9.243	11.309
ENSG00000262362	XLOC_059710_cow	ENST00000570515	TCONS_00210195_cow	6.893	69.827
ENSG00000264589	XLOC_049829_cow	ENST00000579599	TCONS_00173255_cow	8.301	19.841
ENSG00000231507	XLOC_040870_cow	ENST00000412772	TCONS_00138025_cow	6.058	57.599
ENSG00000275088	XLOC_046287_cow	ENST00000621095	TCONS_00158680_cow	7.011	49.301
ENSG00000232220	XLOC_047305_cow	ENST00000413496	TCONS_00162449_cow	3.132	54.982
ENSG00000272906	XLOC_042591_cow	ENST00000610272	TCONS_00143318_cow	6.796	32.354
ENSG00000251576	XLOC_054459_cow	ENST00000502417	TCONS_00190587_cow	3.701	8.473
ENSG00000279571	XLOC_031625_cow	ENST00000624141	TCONS_00104720_cow	5.506	64.627
ENSG00000270082	XLOC_045029_cow	ENST00000602665	TCONS_00153854_cow	3.208	66.818
ENSG00000263110	XLOC_045114_cow	ENST00000573819	TCONS_00154144_cow	6.118	22.65
ENSG00000224821	XLOC_033825_cow	ENST00000458403	TCONS_00112356_cow	5.759	69.451
ENSG00000275719	XLOC_045751_cow	ENST00000612522	TCONS_00156470_cow	6.649	44.335
ENSG00000249087	XLOC_004742_cow	ENST00000335648	TCONS_00018468_cow	11.763	33.814
ENSG00000269289	XLOC_045888_cow	ENST00000596326	TCONS_00157050_cow	3.363	17.108
ENSG00000171889	XLOC_021753_cow	ENST00000304425	TCONS_00073408_cow	6.784	66.186
ENSG00000273199	XLOC_003028_cow	ENST00000608391	TCONS_00007076_cow	6.109	41.881
ENSG00000253390	XLOC_022268_cow	ENST00000521021	TCONS_00074794_cow	4.751	31.464
ENSG00000276248	XLOC_032879_cow	ENST00000619092	TCONS_00110536_cow	4.217	59.135
ENSG00000262115	XLOC_049971_cow	ENST00000571085	TCONS_00173721_cow	6.988	47.8
ENSG00000279328	XLOC_055274_cow	ENST00000624121	TCONS_00193207_cow	3.623	16.703
ENSG00000265688	XLOC_049957_cow	ENST00000582106	TCONS_00173694_cow	13.087	47.733
ENSG00000221857	XLOC_045475_cow	ENST00000586871	TCONS_00155273_cow	8.611	127.026
ENSG00000224397	XLOC_035144_cow	ENST00000622604	TCONS_00117958_cow	7.27	69.163
ENSG00000270681	XLOC_006621_cow	ENST00000603472	TCONS_00021125_cow	6.087	35.147
ENSG00000267285	XLOC_013930_cow	ENST00000537181	TCONS_00045296_cow	4.811	26.981
ENSG00000280419	XLOC_045024_cow	ENST00000623341	TCONS_00153850_cow	3.476	12.234
ENSG00000261054	XLOC_051895_cow	ENST00000566974	TCONS_00181502_cow	8.81	29.166
ENSG00000254933	XLOC_039217_cow	ENST00000527314	TCONS_00132242_cow	5.677	71.647
ENSG00000282221	XLOC_041389_cow	ENST00000633182	TCONS_00139545_cow	3.509	77.672
ENSG00000267328	XLOC_045513_cow	ENST00000587767	TCONS_00155465_cow	5.277	39.161
ENSG00000271763	XLOC_052908_cow	ENST00000607766	TCONS_00184357_cow	5.051	98.418
ENSG00000233101	XLOC_048212_cow	ENST00000466037	TCONS_00167645_cow	4.357	85.671
ENSG00000254369	XLOC_010557_cow	ENST00000518947	TCONS_00034409_cow	12.044	40.938
ENSG00000259964	XLOC_027795_cow	ENST00000569258	TCONS_00092469_cow	4.221	20.922
ENSG00000279409	XLOC_026687_cow	ENST00000623564	TCONS_00089536_cow	10.232	29.86
ENSG00000241158	XLOC_054910_cow	ENST00000594810	TCONS_00191779_cow	3.222	56.586
ENSG00000260246	XLOC_007089_cow	ENST00000562538	TCONS_00022571_cow	4.338	38.089
ENSG00000245384	XLOC_017407_cow	ENST00000500179	TCONS_00056799_cow	3.795	41.261
ENSG00000257534	XLOC_012879_cow	ENST00000551732	TCONS_00042265_cow	4.809	13.198
ENSG00000280046	XLOC_047996_cow	ENST00000624171	TCONS_00166868_cow	4.092	38.171
ENSG00000259448	XLOC_053108_cow	ENST00000557928	TCONS_00185079_cow	7.978	65.558
ENSG00000259804	XLOC_046598_cow	ENST00000562846	TCONS_00159704_cow	4.123	39.966
ENSG00000260910	XLOC_033873_cow	ENST00000562710	TCONS_00112543_cow	4.97	46.135
ENSG00000268006	XLOC_047116_cow	ENST00000596521	TCONS_00161572_cow	9.126	38.29
ENSG00000232415	XLOC_059349_cow	ENST00000435932	TCONS_00208894_cow	6.011	27.31
ENSG00000180279	XLOC_045868_cow	ENST00000634979	TCONS_00156984_cow	5.125	34.748
ENSG00000231305	XLOC_054484_cow	ENST00000498297	TCONS_00190680_cow	7.445	30.344
ENSG00000283183	XLOC_017057_cow	ENST00000637674	TCONS_00055971_cow	8.649	41.565
ENSG00000269688	XLOC_046837_cow	ENST00000600473	TCONS_00160464_cow	7.641	29.394
ENSG00000256742	XLOC_044417_cow	ENST00000541574	TCONS_00150260_cow	6.599	2.858
ENSG00000244041	XLOC_057278_cow	ENST00000445000	TCONS_00200488_cow	10.606	56.778
ENSG00000259579	XLOC_052814_cow	ENST00000559755	TCONS_00184098_cow	3.748	40.137
ENSG00000248161	XLOC_016267_cow	ENST00000505709	TCONS_00059320_cow	5.262	39.912
ENSG00000236263	XLOC_006685_cow	ENST00000455788	TCONS_00021404_cow	8.173	34.039
ENSG00000233508	XLOC_034981_cow	ENST00000611791	TCONS_00117474_cow	4.514	15.548
ENSG00000238062	XLOC_005961_cow	ENST00000414876	TCONS_00016701_cow	6.578	30.371
ENSG00000269318	XLOC_018898_cow	ENST00000593524	TCONS_00062953_cow	10.083	53.974
ENSG00000233101	XLOC_049589_cow	ENST00000467155	TCONS_00172409_cow	10.618	36.886
ENSG00000257660	XLOC_014589_cow	ENST00000549864	TCONS_00047270_cow	4.538	88.097
ENSG00000255468	XLOC_064575_cow	ENST00000580881	TCONS_00227987_cow	5.75	27.976
ENSG00000231074	XLOC_055861_cow	ENST00000444126	TCONS_00196733_cow	7.536	82.736
ENSG00000258199	XLOC_013305_cow	ENST00000553176	TCONS_00043559_cow	4.931	47.442
ENSG00000275672	XLOC_028476_cow	ENST00000617932	TCONS_00094164_cow	5.21	26.959
ENSG00000265263	XLOC_048103_cow	ENST00000581122	TCONS_00167261_cow	4.12	48.913
ENSG00000231955	XLOC_004192_cow	ENST00000453039	TCONS_00012177_cow	3.895	15.401
ENSG00000236311	XLOC_061354_cow	ENST00000445873	TCONS_00216510_cow	4.474	34.821
ENSG00000280339	XLOC_064110_cow	ENST00000624364	TCONS_00226502_cow	4.654	64.614
ENSG00000280007	XLOC_013932_cow	ENST00000623543	TCONS_00045317_cow	8.024	84.277
ENSG00000253200	XLOC_022241_cow	ENST00000521025	TCONS_00074646_cow	5.16	27.495
ENSG00000224259	XLOC_008200_cow	ENST00000443364	TCONS_00025746_cow	7.448	18.13
ENSG00000257671	XLOC_012933_cow	ENST00000546686	TCONS_00042456_cow	7.558	51.696
ENSG00000262231	XLOC_049328_cow	ENST00000571062	TCONS_00171135_cow	3.593	47.434
ENSG00000269968	XLOC_013864_cow	ENST00000602946	TCONS_00045010_cow	4.521	14.248
ENSG00000281332	XLOC_011819_cow	ENST00000628855	TCONS_00037604_cow	6.12	26.563
ENSG00000225783	XLOC_043731_cow	ENST00000616469	TCONS_00148260_cow	7.678	40.893
ENSG00000264701	XLOC_048228_cow	ENST00000578239	TCONS_00176564_cow	3.703	9.309
ENSG00000231177	XLOC_054732_cow	ENST00000538717	TCONS_00191330_cow	7.387	58.065
ENSG00000267044	XLOC_046993_cow	ENST00000591432	TCONS_00161026_cow	3.928	13.626
ENSG00000272702	XLOC_030724_cow	ENST00000610134	TCONS_00102273_cow	14.095	28.231
ENSG00000271858	XLOC_055057_cow	ENST00000606665	TCONS_00192508_cow	5.466	47.636
ENSG00000232729	XLOC_060195_cow	ENST00000619652	TCONS_00211510_cow	6.8	21.243
ENSG00000279513	XLOC_008605_cow	ENST00000623435	TCONS_00027015_cow	5.013	67.538
ENSG00000237380	XLOC_005060_cow	ENST00000426965	TCONS_00014616_cow	10.642	21.893
ENSG00000265519	XLOC_049462_cow	ENST00000582780	TCONS_00171838_cow	5.452	68.874
ENSG00000250133	XLOC_012884_cow	ENST00000604081	TCONS_00042278_cow	5.836	33.577
ENSG00000249335	XLOC_050481_cow	ENST00000503268	TCONS_00177362_cow	4.873	56.708
ENSG00000279192	XLOC_051850_cow	ENST00000624480	TCONS_00181365_cow	6.215	47.33
ENSG00000272888	XLOC_052905_cow	ENST00000557682	TCONS_00187215_cow	3.739	21
ENSG00000279159	XLOC_044681_cow	ENST00000624945	TCONS_00151112_cow	5.556	18.93
ENSG00000223396	XLOC_041392_cow	ENST00000441932	TCONS_00139550_cow	9.534	37.538
ENSG00000261227	XLOC_046640_cow	ENST00000577171	TCONS_00159824_cow	5.274	14.765
ENSG00000250133	XLOC_012885_cow	ENST00000604081	TCONS_00042280_cow	15.171	4.485
ENSG00000233427	XLOC_004598_cow	ENST00000418471	TCONS_00013283_cow	5.266	56.485
ENSG00000272368	XLOC_012996_cow	ENST00000548468	TCONS_00042687_cow	16.609	45.822
ENSG00000251446	XLOC_020561_cow	ENST00000512245	TCONS_00068038_cow	4.026	33.745
ENSG00000269834	XLOC_047173_cow	ENST00000601562	TCONS_00161810_cow	3.359	54.458
ENSG00000260565	XLOC_058845_cow	ENST00000568395	TCONS_00207103_cow	6.712	22.782
ENSG00000275438	XLOC_059640_cow	ENST00000619963	TCONS_00209947_cow	4.379	25.802
ENSG00000273319	XLOC_010844_cow	ENST00000608412	TCONS_00035186_cow	5.865	16.661
ENSG00000259589	XLOC_028288_cow	ENST00000559303	TCONS_00093760_cow	8.038	21.117
ENSG00000280189	XLOC_045109_cow	ENST00000623729	TCONS_00154132_cow	4.74	26.725
ENSG00000225361	XLOC_030411_cow	ENST00000603624	TCONS_00101364_cow	5.31	18.628
ENSG00000258667	XLOC_028617_cow	ENST00000554254	TCONS_00094464_cow	5.553	1.414
ENSG00000249833	XLOC_055310_cow	ENST00000506660	TCONS_00193326_cow	4.729	18.857
ENSG00000279987	XLOC_044774_cow	ENST00000623570	TCONS_00152814_cow	4.83	31.181
ENSG00000243389	XLOC_029645_cow	ENST00000414784	TCONS_00099310_cow	5.326	17.972
ENSG00000261771	XLOC_026922_cow	ENST00000565113	TCONS_00090251_cow	4.462	37.413
ENSG00000225730	XLOC_055673_cow	ENST00000451135	TCONS_00196102_cow	3.325	9.883
ENSG00000224164	XLOC_057051_cow	ENST00000453179	TCONS_00199926_cow	3	31.185
ENSG00000230733	XLOC_060343_cow	ENST00000444210	TCONS_00212109_cow	8.87	16.299
ENSG00000267834	XLOC_030356_cow	ENST00000594418	TCONS_00101190_cow	7.332	52.991
ENSG00000238268	XLOC_031828_cow	ENST00000413913	TCONS_00105564_cow	5.031	47.779
ENSG00000249007	XLOC_041680_cow	ENST00000504773	TCONS_00140584_cow	4.963	76.473
ENSG00000261613	XLOC_059678_cow	ENST00000563449	TCONS_00210112_cow	16.694	31.236
ENSG00000267857	XLOC_002968_cow	ENST00000596207	TCONS_00006904_cow	6.369	60.887
ENSG00000270012	XLOC_066291_cow	ENST00000602455	TCONS_00233868_cow	4.174	51.056
ENSG00000279462	XLOC_044363_cow	ENST00000622998	TCONS_00150054_cow	18.018	88.202
ENSG00000255928	XLOC_039183_cow	ENST00000538624	TCONS_00132150_cow	5.318	81.96
ENSG00000272483	XLOC_055178_cow	ENST00000606330	TCONS_00192908_cow	5.186	39.156
ENSG00000231889	XLOC_025402_cow	ENST00000532226	TCONS_00084357_cow	4.897	25.313
ENSG00000229414	XLOC_064663_cow	ENST00000440887	TCONS_00228326_cow	8.633	37.622
ENSG00000237187	XLOC_021224_cow	ENST00000513055	TCONS_00069957_cow	6.76	90.846
ENSG00000261093	XLOC_059683_cow	ENST00000562166	TCONS_00210118_cow	4.546	32.013
ENSG00000263786	XLOC_048700_cow	ENST00000579554	TCONS_00169419_cow	3.644	52.345
ENSG00000273345	XLOC_020740_cow	ENST00000518409	TCONS_00068669_cow	4.722	32.81
ENSG00000257346	XLOC_014583_cow	ENST00000553174	TCONS_00047257_cow	3.724	24.01
ENSG00000278831	XLOC_061025_cow	ENST00000621254	TCONS_00215465_cow	6.384	57.847
ENSG00000258317	XLOC_013317_cow	ENST00000549438	TCONS_00043609_cow	8.195	62.769
ENSG00000275812	XLOC_035869_cow	ENST00000620908	TCONS_00119824_cow	4.965	33.918
ENSG00000245385	XLOC_039935_cow	ENST00000501918	TCONS_00134059_cow	5.304	59.124
ENSG00000261266	XLOC_059984_cow	ENST00000566143	TCONS_00210876_cow	5.45	39.946
ENSG00000279246	XLOC_064426_cow	ENST00000623765	TCONS_00227388_cow	8.068	21.651
ENSG00000257139	XLOC_014710_cow	ENST00000552324	TCONS_00047533_cow	4.004	55.697
ENSG00000257176	XLOC_013581_cow	ENST00000553105	TCONS_00044296_cow	3.966	66.376
ENSG00000246985	XLOC_014403_cow	ENST00000499137	TCONS_00046640_cow	8.188	111.275
ENSG00000263220	XLOC_049305_cow	ENST00000572792	TCONS_00171071_cow	4.075	24.89
ENSG00000231873	XLOC_053868_cow	ENST00000412811	TCONS_00188731_cow	6.542	21.041
ENSG00000233376	XLOC_036187_cow	ENST00000455642	TCONS_00120857_cow	4.082	115.908
ENSG00000233483	XLOC_049831_cow	ENST00000589518	TCONS_00173267_cow	4.34	15.796
ENSG00000236311	XLOC_061346_cow	ENST00000445873	TCONS_00216490_cow	8.392	13.01
ENSG00000259442	XLOC_052086_cow	ENST00000558342	TCONS_00181976_cow	5.364	83.147
ENSG00000271434	XLOC_061027_cow	ENST00000604581	TCONS_00217975_cow	8.801	172.837
ENSG00000277449	XLOC_036286_cow	ENST00000613921	TCONS_00121135_cow	11.829	42.617
ENSG00000230393	XLOC_029162_cow	ENST00000434301	TCONS_00098171_cow	7.145	64.224
ENSG00000273784	XLOC_032955_cow	ENST00000342657	TCONS_00110671_cow	4.473	110.311
ENSG00000266983	XLOC_020316_cow	ENST00000587836	TCONS_00067199_cow	4.024	33.444
ENSG00000250170	XLOC_002756_cow	ENST00000507770	TCONS_00006382_cow	4.18	57.578
ENSG00000249483	XLOC_019678_cow	ENST00000512859	TCONS_00065262_cow	5.233	95.694
ENSG00000229122	XLOC_031341_cow	ENST00000411862	TCONS_00103990_cow	4.776	42.637
ENSG00000226252	XLOC_009407_cow	ENST00000422216	TCONS_00028993_cow	3.473	64.061
ENSG00000273221	XLOC_007060_cow	ENST00000610049	TCONS_00022505_cow	4.2	51.803
ENSG00000277969	XLOC_048245_cow	ENST00000612330	TCONS_00167779_cow	9.26	18.111
ENSG00000280711	XLOC_044144_cow	ENST00000626286	TCONS_00149531_cow	4.4	54.438
ENSG00000227036	XLOC_048764_cow	ENST00000453722	TCONS_00169653_cow	6.01	59.226
ENSG00000261288	XLOC_059681_cow	ENST00000569220	TCONS_00210116_cow	3.541	20.174
ENSG00000203999	XLOC_035124_cow	ENST00000371639	TCONS_00117885_cow	4.61	23.052
ENSG00000224511	XLOC_032310_cow	ENST00000432770	TCONS_00109230_cow	7.535	165.061
ENSG00000279785	XLOC_059279_cow	ENST00000624570	TCONS_00208731_cow	5.733	24.708
ENSG00000205866	XLOC_065418_cow	ENST00000538190	TCONS_00230304_cow	7.717	55.457
ENSG00000267446	XLOC_049825_cow	ENST00000589730	TCONS_00173237_cow	7.333	39.746
ENSG00000276101	XLOC_049971_cow	ENST00000611259	TCONS_00173721_cow	14.658	30.75
ENSG00000226363	XLOC_005063_cow	ENST00000426615	TCONS_00014645_cow	8.992	65.457
ENSG00000234775	XLOC_068590_cow	ENST00000421055	TCONS_00241048_cow	3.504	34.886
ENSG00000257027	XLOC_015409_cow	ENST00000537616	TCONS_00049308_cow	5.989	57.522
ENSG00000237945	XLOC_001553_cow	ENST00000427447	TCONS_00003799_cow	15.465	44.669
ENSG00000264578	XLOC_062791_cow	ENST00000581909	TCONS_00221167_cow	9.016	26.287
ENSG00000260750	XLOC_045041_cow	ENST00000565824	TCONS_00153875_cow	5.263	43.249
ENSG00000269901	XLOC_045037_cow	ENST00000602779	TCONS_00153868_cow	4.014	116.823
ENSG00000223774	XLOC_041392_cow	ENST00000414927	TCONS_00139550_cow	6.337	30.696
ENSG00000258736	XLOC_053614_cow	ENST00000553433	TCONS_00187740_cow	6.604	30.634
ENSG00000279429	XLOC_011879_cow	ENST00000623016	TCONS_00037756_cow	5.255	70.147
ENSG00000279632	XLOC_065147_cow	ENST00000623917	TCONS_00229396_cow	9.927	29.653
ENSG00000274751	XLOC_059651_cow	ENST00000339021	TCONS_00209981_cow	9.135	105.918
ENSG00000174407	XLOC_035893_cow	ENST00000624914	TCONS_00119956_cow	7.108	30.368
ENSG00000232788	XLOC_003556_cow	ENST00000458314	TCONS_00010873_cow	3.899	10.954
ENSG00000280401	XLOC_063243_cow	ENST00000624563	TCONS_00223068_cow	5.622	38.291
ENSG00000272711	XLOC_029229_cow	ENST00000610008	TCONS_00107527_cow	4.394	17.713
ENSG00000279925	XLOC_043513_cow	ENST00000625111	TCONS_00147574_cow	6.847	27.601
ENSG00000246451	XLOC_053603_cow	ENST00000498989	TCONS_00186342_cow	6.516	70.728
ENSG00000261327	XLOC_046335_cow	ENST00000568031	TCONS_00158834_cow	9.101	28.144
ENSG00000246130	XLOC_022265_cow	ENST00000501897	TCONS_00074788_cow	3.398	28.172
ENSG00000227533	XLOC_009477_cow	ENST00000416689	TCONS_00029292_cow	12.627	63.875
ENSG00000262791	XLOC_049240_cow	ENST00000576540	TCONS_00170878_cow	4.938	0
ENSG00000278936	XLOC_020828_cow	ENST00000624089	TCONS_00068963_cow	4.255	55.279
ENSG00000125514	XLOC_034674_cow	ENST00000370341	TCONS_00116457_cow	6.794	40.08
ENSG00000241135	XLOC_002579_cow	ENST00000471719	TCONS_00005998_cow	5.032	14.69
ENSG00000260648	XLOC_026686_cow	ENST00000568093	TCONS_00089517_cow	7.576	20.125
ENSG00000257815	XLOC_013139_cow	ENST00000549651	TCONS_00043018_cow	9.071	45.211
ENSG00000256948	XLOC_015547_cow	ENST00000540226	TCONS_00049814_cow	4.98	89.839
ENSG00000204261	XLOC_055811_cow	ENST00000413039	TCONS_00196515_cow	5.014	44.842
ENSG00000236908	XLOC_015532_cow	ENST00000432994	TCONS_00049728_cow	4.448	27.812
ENSG00000224812	XLOC_063453_cow	ENST00000450287	TCONS_00223778_cow	3.808	48.77
ENSG00000279708	XLOC_052044_cow	ENST00000624115	TCONS_00181794_cow	9.679	95.327
ENSG00000268015	XLOC_045934_cow	ENST00000601745	TCONS_00157268_cow	8.359	35.03
ENSG00000255946	XLOC_044557_cow	ENST00000542620	TCONS_00150754_cow	4.828	43.621
ENSG00000203709	XLOC_041776_cow	ENST00000487977	TCONS_00140850_cow	10.555	6.201
ENSG00000259840	XLOC_059639_cow	ENST00000567096	TCONS_00209939_cow	6.138	22.019
ENSG00000277268	XLOC_047674_cow	ENST00000612281	TCONS_00165817_cow	3.509	42.953
ENSG00000273433	XLOC_010558_cow	ENST00000467897	TCONS_00034418_cow	6.204	19.066
ENSG00000225733	XLOC_054447_cow	ENST00000417835	TCONS_00190548_cow	4.141	43.997
ENSG00000268120	XLOC_018821_cow	ENST00000597156	TCONS_00062597_cow	11.894	52.188
ENSG00000177133	XLOC_041420_cow	ENST00000321399	TCONS_00139700_cow	14.175	46.114
ENSG00000240562	XLOC_054481_cow	ENST00000479610	TCONS_00190657_cow	5.577	62.128
ENSG00000270641	XLOC_067526_cow	ENST00000604411	TCONS_00236895_cow	12.069	76.409
ENSG00000204584	XLOC_049561_cow	ENST00000376609	TCONS_00172326_cow	9.114	50.407
ENSG00000214546	XLOC_048280_cow	ENST00000398554	TCONS_00167907_cow	3.463	13.038
ENSG00000215424	XLOC_001403_cow	ENST00000420074	TCONS_00003359_cow	4.027	42.359
ENSG00000235590	XLOC_034720_cow	ENST00000443966	TCONS_00116586_cow	8.211	27.528
ENSG00000244300	XLOC_055273_cow	ENST00000468377	TCONS_00193202_cow	7.886	31.627
ENSG00000272711	XLOC_029245_cow	ENST00000610008	TCONS_00098398_cow	6.599	44.672
ENSG00000234869	XLOC_014155_cow	ENST00000426112	TCONS_00045981_cow	4.013	78.753
ENSG00000254236	XLOC_037209_cow	ENST00000522416	TCONS_00125613_cow	6.359	15.864
ENSG00000267395	XLOC_045717_cow	ENST00000586251	TCONS_00156344_cow	7.537	47.889
ENSG00000272909	XLOC_028655_cow	ENST00000609125	TCONS_00094544_cow	3.993	42.521
ENSG00000274227	XLOC_043637_cow	ENST00000614212	TCONS_00147983_cow	7.913	66.727
ENSG00000205740	XLOC_034525_cow	ENST00000381466	TCONS_00115952_cow	8.171	25.834
ENSG00000234721	XLOC_050115_cow	ENST00000455366	TCONS_00174303_cow	5.993	47.455
ENSG00000273329	XLOC_012174_cow	ENST00000608694	TCONS_00038351_cow	7.228	27.629
ENSG00000279204	XLOC_019603_cow	ENST00000624206	TCONS_00072251_cow	3.673	34.651
ENSG00000267512	XLOC_020132_cow	ENST00000591825	TCONS_00066497_cow	4.88	36.783
ENSG00000180712	XLOC_062532_cow	ENST00000317596	TCONS_00221821_cow	5	2.345
ENSG00000235989	XLOC_043805_cow	ENST00000432624	TCONS_00148580_cow	3.679	81.293
ENSG00000279762	XLOC_047728_cow	ENST00000625127	TCONS_00165983_cow	4.559	66.794
ENSG00000271811	XLOC_041235_cow	ENST00000606154	TCONS_00139052_cow	4.229	51.357
ENSG00000259238	XLOC_028340_cow	ENST00000560199	TCONS_00093882_cow	5.906	15.33
ENSG00000231050	XLOC_042449_cow	ENST00000412228	TCONS_00142804_cow	10.019	20.251
ENSG00000228008	XLOC_055059_cow	ENST00000419183	TCONS_00192516_cow	4.763	44.489
ENSG00000261055	XLOC_008745_cow	ENST00000565955	TCONS_00027355_cow	5.191	28.313
ENSG00000249241	XLOC_016586_cow	ENST00000510551	TCONS_00054839_cow	9.968	82.761
ENSG00000255121	XLOC_039918_cow	ENST00000526453	TCONS_00133996_cow	5.174	112.057
ENSG00000259347	XLOC_026378_cow	ENST00000636067	TCONS_00088543_cow	9.628	37.056
ENSG00000224057	XLOC_053732_cow	ENST00000442411	TCONS_00188337_cow	5.787	23.285
ENSG00000258444	XLOC_027860_cow	ENST00000557368	TCONS_00092717_cow	5.245	33.05
ENSG00000230487	XLOC_060409_cow	ENST00000437964	TCONS_00212364_cow	3.749	37.236
ENSG00000267493	XLOC_020680_cow	ENST00000585832	TCONS_00068488_cow	7.816	65.372
ENSG00000256628	XLOC_000363_cow	ENST00000609682	TCONS_00000759_cow	11.403	44.9
ENSG00000244649	XLOC_048213_cow	ENST00000478824	TCONS_00167647_cow	6.467	71.558
ENSG00000265316	XLOC_057753_cow	ENST00000577527	TCONS_00203037_cow	3.509	50.306
ENSG00000231024	XLOC_031263_cow	ENST00000415342	TCONS_00103689_cow	7.642	48.416
ENSG00000279504	XLOC_045511_cow	ENST00000622994	TCONS_00155462_cow	3.904	10.32
ENSG00000273142	XLOC_059279_cow	ENST00000610177	TCONS_00208729_cow	6.648	72.525
ENSG00000254290	XLOC_062753_cow	ENST00000522471	TCONS_00221050_cow	4.644	27.662
ENSG00000279996	XLOC_060226_cow	ENST00000623029	TCONS_00211634_cow	4.945	34.103
ENSG00000261713	XLOC_059631_cow	ENST00000569832	TCONS_00213098_cow	6.983	27.229
ENSG00000274294	XLOC_052820_cow	ENST00000621331	TCONS_00184125_cow	5.177	17.933
ENSG00000238121	XLOC_032312_cow	ENST00000452659	TCONS_00109237_cow	5.219	21.622
ENSG00000235271	XLOC_043731_cow	ENST00000447149	TCONS_00148261_cow	5.923	53.799
ENSG00000204666	XLOC_045831_cow	ENST00000527209	TCONS_00156838_cow	5.844	86.73
ENSG00000229649	XLOC_060750_cow	ENST00000422661	TCONS_00214712_cow	5.674	30.1
ENSG00000229522	XLOC_035051_cow	ENST00000425385	TCONS_00117722_cow	3.293	43.815
ENSG00000227373	XLOC_042531_cow	ENST00000426899	TCONS_00143200_cow	11.303	54.114
ENSG00000261863	XLOC_047915_cow	ENST00000573270	TCONS_00166572_cow	3.907	65.738
ENSG00000250635	XLOC_020807_cow	ENST00000514287	TCONS_00068851_cow	6.277	72.221
ENSG00000273420	XLOC_045441_cow	ENST00000609744	TCONS_00155171_cow	8.235	57.7
ENSG00000215039	XLOC_013864_cow	ENST00000537003	TCONS_00045009_cow	8.782	35.875
ENSG00000254325	XLOC_037863_cow	ENST00000518552	TCONS_00130089_cow	5.383	28.21
ENSG00000231227	XLOC_030206_cow	ENST00000421041	TCONS_00100631_cow	3.524	35.864
ENSG00000231864	XLOC_031818_cow	ENST00000456356	TCONS_00105524_cow	4.451	30.173
ENSG00000270118	XLOC_060035_cow	ENST00000602838	TCONS_00211024_cow	9.678	27.814
ENSG00000255201	XLOC_062205_cow	ENST00000528407	TCONS_00219819_cow	3.993	33.193
ENSG00000232192	XLOC_041158_cow	ENST00000446321	TCONS_00138857_cow	6.459	85.903
ENSG00000218018	XLOC_034734_cow	ENST00000417346	TCONS_00116653_cow	3.404	83.964
ENSG00000280422	XLOC_054248_cow	ENST00000624646	TCONS_00189797_cow	8.171	35.274
ENSG00000263709	XLOC_047787_cow	ENST00000582196	TCONS_00166225_cow	5.425	62.89
ENSG00000277559	XLOC_045183_cow	ENST00000616682	TCONS_00154272_cow	5.295	38.585
ENSG00000163597	XLOC_050057_cow	ENST00000587743	TCONS_00174050_cow	12.628	79.093
ENSG00000267149	XLOC_046015_cow	ENST00000585492	TCONS_00157609_cow	6.274	26.817
ENSG00000268650	XLOC_018510_cow	ENST00000594805	TCONS_00061495_cow	3.774	5.339
ENSG00000236445	XLOC_004330_cow	ENST00000432733	TCONS_00012532_cow	6.948	40.121
ENSG00000226954	XLOC_014205_cow	ENST00000447372	TCONS_00046136_cow	7.062	101.157
ENSG00000265445	XLOC_048079_cow	ENST00000579159	TCONS_00167149_cow	3.452	9.416
ENSG00000244380	XLOC_054318_cow	ENST00000435578	TCONS_00190120_cow	5.519	55.136
ENSG00000260401	XLOC_039176_cow	ENST00000565433	TCONS_00136491_cow	3.249	42.575
ENSG00000278952	XLOC_064512_cow	ENST00000623192	TCONS_00227717_cow	4.967	21.891
ENSG00000281649	XLOC_022147_cow	ENST00000629870	TCONS_00074336_cow	8.848	69.154
ENSG00000225807	XLOC_060276_cow	ENST00000392471	TCONS_00211833_cow	5.452	51.769
ENSG00000245112	XLOC_043132_cow	ENST00000500800	TCONS_00146622_cow	18.132	45.114
ENSG00000237781	XLOC_006798_cow	ENST00000442435	TCONS_00021849_cow	4.615	106.017
ENSG00000224310	XLOC_059991_cow	ENST00000414816	TCONS_00210888_cow	6.111	46.925
ENSG00000253829	XLOC_062760_cow	ENST00000459965	TCONS_00221100_cow	5.651	37.272
ENSG00000235979	XLOC_048102_cow	ENST00000609396	TCONS_00167253_cow	6.801	23.146
ENSG00000279742	XLOC_064124_cow	ENST00000623909	TCONS_00226581_cow	6.361	40.032
ENSG00000236304	XLOC_039240_cow	ENST00000447519	TCONS_00132335_cow	6.589	17.748
ENSG00000274292	XLOC_044415_cow	ENST00000613093	TCONS_00150249_cow	12.373	94.711
ENSG00000223729	XLOC_031806_cow	ENST00000417135	TCONS_00105447_cow	4.639	41.811
ENSG00000234431	XLOC_004123_cow	ENST00000434645	TCONS_00012010_cow	5.994	54.094
ENSG00000260681	XLOC_059918_cow	ENST00000568635	TCONS_00210723_cow	6.373	25.363
ENSG00000224635	XLOC_036122_cow	ENST00000422519	TCONS_00120688_cow	4.288	69.731
ENSG00000214548	XLOC_052617_cow	ENST00000556407	TCONS_00183384_cow	4.093	31.26
ENSG00000279825	XLOC_048079_cow	ENST00000625108	TCONS_00167148_cow	7.034	46.472
ENSG00000264577	XLOC_049173_cow	ENST00000582718	TCONS_00170613_cow	6.905	60.621
ENSG00000261663	XLOC_058863_cow	ENST00000565709	TCONS_00207189_cow	10.596	35.957
ENSG00000261840	XLOC_060085_cow	ENST00000568500	TCONS_00211261_cow	18.192	50.457
ENSG00000255384	XLOC_039904_cow	ENST00000532619	TCONS_00133955_cow	4.871	49.808
ENSG00000230392	XLOC_065528_cow	ENST00000428222	TCONS_00231803_cow	4.02	33.414
ENSG00000268416	XLOC_047162_cow	ENST00000593903	TCONS_00161788_cow	3.616	55.091
ENSG00000260120	XLOC_016691_cow	ENST00000564513	TCONS_00055061_cow	3.717	26.363
ENSG00000277675	XLOC_059364_cow	ENST00000616609	TCONS_00208926_cow	4.634	17.607
ENSG00000253508	XLOC_010558_cow	ENST00000523331	TCONS_00034418_cow	5.366	150.326
ENSG00000275120	XLOC_052091_cow	ENST00000618330	TCONS_00181987_cow	4.733	23.995
ENSG00000248714	XLOC_048194_cow	ENST00000507337	TCONS_00167560_cow	5.928	13.799
ENSG00000235499	XLOC_029286_cow	ENST00000441217	TCONS_00098499_cow	8.75	43.387
ENSG00000170919	XLOC_032119_cow	ENST00000618947	TCONS_00108669_cow	6.755	8.216
ENSG00000283480	XLOC_056105_cow	ENST00000637901	TCONS_00197346_cow	6.678	24.712
ENSG00000253133	XLOC_062791_cow	ENST00000523081	TCONS_00221167_cow	6.015	35.933
ENSG00000261334	XLOC_030343_cow	ENST00000565882	TCONS_00101148_cow	12.987	84.764
ENSG00000237248	XLOC_015408_cow	ENST00000427111	TCONS_00049303_cow	8.27	71.746
ENSG00000177369	XLOC_049571_cow	ENST00000322227	TCONS_00172363_cow	6.852	76.478
ENSG00000255335	XLOC_038913_cow	ENST00000529781	TCONS_00131384_cow	7.609	28.339
ENSG00000248986	XLOC_017020_cow	ENST00000503186	TCONS_00055803_cow	4.34	16.8
ENSG00000268906	XLOC_045854_cow	ENST00000594910	TCONS_00156925_cow	8.577	34.911
ENSG00000215424	XLOC_001420_cow	ENST00000590829	TCONS_00003411_cow	5.082	26.959
ENSG00000261439	XLOC_045202_cow	ENST00000567381	TCONS_00154328_cow	5.98	51.973
ENSG00000250056	XLOC_051687_cow	ENST00000507582	TCONS_00179847_cow	7.133	40.645
ENSG00000214548	XLOC_052609_cow	ENST00000398461	TCONS_00183362_cow	4.662	65.572
ENSG00000271973	XLOC_055089_cow	ENST00000607025	TCONS_00192667_cow	4.218	13.755
ENSG00000279227	XLOC_003954_cow	ENST00000623784	TCONS_00018089_cow	3.389	22.301
ENSG00000265666	XLOC_049671_cow	ENST00000581080	TCONS_00172691_cow	8.851	86.994
ENSG00000232413	XLOC_030249_cow	ENST00000441473	TCONS_00100737_cow	4.649	8.258
ENSG00000204934	XLOC_012417_cow	ENST00000461019	TCONS_00039027_cow	3.559	30.93
ENSG00000261789	XLOC_059759_cow	ENST00000563704	TCONS_00210343_cow	15.327	48.242
ENSG00000265474	XLOC_049173_cow	ENST00000577325	TCONS_00170613_cow	9.549	62.044
ENSG00000273066	XLOC_030441_cow	ENST00000415992	TCONS_00101466_cow	9.717	57.435
ENSG00000262468	XLOC_059734_cow	ENST00000571970	TCONS_00210274_cow	7.708	51.258
ENSG00000157306	XLOC_027852_cow	ENST00000553985	TCONS_00092702_cow	7.682	58.071
ENSG00000270055	XLOC_053073_cow	ENST00000602663	TCONS_00184982_cow	5.026	51.689
ENSG00000250577	XLOC_043179_cow	ENST00000506416	TCONS_00146728_cow	3.652	27.459
ENSG00000255966	XLOC_013864_cow	ENST00000537921	TCONS_00045009_cow	4.217	60.906
ENSG00000276110	XLOC_006800_cow	ENST00000611044	TCONS_00021857_cow	6.977	71.524
ENSG00000230082	XLOC_054732_cow	ENST00000431558	TCONS_00191330_cow	5.547	58.404
ENSG00000263501	XLOC_049873_cow	ENST00000580253	TCONS_00173381_cow	3.615	25.957
ENSG00000181908	XLOC_064502_cow	ENST00000316124	TCONS_00227682_cow	5.36	55.978
ENSG00000227512	XLOC_030415_cow	ENST00000439501	TCONS_00101392_cow	5.613	33.372
ENSG00000230091	XLOC_063882_cow	ENST00000432070	TCONS_00224920_cow	7.385	24.446
ENSG00000272320	XLOC_057278_cow	ENST00000607565	TCONS_00200488_cow	6.519	67.727
ENSG00000272068	XLOC_006647_cow	ENST00000606343	TCONS_00021169_cow	14.915	57.881
ENSG00000232140	XLOC_005525_cow	ENST00000432474	TCONS_00018861_cow	5.452	7.925
ENSG00000224730	XLOC_046042_cow	ENST00000456337	TCONS_00157756_cow	4.997	11.807
ENSG00000248859	XLOC_019092_cow	ENST00000512115	TCONS_00063476_cow	6.275	52.102
ENSG00000280233	XLOC_047587_cow	ENST00000623294	TCONS_00165625_cow	6.988	36.162
ENSG00000279443	XLOC_006065_cow	ENST00000624273	TCONS_00016975_cow	7.909	40.579
ENSG00000276728	XLOC_049825_cow	ENST00000612013	TCONS_00173237_cow	5.909	31.302
ENSG00000269609	XLOC_060731_cow	ENST00000596045	TCONS_00214627_cow	8.267	20.625
ENSG00000224165	XLOC_031364_cow	ENST00000434897	TCONS_00104090_cow	6.546	38.88
ENSG00000274373	XLOC_043373_cow	ENST00000622182	TCONS_00147176_cow	7.434	56.875
ENSG00000279965	XLOC_032839_cow	ENST00000623716	TCONS_00110400_cow	6.991	7.528
ENSG00000280196	XLOC_044314_cow	ENST00000622967	TCONS_00149948_cow	4.426	17.183
ENSG00000214353	XLOC_046163_cow	ENST00000562507	TCONS_00158278_cow	9.532	34.264
ENSG00000268756	XLOC_045561_cow	ENST00000594558	TCONS_00155692_cow	4.81	34.763
ENSG00000279220	XLOC_004195_cow	ENST00000623040	TCONS_00012187_cow	8.895	18.116
ENSG00000273382	XLOC_007094_cow	ENST00000608574	TCONS_00022596_cow	7.321	38.159
ENSG00000222043	XLOC_005038_cow	ENST00000428541	TCONS_00014574_cow	9.388	10.301
ENSG00000276727	XLOC_013281_cow	ENST00000617433	TCONS_00043435_cow	3.135	44.615
ENSG00000228939	XLOC_041181_cow	ENST00000417120	TCONS_00138905_cow	5.82	82.735
ENSG00000230587	XLOC_030855_cow	ENST00000434020	TCONS_00102718_cow	4.661	21.527
ENSG00000233429	XLOC_011890_cow	ENST00000593300	TCONS_00037779_cow	3.221	5.686
ENSG00000274092	XLOC_060022_cow	ENST00000617035	TCONS_00210977_cow	10.227	56.34
ENSG00000259895	XLOC_059677_cow	ENST00000563775	TCONS_00210105_cow	10.789	43.13
ENSG00000242396	XLOC_009303_cow	ENST00000415336	TCONS_00028752_cow	3.769	10.504
ENSG00000258497	XLOC_052660_cow	ENST00000555328	TCONS_00183538_cow	4.921	48.156
ENSG00000236389	XLOC_025726_cow	ENST00000447557	TCONS_00085053_cow	7.479	109.738
ENSG00000238164	XLOC_041421_cow	ENST00000416860	TCONS_00139710_cow	11.564	39.445
ENSG00000256806	XLOC_047932_cow	ENST00000625754	TCONS_00166598_cow	6.92	29.193
ENSG00000184224	XLOC_065315_cow	ENST00000333139	TCONS_00230044_cow	6.423	83.169
ENSG00000250133	XLOC_012879_cow	ENST00000604081	TCONS_00042265_cow	8.586	105.595
ENSG00000261159	XLOC_054496_cow	ENST00000567253	TCONS_00190709_cow	7.262	18.415
ENSG00000235024	XLOC_005848_cow	ENST00000429343	TCONS_00016463_cow	6.111	34.785
ENSG00000253837	XLOC_022268_cow	ENST00000519692	TCONS_00074796_cow	7.736	54.087
ENSG00000233017	XLOC_035897_cow	ENST00000433121	TCONS_00119965_cow	4.806	29
ENSG00000280936	XLOC_035870_cow	ENST00000629794	TCONS_00119831_cow	5.785	37.121
ENSG00000228705	XLOC_034650_cow	ENST00000412500	TCONS_00116376_cow	6.864	35.421
ENSG00000245468	XLOC_018318_cow	ENST00000499242	TCONS_00059130_cow	7.197	53.48
ENSG00000157306	XLOC_027848_cow	ENST00000557568	TCONS_00092687_cow	6.011	23.234
ENSG00000234311	XLOC_061117_cow	ENST00000450206	TCONS_00215709_cow	8.543	59.505
ENSG00000225083	XLOC_032879_cow	ENST00000419199	TCONS_00110536_cow	5.528	51.619
ENSG00000228153	XLOC_040898_cow	ENST00000435021	TCONS_00138178_cow	4.086	22.05
ENSG00000270866	XLOC_037032_cow	ENST00000603284	TCONS_00125274_cow	12.545	6.994
ENSG00000236756	XLOC_063306_cow	ENST00000440197	TCONS_00223297_cow	6.078	30.876
ENSG00000268388	XLOC_046310_cow	ENST00000595886	TCONS_00158749_cow	7.621	28.771
ENSG00000272593	XLOC_030344_cow	ENST00000609303	TCONS_00101154_cow	4.545	42.081
ENSG00000274312	XLOC_051895_cow	ENST00000622210	TCONS_00181498_cow	5.624	85.133
ENSG00000269176	XLOC_064426_cow	ENST00000601484	TCONS_00227388_cow	4.255	19.621
ENSG00000274331	XLOC_033825_cow	ENST00000618896	TCONS_00112355_cow	4.092	57.719
ENSG00000269243	XLOC_020041_cow	ENST00000597983	TCONS_00066301_cow	8.166	41.223
ENSG00000230550	XLOC_040898_cow	ENST00000433869	TCONS_00138178_cow	5.561	33.665
ENSG00000258875	XLOC_052478_cow	ENST00000554096	TCONS_00183026_cow	9.036	17.576
ENSG00000230417	XLOC_063863_cow	ENST00000635545	TCONS_00224882_cow	5.037	37.492
ENSG00000280039	XLOC_059137_cow	ENST00000625159	TCONS_00208173_cow	5.713	30.163
ENSG00000230551	XLOC_020941_cow	ENST00000499521	TCONS_00069293_cow	6.048	26.671
ENSG00000261096	XLOC_004496_cow	ENST00000563949	TCONS_00012994_cow	3.598	102.027
ENSG00000273618	XLOC_027852_cow	ENST00000622438	TCONS_00092702_cow	16.641	55.973
ENSG00000255874	XLOC_032875_cow	ENST00000538077	TCONS_00110530_cow	5.248	34.331
ENSG00000262777	XLOC_047845_cow	ENST00000570924	TCONS_00166365_cow	5.382	31.362
ENSG00000237292	XLOC_041602_cow	ENST00000435023	TCONS_00140304_cow	8.858	101.675
ENSG00000235085	XLOC_049330_cow	ENST00000441700	TCONS_00171186_cow	4.268	37.99
ENSG00000233538	XLOC_004494_cow	ENST00000370380	TCONS_00012993_cow	6.682	41.227
ENSG00000229854	XLOC_031544_cow	ENST00000434375	TCONS_00104529_cow	8.635	20.997
ENSG00000279191	XLOC_029107_cow	ENST00000622940	TCONS_00097963_cow	4.927	45.699
ENSG00000269495	XLOC_045855_cow	ENST00000594939	TCONS_00156926_cow	3.181	191.211
ENSG00000205865	XLOC_064685_cow	ENST00000382166	TCONS_00228387_cow	9.06	33.246
ENSG00000205041	XLOC_046871_cow	ENST00000378432	TCONS_00160539_cow	7.407	38.337
ENSG00000241684	XLOC_054900_cow	ENST00000460833	TCONS_00191740_cow	3.979	62.241
ENSG00000267064	XLOC_066262_cow	ENST00000590504	TCONS_00233696_cow	7.078	27.308
ENSG00000249346	XLOC_056459_cow	ENST00000525746	TCONS_00198192_cow	4.802	54.551
ENSG00000227375	XLOC_002142_cow	ENST00000430666	TCONS_00004950_cow	4.762	36.062
ENSG00000260136	XLOC_059142_cow	ENST00000565747	TCONS_00208187_cow	7.956	43.972
ENSG00000233175	XLOC_049828_cow	ENST00000587534	TCONS_00173252_cow	4.706	46.742
ENSG00000255197	XLOC_040610_cow	ENST00000532943	TCONS_00135810_cow	5.145	48.329
ENSG00000279298	XLOC_044599_cow	ENST00000623422	TCONS_00150884_cow	3.503	29.198
ENSG00000280758	XLOC_031648_cow	ENST00000630523	TCONS_00104818_cow	6.162	50.017
ENSG00000275880	XLOC_033836_cow	ENST00000611744	TCONS_00112421_cow	6.254	86.516
ENSG00000225470	XLOC_067536_cow	ENST00000602895	TCONS_00236943_cow	7.544	6.949
ENSG00000228838	XLOC_009331_cow	ENST00000421637	TCONS_00028810_cow	4.538	39.159
ENSG00000225746	XLOC_052660_cow	ENST00000556637	TCONS_00183551_cow	5.993	40.091
ENSG00000249509	XLOC_017334_cow	ENST00000506057	TCONS_00056652_cow	3.99	51.387
ENSG00000204055	XLOC_031710_cow	ENST00000451229	TCONS_00105016_cow	3.604	32.288
ENSG00000260172	XLOC_028368_cow	ENST00000564843	TCONS_00093932_cow	4.193	35.829
ENSG00000258620	XLOC_052609_cow	ENST00000556411	TCONS_00183362_cow	3.212	64.895
ENSG00000254740	XLOC_038844_cow	ENST00000530918	TCONS_00131169_cow	4.318	45.194
ENSG00000255670	XLOC_015351_cow	ENST00000544086	TCONS_00049106_cow	4.572	15.764
ENSG00000251365	XLOC_051689_cow	ENST00000506093	TCONS_00179851_cow	3.573	53.198
ENSG00000259439	XLOC_030881_cow	ENST00000437916	TCONS_00102787_cow	11.715	8.022
ENSG00000264608	XLOC_049173_cow	ENST00000582858	TCONS_00170613_cow	7.141	44.731
ENSG00000267092	XLOC_019244_cow	ENST00000590252	TCONS_00063949_cow	8.859	41.208
ENSG00000271871	XLOC_019371_cow	ENST00000607378	TCONS_00064455_cow	3.944	18.775
ENSG00000226629	XLOC_049709_cow	ENST00000456403	TCONS_00172767_cow	7.089	34.705
ENSG00000267765	XLOC_049766_cow	ENST00000592440	TCONS_00173045_cow	3.61	43.677
ENSG00000272729	XLOC_005060_cow	ENST00000608941	TCONS_00014616_cow	6.292	49.446
ENSG00000263278	XLOC_048602_cow	ENST00000611949	TCONS_00169019_cow	7.042	36.678
ENSG00000260498	XLOC_046316_cow	ENST00000570159	TCONS_00158765_cow	5.574	21.317
ENSG00000262370	XLOC_059698_cow	ENST00000574387	TCONS_00210165_cow	4.063	60.789
ENSG00000250379	XLOC_028171_cow	ENST00000510176	TCONS_00093473_cow	6.284	48.537
ENSG00000232190	XLOC_045023_cow	ENST00000430050	TCONS_00153848_cow	4.007	25.064
ENSG00000279811	XLOC_057458_cow	ENST00000624814	TCONS_00202354_cow	5.972	63.968
ENSG00000246851	XLOC_030311_cow	ENST00000502188	TCONS_00101041_cow	7.961	31.044
ENSG00000205414	XLOC_046413_cow	ENST00000379963	TCONS_00159126_cow	4.157	69.336
ENSG00000275936	XLOC_043650_cow	ENST00000617183	TCONS_00148032_cow	4.317	22.125
ENSG00000215403	XLOC_013527_cow	ENST00000400221	TCONS_00044184_cow	12.705	26.96
ENSG00000212694	XLOC_043504_cow	ENST00000537157	TCONS_00147503_cow	10.8	39.691
ENSG00000176593	XLOC_047362_cow	ENST00000313957	TCONS_00165324_cow	4.676	64.814
ENSG00000259583	XLOC_051866_cow	ENST00000560351	TCONS_00181434_cow	6.727	73.694
ENSG00000265359	XLOC_049691_cow	ENST00000579136	TCONS_00172741_cow	6.587	23.284
ENSG00000275620	XLOC_035871_cow	ENST00000612722	TCONS_00119850_cow	20.405	22.854
ENSG00000267892	XLOC_045561_cow	ENST00000602255	TCONS_00155692_cow	5.459	73.668
ENSG00000280259	XLOC_063862_cow	ENST00000624850	TCONS_00224879_cow	4	76.649
ENSG00000261373	XLOC_045067_cow	ENST00000562298	TCONS_00153990_cow	3.155	50.186
ENSG00000257407	XLOC_043572_cow	ENST00000551940	TCONS_00147831_cow	7.827	26.408
ENSG00000266896	XLOC_025101_cow	ENST00000586101	TCONS_00083748_cow	5.898	84.748
ENSG00000275494	XLOC_059140_cow	ENST00000613406	TCONS_00208178_cow	8.368	67.246
ENSG00000272874	XLOC_036008_cow	ENST00000608495	TCONS_00120277_cow	3.594	47.652
ENSG00000269148	XLOC_045717_cow	ENST00000601618	TCONS_00156341_cow	13.305	53.998
ENSG00000214548	XLOC_052647_cow	ENST00000522771	TCONS_00183518_cow	6.328	43.487
ENSG00000243083	XLOC_054844_cow	ENST00000473713	TCONS_00191631_cow	5.169	72.48
ENSG00000257151	XLOC_052785_cow	ENST00000552334	TCONS_00184063_cow	5.695	27.32
ENSG00000279762	XLOC_047730_cow	ENST00000623710	TCONS_00165986_cow	8.271	48.286
ENSG00000253390	XLOC_022263_cow	ENST00000521021	TCONS_00074781_cow	5.131	19.529
ENSG00000238141	XLOC_001305_cow	ENST00000423274	TCONS_00003076_cow	5.419	54.615
ENSG00000230599	XLOC_054393_cow	ENST00000440266	TCONS_00190393_cow	4.378	22.302
ENSG00000267714	XLOC_046700_cow	ENST00000590492	TCONS_00159946_cow	8.107	31.688
ENSG00000249695	XLOC_015546_cow	ENST00000505893	TCONS_00049794_cow	9.526	39.399
ENSG00000227301	XLOC_022318_cow	ENST00000449144	TCONS_00074923_cow	5.317	59.953
ENSG00000229989	XLOC_042837_cow	ENST00000412162	TCONS_00144107_cow	5.235	24.698
ENSG00000204054	XLOC_030324_cow	ENST00000412141	TCONS_00101075_cow	4.672	141.9
ENSG00000272945	XLOC_036059_cow	ENST00000609218	TCONS_00120428_cow	3.321	60.393
ENSG00000254631	XLOC_039183_cow	ENST00000531906	TCONS_00132150_cow	5.278	22.405
ENSG00000259230	XLOC_052675_cow	ENST00000559946	TCONS_00183641_cow	11.449	29.128
ENSG00000267073	XLOC_019237_cow	ENST00000592934	TCONS_00063934_cow	3.369	39.094
ENSG00000235862	XLOC_041712_cow	ENST00000427949	TCONS_00140692_cow	5.533	32.459
ENSG00000267598	XLOC_020122_cow	ENST00000592882	TCONS_00066473_cow	3.706	51.814
ENSG00000175061	XLOC_048090_cow	ENST00000581361	TCONS_00167214_cow	5.776	82.131
ENSG00000276509	XLOC_006921_cow	ENST00000622359	TCONS_00022165_cow	5.398	40.727
ENSG00000252690	XLOC_052086_cow	ENST00000607520	TCONS_00181973_cow	6.993	26.862
ENSG00000274421	XLOC_022014_cow	ENST00000622201	TCONS_00073990_cow	5.078	214.498
ENSG00000229915	XLOC_009687_cow	ENST00000447880	TCONS_00029878_cow	8.71	11.436
ENSG00000269050	XLOC_046832_cow	ENST00000593830	TCONS_00160417_cow	5.688	56.607
ENSG00000231428	XLOC_032833_cow	ENST00000411690	TCONS_00110388_cow	7.68	54.209
ENSG00000262999	XLOC_059012_cow	ENST00000572950	TCONS_00207792_cow	7.648	65.973
ENSG00000279726	XLOC_019390_cow	ENST00000624176	TCONS_00064487_cow	10.695	37.602
ENSG00000273486	XLOC_001237_cow	ENST00000609553	TCONS_00002946_cow	8.511	60.295
ENSG00000261578	XLOC_039239_cow	ENST00000566747	TCONS_00132312_cow	4.731	55.009
ENSG00000256031	XLOC_044458_cow	ENST00000534886	TCONS_00150409_cow	4.072	75.647
ENSG00000259994	XLOC_034338_cow	ENST00000561542	TCONS_00115485_cow	6.698	40.557
ENSG00000224596	XLOC_063863_cow	ENST00000456353	TCONS_00224881_cow	7.415	47.628
ENSG00000196893	XLOC_048103_cow	ENST00000354432	TCONS_00167261_cow	5.531	54.311
ENSG00000228201	XLOC_059644_cow	ENST00000455294	TCONS_00209962_cow	6.527	43.307
ENSG00000244215	XLOC_055273_cow	ENST00000488425	TCONS_00193200_cow	6.72	54.608
ENSG00000271380	XLOC_008341_cow	ENST00000605085	TCONS_00026234_cow	9.02	16.289
ENSG00000235478	XLOC_015546_cow	ENST00000428078	TCONS_00049794_cow	3.859	34.728
ENSG00000273069	XLOC_060195_cow	ENST00000608433	TCONS_00211510_cow	4.907	39.042
ENSG00000271851	XLOC_049405_cow	ENST00000607496	TCONS_00171657_cow	5.374	25.14
ENSG00000228630	XLOC_012888_cow	ENST00000453875	TCONS_00050965_cow	6.163	10.124
ENSG00000239552	XLOC_049589_cow	ENST00000464382	TCONS_00172410_cow	14.107	20.27
ENSG00000223837	XLOC_055813_cow	ENST00000415875	TCONS_00196518_cow	8.352	71.753
ENSG00000273015	XLOC_013056_cow	ENST00000609803	TCONS_00042894_cow	6.562	9.157
ENSG00000271869	XLOC_062673_cow	ENST00000607315	TCONS_00220892_cow	6.903	29.152
ENSG00000205930	XLOC_001584_cow	ENST00000382375	TCONS_00003861_cow	11.402	29.25
ENSG00000281969	XLOC_055562_cow	ENST00000632210	TCONS_00195711_cow	5.87	78.892
ENSG00000221817	XLOC_063306_cow	ENST00000422977	TCONS_00223297_cow	11.017	63.431
ENSG00000182057	XLOC_014058_cow	ENST00000332965	TCONS_00045762_cow	4.642	66.256
ENSG00000197291	XLOC_049766_cow	ENST00000592670	TCONS_00173044_cow	9.315	76.009
ENSG00000261216	XLOC_059015_cow	ENST00000562802	TCONS_00207796_cow	4.616	27.015
ENSG00000249429	XLOC_020886_cow	ENST00000340585	TCONS_00069116_cow	4.434	23.801
ENSG00000269707	XLOC_029212_cow	ENST00000598623	TCONS_00098310_cow	3.83	47.836
ENSG00000267580	XLOC_045451_cow	ENST00000589932	TCONS_00155185_cow	5.293	31.569
ENSG00000268636	XLOC_047116_cow	ENST00000600665	TCONS_00161572_cow	8.64	17.378
ENSG00000254501	XLOC_065231_cow	ENST00000528887	TCONS_00229822_cow	8.225	29.429
ENSG00000272702	XLOC_030731_cow	ENST00000608612	TCONS_00106734_cow	6.228	25.59
ENSG00000259673	XLOC_027748_cow	ENST00000559298	TCONS_00092354_cow	6.303	98.547
ENSG00000248441	XLOC_051935_cow	ENST00000555332	TCONS_00181585_cow	6.989	48.098
ENSG00000222000	XLOC_030592_cow	ENST00000467398	TCONS_00106650_cow	7.134	24.865
ENSG00000231160	XLOC_017723_cow	ENST00000440181	TCONS_00057466_cow	13.999	35.311
ENSG00000232593	XLOC_066350_cow	ENST00000366185	TCONS_00233998_cow	6.265	61.392
ENSG00000279187	XLOC_049969_cow	ENST00000624065	TCONS_00173717_cow	8.481	42.115
ENSG00000259291	XLOC_052979_cow	ENST00000620791	TCONS_00184625_cow	5.098	61.041
ENSG00000236311	XLOC_060695_cow	ENST00000445873	TCONS_00214487_cow	4.453	37.156
ENSG00000234693	XLOC_036275_cow	ENST00000435177	TCONS_00121106_cow	4.537	48.913
ENSG00000239552	XLOC_049588_cow	ENST00000464382	TCONS_00172407_cow	7.363	41.344
ENSG00000262831	XLOC_049957_cow	ENST00000576784	TCONS_00173694_cow	4.342	27.037
ENSG00000261033	XLOC_048096_cow	ENST00000564549	TCONS_00167236_cow	4.62	90.038
ENSG00000260778	XLOC_058873_cow	ENST00000562838	TCONS_00207294_cow	6.418	34.315
ENSG00000260156	XLOC_046160_cow	ENST00000567186	TCONS_00158235_cow	6.062	42.074
ENSG00000237166	XLOC_005644_cow	ENST00000452787	TCONS_00015947_cow	7.774	55.768
ENSG00000279036	XLOC_048189_cow	ENST00000624209	TCONS_00167526_cow	11.651	39.698
ENSG00000259933	XLOC_058861_cow	ENST00000570072	TCONS_00207181_cow	3.136	33.872
ENSG00000274478	XLOC_045019_cow	ENST00000621177	TCONS_00153841_cow	3.078	60.954
ENSG00000237036	XLOC_034342_cow	ENST00000607455	TCONS_00115509_cow	5.012	28.81
ENSG00000225439	XLOC_030707_cow	ENST00000529783	TCONS_00102213_cow	4.774	49.95
ENSG00000223823	XLOC_042470_cow	ENST00000416774	TCONS_00142933_cow	8.556	63.197
ENSG00000225822	XLOC_000588_cow	ENST00000442941	TCONS_00001400_cow	5.816	52.458
ENSG00000259945	XLOC_046599_cow	ENST00000563083	TCONS_00159711_cow	5.482	20.232
ENSG00000232283	XLOC_022419_cow	ENST00000448857	TCONS_00075177_cow	5.966	49.893
ENSG00000260360	XLOC_042591_cow	ENST00000567904	TCONS_00143323_cow	5.896	18.619
ENSG00000260145	XLOC_046494_cow	ENST00000562970	TCONS_00159317_cow	5.38	37.184
ENSG00000234608	XLOC_043637_cow	ENST00000442119	TCONS_00147982_cow	4.214	82.839
ENSG00000239921	XLOC_055260_cow	ENST00000461398	TCONS_00193168_cow	7.446	44.43
ENSG00000236535	XLOC_042531_cow	ENST00000421851	TCONS_00143200_cow	6.489	20.367
ENSG00000260448	XLOC_059142_cow	ENST00000569920	TCONS_00208187_cow	3.513	47.655
ENSG00000262223	XLOC_048584_cow	ENST00000574041	TCONS_00168958_cow	4.434	17.536
ENSG00000230461	XLOC_041687_cow	ENST00000630223	TCONS_00140642_cow	3.987	22.993
ENSG00000224397	XLOC_035127_cow	ENST00000425497	TCONS_00117907_cow	6.542	31.841
ENSG00000278090	XLOC_052835_cow	ENST00000611654	TCONS_00184172_cow	3.713	21.985
ENSG00000228737	XLOC_019386_cow	ENST00000422040	TCONS_00064481_cow	4.451	77.653
ENSG00000280117	XLOC_044363_cow	ENST00000623279	TCONS_00150054_cow	26.273	40.406
ENSG00000259764	XLOC_053087_cow	ENST00000558696	TCONS_00185015_cow	3.836	33.727
ENSG00000267698	XLOC_045514_cow	ENST00000586962	TCONS_00155467_cow	4.383	109.706
ENSG00000196273	XLOC_052609_cow	ENST00000553367	TCONS_00183362_cow	3.821	17.812
ENSG00000253187	XLOC_011879_cow	ENST00000519694	TCONS_00037756_cow	8.768	55.103
ENSG00000259779	XLOC_058151_cow	ENST00000562582	TCONS_00204026_cow	7.339	33.713
ENSG00000275888	XLOC_049943_cow	ENST00000620937	TCONS_00173636_cow	4.006	47.525
ENSG00000233123	XLOC_059387_cow	ENST00000434537	TCONS_00209011_cow	4.821	17.263
ENSG00000237886	XLOC_031796_cow	ENST00000429224	TCONS_00105390_cow	5.205	36.002
ENSG00000254614	XLOC_065230_cow	ENST00000526623	TCONS_00229818_cow	20.595	21.144
ENSG00000279948	XLOC_045757_cow	ENST00000624074	TCONS_00156477_cow	10.187	28.163
ENSG00000253616	XLOC_023427_cow	ENST00000520840	TCONS_00077790_cow	4.572	18.644
ENSG00000237775	XLOC_055856_cow	ENST00000458361	TCONS_00196718_cow	7.981	46.712
ENSG00000231654	XLOC_025047_cow	ENST00000455390	TCONS_00083617_cow	3.859	57.819
ENSG00000263072	XLOC_059698_cow	ENST00000572691	TCONS_00210166_cow	6.733	14.482
ENSG00000213599	XLOC_059227_cow	ENST00000561824	TCONS_00208509_cow	5.927	29.549
ENSG00000255050	XLOC_037550_cow	ENST00000531730	TCONS_00126508_cow	7.642	44.093
ENSG00000269352	XLOC_047092_cow	ENST00000601893	TCONS_00161450_cow	5.511	70.337
ENSG00000268505	XLOC_046310_cow	ENST00000599841	TCONS_00158749_cow	5.614	25.542
ENSG00000256654	XLOC_015519_cow	ENST00000538202	TCONS_00049675_cow	6.383	84.24
ENSG00000280029	XLOC_020848_cow	ENST00000624192	TCONS_00069008_cow	5.465	41.126
ENSG00000259495	XLOC_053051_cow	ENST00000559008	TCONS_00184923_cow	7.422	38.402
ENSG00000279716	XLOC_020068_cow	ENST00000624704	TCONS_00066380_cow	7.735	33.814
ENSG00000225335	XLOC_013930_cow	ENST00000622035	TCONS_00045294_cow	5.052	36.932
ENSG00000253390	XLOC_022268_cow	ENST00000521021	TCONS_00074794_cow	4.751	31.464
ENSG00000277151	XLOC_033213_cow	ENST00000617901	TCONS_00111202_cow	6.517	51.599
ENSG00000204282	XLOC_048630_cow	ENST00000592939	TCONS_00175297_cow	3.752	15.484
ENSG00000260807	XLOC_059630_cow	ENST00000565467	TCONS_00209884_cow	16.077	56.463
ENSG00000274478	XLOC_045031_cow	ENST00000621177	TCONS_00153858_cow	3.379	38.904
ENSG00000235954	XLOC_043749_cow	ENST00000430525	TCONS_00148312_cow	4.048	37.037
ENSG00000233030	XLOC_006818_cow	ENST00000428289	TCONS_00021901_cow	5.101	23.139
ENSG00000256262	XLOC_043703_cow	ENST00000478808	TCONS_00148181_cow	3.473	38.004
ENSG00000278390	XLOC_032061_cow	ENST00000619407	TCONS_00108529_cow	4.907	52.872
ENSG00000230563	XLOC_034543_cow	ENST00000430097	TCONS_00115994_cow	5.209	31.266
ENSG00000272693	XLOC_060119_cow	ENST00000608973	TCONS_00211373_cow	6.625	30.232
ENSG00000235527	XLOC_008698_cow	ENST00000450706	TCONS_00027235_cow	5.881	42.21
ENSG00000224307	XLOC_030319_cow	ENST00000455981	TCONS_00101068_cow	5.748	28.469
ENSG00000250930	XLOC_016696_cow	ENST00000511989	TCONS_00055083_cow	3.589	15.111
ENSG00000260572	XLOC_000978_cow	ENST00000566372	TCONS_00002322_cow	6.357	49.848
ENSG00000249641	XLOC_012885_cow	ENST00000512916	TCONS_00042280_cow	8.011	29.78
ENSG00000273018	XLOC_048107_cow	ENST00000425211	TCONS_00167269_cow	3.854	47.384
ENSG00000269915	XLOC_064711_cow	ENST00000527021	TCONS_00228469_cow	11.196	21.065
ENSG00000227301	XLOC_022323_cow	ENST00000449144	TCONS_00079587_cow	3.811	112.644
ENSG00000255571	XLOC_052049_cow	ENST00000561327	TCONS_00181803_cow	8.421	26.62
ENSG00000260792	XLOC_053617_cow	ENST00000564585	TCONS_00186379_cow	5.984	44.302
ENSG00000268475	XLOC_045622_cow	ENST00000598887	TCONS_00155910_cow	3.22	24.31
ENSG00000260798	XLOC_046602_cow	ENST00000563916	TCONS_00159726_cow	4.127	11.522
ENSG00000279159	XLOC_043779_cow	ENST00000624945	TCONS_00148439_cow	7.752	48.78
ENSG00000235897	XLOC_002168_cow	ENST00000452051	TCONS_00005053_cow	6.042	59.579
ENSG00000179743	XLOC_004841_cow	ENST00000317122	TCONS_00014048_cow	13.674	38.044
ENSG00000253973	XLOC_038995_cow	ENST00000531592	TCONS_00131586_cow	4.166	43.937
ENSG00000275431	XLOC_049020_cow	ENST00000612584	TCONS_00170266_cow	6.58	95.924
ENSG00000263276	XLOC_046607_cow	ENST00000571975	TCONS_00159755_cow	5.605	40.17
ENSG00000231721	XLOC_012188_cow	ENST00000429901	TCONS_00038433_cow	3.627	49.183
ENSG00000261055	XLOC_008745_cow	ENST00000565955	TCONS_00027356_cow	5.706	61.83
ENSG00000256906	XLOC_044312_cow	ENST00000535487	TCONS_00152455_cow	6.966	25.582
ENSG00000229848	XLOC_049943_cow	ENST00000430912	TCONS_00173636_cow	3.206	29.36
ENSG00000180422	XLOC_045049_cow	ENST00000321214	TCONS_00163163_cow	5.028	54.777
ENSG00000232677	XLOC_046790_cow	ENST00000438368	TCONS_00160234_cow	3.409	17.842
ENSG00000248809	XLOC_043108_cow	ENST00000507726	TCONS_00146572_cow	6.222	53.68
ENSG00000280092	XLOC_045372_cow	ENST00000623314	TCONS_00154997_cow	6.735	42.042
ENSG00000258861	XLOC_052647_cow	ENST00000553692	TCONS_00183518_cow	4.544	68.68
ENSG00000275542	XLOC_048586_cow	ENST00000622907	TCONS_00168983_cow	5.3	34.418
ENSG00000204685	XLOC_029119_cow	ENST00000446816	TCONS_00098002_cow	3.529	20.575
ENSG00000281691	XLOC_054284_cow	ENST00000630404	TCONS_00189954_cow	4.556	24.434
ENSG00000183154	XLOC_062182_cow	ENST00000330539	TCONS_00219733_cow	8.722	38.593
ENSG00000236618	XLOC_047829_cow	ENST00000425081	TCONS_00166325_cow	5.245	33.887
ENSG00000237282	XLOC_034411_cow	ENST00000594642	TCONS_00115640_cow	4.52	51.87
ENSG00000267065	XLOC_050048_cow	ENST00000585863	TCONS_00176227_cow	18.242	48.965
ENSG00000259254	XLOC_026693_cow	ENST00000559841	TCONS_00089546_cow	12.833	27.202
ENSG00000256955	XLOC_059279_cow	ENST00000542763	TCONS_00208731_cow	8.21	106.961
ENSG00000223597	XLOC_051686_cow	ENST00000500616	TCONS_00179841_cow	4.886	49.568
ENSG00000278949	XLOC_043369_cow	ENST00000623177	TCONS_00147173_cow	5.942	143.633
ENSG00000226239	XLOC_036024_cow	ENST00000449519	TCONS_00120312_cow	8.484	56.855
ENSG00000273247	XLOC_043173_cow	ENST00000608661	TCONS_00146705_cow	6.935	27.156
ENSG00000238184	XLOC_064682_cow	ENST00000427151	TCONS_00230883_cow	4.014	41.334
ENSG00000274591	XLOC_013053_cow	ENST00000611566	TCONS_00042869_cow	4.845	62.952
ENSG00000216895	XLOC_012487_cow	ENST00000474963	TCONS_00039172_cow	4.672	50.303
ENSG00000277332	XLOC_037575_cow	ENST00000612629	TCONS_00126648_cow	5.227	27.688
ENSG00000258459	XLOC_028044_cow	ENST00000553419	TCONS_00093144_cow	6.371	47.353
ENSG00000254038	XLOC_062190_cow	ENST00000523411	TCONS_00219756_cow	4.628	15.54
ENSG00000197308	XLOC_034117_cow	ENST00000438755	TCONS_00114831_cow	4.716	26.948
ENSG00000231551	XLOC_008555_cow	ENST00000445243	TCONS_00026859_cow	5.329	24.92
ENSG00000278916	XLOC_012841_cow	ENST00000623122	TCONS_00042178_cow	7.314	49.812
ENSG00000272892	XLOC_063210_cow	ENST00000610279	TCONS_00222958_cow	7.737	23.287
ENSG00000264735	XLOC_048552_cow	ENST00000580125	TCONS_00168819_cow	6.191	17.776
ENSG00000242797	XLOC_054245_cow	ENST00000467187	TCONS_00189781_cow	7.232	21.142
ENSG00000237017	XLOC_047279_cow	ENST00000452097	TCONS_00162352_cow	13.67	44.421
ENSG00000203804	XLOC_006800_cow	ENST00000369035	TCONS_00021854_cow	6.041	27.255
ENSG00000257563	XLOC_059063_cow	ENST00000549796	TCONS_00207963_cow	4.614	59.123
ENSG00000275186	XLOC_057439_cow	ENST00000621571	TCONS_00202308_cow	8.886	42.948
ENSG00000203804	XLOC_006800_cow	ENST00000617352	TCONS_00021857_cow	5.278	28.481
ENSG00000266036	XLOC_048711_cow	ENST00000585285	TCONS_00169543_cow	4.336	65.402
ENSG00000262313	XLOC_048586_cow	ENST00000576032	TCONS_00168982_cow	4.793	39.309
ENSG00000230483	XLOC_065398_cow	ENST00000433035	TCONS_00230255_cow	4.245	44.421
ENSG00000275088	XLOC_046294_cow	ENST00000621095	TCONS_00158699_cow	9.891	60.638
ENSG00000273308	XLOC_002142_cow	ENST00000608482	TCONS_00004951_cow	6.364	55.178
ENSG00000234432	XLOC_059540_cow	ENST00000610122	TCONS_00209496_cow	9.9	14.78
ENSG00000257771	XLOC_014560_cow	ENST00000546821	TCONS_00047170_cow	6.071	26.766
ENSG00000253406	XLOC_020941_cow	ENST00000523176	TCONS_00069293_cow	5.015	42.624
ENSG00000271199	XLOC_066189_cow	ENST00000603360	TCONS_00233416_cow	4.867	17.4
ENSG00000279913	XLOC_017466_cow	ENST00000624114	TCONS_00056913_cow	5.573	19.996
ENSG00000237087	XLOC_005992_cow	ENST00000437095	TCONS_00016750_cow	4.589	34.652
ENSG00000235121	XLOC_042394_cow	ENST00000429443	TCONS_00142625_cow	3.886	33.264
ENSG00000235927	XLOC_007403_cow	ENST00000421331	TCONS_00023335_cow	4.623	120.418
ENSG00000237149	XLOC_063321_cow	ENST00000491557	TCONS_00223367_cow	5.655	17.176
ENSG00000237037	XLOC_014076_cow	ENST00000617009	TCONS_00045797_cow	5.058	37.401
ENSG00000235875	XLOC_033838_cow	ENST00000425094	TCONS_00112422_cow	6.413	70.102
ENSG00000275549	XLOC_030480_cow	ENST00000612170	TCONS_00101583_cow	9.093	33.255
ENSG00000272798	XLOC_043732_cow	ENST00000609964	TCONS_00148263_cow	4.968	52.463
ENSG00000257622	XLOC_053635_cow	ENST00000548203	TCONS_00186427_cow	3.793	29.304
ENSG00000248101	XLOC_046777_cow	ENST00000473572	TCONS_00160162_cow	7.489	19.583
ENSG00000260233	XLOC_065260_cow	ENST00000623234	TCONS_00229885_cow	9.006	39.226
ENSG00000271858	XLOC_055048_cow	ENST00000607121	TCONS_00192398_cow	7.956	40.89
ENSG00000230555	XLOC_063598_cow	ENST00000442526	TCONS_00224131_cow	5.645	72.526
ENSG00000279361	XLOC_049902_cow	ENST00000623200	TCONS_00173553_cow	5.929	47.613
ENSG00000257433	XLOC_014619_cow	ENST00000547799	TCONS_00051935_cow	4.329	39.427
ENSG00000259623	XLOC_049713_cow	ENST00000560400	TCONS_00172776_cow	8.887	29.912
ENSG00000258354	XLOC_059045_cow	ENST00000548268	TCONS_00207915_cow	4.011	21.249
ENSG00000268584	XLOC_063306_cow	ENST00000595595	TCONS_00223297_cow	5.135	73.884
ENSG00000268230	XLOC_046082_cow	ENST00000599109	TCONS_00157895_cow	9.924	35.575
ENSG00000274460	XLOC_059119_cow	ENST00000616774	TCONS_00208096_cow	3.995	4.933
ENSG00000283215	XLOC_056630_cow	ENST00000635943	TCONS_00198788_cow	3.85	53.127
ENSG00000272821	XLOC_014201_cow	ENST00000608319	TCONS_00046122_cow	6.162	219.412
ENSG00000234944	XLOC_063108_cow	ENST00000421320	TCONS_00222730_cow	3.918	28.804
ENSG00000267007	XLOC_019244_cow	ENST00000586259	TCONS_00063948_cow	10.09	45.843
ENSG00000234028	XLOC_031097_cow	ENST00000453008	TCONS_00106910_cow	7.026	19.187
ENSG00000232021	XLOC_017372_cow	ENST00000436413	TCONS_00056710_cow	3.946	117.003
ENSG00000238043	XLOC_002198_cow	ENST00000426616	TCONS_00005108_cow	3.207	56.22
ENSG00000236908	XLOC_015540_cow	ENST00000432994	TCONS_00049741_cow	5.595	16.057
ENSG00000242588	XLOC_010791_cow	ENST00000605862	TCONS_00034989_cow	4.332	13.62
ENSG00000250548	XLOC_028613_cow	ENST00000508827	TCONS_00094463_cow	8.17	32.576
ENSG00000224635	XLOC_036122_cow	ENST00000422519	TCONS_00120686_cow	5.441	39.484
ENSG00000259004	XLOC_052617_cow	ENST00000557121	TCONS_00183385_cow	8.353	104.864
ENSG00000259818	XLOC_009331_cow	ENST00000569869	TCONS_00028810_cow	4.609	51.106
ENSG00000224614	XLOC_002173_cow	ENST00000458180	TCONS_00005065_cow	4.941	33.767
ENSG00000280177	XLOC_048272_cow	ENST00000623613	TCONS_00167876_cow	8.048	69.844
ENSG00000237390	XLOC_008300_cow	ENST00000451362	TCONS_00031019_cow	8.563	20.237
ENSG00000233030	XLOC_006816_cow	ENST00000428289	TCONS_00021896_cow	8.292	152.753
ENSG00000275964	XLOC_032416_cow	ENST00000620617	TCONS_00109513_cow	7.985	62.56
ENSG00000197665	XLOC_048103_cow	ENST00000399087	TCONS_00167259_cow	5.16	56.494
ENSG00000235979	XLOC_049488_cow	ENST00000609249	TCONS_00171967_cow	6.201	28.074
ENSG00000280254	XLOC_049337_cow	ENST00000623798	TCONS_00171266_cow	5.015	26.533
ENSG00000263167	XLOC_049971_cow	ENST00000570413	TCONS_00173721_cow	8.435	20.896
ENSG00000232896	XLOC_022596_cow	ENST00000451108	TCONS_00075674_cow	7.443	61.847
ENSG00000279759	XLOC_045599_cow	ENST00000622968	TCONS_00155805_cow	11.981	65.537
ENSG00000280122	XLOC_048668_cow	ENST00000625040	TCONS_00169251_cow	15.969	44.647
ENSG00000272568	XLOC_011863_cow	ENST00000609389	TCONS_00037725_cow	6.591	18.853
ENSG00000229807	XLOC_066187_cow	ENST00000434839	TCONS_00233407_cow	4.704	38.652
ENSG00000257449	XLOC_013305_cow	ENST00000551846	TCONS_00043559_cow	5.569	67.391
ENSG00000276073	XLOC_034860_cow	ENST00000618285	TCONS_00117040_cow	4.807	45.565
ENSG00000276063	XLOC_027257_cow	ENST00000622466	TCONS_00091030_cow	3.369	51.267
ENSG00000251615	XLOC_018329_cow	ENST00000505448	TCONS_00059178_cow	9.085	25.241
ENSG00000267432	XLOC_050023_cow	ENST00000588565	TCONS_00173876_cow	9.556	31.849
ENSG00000178193	XLOC_007411_cow	ENST00000433521	TCONS_00023364_cow	5.021	39.995
ENSG00000254545	XLOC_006031_cow	ENST00000527035	TCONS_00016896_cow	12.005	67.596
ENSG00000249628	XLOC_013932_cow	ENST00000515614	TCONS_00045317_cow	6.433	72.635
ENSG00000234055	XLOC_030311_cow	ENST00000434250	TCONS_00101041_cow	4.059	50.145
ENSG00000255571	XLOC_052044_cow	ENST00000538734	TCONS_00181794_cow	10.152	49.482
ENSG00000262413	XLOC_049957_cow	ENST00000576554	TCONS_00173693_cow	6.879	29.219
ENSG00000249231	XLOC_046435_cow	ENST00000510238	TCONS_00159180_cow	3.534	24.09
ENSG00000227355	XLOC_022700_cow	ENST00000637541	TCONS_00075969_cow	3.542	23.759
ENSG00000260942	XLOC_009735_cow	ENST00000567819	TCONS_00030003_cow	7.535	46.712
ENSG00000283518	XLOC_041683_cow	ENST00000637598	TCONS_00140629_cow	4.598	51.349
ENSG00000261090	XLOC_059135_cow	ENST00000567395	TCONS_00208170_cow	6.225	67.838
ENSG00000266445	XLOC_048552_cow	ENST00000582249	TCONS_00168821_cow	4.411	46.266
ENSG00000279838	XLOC_042666_cow	ENST00000623474	TCONS_00143511_cow	6.275	37.032
ENSG00000253352	XLOC_043806_cow	ENST00000519077	TCONS_00148587_cow	5.864	28.815
ENSG00000226167	XLOC_008680_cow	ENST00000419536	TCONS_00027175_cow	12.287	65.166
ENSG00000223660	XLOC_047305_cow	ENST00000426213	TCONS_00162451_cow	4.217	52.929
ENSG00000281196	XLOC_043544_cow	ENST00000630357	TCONS_00151971_cow	5.511	30.077
ENSG00000279422	XLOC_067648_cow	ENST00000624313	TCONS_00237315_cow	8.763	51.178
ENSG00000279980	XLOC_052059_cow	ENST00000624044	TCONS_00181839_cow	4.016	52.661
ENSG00000263986	XLOC_048104_cow	ENST00000580962	TCONS_00167262_cow	3.272	7.767
ENSG00000279121	XLOC_044363_cow	ENST00000624854	TCONS_00150054_cow	7.322	73.033
ENSG00000267141	XLOC_019229_cow	ENST00000586694	TCONS_00063869_cow	4.712	48.563
ENSG00000268006	XLOC_047116_cow	ENST00000600742	TCONS_00161574_cow	6.001	41.174
ENSG00000280076	XLOC_052905_cow	ENST00000624819	TCONS_00187215_cow	11.775	26.524
[truncated: 665 more rows]

## Sheet: human vs opossum
human gene	opossum gene	human transcript	opossum transcript	motif-pattern similarity score	gap penalty score
ENSG00000279422	XLOC_046202_ops	ENST00000624313	TCONS_00130399_ops	12.846	35.745
ENSG00000253187	XLOC_045053_ops	ENST00000519694	TCONS_00124407_ops	4.945	47.533
ENSG00000277283	XLOC_024057_ops	ENST00000611079	TCONS_00063467_ops	4.301	42.16
ENSG00000270049	XLOC_004377_ops	ENST00000635000	TCONS_00009843_ops	7.283	36.105
ENSG00000234741	XLOC_014340_ops	ENST00000455838	TCONS_00037948_ops	3.265	30.659
ENSG00000274828	XLOC_022680_ops	ENST00000616428	TCONS_00060340_ops	5.576	75.318
ENSG00000230091	XLOC_005342_ops	ENST00000432070	TCONS_00011925_ops	5.551	64.273
ENSG00000270605	XLOC_029914_ops	ENST00000604716	TCONS_00080689_ops	7.644	20.131
ENSG00000279028	XLOC_007051_ops	ENST00000625092	TCONS_00027753_ops	5.57	62.475
ENSG00000261578	XLOC_026537_ops	ENST00000566747	TCONS_00073558_ops	6.435	21.366
ENSG00000205740	XLOC_044585_ops	ENST00000381466	TCONS_00123440_ops	3.815	51.078
ENSG00000280076	XLOC_000871_ops	ENST00000624819	TCONS_00001951_ops	6.198	52.359
ENSG00000233030	XLOC_017218_ops	ENST00000428289	TCONS_00044366_ops	4.954	149.579
ENSG00000227128	XLOC_005670_ops	ENST00000430651	TCONS_00012705_ops	7.232	32.14
ENSG00000245522	XLOC_033831_ops	ENST00000500698	TCONS_00093254_ops	4.665	43.766
ENSG00000223855	XLOC_034628_ops	ENST00000452622	TCONS_00097393_ops	39.359	33.498
ENSG00000258584	XLOC_006385_ops	ENST00000555732	TCONS_00014359_ops	4.203	66.011
ENSG00000240990	XLOC_045057_ops	ENST00000520360	TCONS_00124417_ops	6.948	54.951
ENSG00000268896	XLOC_038940_ops	ENST00000596829	TCONS_00109211_ops	7.493	22.605
ENSG00000255267	XLOC_032210_ops	ENST00000528390	TCONS_00090108_ops	4.821	34.433
ENSG00000280038	XLOC_000785_ops	ENST00000623634	TCONS_00001772_ops	6.984	27.011
ENSG00000259818	XLOC_009938_ops	ENST00000569869	TCONS_00028389_ops	6.957	25.52
ENSG00000225969	XLOC_013719_ops	ENST00000427153	TCONS_00046898_ops	9.413	19.86
ENSG00000261716	XLOC_017177_ops	ENST00000564237	TCONS_00044318_ops	9.124	26.969
ENSG00000256364	XLOC_020618_ops	ENST00000541383	TCONS_00069018_ops	6.914	12.097
ENSG00000260167	XLOC_034744_ops	ENST00000563540	TCONS_00097609_ops	6.304	95.521
ENSG00000269982	XLOC_035746_ops	ENST00000602436	TCONS_00099934_ops	5.407	51.934
ENSG00000260293	XLOC_037071_ops	ENST00000561847	TCONS_00102732_ops	7.894	28.231
ENSG00000124915	XLOC_034165_ops	ENST00000244906	TCONS_00096572_ops	3.998	26.405
ENSG00000275830	XLOC_038523_ops	ENST00000617298	TCONS_00108466_ops	4.957	36.062
ENSG00000260361	XLOC_005785_ops	ENST00000562894	TCONS_00012987_ops	6.207	57.757
ENSG00000264451	XLOC_015323_ops	ENST00000579972	TCONS_00040189_ops	7.417	24.168
ENSG00000260267	XLOC_034417_ops	ENST00000564629	TCONS_00096946_ops	3.695	42.245
ENSG00000234771	XLOC_007884_ops	ENST00000418747	TCONS_00017788_ops	11.462	31.401
ENSG00000224079	XLOC_034628_ops	ENST00000449721	TCONS_00097393_ops	3.748	15.922
ENSG00000248429	XLOC_033054_ops	ENST00000503611	TCONS_00091709_ops	6.086	73.795
ENSG00000275542	XLOC_011702_ops	ENST00000622907	TCONS_00049646_ops	3.716	6.272
ENSG00000268191	XLOC_023511_ops	ENST00000596027	TCONS_00062080_ops	8.402	49.492
ENSG00000253187	XLOC_045056_ops	ENST00000523790	TCONS_00124414_ops	8.316	41.489
ENSG00000236535	XLOC_014341_ops	ENST00000421851	TCONS_00037957_ops	4.775	92.565
ENSG00000224165	XLOC_003402_ops	ENST00000434897	TCONS_00007707_ops	5.672	66.29
ENSG00000273308	XLOC_028231_ops	ENST00000608482	TCONS_00077371_ops	3.635	18.129
ENSG00000233203	XLOC_014167_ops	ENST00000455380	TCONS_00037606_ops	3.533	23.847
ENSG00000279589	XLOC_002890_ops	ENST00000625035	TCONS_00006379_ops	10.956	38.161
ENSG00000283689	XLOC_007800_ops	ENST00000637770	TCONS_00017552_ops	4.413	38.135
ENSG00000230550	XLOC_014632_ops	ENST00000433869	TCONS_00038620_ops	3.766	95.318
ENSG00000279207	XLOC_015036_ops	ENST00000624409	TCONS_00039486_ops	9.926	55.293
ENSG00000224192	XLOC_020684_ops	ENST00000414989	TCONS_00056329_ops	5.483	141.779
ENSG00000227543	XLOC_013468_ops	ENST00000554154	TCONS_00036160_ops	6.526	53.905
ENSG00000203280	XLOC_020688_ops	ENST00000366110	TCONS_00056357_ops	5.498	35.908
ENSG00000232837	XLOC_024633_ops	ENST00000433952	TCONS_00069697_ops	6.363	53.677
ENSG00000269296	XLOC_027011_ops	ENST00000598952	TCONS_00074685_ops	4.173	23.119
ENSG00000260296	XLOC_033426_ops	ENST00000567102	TCONS_00092352_ops	3.664	63.082
ENSG00000249084	XLOC_031260_ops	ENST00000506895	TCONS_00088155_ops	3.945	43.425
ENSG00000224090	XLOC_040293_ops	ENST00000441450	TCONS_00111922_ops	3.983	107.69
ENSG00000229848	XLOC_015597_ops	ENST00000442532	TCONS_00040867_ops	4.754	78.683
ENSG00000260360	XLOC_014378_ops	ENST00000567904	TCONS_00050019_ops	9.434	15.928
ENSG00000267474	XLOC_023580_ops	ENST00000589702	TCONS_00062278_ops	5.302	35.355
ENSG00000251688	XLOC_033144_ops	ENST00000509370	TCONS_00091856_ops	4.902	30
ENSG00000242407	XLOC_011433_ops	ENST00000495536	TCONS_00031696_ops	3.777	35.501
ENSG00000268499	XLOC_030080_ops	ENST00000598146	TCONS_00081071_ops	4.832	13.775
ENSG00000279187	XLOC_015592_ops	ENST00000624065	TCONS_00040854_ops	3.675	13.454
ENSG00000254860	XLOC_033830_ops	ENST00000525484	TCONS_00093251_ops	3.557	61.354
ENSG00000228008	XLOC_035525_ops	ENST00000419183	TCONS_00099443_ops	3.918	38.527
ENSG00000236434	XLOC_013869_ops	ENST00000422306	TCONS_00037014_ops	6.711	63.605
ENSG00000272070	XLOC_002199_ops	ENST00000606901	TCONS_00004871_ops	5.201	8.911
ENSG00000277182	XLOC_015298_ops	ENST00000610658	TCONS_00040133_ops	5.933	58.842
ENSG00000233030	XLOC_017221_ops	ENST00000428289	TCONS_00044371_ops	6.282	40.526
ENSG00000255438	XLOC_008263_ops	ENST00000526566	TCONS_00018611_ops	6.669	89.681
ENSG00000251359	XLOC_031237_ops	ENST00000578387	TCONS_00088124_ops	20.355	36.88
ENSG00000261691	XLOC_037115_ops	ENST00000565879	TCONS_00102849_ops	7.209	33.33
ENSG00000231721	XLOC_044330_ops	ENST00000429901	TCONS_00122967_ops	5.012	99.139
ENSG00000256540	XLOC_041781_ops	ENST00000537961	TCONS_00117570_ops	8.305	62.045
ENSG00000196756	XLOC_002601_ops	ENST00000449469	TCONS_00005776_ops	6.195	51.392
ENSG00000225756	XLOC_007954_ops	ENST00000425189	TCONS_00017974_ops	6.803	129.59
ENSG00000247373	XLOC_024014_ops	ENST00000498967	TCONS_00063371_ops	21.708	89.552
ENSG00000233016	XLOC_008040_ops	ENST00000414282	TCONS_00018148_ops	9.632	70.316
ENSG00000246582	XLOC_009804_ops	ENST00000500853	TCONS_00021514_ops	11.772	12.787
ENSG00000272791	XLOC_000363_ops	ENST00000609434	TCONS_00000717_ops	5.871	14.742
ENSG00000259910	XLOC_037152_ops	ENST00000563593	TCONS_00102934_ops	4.152	40.65
ENSG00000259291	XLOC_000825_ops	ENST00000558334	TCONS_00001849_ops	3.394	57.274
ENSG00000281162	XLOC_038425_ops	ENST00000627215	TCONS_00108261_ops	7.022	60.111
ENSG00000235140	XLOC_000341_ops	ENST00000450677	TCONS_00000683_ops	5.7	42.683
ENSG00000227946	XLOC_040392_ops	ENST00000420509	TCONS_00112175_ops	4.771	107.364
ENSG00000235563	XLOC_009941_ops	ENST00000439621	TCONS_00028397_ops	10.141	61.533
ENSG00000227467	XLOC_029684_ops	ENST00000450804	TCONS_00080234_ops	9.313	32.028
ENSG00000260630	XLOC_004455_ops	ENST00000568633	TCONS_00010022_ops	6.822	57.968
ENSG00000203258	XLOC_033853_ops	ENST00000454086	TCONS_00093303_ops	4.721	28.646
ENSG00000260498	XLOC_009429_ops	ENST00000563993	TCONS_00020841_ops	6.941	48.258
ENSG00000182057	XLOC_043217_ops	ENST00000446578	TCONS_00120587_ops	9.296	50.773
ENSG00000269941	XLOC_027842_ops	ENST00000602481	TCONS_00076555_ops	5.722	39.09
ENSG00000280291	XLOC_005810_ops	ENST00000623393	TCONS_00013014_ops	5.957	24.45
ENSG00000279655	XLOC_045057_ops	ENST00000624160	TCONS_00124417_ops	5.385	24.438
ENSG00000264269	XLOC_018142_ops	ENST00000584252	TCONS_00051198_ops	3.513	25.697
ENSG00000204241	XLOC_026181_ops	ENST00000532706	TCONS_00072855_ops	6.991	62.868
ENSG00000267432	XLOC_015631_ops	ENST00000588565	TCONS_00040929_ops	5.485	19.698
ENSG00000179219	XLOC_004422_ops	ENST00000366314	TCONS_00009959_ops	5.402	27.505
ENSG00000261669	XLOC_035108_ops	ENST00000568895	TCONS_00098480_ops	5.298	46.026
ENSG00000247498	XLOC_043861_ops	ENST00000394742	TCONS_00122023_ops	4.113	62.071
ENSG00000257268	XLOC_023984_ops	ENST00000551161	TCONS_00063314_ops	4.867	19.596
ENSG00000257178	XLOC_015324_ops	ENST00000548801	TCONS_00040193_ops	9.355	51.604
ENSG00000259415	XLOC_000772_ops	ENST00000559666	TCONS_00001731_ops	5.457	37.079
ENSG00000256694	XLOC_043901_ops	ENST00000540136	TCONS_00122107_ops	4.348	113.334
ENSG00000248517	XLOC_032901_ops	ENST00000505053	TCONS_00091422_ops	7.351	58.562
ENSG00000274080	XLOC_017620_ops	ENST00000619486	TCONS_00045280_ops	7.963	22.028
ENSG00000265121	XLOC_015632_ops	ENST00000584075	TCONS_00040930_ops	5.377	63.041
ENSG00000226239	XLOC_002625_ops	ENST00000449519	TCONS_00005837_ops	5.048	83.124
ENSG00000260563	XLOC_015576_ops	ENST00000566986	TCONS_00040799_ops	6.438	15
ENSG00000267296	XLOC_007680_ops	ENST00000592982	TCONS_00017305_ops	6.427	42.399
ENSG00000247982	XLOC_006011_ops	ENST00000620766	TCONS_00013495_ops	5.703	17.967
ENSG00000263126	XLOC_004382_ops	ENST00000572067	TCONS_00009863_ops	4.985	64.863
ENSG00000235560	XLOC_034733_ops	ENST00000457283	TCONS_00097584_ops	4.384	40.423
ENSG00000261140	XLOC_035210_ops	ENST00000562232	TCONS_00098708_ops	8.529	41.046
ENSG00000237741	XLOC_045961_ops	ENST00000456981	TCONS_00131333_ops	7.236	51.342
ENSG00000255458	XLOC_033431_ops	ENST00000529314	TCONS_00092369_ops	3.557	41.461
ENSG00000227301	XLOC_034360_ops	ENST00000449144	TCONS_00096833_ops	5.94	160.133
ENSG00000251034	XLOC_008786_ops	ENST00000514980	TCONS_00019641_ops	7.962	21.254
ENSG00000223891	XLOC_003356_ops	ENST00000439943	TCONS_00007525_ops	5.641	48.023
ENSG00000205913	XLOC_035219_ops	ENST00000571305	TCONS_00098731_ops	4.831	24.791
ENSG00000249906	XLOC_015343_ops	ENST00000514506	TCONS_00040252_ops	3.891	25.371
ENSG00000279117	XLOC_026536_ops	ENST00000624624	TCONS_00073556_ops	4	2.449
ENSG00000255136	XLOC_026537_ops	ENST00000530792	TCONS_00073559_ops	10.94	77.074
ENSG00000258135	XLOC_043280_ops	ENST00000550636	TCONS_00120737_ops	3.82	55.527
ENSG00000254614	XLOC_041033_ops	ENST00000526623	TCONS_00116001_ops	21.955	24.102
ENSG00000260790	XLOC_034587_ops	ENST00000568827	TCONS_00097284_ops	8.36	56.951
ENSG00000260233	XLOC_041028_ops	ENST00000623234	TCONS_00115997_ops	7.831	72.458
ENSG00000269139	XLOC_023818_ops	ENST00000594308	TCONS_00062903_ops	4.912	42.565
ENSG00000230148	XLOC_015323_ops	ENST00000435312	TCONS_00040189_ops	13.968	33.963
ENSG00000233429	XLOC_045050_ops	ENST00000425358	TCONS_00124402_ops	4.803	38.118
ENSG00000221817	XLOC_000363_ops	ENST00000422977	TCONS_00000716_ops	8.888	37.389
ENSG00000233427	XLOC_029918_ops	ENST00000418471	TCONS_00080699_ops	3.482	73.937
ENSG00000255980	XLOC_034232_ops	ENST00000545202	TCONS_00094042_ops	4.668	62.843
ENSG00000157306	XLOC_001192_ops	ENST00000556354	TCONS_00002584_ops	6.203	35.024
ENSG00000274627	XLOC_004467_ops	ENST00000611189	TCONS_00010040_ops	4.017	116.286
ENSG00000279484	XLOC_013619_ops	ENST00000623136	TCONS_00036437_ops	3.869	82.119
ENSG00000279036	XLOC_015343_ops	ENST00000624209	TCONS_00040252_ops	9.548	25.412
ENSG00000268938	XLOC_020237_ops	ENST00000597837	TCONS_00055396_ops	3.71	45.654
ENSG00000236304	XLOC_026537_ops	ENST00000447519	TCONS_00073559_ops	4.883	64.874
ENSG00000255507	XLOC_029599_ops	ENST00000529719	TCONS_00080059_ops	4.811	33.239
ENSG00000176868	XLOC_003056_ops	ENST00000616163	TCONS_00006756_ops	4.862	47.659
ENSG00000275438	XLOC_035219_ops	ENST00000619963	TCONS_00098731_ops	5.076	13.349
ENSG00000212694	XLOC_023984_ops	ENST00000541694	TCONS_00063315_ops	4.099	64.192
ENSG00000268499	XLOC_030081_ops	ENST00000598146	TCONS_00084871_ops	6.397	47.306
ENSG00000263327	XLOC_033569_ops	ENST00000573308	TCONS_00092640_ops	11.972	29.348
ENSG00000226648	XLOC_002575_ops	ENST00000454626	TCONS_00005728_ops	6.795	26.737
ENSG00000260580	XLOC_037222_ops	ENST00000562900	TCONS_00103100_ops	7.067	53.375
ENSG00000272762	XLOC_035989_ops	ENST00000488257	TCONS_00100431_ops	4.715	55.243
ENSG00000269968	XLOC_043815_ops	ENST00000602946	TCONS_00121937_ops	5.157	46.046
ENSG00000275719	XLOC_030148_ops	ENST00000617006	TCONS_00081204_ops	4.973	53.378
ENSG00000244215	XLOC_037772_ops	ENST00000488425	TCONS_00104259_ops	5.283	37.881
ENSG00000269667	XLOC_004426_ops	ENST00000599411	TCONS_00009976_ops	5.544	24.641
ENSG00000261669	XLOC_035108_ops	ENST00000568895	TCONS_00098480_ops	8.007	57.641
ENSG00000230174	XLOC_012010_ops	ENST00000430364	TCONS_00033112_ops	6.652	39.967
ENSG00000214353	XLOC_004573_ops	ENST00000562507	TCONS_00010263_ops	6.939	25.542
ENSG00000232164	XLOC_009033_ops	ENST00000428647	TCONS_00020126_ops	4.883	35.546
ENSG00000261534	XLOC_007599_ops	ENST00000567068	TCONS_00017096_ops	6.585	58.913
ENSG00000125514	XLOC_003210_ops	ENST00000370341	TCONS_00007195_ops	3.426	41.271
ENSG00000153363	XLOC_010784_ops	ENST00000423222	TCONS_00030259_ops	10.337	34.766
ENSG00000263126	XLOC_004378_ops	ENST00000572067	TCONS_00009846_ops	10.928	78.328
ENSG00000249429	XLOC_007078_ops	ENST00000340585	TCONS_00015964_ops	4.128	64.523
ENSG00000241388	XLOC_020618_ops	ENST00000535301	TCONS_00069017_ops	8.026	41.625
ENSG00000272356	XLOC_012595_ops	ENST00000607434	TCONS_00034393_ops	5.38	141.781
ENSG00000225399	XLOC_035517_ops	ENST00000440528	TCONS_00099435_ops	6.672	47.897
ENSG00000227373	XLOC_014335_ops	ENST00000426899	TCONS_00037929_ops	7.333	79.436
ENSG00000261327	XLOC_009432_ops	ENST00000568031	TCONS_00020845_ops	9.233	23.837
ENSG00000170919	XLOC_038908_ops	ENST00000618947	TCONS_00109110_ops	3.42	43.401
ENSG00000229153	XLOC_042308_ops	ENST00000429289	TCONS_00118682_ops	4.499	41.446
ENSG00000243150	XLOC_039345_ops	ENST00000475981	TCONS_00115349_ops	4.407	45.359
ENSG00000237579	XLOC_000743_ops	ENST00000434189	TCONS_00001665_ops	5.636	53.811
ENSG00000281207	XLOC_027590_ops	ENST00000626479	TCONS_00076019_ops	6.177	38.152
ENSG00000253973	XLOC_033831_ops	ENST00000531592	TCONS_00093254_ops	9.754	37.849
ENSG00000261623	XLOC_002858_ops	ENST00000561523	TCONS_00022756_ops	7.573	29.311
ENSG00000251533	XLOC_002055_ops	ENST00000514902	TCONS_00004512_ops	3.919	68.348
ENSG00000272720	XLOC_041351_ops	ENST00000609162	TCONS_00116631_ops	9.658	51.5
ENSG00000234028	XLOC_009698_ops	ENST00000453008	TCONS_00021376_ops	7.871	35.569
ENSG00000235121	XLOC_014570_ops	ENST00000429443	TCONS_00038430_ops	3.502	23.08
ENSG00000188477	XLOC_034557_ops	ENST00000468219	TCONS_00097204_ops	5.388	33.419
ENSG00000272729	XLOC_028712_ops	ENST00000608941	TCONS_00078222_ops	6.825	39.671
ENSG00000254369	XLOC_045057_ops	ENST00000518947	TCONS_00124417_ops	9.146	60.504
ENSG00000253390	XLOC_009804_ops	ENST00000521021	TCONS_00021514_ops	5.794	15.735
ENSG00000283183	XLOC_033746_ops	ENST00000637674	TCONS_00093099_ops	8.628	41.688
ENSG00000266473	XLOC_011653_ops	ENST00000585193	TCONS_00032188_ops	9.007	26.946
ENSG00000203288	XLOC_013376_ops	ENST00000389897	TCONS_00036010_ops	9.358	50.791
ENSG00000254631	XLOC_029660_ops	ENST00000531906	TCONS_00080173_ops	5.213	97.769
ENSG00000213599	XLOC_034735_ops	ENST00000566712	TCONS_00097590_ops	6.385	24.675
ENSG00000278915	XLOC_002203_ops	ENST00000624566	TCONS_00004881_ops	5.134	53.475
ENSG00000245694	XLOC_007793_ops	ENST00000560208	TCONS_00017544_ops	16.489	13.658
ENSG00000279725	XLOC_004932_ops	ENST00000623953	TCONS_00023540_ops	5.4	54.553
ENSG00000250501	XLOC_033217_ops	ENST00000502606	TCONS_00091981_ops	4.666	109.245
ENSG00000233098	XLOC_017480_ops	ENST00000577537	TCONS_00044918_ops	5.059	76.203
ENSG00000233730	XLOC_013233_ops	ENST00000448680	TCONS_00035745_ops	3.427	32.706
ENSG00000227947	XLOC_013903_ops	ENST00000454285	TCONS_00037104_ops	7.761	59.489
ENSG00000235875	XLOC_038523_ops	ENST00000425094	TCONS_00108466_ops	7.539	34.442
ENSG00000272821	XLOC_041062_ops	ENST00000608319	TCONS_00116075_ops	5.288	34.056
ENSG00000205500	XLOC_008358_ops	ENST00000380387	TCONS_00018830_ops	9.888	41.619
ENSG00000227508	XLOC_013010_ops	ENST00000607074	TCONS_00035328_ops	3.786	85.178
ENSG00000261630	XLOC_007787_ops	ENST00000564801	TCONS_00017528_ops	6.628	24.48
ENSG00000275120	XLOC_000775_ops	ENST00000618330	TCONS_00001745_ops	4.897	55.725
ENSG00000260805	XLOC_014701_ops	ENST00000564287	TCONS_00038766_ops	6.803	101.443
ENSG00000234494	XLOC_015312_ops	ENST00000411573	TCONS_00040165_ops	4.793	83.184
ENSG00000250734	XLOC_017251_ops	ENST00000504583	TCONS_00044457_ops	4.885	46.812
ENSG00000272836	XLOC_043178_ops	ENST00000610050	TCONS_00120513_ops	8.342	30.554
ENSG00000278999	XLOC_027035_ops	ENST00000624169	TCONS_00074735_ops	19.512	52.408
ENSG00000267244	XLOC_020256_ops	ENST00000590823	TCONS_00055445_ops	4.769	29.783
ENSG00000203804	XLOC_017242_ops	ENST00000617352	TCONS_00044430_ops	7.383	18.264
ENSG00000257139	XLOC_041234_ops	ENST00000552324	TCONS_00116403_ops	4.107	23.911
ENSG00000254452	XLOC_041022_ops	ENST00000526951	TCONS_00115979_ops	4.607	29.634
ENSG00000277235	XLOC_007415_ops	ENST00000619647	TCONS_00016731_ops	4.355	37.686
ENSG00000259780	XLOC_037181_ops	ENST00000564055	TCONS_00102998_ops	8.339	22.379
ENSG00000233429	XLOC_045050_ops	ENST00000429611	TCONS_00124402_ops	12.911	36.586
ENSG00000226083	XLOC_042602_ops	ENST00000439319	TCONS_00119351_ops	7.956	63.487
ENSG00000259725	XLOC_007793_ops	ENST00000559802	TCONS_00017544_ops	6.108	26.564
ENSG00000273151	XLOC_036510_ops	ENST00000609998	TCONS_00101509_ops	8.254	24.488
ENSG00000279202	XLOC_036851_ops	ENST00000624179	TCONS_00102264_ops	4.374	25.952
ENSG00000278942	XLOC_035117_ops	ENST00000623168	TCONS_00098498_ops	3.295	40.021
ENSG00000268220	XLOC_040660_ops	ENST00000599781	TCONS_00112802_ops	4.139	95.399
ENSG00000279430	XLOC_011072_ops	ENST00000623350	TCONS_00030828_ops	3.722	65.989
ENSG00000249706	XLOC_033345_ops	ENST00000512405	TCONS_00092208_ops	4.41	49.389
ENSG00000269959	XLOC_030019_ops	ENST00000602324	TCONS_00080941_ops	6.885	51.323
ENSG00000251249	XLOC_031421_ops	ENST00000515329	TCONS_00094303_ops	5.84	48.639
ENSG00000278957	XLOC_004194_ops	ENST00000623734	TCONS_00009453_ops	7.462	43.824
ENSG00000244198	XLOC_042308_ops	ENST00000460955	TCONS_00118682_ops	16.121	47.486
ENSG00000198547	XLOC_002618_ops	ENST00000360785	TCONS_00005820_ops	5.399	20.703
ENSG00000261346	XLOC_036631_ops	ENST00000569459	TCONS_00101805_ops	5.265	25.62
ENSG00000283078	XLOC_008139_ops	ENST00000635124	TCONS_00018368_ops	8.267	43.077
ENSG00000280377	XLOC_005744_ops	ENST00000624460	TCONS_00023881_ops	5.819	14.059
ENSG00000254248	XLOC_022957_ops	ENST00000518598	TCONS_00060895_ops	3.941	57.187
ENSG00000269148	XLOC_029945_ops	ENST00000601618	TCONS_00080763_ops	3.961	58.365
ENSG00000231305	XLOC_037784_ops	ENST00000498297	TCONS_00104293_ops	3.936	51.425
ENSG00000234859	XLOC_015224_ops	ENST00000432258	TCONS_00039999_ops	4.565	83.165
ENSG00000279954	XLOC_040971_ops	ENST00000623717	TCONS_00115840_ops	5.547	27.408
ENSG00000279283	XLOC_023844_ops	ENST00000624048	TCONS_00063005_ops	7.058	65.481
ENSG00000273391	XLOC_044385_ops	ENST00000608266	TCONS_00123070_ops	6.447	39.158
ENSG00000271789	XLOC_012595_ops	ENST00000607386	TCONS_00034392_ops	4.586	193.059
ENSG00000270118	XLOC_035265_ops	ENST00000602838	TCONS_00098881_ops	10.654	26.788
ENSG00000271579	XLOC_020644_ops	ENST00000603439	TCONS_00056243_ops	11.971	39.175
ENSG00000246211	XLOC_029656_ops	ENST00000502071	TCONS_00080162_ops	6.588	18.974
ENSG00000228395	XLOC_007907_ops	ENST00000434999	TCONS_00017826_ops	7.538	24.994
ENSG00000274253	XLOC_039794_ops	ENST00000619611	TCONS_00110894_ops	5.344	20.703
ENSG00000262413	XLOC_015576_ops	ENST00000576021	TCONS_00040798_ops	6.362	41.874
ENSG00000227392	XLOC_030081_ops	ENST00000392227	TCONS_00084871_ops	10.857	27.388
ENSG00000231177	XLOC_035752_ops	ENST00000538717	TCONS_00099946_ops	4.547	6.496
ENSG00000236053	XLOC_039978_ops	ENST00000432575	TCONS_00111322_ops	8.916	42.938
ENSG00000273486	XLOC_028257_ops	ENST00000609553	TCONS_00077423_ops	6.752	28.835
ENSG00000239921	XLOC_037774_ops	ENST00000461398	TCONS_00104265_ops	5.064	32.212
ENSG00000272323	XLOC_018960_ops	ENST00000606401	TCONS_00052730_ops	6.066	29.075
ENSG00000261183	XLOC_006264_ops	ENST00000564302	TCONS_00014099_ops	3.849	51.682
ENSG00000179840	XLOC_026853_ops	ENST00000377320	TCONS_00074338_ops	4.39	18.042
ENSG00000225285	XLOC_014539_ops	ENST00000417917	TCONS_00038342_ops	7.602	52.666
ENSG00000234292	XLOC_018801_ops	ENST00000440769	TCONS_00068765_ops	5.323	34.435
ENSG00000270823	XLOC_044327_ops	ENST00000604666	TCONS_00122953_ops	3.759	88.348
ENSG00000242512	XLOC_039119_ops	ENST00000614303	TCONS_00109617_ops	5.309	63.891
ENSG00000279907	XLOC_004426_ops	ENST00000624587	TCONS_00009977_ops	9.05	24.06
ENSG00000264125	XLOC_013538_ops	ENST00000581633	TCONS_00036273_ops	5.591	43.413
ENSG00000267372	XLOC_020255_ops	ENST00000590086	TCONS_00055444_ops	3.937	57.452
ENSG00000225733	XLOC_035791_ops	ENST00000430166	TCONS_00100027_ops	11.639	26.417
ENSG00000254928	XLOC_029665_ops	ENST00000530510	TCONS_00080186_ops	4.49	41.599
ENSG00000213888	XLOC_020922_ops	ENST00000504184	TCONS_00056870_ops	9.15	63.844
ENSG00000230452	XLOC_003402_ops	ENST00000431650	TCONS_00007706_ops	5.974	30.635
ENSG00000279330	XLOC_037060_ops	ENST00000622989	TCONS_00102713_ops	5.837	46.438
ENSG00000214293	XLOC_041965_ops	ENST00000440088	TCONS_00117937_ops	9.224	35.506
ENSG00000279555	XLOC_015043_ops	ENST00000623762	TCONS_00039508_ops	4.519	45.022
ENSG00000227516	XLOC_016116_ops	ENST00000417465	TCONS_00042150_ops	4.649	64.908
ENSG00000234608	XLOC_020543_ops	ENST00000442119	TCONS_00056026_ops	4.443	36.162
ENSG00000261798	XLOC_027536_ops	ENST00000566366	TCONS_00075886_ops	8.684	35.727
ENSG00000204990	XLOC_044395_ops	ENST00000461145	TCONS_00123099_ops	5.564	46.566
ENSG00000212694	XLOC_024004_ops	ENST00000537157	TCONS_00063353_ops	4.309	72.097
ENSG00000242396	XLOC_014165_ops	ENST00000415336	TCONS_00037601_ops	4.788	87.814
ENSG00000221817	XLOC_000363_ops	ENST00000439792	TCONS_00000717_ops	5.348	11.916
ENSG00000266980	XLOC_011573_ops	ENST00000586808	TCONS_00032012_ops	4.363	40.165
ENSG00000263731	XLOC_011681_ops	ENST00000582866	TCONS_00032251_ops	6.245	20.437
ENSG00000257621	XLOC_006587_ops	ENST00000551597	TCONS_00014858_ops	4.469	20.94
ENSG00000231024	XLOC_003664_ops	ENST00000415342	TCONS_00008299_ops	6.882	33.151
ENSG00000226455	XLOC_012474_ops	ENST00000445838	TCONS_00034176_ops	10.658	65.05
ENSG00000263683	XLOC_045025_ops	ENST00000579437	TCONS_00124354_ops	4.524	53.37
ENSG00000259594	XLOC_005711_ops	ENST00000558141	TCONS_00012790_ops	3.735	77.376
ENSG00000233421	XLOC_029991_ops	ENST00000415386	TCONS_00080865_ops	3.182	28.054
ENSG00000233642	XLOC_042563_ops	ENST00000449643	TCONS_00119242_ops	11.85	49.916
ENSG00000225929	XLOC_043166_ops	ENST00000449652	TCONS_00120489_ops	7.173	13.737
ENSG00000267786	XLOC_026994_ops	ENST00000592518	TCONS_00083674_ops	4.149	44.919
ENSG00000212743	XLOC_041842_ops	ENST00000391437	TCONS_00117693_ops	4.313	36.507
ENSG00000272870	XLOC_031301_ops	ENST00000608892	TCONS_00088224_ops	4.721	41.488
ENSG00000266642	XLOC_013468_ops	ENST00000580603	TCONS_00036160_ops	5.234	66.193
ENSG00000237737	XLOC_033712_ops	ENST00000412957	TCONS_00092984_ops	9.8	21.394
ENSG00000230725	XLOC_003890_ops	ENST00000454676	TCONS_00008902_ops	4.406	67.904
ENSG00000217702	XLOC_009816_ops	ENST00000401851	TCONS_00021536_ops	4.179	13.323
ENSG00000272477	XLOC_044899_ops	ENST00000607148	TCONS_00124107_ops	4.468	41.746
ENSG00000279692	XLOC_011679_ops	ENST00000624417	TCONS_00032244_ops	14.209	61.275
ENSG00000255946	XLOC_020618_ops	ENST00000542620	TCONS_00069018_ops	7.425	20.692
ENSG00000260589	XLOC_042602_ops	ENST00000563601	TCONS_00119350_ops	7.519	31.397
ENSG00000263709	XLOC_013472_ops	ENST00000582196	TCONS_00036175_ops	7.653	39.456
ENSG00000267214	XLOC_020280_ops	ENST00000592525	TCONS_00055502_ops	4.772	20.606
ENSG00000227301	XLOC_034360_ops	ENST00000449144	TCONS_00096832_ops	7.995	39.884
ENSG00000228843	XLOC_034955_ops	ENST00000425499	TCONS_00098118_ops	3.81	27.875
ENSG00000237149	XLOC_000374_ops	ENST00000491557	TCONS_00000736_ops	7.112	30.432
ENSG00000249341	XLOC_033348_ops	ENST00000506950	TCONS_00092211_ops	4.872	24.274
ENSG00000236311	XLOC_005655_ops	ENST00000445873	TCONS_00012674_ops	4.072	17.385
ENSG00000226137	XLOC_011707_ops	ENST00000573167	TCONS_00032327_ops	10.466	28.526
ENSG00000249383	XLOC_011186_ops	ENST00000514726	TCONS_00031093_ops	6.791	39.432
ENSG00000225733	XLOC_035791_ops	ENST00000417835	TCONS_00100027_ops	6.652	38.809
ENSG00000283155	XLOC_007043_ops	ENST00000507279	TCONS_00015892_ops	3.589	7.176
ENSG00000279927	XLOC_043708_ops	ENST00000623420	TCONS_00121679_ops	5.804	61.286
ENSG00000267834	XLOC_007915_ops	ENST00000594418	TCONS_00017864_ops	9.786	119.765
ENSG00000225936	XLOC_000631_ops	ENST00000425264	TCONS_00001383_ops	8.65	35.761
ENSG00000266998	XLOC_015629_ops	ENST00000588701	TCONS_00040921_ops	7.676	45.939
ENSG00000268798	XLOC_020269_ops	ENST00000594262	TCONS_00055473_ops	11.461	41.639
ENSG00000280029	XLOC_007058_ops	ENST00000624192	TCONS_00015934_ops	4.266	36.667
ENSG00000279649	XLOC_004494_ops	ENST00000623181	TCONS_00010101_ops	4.54	48.642
ENSG00000260572	XLOC_039328_ops	ENST00000566372	TCONS_00110069_ops	5.642	50.82
ENSG00000247137	XLOC_026453_ops	ENST00000624533	TCONS_00073387_ops	4.891	21.546
ENSG00000256124	XLOC_015524_ops	ENST00000472655	TCONS_00040674_ops	3.58	61.196
ENSG00000263276	XLOC_004398_ops	ENST00000571975	TCONS_00009918_ops	4.833	35.148
ENSG00000272980	XLOC_012980_ops	ENST00000609590	TCONS_00035251_ops	12.313	58.678
ENSG00000226791	XLOC_039826_ops	ENST00000623301	TCONS_00110999_ops	4.904	73.003
ENSG00000254510	XLOC_043118_ops	ENST00000527061	TCONS_00120362_ops	7.512	50.299
ENSG00000186056	XLOC_027553_ops	ENST00000414532	TCONS_00075914_ops	4.221	52.312
ENSG00000279504	XLOC_030080_ops	ENST00000622994	TCONS_00081072_ops	4.799	39.98
ENSG00000227533	XLOC_013960_ops	ENST00000416689	TCONS_00037228_ops	6.107	58.205
ENSG00000266978	XLOC_019909_ops	ENST00000592893	TCONS_00054541_ops	4.321	73.865
ENSG00000214894	XLOC_015917_ops	ENST00000399196	TCONS_00041637_ops	4.574	15.604
ENSG00000260177	XLOC_009432_ops	ENST00000561567	TCONS_00020845_ops	5.305	70.375
ENSG00000269792	XLOC_026977_ops	ENST00000594676	TCONS_00074581_ops	7.823	24.187
ENSG00000253196	XLOC_023311_ops	ENST00000523657	TCONS_00061555_ops	4.43	63.892
ENSG00000274215	XLOC_000872_ops	ENST00000614509	TCONS_00001962_ops	3.373	10.97
ENSG00000265800	XLOC_011592_ops	ENST00000584339	TCONS_00032064_ops	7.692	27.15
ENSG00000260542	XLOC_003223_ops	ENST00000569373	TCONS_00007234_ops	4.657	43.804
ENSG00000259307	XLOC_001345_ops	ENST00000559520	TCONS_00002963_ops	4.226	42.968
ENSG00000267169	XLOC_023570_ops	ENST00000588387	TCONS_00062262_ops	4.2	59.285
ENSG00000260328	XLOC_036209_ops	ENST00000562897	TCONS_00100864_ops	4.164	28.666
ENSG00000232283	XLOC_036249_ops	ENST00000448857	TCONS_00100949_ops	6.46	80.553
ENSG00000261668	XLOC_032485_ops	ENST00000565254	TCONS_00090649_ops	10.514	62.351
ENSG00000261504	XLOC_014405_ops	ENST00000566297	TCONS_00038082_ops	5.031	25.028
ENSG00000277268	XLOC_015096_ops	ENST00000612281	TCONS_00050121_ops	4.115	26.669
ENSG00000260417	XLOC_004426_ops	ENST00000567093	TCONS_00009971_ops	8.85	88.237
ENSG00000267302	XLOC_014990_ops	ENST00000586209	TCONS_00039400_ops	5.778	40.894
ENSG00000250230	XLOC_032386_ops	ENST00000506329	TCONS_00090480_ops	9.591	24.499
ENSG00000242767	XLOC_025066_ops	ENST00000472323	TCONS_00070554_ops	6.332	18.482
ENSG00000255015	XLOC_025825_ops	ENST00000527100	TCONS_00072081_ops	5.104	8.509
ENSG00000234912	XLOC_015654_ops	ENST00000566583	TCONS_00040984_ops	4.608	67.981
ENSG00000275494	XLOC_035108_ops	ENST00000613406	TCONS_00098480_ops	5.167	50.124
ENSG00000259462	XLOC_000772_ops	ENST00000618020	TCONS_00001733_ops	10.608	40.996
ENSG00000267065	XLOC_015651_ops	ENST00000585863	TCONS_00040973_ops	5.011	37.318
ENSG00000280435	XLOC_042807_ops	ENST00000624016	TCONS_00119762_ops	3.108	19.706
ENSG00000279369	XLOC_011529_ops	ENST00000623228	TCONS_00031908_ops	7.167	60.495
ENSG00000279606	XLOC_015043_ops	ENST00000624834	TCONS_00039508_ops	4.005	17.073
ENSG00000267702	XLOC_022559_ops	ENST00000587344	TCONS_00060105_ops	6.895	47.559
ENSG00000204283	XLOC_011744_ops	ENST00000374983	TCONS_00046219_ops	9.087	44.197
ENSG00000238164	XLOC_030171_ops	ENST00000416860	TCONS_00081242_ops	10.187	64.576
ENSG00000255191	XLOC_034233_ops	ENST00000534086	TCONS_00094046_ops	5.294	83.926
ENSG00000277210	XLOC_005839_ops	ENST00000610780	TCONS_00013101_ops	3.553	8.86
ENSG00000249483	XLOC_022265_ops	ENST00000512859	TCONS_00066517_ops	11.726	1.279
ENSG00000272763	XLOC_015323_ops	ENST00000608940	TCONS_00040190_ops	4.629	28.12
ENSG00000272582	XLOC_041351_ops	ENST00000609976	TCONS_00116631_ops	8.472	73.244
ENSG00000225953	XLOC_025795_ops	ENST00000442967	TCONS_00072018_ops	4.32	28.178
ENSG00000234279	XLOC_017635_ops	ENST00000448543	TCONS_00045306_ops	13.742	10.429
ENSG00000269898	XLOC_004426_ops	ENST00000602789	TCONS_00009971_ops	6.545	63.442
ENSG00000234913	XLOC_043930_ops	ENST00000441167	TCONS_00122163_ops	7.312	45.535
ENSG00000279140	XLOC_006799_ops	ENST00000625139	TCONS_00015285_ops	8.021	41.246
ENSG00000255928	XLOC_029671_ops	ENST00000538624	TCONS_00080207_ops	5.601	8.379
ENSG00000237341	XLOC_045675_ops	ENST00000433499	TCONS_00128947_ops	6.029	50.55
ENSG00000281450	XLOC_016028_ops	ENST00000629595	TCONS_00041906_ops	9.03	53.989
ENSG00000280424	XLOC_040971_ops	ENST00000624893	TCONS_00115842_ops	9.319	78.241
ENSG00000230027	XLOC_013846_ops	ENST00000434540	TCONS_00036973_ops	12.358	15.958
ENSG00000283638	XLOC_045947_ops	ENST00000636668	TCONS_00129715_ops	4.433	15
ENSG00000279160	XLOC_028712_ops	ENST00000623777	TCONS_00078222_ops	7.363	57.046
ENSG00000271522	XLOC_042179_ops	ENST00000604514	TCONS_00118376_ops	5.595	35.581
ENSG00000273069	XLOC_017620_ops	ENST00000608433	TCONS_00045280_ops	5.532	62.774
ENSG00000283175	XLOC_040786_ops	ENST00000636210	TCONS_00113079_ops	3.413	41.541
ENSG00000228853	XLOC_010073_ops	ENST00000453121	TCONS_00028702_ops	4.45	34.997
ENSG00000264589	XLOC_015412_ops	ENST00000579599	TCONS_00040430_ops	8.065	47.28
ENSG00000261407	XLOC_000829_ops	ENST00000570120	TCONS_00001863_ops	4.362	27.486
ENSG00000256197	XLOC_043885_ops	ENST00000539784	TCONS_00122070_ops	5.918	22.583
ENSG00000272977	XLOC_024137_ops	ENST00000609475	TCONS_00063586_ops	9.052	223.444
ENSG00000224195	XLOC_000363_ops	ENST00000434147	TCONS_00000716_ops	3.465	67.893
ENSG00000256906	XLOC_023855_ops	ENST00000535487	TCONS_00063032_ops	5.618	31.387
ENSG00000234945	XLOC_003421_ops	ENST00000589853	TCONS_00007759_ops	4.883	61.347
ENSG00000249695	XLOC_041784_ops	ENST00000508953	TCONS_00117580_ops	6.579	59.311
ENSG00000203325	XLOC_027585_ops	ENST00000366152	TCONS_00076012_ops	5	40.639
ENSG00000262313	XLOC_011702_ops	ENST00000576032	TCONS_00049646_ops	3.459	14.549
ENSG00000267446	XLOC_015390_ops	ENST00000589730	TCONS_00047529_ops	6.643	43.174
ENSG00000226137	XLOC_011706_ops	ENST00000573167	TCONS_00032315_ops	6.269	91.144
ENSG00000255966	XLOC_043815_ops	ENST00000537921	TCONS_00121937_ops	4.944	83.781
ENSG00000256546	XLOC_020571_ops	ENST00000423999	TCONS_00056101_ops	5.006	74.439
ENSG00000213599	XLOC_034745_ops	ENST00000561824	TCONS_00104950_ops	9.477	54.501
ENSG00000264735	XLOC_011679_ops	ENST00000580125	TCONS_00032244_ops	5.612	44.306
ENSG00000269947	XLOC_015753_ops	ENST00000602597	TCONS_00041175_ops	6.383	51.143
ENSG00000245112	XLOC_031470_ops	ENST00000500800	TCONS_00088580_ops	6.208	39.614
ENSG00000278200	XLOC_011707_ops	ENST00000617888	TCONS_00032327_ops	6.845	23.543
ENSG00000272068	XLOC_015181_ops	ENST00000606343	TCONS_00039874_ops	10.535	120.976
ENSG00000276073	XLOC_002540_ops	ENST00000618285	TCONS_00005619_ops	3.785	51.327
ENSG00000278869	XLOC_043178_ops	ENST00000623759	TCONS_00120514_ops	13.313	73.642
ENSG00000254154	XLOC_014357_ops	ENST00000464428	TCONS_00037989_ops	3.951	79.459
ENSG00000226009	XLOC_005661_ops	ENST00000412353	TCONS_00023850_ops	5.494	59.856
ENSG00000271996	XLOC_025654_ops	ENST00000606200	TCONS_00071738_ops	4.837	17.642
ENSG00000279532	XLOC_017352_ops	ENST00000623773	TCONS_00048184_ops	8.431	101.415
ENSG00000246985	XLOC_043559_ops	ENST00000499137	TCONS_00121362_ops	8.708	63.817
ENSG00000266290	XLOC_011133_ops	ENST00000584805	TCONS_00030959_ops	5.774	50.91
ENSG00000260565	XLOC_035218_ops	ENST00000568395	TCONS_00098730_ops	6.534	86.985
ENSG00000255621	XLOC_043853_ops	ENST00000543321	TCONS_00121996_ops	4.781	67.428
ENSG00000259275	XLOC_000894_ops	ENST00000558499	TCONS_00001997_ops	4.907	28.464
ENSG00000278239	XLOC_027004_ops	ENST00000614316	TCONS_00074676_ops	5.652	30.067
ENSG00000260464	XLOC_016927_ops	ENST00000565336	TCONS_00043839_ops	3.488	109.92
ENSG00000255946	XLOC_020620_ops	ENST00000542620	TCONS_00056202_ops	6.231	16.995
ENSG00000256694	XLOC_043900_ops	ENST00000540136	TCONS_00122101_ops	4.873	122.895
ENSG00000264177	XLOC_017466_ops	ENST00000579352	TCONS_00048227_ops	6.651	44.849
ENSG00000251536	XLOC_020425_ops	ENST00000502221	TCONS_00055805_ops	6.13	64.326
ENSG00000256008	XLOC_020620_ops	ENST00000540369	TCONS_00056202_ops	15.652	268.887
ENSG00000279481	XLOC_031455_ops	ENST00000623323	TCONS_00088545_ops	5.547	14.741
ENSG00000231177	XLOC_035756_ops	ENST00000475197	TCONS_00099962_ops	8.475	50.821
ENSG00000267125	XLOC_020262_ops	ENST00000592884	TCONS_00055457_ops	5.404	42.739
ENSG00000235423	XLOC_024014_ops	ENST00000544890	TCONS_00063371_ops	7.606	59.203
ENSG00000228157	XLOC_034410_ops	ENST00000574724	TCONS_00096931_ops	3.827	8.485
ENSG00000227432	XLOC_038933_ops	ENST00000429882	TCONS_00109196_ops	3.913	31.725
ENSG00000260917	XLOC_005595_ops	ENST00000564352	TCONS_00012482_ops	8.965	39.667
ENSG00000254790	XLOC_029201_ops	ENST00000524467	TCONS_00079249_ops	4.059	26.782
ENSG00000258057	XLOC_041154_ops	ENST00000548872	TCONS_00116244_ops	5.453	45.059
ENSG00000235884	XLOC_040921_ops	ENST00000547804	TCONS_00115727_ops	5.666	28.163
ENSG00000274993	XLOC_011906_ops	ENST00000618276	TCONS_00032797_ops	9.478	105.157
ENSG00000261347	XLOC_034232_ops	ENST00000567742	TCONS_00094042_ops	7.116	54.402
ENSG00000245869	XLOC_025853_ops	ENST00000498872	TCONS_00072140_ops	6.746	34.548
ENSG00000277013	XLOC_007674_ops	ENST00000610908	TCONS_00017294_ops	8.558	33.73
ENSG00000245937	XLOC_034257_ops	ENST00000499346	TCONS_00096647_ops	5.562	23.043
ENSG00000249094	XLOC_024371_ops	ENST00000446473	TCONS_00064194_ops	4.257	19.013
ENSG00000268218	XLOC_014923_ops	ENST00000602042	TCONS_00039289_ops	7.381	36.401
ENSG00000260588	XLOC_008733_ops	ENST00000563810	TCONS_00019535_ops	11.596	30.436
ENSG00000264044	XLOC_013469_ops	ENST00000577814	TCONS_00036168_ops	6.432	41.192
ENSG00000267007	XLOC_020261_ops	ENST00000586259	TCONS_00055450_ops	6.945	37.029
ENSG00000214955	XLOC_027791_ops	ENST00000427022	TCONS_00076441_ops	4.298	59.811
ENSG00000267141	XLOC_020257_ops	ENST00000586694	TCONS_00055446_ops	3.981	47.09
ENSG00000254236	XLOC_023035_ops	ENST00000522416	TCONS_00061046_ops	8.664	45.663
ENSG00000157306	XLOC_001192_ops	ENST00000553985	TCONS_00002582_ops	8.964	27.761
ENSG00000175604	XLOC_036760_ops	ENST00000312019	TCONS_00102037_ops	7.949	49.518
ENSG00000234072	XLOC_003423_ops	ENST00000453289	TCONS_00007782_ops	4.732	20.224
ENSG00000203356	XLOC_013871_ops	ENST00000366181	TCONS_00037020_ops	8.207	62.831
ENSG00000233429	XLOC_045052_ops	ENST00000425358	TCONS_00124406_ops	6.426	36.865
ENSG00000273433	XLOC_042856_ops	ENST00000467897	TCONS_00119848_ops	5.813	81.286
ENSG00000270184	XLOC_004426_ops	ENST00000602706	TCONS_00009976_ops	9.363	62.214
ENSG00000259555	XLOC_000104_ops	ENST00000559120	TCONS_00000226_ops	8.839	35.334
ENSG00000281358	XLOC_035989_ops	ENST00000629828	TCONS_00100431_ops	9.726	29.86
ENSG00000237775	XLOC_015913_ops	ENST00000458361	TCONS_00041634_ops	9.733	35.155
ENSG00000279726	XLOC_007051_ops	ENST00000624176	TCONS_00027753_ops	7.943	38.997
ENSG00000267122	XLOC_023703_ops	ENST00000585593	TCONS_00062580_ops	5.615	43.476
ENSG00000259615	XLOC_000831_ops	ENST00000560477	TCONS_00001868_ops	5.017	89.56
ENSG00000269243	XLOC_020512_ops	ENST00000597983	TCONS_00069009_ops	10.056	26.277
ENSG00000233721	XLOC_002745_ops	ENST00000454034	TCONS_00006103_ops	3.927	43.568
ENSG00000279833	XLOC_043517_ops	ENST00000624656	TCONS_00121256_ops	10.104	23.841
ENSG00000279907	XLOC_004426_ops	ENST00000624587	TCONS_00009977_ops	8.79	120.27
ENSG00000196167	XLOC_025953_ops	ENST00000526150	TCONS_00072349_ops	12.906	3.059
ENSG00000267882	XLOC_003344_ops	ENST00000599904	TCONS_00007507_ops	7.595	29.362
ENSG00000277170	XLOC_035121_ops	ENST00000614983	TCONS_00098502_ops	5.836	47.256
ENSG00000276337	XLOC_009426_ops	ENST00000612833	TCONS_00020831_ops	12.328	55.527
ENSG00000235885	XLOC_009031_ops	ENST00000452716	TCONS_00020121_ops	5.503	56.057
ENSG00000251381	XLOC_033849_ops	ENST00000527945	TCONS_00093296_ops	5.323	38.233
ENSG00000277151	XLOC_026301_ops	ENST00000617901	TCONS_00073068_ops	8.743	85.876
ENSG00000276259	XLOC_009574_ops	ENST00000622896	TCONS_00021096_ops	6.524	28.49
ENSG00000258727	XLOC_001200_ops	ENST00000555968	TCONS_00002609_ops	5.626	50.001
ENSG00000278716	XLOC_004424_ops	ENST00000620845	TCONS_00009965_ops	5.61	78.049
ENSG00000262831	XLOC_015576_ops	ENST00000576784	TCONS_00040796_ops	4.68	25.971
ENSG00000204044	XLOC_007841_ops	ENST00000535913	TCONS_00017642_ops	5.417	26.046
ENSG00000267598	XLOC_020160_ops	ENST00000592882	TCONS_00055251_ops	3.367	58.481
ENSG00000224592	XLOC_027513_ops	ENST00000428151	TCONS_00075861_ops	10.631	32.608
ENSG00000276278	XLOC_000775_ops	ENST00000621980	TCONS_00001745_ops	4.764	67.923
ENSG00000279878	XLOC_034165_ops	ENST00000623008	TCONS_00096572_ops	11.798	39.922
ENSG00000267130	XLOC_007675_ops	ENST00000593041	TCONS_00017296_ops	3.644	17.512
ENSG00000205015	XLOC_004465_ops	ENST00000378340	TCONS_00010036_ops	4.982	41.49
ENSG00000153363	XLOC_010784_ops	ENST00000534914	TCONS_00030267_ops	10.43	87.14
ENSG00000273618	XLOC_001208_ops	ENST00000622438	TCONS_00002633_ops	6.293	43.438
ENSG00000254369	XLOC_045056_ops	ENST00000518947	TCONS_00124414_ops	5.014	54.085
ENSG00000261467	XLOC_013714_ops	ENST00000567919	TCONS_00036613_ops	5.331	73.097
ENSG00000273356	XLOC_035989_ops	ENST00000609204	TCONS_00100431_ops	3.765	41.11
ENSG00000255165	XLOC_032203_ops	ENST00000531268	TCONS_00090098_ops	6.028	23.025
ENSG00000269352	XLOC_027428_ops	ENST00000599259	TCONS_00075699_ops	7.852	25.62
ENSG00000238197	XLOC_027811_ops	ENST00000440052	TCONS_00076483_ops	7.322	30.676
ENSG00000203709	XLOC_014665_ops	ENST00000608023	TCONS_00047280_ops	8.309	33.265
ENSG00000261840	XLOC_036642_ops	ENST00000568500	TCONS_00101837_ops	13.9	25.09
ENSG00000251244	XLOC_033089_ops	ENST00000508265	TCONS_00091773_ops	4.179	50.843
ENSG00000275620	XLOC_008107_ops	ENST00000612722	TCONS_00018301_ops	12.793	95.648
ENSG00000260681	XLOC_036453_ops	ENST00000568635	TCONS_00101415_ops	5.813	33.175
ENSG00000233427	XLOC_029918_ops	ENST00000418471	TCONS_00080698_ops	3.732	82.956
ENSG00000261033	XLOC_013595_ops	ENST00000564549	TCONS_00036393_ops	4.168	121.481
ENSG00000218018	XLOC_003267_ops	ENST00000417346	TCONS_00007327_ops	3.778	18.262
ENSG00000259654	XLOC_005701_ops	ENST00000558044	TCONS_00012770_ops	4.395	68.454
ENSG00000268996	XLOC_008043_ops	ENST00000596585	TCONS_00018155_ops	10.382	38.618
ENSG00000254933	XLOC_029647_ops	ENST00000527314	TCONS_00080142_ops	7.958	56.038
ENSG00000255399	XLOC_020626_ops	ENST00000532697	TCONS_00056215_ops	4.588	66.869
ENSG00000278936	XLOC_007056_ops	ENST00000624089	TCONS_00015931_ops	5.161	25.778
ENSG00000237390	XLOC_011288_ops	ENST00000451362	TCONS_00031347_ops	8.404	32.469
ENSG00000177133	XLOC_030170_ops	ENST00000321399	TCONS_00081237_ops	12.156	41.681
ENSG00000272593	XLOC_007924_ops	ENST00000609303	TCONS_00017878_ops	3.906	43.297
ENSG00000263276	XLOC_004474_ops	ENST00000571975	TCONS_00010055_ops	4.756	64.734
ENSG00000225084	XLOC_013568_ops	ENST00000414776	TCONS_00036327_ops	4.207	18.735
ENSG00000278901	XLOC_007043_ops	ENST00000625195	TCONS_00015892_ops	5.263	57.382
ENSG00000279917	XLOC_015552_ops	ENST00000623462	TCONS_00040744_ops	6.835	48.552
ENSG00000232719	XLOC_038926_ops	ENST00000448256	TCONS_00115269_ops	8.873	61.367
ENSG00000261959	XLOC_015356_ops	ENST00000572855	TCONS_00040297_ops	6.051	27.604
ENSG00000279220	XLOC_040392_ops	ENST00000623040	TCONS_00112176_ops	8.702	31.577
ENSG00000262580	XLOC_011719_ops	ENST00000576824	TCONS_00032345_ops	4.195	37.898
ENSG00000271857	XLOC_016148_ops	ENST00000606796	TCONS_00042215_ops	6.065	72.318
ENSG00000236668	XLOC_007612_ops	ENST00000453529	TCONS_00017143_ops	6.196	57.391
ENSG00000280128	XLOC_015906_ops	ENST00000624252	TCONS_00041607_ops	4.873	69.466
ENSG00000259834	XLOC_017046_ops	ENST00000566942	TCONS_00044092_ops	3.993	55.356
ENSG00000226397	XLOC_041585_ops	ENST00000549262	TCONS_00117102_ops	6.413	41.727
ENSG00000177340	XLOC_040921_ops	ENST00000313737	TCONS_00115727_ops	8.26	33.128
ENSG00000246331	XLOC_040920_ops	ENST00000500076	TCONS_00115718_ops	4.766	44.346
ENSG00000280092	XLOC_004506_ops	ENST00000623314	TCONS_00010131_ops	5.257	46.275
ENSG00000249487	XLOC_000831_ops	ENST00000506090	TCONS_00022042_ops	4.382	40.562
ENSG00000272677	XLOC_032693_ops	ENST00000609552	TCONS_00091052_ops	15.36	18.095
ENSG00000272405	XLOC_015182_ops	ENST00000605886	TCONS_00039879_ops	13.719	22.374
ENSG00000248866	XLOC_033360_ops	ENST00000503051	TCONS_00092242_ops	6.982	19.796
ENSG00000255571	XLOC_005756_ops	ENST00000561327	TCONS_00012898_ops	9.079	27.007
ENSG00000280039	XLOC_034937_ops	ENST00000625159	TCONS_00098072_ops	8.173	33.888
ENSG00000263843	XLOC_015483_ops	ENST00000585075	TCONS_00040591_ops	7.783	17.847
ENSG00000273387	XLOC_024383_ops	ENST00000609017	TCONS_00064230_ops	4.35	58.73
ENSG00000238198	XLOC_017076_ops	ENST00000421157	TCONS_00044143_ops	6.858	44
ENSG00000236618	XLOC_013559_ops	ENST00000425081	TCONS_00036312_ops	5.246	45.878
ENSG00000270055	XLOC_000936_ops	ENST00000602663	TCONS_00002093_ops	5.566	42.159
ENSG00000233621	XLOC_030617_ops	ENST00000424989	TCONS_00082377_ops	4.46	19.216
ENSG00000260136	XLOC_035105_ops	ENST00000565747	TCONS_00098473_ops	6.278	31.98
ENSG00000223525	XLOC_010451_ops	ENST00000414890	TCONS_00029434_ops	8.185	39.341
ENSG00000261613	XLOC_035208_ops	ENST00000563449	TCONS_00098702_ops	7.841	30.623
ENSG00000261771	XLOC_001087_ops	ENST00000565113	TCONS_00002414_ops	4.646	17.972
ENSG00000231074	XLOC_015906_ops	ENST00000444126	TCONS_00041605_ops	7.37	165.864
ENSG00000239791	XLOC_034737_ops	ENST00000486926	TCONS_00097595_ops	7.278	17.219
ENSG00000261441	XLOC_005756_ops	ENST00000569473	TCONS_00012898_ops	4.461	55.897
ENSG00000231703	XLOC_003287_ops	ENST00000436286	TCONS_00007357_ops	4.921	44.421
ENSG00000260460	XLOC_011275_ops	ENST00000564032	TCONS_00031299_ops	12.629	61.485
ENSG00000255458	XLOC_033431_ops	ENST00000529094	TCONS_00092369_ops	6.557	20.207
ENSG00000234431	XLOC_038926_ops	ENST00000434645	TCONS_00115269_ops	6.852	72.829
ENSG00000262413	XLOC_015583_ops	ENST00000576554	TCONS_00040812_ops	4.754	107.856
ENSG00000246174	XLOC_029578_ops	ENST00000500113	TCONS_00080005_ops	4.964	16.256
ENSG00000248008	XLOC_020622_ops	ENST00000500741	TCONS_00056203_ops	6.204	29.874
ENSG00000255143	XLOC_034232_ops	ENST00000530525	TCONS_00094043_ops	5.373	46.868
ENSG00000271858	XLOC_035989_ops	ENST00000607121	TCONS_00100431_ops	6.948	35.292
ENSG00000234476	XLOC_014796_ops	ENST00000428642	TCONS_00038978_ops	8.764	76.203
ENSG00000197291	XLOC_011311_ops	ENST00000592670	TCONS_00031388_ops	6.49	36.332
ENSG00000259198	XLOC_001346_ops	ENST00000559030	TCONS_00002959_ops	12.355	21.191
ENSG00000235994	XLOC_016875_ops	ENST00000441716	TCONS_00043718_ops	4.245	23.932
ENSG00000253616	XLOC_004802_ops	ENST00000520840	TCONS_00010832_ops	4.049	5.809
ENSG00000229122	XLOC_003420_ops	ENST00000411862	TCONS_00007744_ops	5.477	32.45
ENSG00000264853	XLOC_011569_ops	ENST00000578539	TCONS_00032003_ops	9.021	56.741
ENSG00000264769	XLOC_015576_ops	ENST00000580897	TCONS_00040799_ops	8.084	62.708
ENSG00000226913	XLOC_037445_ops	ENST00000421598	TCONS_00103594_ops	9	37.63
ENSG00000272100	XLOC_013869_ops	ENST00000606527	TCONS_00037014_ops	3.817	81.213
ENSG00000214691	XLOC_009212_ops	ENST00000442214	TCONS_00025113_ops	3.859	19.404
ENSG00000267288	XLOC_015390_ops	ENST00000589796	TCONS_00047529_ops	3.833	31.032
ENSG00000278872	XLOC_020407_ops	ENST00000625164	TCONS_00055783_ops	18.419	27.888
ENSG00000281691	XLOC_037487_ops	ENST00000630404	TCONS_00103659_ops	4.109	31.365
ENSG00000279726	XLOC_007047_ops	ENST00000624712	TCONS_00015914_ops	4.194	21.372
ENSG00000204362	XLOC_029991_ops	ENST00000412427	TCONS_00080866_ops	5.484	51.476
ENSG00000234055	XLOC_007936_ops	ENST00000434250	TCONS_00017916_ops	4.405	70.052
ENSG00000272368	XLOC_041160_ops	ENST00000548468	TCONS_00116256_ops	12.41	110.939
ENSG00000279199	XLOC_011378_ops	ENST00000623793	TCONS_00031563_ops	4.587	37.306
ENSG00000257096	XLOC_001141_ops	ENST00000535893	TCONS_00002497_ops	6.793	38.105
ENSG00000267665	XLOC_011727_ops	ENST00000592572	TCONS_00032375_ops	4.982	70.697
ENSG00000259623	XLOC_011328_ops	ENST00000560400	TCONS_00031451_ops	6.948	44.096
ENSG00000231636	XLOC_008354_ops	ENST00000444217	TCONS_00024816_ops	6.196	30.892
ENSG00000236311	XLOC_005657_ops	ENST00000445873	TCONS_00012676_ops	4.746	46.418
ENSG00000266601	XLOC_015312_ops	ENST00000584276	TCONS_00040165_ops	6.395	45.737
ENSG00000237281	XLOC_038948_ops	ENST00000411433	TCONS_00109252_ops	6.744	39.119
ENSG00000279220	XLOC_040392_ops	ENST00000623040	TCONS_00112176_ops	13.342	76.96
ENSG00000265688	XLOC_015576_ops	ENST00000582106	TCONS_00040796_ops	9.434	24.851
ENSG00000253733	XLOC_003786_ops	ENST00000523103	TCONS_00008617_ops	13.878	111.262
ENSG00000229258	XLOC_010796_ops	ENST00000429499	TCONS_00030290_ops	5.55	73.64
ENSG00000248668	XLOC_022305_ops	ENST00000508458	TCONS_00059612_ops	7.185	28.436
ENSG00000260790	XLOC_034593_ops	ENST00000568827	TCONS_00097295_ops	5.082	52.203
ENSG00000254377	XLOC_022016_ops	ENST00000519741	TCONS_00059064_ops	6.941	52.067
ENSG00000282386	XLOC_011239_ops	ENST00000633140	TCONS_00031222_ops	13.2	51.942
ENSG00000228956	XLOC_042739_ops	ENST00000414198	TCONS_00119626_ops	6.129	29.077
ENSG00000252690	XLOC_000772_ops	ENST00000607520	TCONS_00001733_ops	6.799	46.331
ENSG00000255267	XLOC_032212_ops	ENST00000528390	TCONS_00090114_ops	4.239	69.244
ENSG00000225792	XLOC_042863_ops	ENST00000451368	TCONS_00119879_ops	9.055	36.892
ENSG00000267512	XLOC_020160_ops	ENST00000591825	TCONS_00055251_ops	7.158	33.753
ENSG00000205559	XLOC_041062_ops	ENST00000380711	TCONS_00116075_ops	7.257	89.206
ENSG00000230848	XLOC_007896_ops	ENST00000414976	TCONS_00017814_ops	3.735	11.21
ENSG00000236908	XLOC_043889_ops	ENST00000432994	TCONS_00122075_ops	4.512	36.135
ENSG00000279759	XLOC_026994_ops	ENST00000622968	TCONS_00083674_ops	13.624	54.516
ENSG00000247903	XLOC_041835_ops	ENST00000500632	TCONS_00117673_ops	7.373	12.933
ENSG00000279198	XLOC_020512_ops	ENST00000624324	TCONS_00069009_ops	13.712	24.261
ENSG00000230454	XLOC_035532_ops	ENST00000439898	TCONS_00099453_ops	5.696	25.609
ENSG00000267568	XLOC_015629_ops	ENST00000563583	TCONS_00040921_ops	4.667	22.685
ENSG00000267077	XLOC_034933_ops	ENST00000592465	TCONS_00098059_ops	4.416	71.353
ENSG00000227640	XLOC_040055_ops	ENST00000438290	TCONS_00114110_ops	12.446	29.623
[truncated: 1,046 more rows]

## Sheet: human vs chicken
human gene	chicken gene	human transcript	chicken transcript	motif-pattern similarity score	gap penalty score
[truncated: 2,703 more rows]

[truncated: 3 more sheets: human vs lizard, human vs frog, human vs zebrafish]
