# Supplementary material for: Computational prediction and experimental validation identify functionally conserved lncRNAs from zebrafish to human
Source: Nat Genet. 2024 Jan 9;56(1):124–35. doi: 10.1038/s41588-023-01620-7 (PMC10786727; doi:10.1038/s41588-023-01620-7)
Supplement: Supplementary file 5 — Experimental data and results for coPARSE-lncRNA function and interactome. [file 41588_2023_1620_MOESM5_ESM.xlsx]

## Sheet: remark
		Table	Information	note
		Supplementary Table 5a	Human coPARSE-lncRNAs with its homologs in mouse and zebrafish
		Supplementary Table 5b	human coPARSE lncRNAs located in genomic regions implicated in diseases by GWAS
		Supplementary Table 6a	Selection of coPARSE-lncRNA candidates for the CRISPR knockout screening
		Supplementary Table 6b	pair crRNA library for CRISPR knockout screening
		Supplementary Table 7a	Negatively selected coPARSE-lncRNAs with cell proliferation function by CRISPR knockout screening in HeLa	Note that in our screening, 56 of the 574 (or ~9.8%) target lncRNAs have crRNA pairs that overlap with an essential gene; among the 167 lncRNAs of positive hits, 16 (or ~9.6%) have crRNA pairs that overlap with an essential gene, and among the 75 coPARSE-lncRNAs of positive hits, only 4 (or ~5.3%) have crRNA pairs that overlap with an essential gene. Although we cannot unambiguously exclude the p…
		Supplementary Table 7b	Negatively selected coPARSE-lncRNAs with cell proliferation function by CRISPR knockout screening in Huh7
		Supplementary Table 7c	Negatively selected coPARSE-lncRNAs with cell proliferation function by CRISPR knockout screening in MCF7
		Supplementary Table 8a	21 candidate coPARSE-lncRNAs in knockout-rescue assays
		Supplementary Table 8b	The sequence of 21 candidate coPARSE-lncRNA homologs in knockout-rescue assays
		Supplementary Table 8c	The predicted motif sites of 2 candidate coPARSE-lncRNA homologs in knockout-rescue assays
		Supplementary Table 9a	Proliferation data of HeLa cells
		Supplementary Table 9b	Proliferation data of HeLa cells and zebrafish embroys
		Supplementary Table 10a	Mass spectrometry data (PSM) of coPARSE-lncRNA pull-down experiments in human cell
		Supplementary Table 10b	MiST Result of coPARSE-lncRNA pull-down experiments in human cell
		Supplementary Table 10c	Mass spectrometry data (PSM) of coPARSE-lncRNA pull-down experiments in mouse cell
		Supplementary Table 10d	MiST Result of coPARSE-lncRNA pull-down experiments in mouse cell
		Supplementary Table 10e	Mass spectrometry data (PSM) of coPARSE-lncRNA pull-down experiments in zebrafish cell
		Supplementary Table 10f	MiST Result of coPARSE-lncRNA pull-down experiments in zebrafish cell
		Supplementary Table 11a	Nucleotide oligos
		Supplementary Table 11b	antibodies

## Sheet: Supplementary Table 5a
human gene	human transcript	chromosome (human)	start coordination (human)	end coordination (human)	strand (human)	exon number (human)	exon length (human)	exon start site (human)	mouse gene	mouse transcript	chromosome (mouse)	start coordination (mouse)	end coordination (mouse)	strand (mouse)	exon number (mouse)	exon length (mouse)	exon start site (mouse)	zebrafish gene	zebrafish transcript	chromosome (zebrafish)	start coordination (zebrafish)	end coordination (zebrafish)	strand (zebrafish)	exon number (zebrafish)	exon length (zebrafish)	exon start site (zebrafish)
ENSG00000197670	ENST00000424252	chr20	53552770	53575863	+	6	318;118;119;232;209;1506	0;3868;9979;17502;19878;21588	ENSMUSG00000086999	ENSMUST00000131931	chr2	170356361	170380435	+	8	38;122;109;131;221;235;55;263	0;437;15659;17041;19102;22161;22759;23812	XLOC_046311_zbf	TCONS_00132122_zbf	chr23	38142397	38152521	-	2	7736;99	0;10025
ENSG00000197291	ENST00000592670	chr17	42753914	42761103	-	4	224;286;142;2466	0;392;1223;4724	ENSMUSG00000101925	ENSMUST00000187880	chr11	101339660	101347939	-	3	126;287;723	0;602;7557	XLOC_006437_zbf	TCONS_00018843_zbf	chr3	37633667	37643993	-	6	2408;105;136;159;67;65	0;2606;5537;5779;6018;10261
ENSG00000229848	ENST00000442532	chr17	81519040	81527776	+	2	63;720	0;8017	ENSMUSG00000085636	ENSMUST00000140273	chr11	120150562	120152341	+	2	153;1504	0;276	XLOC_026662_zbf	TCONS_00075102_zbf	chr12	35740977	35801804	+	30	256;105;76;157;46;59;36;53;133;221;46;66;60;89;95;1048;210;177;131;136;118;85;197;66;169;99;186;185;261;3657	0;2913;4721;6290;6522;6650;6804;6935;8764;10833;11143;11318;11466;11594;13352;13526;18666;22408;24807;25025;36141;38362;38597;44802;44962;48255;48449;51838;55155;57170
ENSG00000266369	ENST00000578888	chr17	20855946	20857317	+	1	1372	0	ENSMUSG00000042549	ENSMUST00000123544	chr11	60920917	60931867	-	2	302;989	0;9962	XLOC_005186_zbf	TCONS_00015122_zbf	chr3	39624791	39629706	+	1	4915	0
ENSG00000272888	ENST00000554894	chr15	92882888	92892034	+	6	299;35;35;70;86;31	0;697;856;2627;3281;9116	ENSMUSG00000091890	ENSMUST00000169090	chr7	73738893	73740917	-	1	2025	0	XLOC_023104_zbf	TCONS_00063954_zbf	chr10	6070134	6116657	+	8	198;483;303;98;51;382;177;1398	0;16053;17205;17691;17889;31785;44832;45125
ENSG00000254649	ENST00000527030	chr11	78388061	78392405	+	2	95;270	0;4075	ENSMUSG00000053049	ENSMUST00000155101	chr7	96791433	96801549	-	4	180;80;280;1395	0;1692;5752;8722	XLOC_030958_zbf	TCONS_00087516_zbf	chr15	9770993	9778290	+	1	7297	0
ENSG00000258875	ENST00000554096	chr14	91242935	91252211	+	4	79;69;145;1447	0;978;1420;7830	ENSMUSG00000097121	ENSMUST00000180800	chr12	101082481	101088927	+	2	1545;886	0;5561	XLOC_035118_zbf	TCONS_00099308_zbf	chr17	38619073	38654242	+	36	258;152;174;107;81;116;113;188;118;159;303;151;871;138;760;203;91;147;270;225;90;285;131;205;224;151;245;139;85;197;74;64;257;174;43;3271	0;15666;15945;16750;16971;18020;18226;18431;18708;19943;20240;20665;20930;21887;22108;23089;24105;24308;24716;25138;25448;25649;27701;27951;28275;28709;29011;29344;29563;29719;30675;30830;31099;31457;31765;31898
ENSG00000263843	ENST00000585075	chr17	75271369	75273895	+	1	2527	0	ENSMUSG00000097020	ENSMUST00000180919	chr11	115615462	115626707	+	2	330;1127	0;10119	XLOC_026625_zbf	TCONS_00074992_zbf	chr12	33260964	33293641	+	17	404;459;109;102;158;434;159;163;172;192;419;57;223;146;129;172;3298	0;3241;3788;6798;9086;9327;10078;13819;16933;19116;19418;22235;22502;24371;24786;26398;29379
ENSG00000272483	ENST00000606330	chr3	11611602	11612197	+	1	596	0	ENSMUSG00000107846	ENSMUST00000203466	chr6	113676732	113679219	-	1	2488	0	XLOC_025352_zbf	TCONS_00070955_zbf	chr11	970505	1057251	-	17	1957;164;105;103;132;113;125;104;135;133;110;101;132;359;468;100;226	0;8053;11169;14151;16288;17665;18166;18435;21334;24537;24932;25296;25765;26004;27164;85858;86520
ENSG00000245017	ENST00000501499	chr12	98485544	98503855	-	4	96;30;54;1645	0;1243;10371;16667	ENSMUSG00000097664	ENSMUST00000180844	chr10	91149515	91150594	+	2	453;239	0;841	XLOC_010034_zbf	TCONS_00027120_zbf	chr4	16992340	17067000	-	15	4082;217;174;103;173;88;150;86;124;69;173;87;226;199;232	0;5279;6734;7421;10249;14113;17816;25424;27659;34909;36055;39514;58590;64626;74428
ENSG00000229989	ENST00000412162	chr1	198807493	198827216	-	2	191;751	0;18973	ENSMUSG00000104145	ENSMUST00000193261	chr1	137935189	137937346	+	1	2158	0	XLOC_044578_zbf	TCONS_00126851_zbf	chr22	22146209	22206968	-	33	1211;80;122;86;89;190;48;159;108;132;163;24;74;197;73;72;142;146;232;231;149;146;49;50;50;74;140;130;108;81;81;96;372	0;2703;2867;4245;4416;5583;8043;8496;10063;16730;17436;20709;22218;25094;25380;27789;27940;28207;32718;33025;35033;35261;38642;40539;40677;40812;43389;43609;44210;44399;46528;46696;60387
ENSG00000245468	ENST00000499242	chr4	7098068	7103380	-	2	113;1387	0;3926	ENSMUSG00000107168	ENSMUST00000201187	chr5	36618701	36621255	+	1	2555	0	XLOC_017494_zbf	TCONS_00048288_zbf	chr7	39408751	39442815	+	17	587;106;715;127;119;83;118;107;87;95;72;129;110;259;4260;112;135	0;868;5152;8474;13106;13462;13907;14474;15697;15964;16155;18698;18905;19107;22100;26578;33929
ENSG00000205054	ENST00000454673	chr2	45187170	45192285	-	2	146;2080	0;3036	ENSMUSG00000099635	ENSMUST00000188560	chr17	85619326	85621001	-	2	212;645	0;1031	XLOC_028719_zbf	TCONS_00080942_zbf	chr13	10546562	10598823	-	6	5084;112;118;870;49;371	0;13717;17039;17249;48486;51890
ENSG00000262999	ENST00000572950	chr16	11465260	11473174	+	3	273;109;1897	0;5355;6018	ENSMUSG00000096921	ENSMUST00000181732	chr16	10827927	10833507	+	2	86;3288	0;2293	XLOC_004862_zbf	TCONS_00014380_zbf	chr3	26940836	27147537	+	14	153;384;408;593;115;203;172;154;126;230;161;188;239;7116	0;343;2771;116676;135405;171768;188351;188866;189400;190169;193782;196176;198400;199585
ENSG00000269416	ENST00000593573	chr19	23400984	23416059	-	6	166;78;158;28;304;64	0;10724;10951;12312;12550;15012	ENSMUSG00000103283	ENSMUST00000192942	chr13	67612763	67614556	-	1	1794	0	XLOC_044101_zbf	TCONS_00125374_zbf	chr22	2553344	2842036	-	3	241;427;3485	0;76195;285207
ENSG00000226455	ENST00000445838	chr6	89950411	89953186	+	3	164;476;236	0;1220;2540	ENSMUSG00000086150	ENSMUST00000126225	chr4	32559680	32571662	-	5	79;47;164;476;895	0;6108;8436;9653;11088	XLOC_039860_zbf	TCONS_00112641_zbf	chr20	23707694	23751705	+	12	152;612;139;102;219;150;89;133;208;166;134;3353	0;14621;18570;20185;24178;26557;28257;30688;33948;36567;37897;40658
ENSG00000279204	ENST00000624206	chr5	159106380	159108617	+	1	2238	0	ENSMUSG00000085784	ENSMUST00000130493	chr11	44659522	44662676	-	2	410;221	0;2934	XLOC_029840_zbf	TCONS_00084233_zbf	chr14	35407971	35473316	+	14	337;141;240;197;54;159;168;105;108;207;368;199;5756;1725	0;437;31791;45405;47605;47750;49234;51031;51209;51409;51742;55360;56301;63620
ENSG00000222035	ENST00000409819	chr2	202113626	202117058	-	2	2130;963	0;2470	ENSMUSG00000097819	ENSMUST00000180778	chr1	59488480	59492605	-	2	360;3227	0;899	XLOC_015943_zbf	TCONS_00043560_zbf	chr6	9900488	9908483	-	2	6844;206	0;7789
ENSG00000226180	ENST00000538868	chr16	87693537	87696147	-	1	2611	0	ENSMUSG00000103904	ENSMUST00000195830	chr8	121947050	121947847	-	1	798	0	XLOC_018933_zbf	TCONS_00051986_zbf	chr7	55024262	55078939	-	36	3002;187;80;123;173;93;189;148;159;215;148;121;316;189;259;165;107;185;84;112;101;78;77;90;166;97;244;157;105;205;201;126;177;164;107;72	0;4836;5954;8186;8387;10569;11831;14548;14792;15032;15347;17675;17878;18922;20986;23825;26806;27001;30299;30481;30690;31501;32116;32300;34109;36091;36292;41272;42068;42993;44574;47742;50330;52337;52620;54605
ENSG00000269688	ENST00000600473	chr19	38844729	38845499	-	2	287;206	0;565	ENSMUSG00000108865	ENSMUST00000207408	chr7	28640443	28644085	+	1	3643	0	XLOC_051057_zbf	TCONS_00144182_zbf	chrUn_KN150131v1	49815	70274	+	9	31;258;74;431;132;76;93;110;737	0;9117;10640;10843;13017;14014;15466;16366;19722
ENSG00000261069	ENST00000567527	chr15	25087661	25088896	+	1	1236	0	ENSMUSG00000109122	ENSMUST00000207198	chr7	59327318	59331189	-	1	3872	0	XLOC_016400_zbf	TCONS_00044842_zbf	chr6	39016364	39055928	-	28	803;30;69;169;78;78;225;803;67;1281;117;63;130;76;61;113;84;65;123;51;184;35;33;38;106;657;132;426	0;969;4032;4374;7042;7202;7665;9683;10571;12165;15105;15302;15482;18195;19615;20603;20794;22577;23170;23398;23523;23895;25579;29369;31584;36761;37761;39138
ENSG00000280092	ENST00000623314	chr16	73005601	73006141	-	1	541	0	ENSMUSG00000104292	ENSMUST00000191614	chr8	108737593	108742800	+	1	5208	0	XLOC_017877_zbf	TCONS_00049242_zbf	chr7	68226400	68232148	+	1	5748	0
ENSG00000264177	ENST00000579352	chr17	18379855	18388984	-	2	1097;3858	0;5272	ENSMUSG00000042549	ENSMUST00000123544	chr11	60920917	60931867	-	2	302;989	0;9962	XLOC_005186_zbf	TCONS_00015122_zbf	chr3	39624791	39629706	+	1	4915	0
ENSG00000267296	ENST00000592982	chr19	33302857	33305054	+	1	2198	0	ENSMUSG00000108624	ENSMUST00000205799	chr7	35118044	35119605	-	2	51;453	0;1109	XLOC_017473_zbf	TCONS_00048199_zbf	chr7	38257920	38274782	+	4	871;208;3312;31	0;2419;3127;16831
ENSG00000248019	ENST00000500765	chr4	88709789	88730103	+	5	477;163;194;107;2269	0;2066;12362;13420;18046	ENSMUSG00000092323	ENSMUST00000173978	chr6	58965655	59002083	+	4	261;60;64;2615	0;24973;26195;33814	XLOC_001716_zbf	TCONS_00005266_zbf	chr1	50399433	50418576	-	8	6268;116;120;99;221;68;142;105	0;8935;10040;10672;12489;12841;13449;19038
ENSG00000245213	ENST00000499322	chr4	173144236	173169155	-	4	292;152;146;1276	0;1042;2365;23644	ENSMUSG00000110419	ENSMUST00000210975	chr8	57652762	57663426	+	3	189;127;1130	0;4626;9535	XLOC_001525_zbf	TCONS_00004681_zbf	chr1	37450330	37452591	-	4	577;175;149;1021	0;645;904;1240
ENSG00000259006	ENST00000554623	chr16	89919827	89922662	-	2	86;899	0;1937	ENSMUSG00000103244	ENSMUST00000195600	chr8	123408100	123408752	-	1	653	0	XLOC_017713_zbf	TCONS_00048831_zbf	chr7	54990532	55024582	+	17	256;101;85;75;79;60;61;110;254;136;132;92;107;154;67;59;470	0;954;1154;3718;3888;6051;7212;7385;8282;13469;13679;22256;22444;23912;27632;29459;33580
ENSG00000233410	ENST00000427439	chr1	199006040	199021037	-	3	220;175;1390	0;12469;13608	ENSMUSG00000098243	ENSMUST00000187561	chr1	137898595	137899729	+	1	1135	0	XLOC_044582_zbf	TCONS_00126864_zbf	chr22	22317323	22391799	-	18	3203;119;110;67;221;137;2029;70;38;97;91;140;142;33;84;162;256;579	0;3272;5907;7053;8468;8772;9908;12027;12194;12332;12519;19841;23337;24255;30279;33764;54908;73897
ENSG00000260177	ENST00000561567	chr16	87780134	87806476	-	2	94;662	0;25681	ENSMUSG00000097969	ENSMUST00000183009	chr8	121919024	121919690	-	1	667	0	XLOC_018933_zbf	TCONS_00051986_zbf	chr7	55024262	55078939	-	36	3002;187;80;123;173;93;189;148;159;215;148;121;316;189;259;165;107;185;84;112;101;78;77;90;166;97;244;157;105;205;201;126;177;164;107;72	0;4836;5954;8186;8387;10569;11831;14548;14792;15032;15347;17675;17878;18922;20986;23825;26806;27001;30299;30481;30690;31501;32116;32300;34109;36091;36292;41272;42068;42993;44574;47742;50330;52337;52620;54605
ENSG00000233214	ENST00000413796	chr19	35424062	35424652	-	2	61;389	0;202	ENSMUSG00000100029	ENSMUST00000189744	chr7	30885031	30886446	+	2	700;228	0;1188	XLOC_032331_zbf	TCONS_00091294_zbf	chr15	36697252	36881217	-	31	1432;137;82;124;46;117;57;182;112;152;157;163;122;138;141;173;130;169;125;142;158;172;122;104;82;123;123;195;97;136;174	0;1688;7548;7830;10827;11552;14992;22306;24671;30780;32507;34129;37487;49567;53279;59755;63345;65600;66149;68427;79165;82927;92145;96276;102766;105445;138551;146895;172175;178004;183791
ENSG00000197445	ENST00000358463	chr16	73126637	73144447	-	4	138;80;127;963	0;616;13353;16848	ENSMUSG00000104292	ENSMUST00000191614	chr8	108737593	108742800	+	1	5208	0	XLOC_017880_zbf	TCONS_00049246_zbf	chr7	68740684	68999553	+	3	582;1697;1718	0;255084;257151
ENSG00000274312	ENST00000622210	chr15	98319687	98320237	-	1	551	0	ENSMUSG00000108924	ENSMUST00000207818	chr7	68417424	68427362	+	4	106;1141;160;59	0;7168;8424;9880	XLOC_037362_zbf	TCONS_00105453_zbf	chr18	20589445	20605200	-	2	7397;222	0;15533
ENSG00000251298	ENST00000508072	chr4	147609552	147617245	-	2	158;410	0;7284	ENSMUSG00000097882	ENSMUST00000184762	chr8	77517056	77518579	+	1	1524	0	XLOC_001513_zbf	TCONS_00004643_zbf	chr1	35285663	35419536	-	15	4459;51;178;198;339;138;101;55;240;228;499;173;508;489;429	0;4805;11915;14545;18939;21183;35601;35788;39434;60711;87111;92691;100712;101435;133444
ENSG00000228309	ENST00000436955	chr1	185607184	185628527	-	5	121;64;113;126;218	0;1972;5688;6941;21126	ENSMUSG00000093650	ENSMUST00000177239	chr1	150625266	150668475	+	2	512;5185	0;38025	XLOC_041084_zbf	TCONS_00115848_zbf	chr20	33895802	33962029	-	17	40;2322;85;112;71;100;111;135;92;186;182;201;127;98;88;80;303	0;10755;23522;31048;33277;36832;38650;41096;41377;41854;57638;61084;61389;63748;64049;65238;65924
ENSG00000232788	ENST00000458314	chr2	172464262	172466022	-	2	199;313	0;1448	ENSMUSG00000084946	ENSMUST00000140271	chr2	71516454	71527919	-	3	383;146;171	0;9496;11295	XLOC_021335_zbf	TCONS_00058902_zbf	chr9	2755713	2776774	+	9	999;111;969;217;190;197;2564;376;3333	0;1137;5569;9000;10992;12407;14704;17310;17728
ENSG00000259713	ENST00000559041	chr15	89518523	89591956	+	2	47;454	0;72980	ENSMUSG00000108616	ENSMUST00000206829	chr7	79536043	79560033	+	2	154;4940	0;19051	XLOC_017066_zbf	TCONS_00052912_zbf	chr7	14102741	14141243	+	1	38502	0
ENSG00000280351	ENST00000625110	chr17	81003335	81005132	+	1	1798	0	ENSMUSG00000087675	ENSMUST00000135630	chr11	119548630	119569046	+	4	1133;164;174;234	0;16657;19633;20183	XLOC_027382_zbf	TCONS_00077145_zbf	chr12	35244725	35269346	-	7	2679;247;95;76;55;45;553	0;4733;5083;5553;16074;18761;24068
ENSG00000269397	ENST00000594230	chr19	23927788	23929287	+	1	1500	0	ENSMUSG00000103398	ENSMUST00000195630	chr13	67451658	67453497	+	1	1840	0	XLOC_044057_zbf	TCONS_00125340_zbf	chr22	2208200	2212105	-	2	2612;738	0;3167
ENSG00000280402	ENST00000625130	chr16	2578395	2579963	+	1	1569	0	ENSMUSG00000089697	ENSMUST00000161395	chr17	23853159	23858647	-	2	113;2629	0;2860	XLOC_005299_zbf	TCONS_00015361_zbf	chr3	47304738	47309054	+	1	4316	0
ENSG00000266578	ENST00000578787	chr18	3284145	3327292	+	2	115;749	0;42399	ENSMUSG00000097282	ENSMUST00000181546	chr17	70745329	70755582	-	3	515;775;1191	0;3483;9063	XLOC_003581_zbf	TCONS_00010648_zbf	chr2	30306307	30340067	-	5	3149;680;119;763;34	0;4808;11661;29107;33726
ENSG00000230552	ENST00000428283	chr2	176753400	176819250	-	6	14;122;78;37;4239;183	0;7057;26606;57552;57692;65668	ENSMUSG00000087333	ENSMUST00000143898	chr2	75124871	75137798	-	3	314;252;2846	0;4085;10082	XLOC_021326_zbf	TCONS_00058877_zbf	chr9	2449343	2468412	+	9	176;88;130;12;90;897;198;105;502	0;8031;8409;8673;8718;10978;15462;16864;18567
ENSG00000238057	ENST00000427278	chr2	144518097	144520905	+	3	479;152;691	0;1862;2118	ENSMUSG00000085591	ENSMUST00000130773	chr2	45357265	45404035	+	2	68;4654	0;42117	XLOC_021659_zbf	TCONS_00059827_zbf	chr9	26275275	26286222	+	3	554;4224;1413	0;3716;9534
ENSG00000261669	ENST00000568895	chr16	24803451	24819739	-	2	134;445	0;15844	ENSMUSG00000108522	ENSMUST00000206841	chr7	122362000	122363785	+	1	1786	0	XLOC_005005_zbf	TCONS_00014816_zbf	chr3	34852974	34865480	+	10	3475;53;44;81;132;172;173;102;235;918	0;4308;4639;7001;7592;8326;9253;9511;9718;11588
ENSG00000272372	ENST00000606772	chr16	56351886	56353524	-	1	1639	0	ENSMUSG00000097520	ENSMUST00000181864	chr8	93750147	93810290	-	3	606;149;2489	0;1406;57655	XLOC_037326_zbf	TCONS_00105334_zbf	chr18	17089287	17158539	-	19	1853;97;97;191;197;111;240;96;132;186;287;112;30;161;96;164;85;911;525	0;4467;6119;6310;8733;10909;19418;19883;20095;23633;52392;56191;56400;56723;59074;60999;63483;65858;68727
ENSG00000269609	ENST00000596045	chr10	102450631	102451441	+	2	388;43	0;768	ENSMUSG00000100417	ENSMUST00000187795	chr19	45329649	45330394	-	2	388;276	0;470	XLOC_028189_zbf	TCONS_00079525_zbf	chr13	29306292	29315782	+	3	610;7477;1312	0;642;8178
ENSG00000253844	ENST00000521188	chr8	51961458	52022974	+	2	113;559	0;60958	ENSMUSG00000103329	ENSMUST00000195780	chr1	6861237	6864151	-	1	2915	0	XLOC_047584_zbf	TCONS_00136064_zbf	chr24	34981154	35063246	-	2	1346;851	0;81241
ENSG00000257551	ENST00000552026	chr1	220832763	220880140	-	3	292;175;96	0;46948;47282	ENSMUSG00000092578	ENSMUST00000172500	chr1	184712497	184718989	+	3	798;113;811	0;909;5682	XLOC_034924_zbf	TCONS_00098843_zbf	chr17	24613454	24648818	+	32	680;58;91;65;56;48;43;73;132;63;82;117;79;59;41;39;55;175;71;42;85;80;61;118;59;104;172;69;93;71;56;4020	0;5733;6008;8040;8210;8358;8914;9042;9205;10403;11564;11723;12460;12755;12898;14893;18345;21081;22530;22955;23447;23616;24468;24634;25110;26327;26759;27026;28027;28201;31209;31344
ENSG00000249094	ENST00000446473	chr12	109880676	109888467	+	2	53;675	0;7117	ENSMUSG00000086302	ENSMUST00000156209	chr5	114551289	114554016	+	2	427;46	0;2682	XLOC_013893_zbf	TCONS_00037068_zbf	chr5	19380348	19429072	-	20	2491;64;185;192;83;282;150;143;112;98;73;52;46;95;131;87;106;113;134;643	0;4948;5666;7857;8247;19466;23022;24871;25109;27484;27670;28826;30163;30460;31328;31544;32144;34583;36271;48081
ENSG00000245522	ENST00000525154	chr11	9755129	9758164	-	2	398;1770	0;1266	ENSMUSG00000073867	ENSMUST00000098110	chr7	110057987	110061325	-	1	3339	0	XLOC_017836_zbf	TCONS_00049141_zbf	chr7	65016152	65029047	+	11	220;129;130;148;148;221;267;1704;95;112;706	0;3541;3752;3975;4207;6712;7028;9154;10938;11393;12189
ENSG00000259289	ENST00000558436	chr15	66931537	66956518	-	3	179;252;288	0;14367;24694	ENSMUSG00000093759	ENSMUST00000176950	chr9	64080761	64086961	+	3	76;120;109	0;5523;6092	XLOC_036587_zbf	TCONS_00103297_zbf	chr18	20236838	20268690	+	21	388;157;101;64;45;63;105;202;8;123;46;153;130;164;74;250;248;148;151;77;1705	0;805;1616;2840;5995;13458;13654;19095;20443;22645;22852;23004;23789;24232;26192;26531;28353;28682;29282;29655;30147
ENSG00000260905	ENST00000566098	chr16	22612543	22613483	-	2	30;345	0;596	ENSMUSG00000108752	ENSMUST00000205846	chr7	122313064	122318502	+	1	5439	0	XLOC_005006_zbf	TCONS_00014825_zbf	chr3	35125224	35136549	+	2	147;2063	0;9262
ENSG00000280076	ENST00000624819	chr15	93206066	93208048	+	1	1983	0	ENSMUSG00000108741	ENSMUST00000206316	chr7	73458597	73460633	-	1	2037	0	XLOC_023097_zbf	TCONS_00063932_zbf	chr10	5688290	5786578	+	25	101;416;121;58;88;92;84;49;68;81;77;104;197;51;130;117;73;211;204;119;100;54;318;63;1309	0;13085;14874;20990;27197;34507;36177;36405;39413;42200;42399;48173;55412;55767;75453;77350;77569;80020;83039;85850;89066;90325;92373;92775;96979
ENSG00000271858	ENST00000607121	chr3	50365374	50368197	+	3	567;35;402	0;923;2422	ENSMUSG00000097099	ENSMUST00000181099	chr9	107562850	107568415	-	3	90;345;1064	0;1547;4502	XLOC_016625_zbf	TCONS_00045487_zbf	chr6	54051399	54070669	-	6	3199;613;90;819;101;223	0;3532;8784;12641;17143;19047
ENSG00000253416	ENST00000519660	chr8	76904591	76913399	+	3	88;138;425	0;7346;8384	ENSMUSG00000103881	ENSMUST00000194396	chr3	5212838	5215216	+	1	2379	0	XLOC_046789_zbf	TCONS_00133775_zbf	chr24	23584915	23598711	+	12	158;84;174;167;139;117;118;132;139;1760;446;597	0;499;1258;2848;3141;5135;7624;8708;9503;10513;12583;13199
ENSG00000272980	ENST00000609590	chr6	166999405	167139141	+	13	110;54;1209;81;227;110;69;40;97;172;133;106;2902	0;655;3788;11408;23004;25380;27142;33198;34470;45000;135529;136633;136835	ENSMUSG00000097796	ENSMUST00000181180	chr17	8379045	8389468	-	3	481;214;1689	0;3334;8735	XLOC_027830_zbf	TCONS_00078502_zbf	chr13	4939303	5092669	+	2	2170;93	0;153273
ENSG00000261798	ENST00000566366	chr1	39788976	39790171	+	1	1196	0	ENSMUSG00000102997	ENSMUST00000192482	chr4	123113349	123116764	-	1	3416	0	XLOC_039309_zbf	TCONS_00110949_zbf	chr19	35449885	35508411	-	41	4478;106;212;118;18;75;155;163;155;112;189;273;195;160;170;120;207;156;183;129;198;156;174;102;102;123;227;226;9;204;219;228;207;227;85;327;160;167;171;162;212	0;6323;10659;15359;17705;18378;18526;18774;19872;20853;21058;23106;23728;25219;25476;25728;26322;27587;28117;28789;29999;30283;32284;32542;32728;32919;35511;35822;36819;38509;39157;39603;41464;42139;42460;45129;45857;46170;47925;48180;58314
ENSG00000279137	ENST00000624132	chr9	126518840	126520773	+	1	1934	0	ENSMUSG00000085987	ENSMUST00000134271	chr2	33937895	33942145	-	3	363;178;133	0;3038;4118	XLOC_019883_zbf	TCONS_00054683_zbf	chr8	34509588	34514805	+	1	5217	0
ENSG00000260648	ENST00000568093	chr15	40232082	40236109	+	1	4028	0	ENSMUSG00000074918	ENSMUST00000149978	chr2	118745758	118748810	+	1	3053	0	XLOC_041005_zbf	TCONS_00115632_zbf	chr20	28967007	28981978	-	8	2113;108;74;902;105;71;129;109	0;5435;5652;7556;10813;13266;14494;14862
ENSG00000248866	ENST00000503051	chr4	52659406	52661668	+	2	271;777	0;1486	ENSMUSG00000106943	ENSMUST00000132389	chr5	74093060	74095406	+	1	2347	0	XLOC_039857_zbf	TCONS_00112606_zbf	chr20	23355349	23524265	+	62	277;76;215;54;140;97;80;81;169;93;99;102;45;104;109;87;172;133;108;238;165;87;269;217;125;58;92;173;161;111;155;100;169;269;141;169;85;113;151;104;183;196;122;188;95;626;269;141;201;162;75;177;201;652;383;208;150;99;69;111;191;2899	0;13733;78052;82734;88896;89209;89474;91745;94666;95607;97109;100959;104570;105728;105979;106232;107624;108072;108295;109016;111423;111700;111906;113952;114274;115077;115211;115873;116131;117303;117494;117746;119673;119934;121582;121809;122199;122630;123917;124158;124349;126358;128239;128478;131029;131208;133138;134135;135236;136022;136280;136435;138492;140814;147825;152023;154168;154489;156655;1…
ENSG00000260126	ENST00000567465	chr16	16658227	16664135	+	3	112;93;469	0;1278;5440	ENSMUSG00000108693	ENSMUST00000205957	chr7	117381862	117383762	+	1	1901	0	XLOC_004908_zbf	TCONS_00014505_zbf	chr3	30563542	30566073	+	2	42;2230	0;301
ENSG00000214548	ENST00000522771	chr14	100826119	100849799	+	7	99;109;2501;141;134;76;3924	0;2589;2915;9620;10048;19339;19757	ENSMUSG00000102657	ENSMUST00000193116	chr12	109668869	109677585	+	1	8717	0	XLOC_034574_zbf	TCONS_00097918_zbf	chr17	1525186	1527834	+	4	290;75;78;669	0;672;834;1979
ENSG00000279814	ENST00000623230	chr10	75450081	75451725	+	1	1645	0	ENSMUSG00000090564	ENSMUST00000169054	chr14	21848447	21856926	+	3	633;104;3093	0;1187;5387	XLOC_027984_zbf	TCONS_00078880_zbf	chr13	16210801	16366585	+	33	1433;69;154;144;184;257;313;231;185;126;133;128;176;104;93;867;121;145;125;90;169;163;134;165;184;149;171;197;144;128;110;110;2249	0;37766;46972;49983;55019;64162;68240;71368;78675;78975;81044;83190;83411;86785;89449;94224;97229;102472;106666;106901;111520;119406;121221;121445;126013;131607;132454;135568;135848;138020;141287;149233;153535
ENSG00000214999	ENST00000399413	chr17	8079482	8081565	+	2	43;1761	0;323	ENSMUSG00000072809	ENSMUST00000101007	chr11	69057718	69060483	-	1	2766	0	XLOC_018423_zbf	TCONS_00050538_zbf	chr7	20385344	20401827	-	2	5412;319	0;16164
ENSG00000249125	ENST00000503950	chr4	123490268	123522106	+	3	245;204;90	0;6473;31749	ENSMUSG00000104935	ENSMUST00000197710	chr3	37708021	37711208	+	1	3188	0	XLOC_029368_zbf	TCONS_00083093_zbf	chr14	1351841	1387038	+	24	254;111;119;229;262;208;177;156;151;215;118;203;83;130;99;69;241;66;72;51;60;98;1235;6594	0;3696;4693;4939;6586;7264;10637;10909;11445;12997;14818;16583;17085;18332;18928;19099;21033;22775;23219;25378;25694;25846;26588;28603
ENSG00000233791	ENST00000457348	chr1	203298758	203305309	-	3	457;192;1890	0;4028;4662	ENSMUSG00000100987	ENSMUST00000188504	chr1	133962162	133971938	+	2	155;2433	0;7344	XLOC_025727_zbf	TCONS_00072097_zbf	chr11	23089485	23132099	-	21	2679;97;143;134;150;177;104;76;183;140;112;96;150;81;69;54;87;499;456;197;156	0;5048;5852;6335;8173;9680;10054;11162;13221;15849;19139;20947;21118;22502;22676;32262;32630;34626;36550;39681;42458
ENSG00000260630	ENST00000568633	chr16	88673396	88675491	+	1	2096	0	ENSMUSG00000043903	ENSMUST00000187142	chr8	122269569	122272650	+	1	3082	0	XLOC_018948_zbf	TCONS_00052018_zbf	chr7	56447455	56465589	-	11	3396;88;149;101;102;111;60;51;102;112;1003	0;3475;6722;7140;7324;12577;13248;15293;15674;16139;17131
ENSG00000279227	ENST00000623784	chr2	118014174	118015673	+	1	1500	0	ENSMUSG00000101791	ENSMUST00000190690	chr1	121355116	121359900	-	2	89;1652	0;3133	XLOC_021844_zbf	TCONS_00060373_zbf	chr9	38814108	38831734	+	7	744;2123;126;124;84;119;6121	0;6058;9647;10059;10272;10516;11505
ENSG00000242512	ENST00000614303	chr3	181952378	181972497	+	4	546;211;75;154	0;1149;19454;19966	ENSMUSG00000106519	ENSMUST00000197492	chr3	34772075	34782346	+	2	217;933	0;9339	XLOC_044847_zbf	TCONS_00127522_zbf	chr22	37651722	37676800	-	13	3359;1234;107;118;123;120;72;156;130;85;200;119;561	0;3917;7302;10154;11202;12352;15508;15740;16953;19086;21713;23350;24517
ENSG00000279220	ENST00000623040	chr2	206203376	206266243	+	6	302;146;117;93;185;2865	0;37067;52490;53053;56455;60003	ENSMUSG00000101599	ENSMUST00000185480	chr1	63117118	63126837	+	1	9720	0	XLOC_015988_zbf	TCONS_00043781_zbf	chr6	12900747	12953691	-	25	2936;112;169;120;106;64;51;81;87;72;100;52;88;85;167;69;66;74;73;64;83;64;77;218;374	0;12724;15168;16199;17167;17435;17595;21796;21981;22148;26184;26416;26561;26759;29816;30077;31217;31400;31563;32967;36584;36741;51054;51647;52570
ENSG00000248550	ENST00000534909	chr14	56813183	56930833	+	4	287;109;78;1954	0;84357;85085;115697	ENSMUSG00000098682	ENSMUST00000183522	chr14	48670159	48719823	+	5	291;97;164;152;162	0;27675;30087;47451;49503	XLOC_036072_zbf	TCONS_00101729_zbf	chr17	44651724	44662475	-	3	3860;558;348	0;5312;10403
ENSG00000233101	ENST00000487849	chr17	48592320	48606394	+	3	45;120;263	0;11607;13812	ENSMUSG00000084844	ENSMUST00000131275	chr11	96345481	96347923	-	2	1097;1218	0;1225	XLOC_004779_zbf	TCONS_00014171_zbf	chr3	23573099	23620849	+	7	486;3179;1958;204;67;601;4098	0;1540;5334;22500;36493;42379;43652
ENSG00000227954	ENST00000607641	chr6	133884722	133892802	-	3	1116;609;2951	0;3590;5130	ENSMUSG00000097108	ENSMUST00000181953	chr10	22212653	22217241	+	2	266;4213	0;376	XLOC_046207_zbf	TCONS_00131838_zbf	chr23	31512237	31680820	-	22	1652;101;122;115;161;59;90;84;137;172;77;144;143;67;78;119;50;72;98;156;81;328	0;9636;12580;13341;16000;16280;16766;23037;23424;24894;28450;31646;32417;32721;35207;39078;43752;68053;84259;84763;155913;168255
ENSG00000234292	ENST00000440769	chr5	91280097	91281142	-	1	1046	0	ENSMUSG00000097098	ENSMUST00000181043	chr13	80962888	81126424	+	3	1506;233;710	0;161702;162827	XLOC_014374_zbf	TCONS_00038920_zbf	chr5	48729102	48748145	-	3	293;116;181	0;17829;18862
ENSG00000116652	ENST00000371086	chr1	63547082	63550636	+	1	3555	0	ENSMUSG00000086385	ENSMUST00000134206	chr4	100119621	100120841	+	2	205;454	0;767	XLOC_016323_zbf	TCONS_00044622_zbf	chr6	31439468	31589475	-	15	8701;198;123;102;149;112;296;112;99;83;121;192;473;67;401	0;11865;15084;16872;28977;29355;35962;36670;39502;41968;43570;56891;91916;138615;149606
ENSG00000280936	ENST00000629794	chr20	63422269	63424555	+	3	71;290;158	0;1246;2129	ENSMUSG00000098051	ENSMUST00000183124	chr2	180894105	180895220	+	1	1116	0	XLOC_045146_zbf	TCONS_00128612_zbf	chr23	16694770	16721909	+	6	222;109;117;108;150;7710	0;10238;16457;17533;17736;19429
ENSG00000256508	ENST00000569428	chr11	69012354	69013327	+	2	195;337	0;637	ENSMUSG00000109305	ENSMUST00000207703	chr7	145206389	145207182	-	2	254;193	0;601	XLOC_018927_zbf	TCONS_00051977_zbf	chr7	54400264	54408568	-	6	3321;149;160;216;597;15	0;3404;4885;5416;7029;8289
ENSG00000237187	ENST00000513055	chr5	93553761	93585648	-	4	320;100;122;103	0;22185;30653;31785	ENSMUSG00000087143	ENSMUST00000145613	chr13	78198017	78235733	+	3	206;196;1072	0;33201;36645	XLOC_014382_zbf	TCONS_00038958_zbf	chr5	49081241	49092896	-	3	3254;83;1406	0;7781;10249
ENSG00000235531	ENST00000518916	chr8	71844158	72118393	+	7	265;126;78;107;88;43;157	0;118765;208381;232363;262703;272560;274079	ENSMUSG00000054493	ENSMUST00000067599	chr1	14755454	14758373	+	1	2920	0	XLOC_046688_zbf	TCONS_00133506_zbf	chr24	14093296	14300560	+	22	415;87;105;173;104;178;183;102;141;148;1249;199;201;231;130;163;297;78;253;178;193;3238	0;64787;100950;102603;111409;118086;121831;132035;135818;138201;147203;170871;176566;178088;180795;181123;183266;185682;188648;192834;194472;204026
ENSG00000243479	ENST00000480284	chr7	157010805	157016426	+	2	503;538	0;5084	ENSMUSG00000097561	ENSMUST00000181005	chr5	29378699	29390488	+	2	1513;1724	0;10066	XLOC_018754_zbf	TCONS_00051562_zbf	chr7	40620014	40679760	-	20	3778;3327;89;168;168;600;291;270;302;127;62;304;296;187;129;265;74;52;82;185	0;3799;8522;12800;20680;27025;30040;30482;31558;32006;34555;35099;40034;42170;42440;51262;56774;57168;57487;59561
ENSG00000226629	ENST00000456403	chr17	41549606	41554495	-	3	216;665;1260	0;1958;3630	ENSMUSG00000092509	ENSMUST00000173304	chr11	100349696	100350889	-	2	246;696	0;498	XLOC_037926_zbf	TCONS_00107208_zbf	chr19	5427892	5429431	+	3	85;415;96	0;990;1443
ENSG00000279050	ENST00000624188	chr15	25135642	25138055	+	1	2414	0	ENSMUSG00000109362	ENSMUST00000207194	chr7	59258855	59260201	-	1	1347	0	XLOC_016395_zbf	TCONS_00044826_zbf	chr6	38793820	38821512	-	7	5374;107;102;3331;102;138;741	0;7195;7378;7612;20041;25043;26951
ENSG00000257453	ENST00000552367	chr12	76030494	76031378	+	2	101;468	0;417	ENSMUSG00000100113	ENSMUST00000186844	chr10	111506575	111507662	-	2	117;624	0;464	XLOC_006876_zbf	TCONS_00020481_zbf	chr4	1770242	1791125	+	14	196;61;146;78;83;71;38;83;108;3303;332;186;120;766	0;546;3870;5399;5756;5918;8185;8306;8474;10489;14186;14933;18305;20117
ENSG00000205682	ENST00000381217	chr4	61420246	61428221	-	3	1498;126;455	0;2784;7521	ENSMUSG00000087431	ENSMUST00000139469	chr5	81791909	81798426	-	3	237;1126;456	0;2834;6062	XLOC_019190_zbf	TCONS_00052621_zbf	chr7	73560370	73571716	-	2	2246;8895	0;2451
ENSG00000272729	ENST00000608941	chr2	176164164	176165716	-	1	1553	0	ENSMUSG00000075277	ENSMUST00000152462	chr2	74750433	74762896	-	3	118;114;211	0;11254;12253	XLOC_022126_zbf	TCONS_00061105_zbf	chr9	1018571	1046688	-	12	243;12186;158;215;134;110;225;103;476;276;247;297	0;269;12666;14459;14945;15540;18708;19525;20717;21669;23737;27820
ENSG00000180422	ENST00000565008	chr16	89162382	89164245	+	1	1864	0	ENSMUSG00000099881	ENSMUST00000186531	chr8	123042466	123044602	+	1	2137	0	XLOC_018933_zbf	TCONS_00051987_zbf	chr7	55024262	55097726	-	45	3002;187;80;123;173;93;189;148;159;215;148;121;316;189;259;165;107;185;84;112;101;78;77;90;166;97;244;157;105;205;201;126;177;164;107;159;149;182;106;261;95;91;105;175;47	0;4836;5954;8186;8387;10569;11831;14548;14792;15032;15347;17675;17878;18922;20986;23825;26806;27001;30299;30481;30690;31501;32116;32300;34109;36091;36292;41272;42068;42993;44574;47742;50330;52337;52620;54891;57522;57748;60947;62291;65679;65877;68597;69757;73417
ENSG00000241684	ENST00000460833	chr3	64684909	64802725	+	2	430;3261	0;114556	ENSMUSG00000097462	ENSMUST00000204449	chr6	92940329	93272979	+	7	481;95;71;175;191;98;629	0;251780;297645;297841;330624;331328;332022	XLOC_025679_zbf	TCONS_00071964_zbf	chr11	19349268	19436406	-	13	5425;143;884;122;193;269;83;278;220;105;69;225;235	0;7924;11286;12255;12653;13003;15518;15714;16112;32353;65002;65231;86903
ENSG00000260577	ENST00000562172	chr16	68644248	68646168	-	2	189;1493	0;428	ENSMUSG00000097026	ENSMUST00000180410	chr8	106237903	106425728	-	2	6222;21	0;187805	XLOC_050711_zbf	TCONS_00143489_zbf	chrUn_KN150372v1	14357	23215	+	3	134;151;2847	0;1597;6011
ENSG00000259430	ENST00000560718	chr15	100372939	100408787	+	3	54;157;221	0;26830;35628	ENSMUSG00000109249	ENSMUST00000209012	chr7	66615322	66619148	-	1	3827	0	XLOC_018243_zbf	TCONS_00050041_zbf	chr7	9280288	9311499	-	7	1085;102;896;117;118;152;504	0;7960;11804;13915;17047;28704;30707
ENSG00000224992	ENST00000451318	chr9	132768965	132770212	-	2	231;788	0;460	ENSMUSG00000086425	ENSMUST00000128888	chr2	28118207	28125203	+	3	115;195;3389	0;3269;3608	XLOC_042700_zbf	TCONS_00120445_zbf	chr21	17374600	17388724	-	7	2690;89;131;222;1471;385;50	0;5475;7831;8196;8447;13132;14074
ENSG00000279589	ENST00000625035	chr16	53310797	53311989	+	1	1193	0	ENSMUSG00000109863	ENSMUST00000211364	chr8	90893155	90894638	+	1	1484	0	XLOC_018687_zbf	TCONS_00051324_zbf	chr7	36369088	36390164	-	4	457;662;144;833	0;2077;16812;20243
ENSG00000254300	ENST00000518732	chr8	76406654	76524356	+	6	122;111;99;94;75;1162	0;26987;69292;103737;112146;116541	ENSMUSG00000103881	ENSMUST00000194396	chr3	5212838	5215216	+	1	2379	0	XLOC_047408_zbf	TCONS_00135513_zbf	chr24	23096972	23174663	-	8	10134;118;201;134;232;503;2597;855	0;10258;10695;11312;43359;58500;60023;76836
ENSG00000264735	ENST00000580125	chr17	81965632	81966589	-	1	958	0	ENSMUSG00000097658	ENSMUST00000180595	chr11	120486339	120488582	-	4	127;98;475;233	0;413;596;2011	XLOC_026630_zbf	TCONS_00075002_zbf	chr12	33487775	33496031	+	2	1191;317	0;7939
ENSG00000279917	ENST00000623462	chr17	67611277	67613822	+	1	2546	0	ENSMUSG00000085811	ENSMUST00000143781	chr11	108820333	108826942	+	2	143;4670	0;1940	XLOC_005009_zbf	TCONS_00014838_zbf	chr3	35276620	35292183	+	15	1035;100;6277;97;143;173;104;356;76;61;55;375;120;1797;2563	0;1424;1985;8342;8590;8843;9095;9304;9768;10055;10188;10324;10836;11124;13000
ENSG00000233427	ENST00000418471	chr1	28870483	28877336	-	3	316;249;520	0;4848;6334	ENSMUSG00000084869	ENSMUST00000132247	chr4	132048178	132048961	+	2	73;596	0;188	XLOC_038083_zbf	TCONS_00107744_zbf	chr16	34499368	34523853	-	10	5800;204;151;91;170;138;80;188;162;160	0;7810;9864;12204;14433;14703;19575;19760;20028;24325
ENSG00000262001	ENST00000572856	chr18	3603738	3608336	+	2	478;1783	0;2816	ENSMUSG00000097282	ENSMUST00000181546	chr17	70745329	70755582	-	3	515;775;1191	0;3483;9063	XLOC_003581_zbf	TCONS_00010648_zbf	chr2	30306307	30340067	-	5	3149;680;119;763;34	0;4808;11661;29107;33726
ENSG00000261080	ENST00000563807	chr6	45573346	45576770	-	2	744;769	0;2656	ENSMUSG00000090048	ENSMUST00000160203	chr17	44561990	44563172	+	2	117;621	0;562	XLOC_035510_zbf	TCONS_00100135_zbf	chr17	5325419	5407013	-	4	935;218;113;30	0;2989;62845;81564
ENSG00000257151	ENST00000552334	chr15	25031873	25036490	+	1	4618	0	ENSMUSG00000109122	ENSMUST00000207198	chr7	59327318	59331189	-	1	3872	0	XLOC_016395_zbf	TCONS_00044823_zbf	chr6	38793820	38821512	-	6	5374;107;4108;102;138;741	0;7195;7378;20041;25043;26951
ENSG00000226390	ENST00000436263	chr20	63448051	63449329	+	2	520;269	0;1010	ENSMUSG00000098051	ENSMUST00000183124	chr2	180894105	180895220	+	1	1116	0	XLOC_045050_zbf	TCONS_00128367_zbf	chr23	7776659	7802600	+	10	237;1521;102;123;119;117;109;218;2434;1166	0;4234;7674;8269;10687;14367;14587;17798;21901;24775
ENSG00000268912	ENST00000594816	chr19	58428632	58431148	-	1	2517	0	ENSMUSG00000110320	ENSMUST00000210319	chr7	12860884	12868583	-	8	322;162;64;82;124;162;81;1174	0;537;1875;2016;2507;3216;5191;6526	XLOC_043206_zbf	TCONS_00122345_zbf	chr22	1153403	1210701	+	9	261;182;196;84;282;393;119;873;37	0;1552;2765;3497;5606;6940;7598;10642;57261
ENSG00000259307	ENST00000559520	chr15	40300670	40301820	+	2	356;212	0;939	ENSMUSG00000074918	ENSMUST00000149978	chr2	118745758	118748810	+	1	3053	0	XLOC_041005_zbf	TCONS_00115631_zbf	chr20	28967007	28981978	-	8	2113;108;2448;70;105;71;129;109	0;5435;5652;8388;10813;13266;14494;14862
ENSG00000233429	ENST00000429611	chr7	27096124	27099966	+	3	265;269;188	0;2974;3655	ENSMUSG00000087658	ENSMUST00000132559	chr6	52158432	52162119	+	3	255;269;189	0;2807;3499	XLOC_038163_zbf	TCONS_00107880_zbf	chr19	19224761	19237108	+	5	314;532;189;144;2157	0;1408;2208;6351;10190
ENSG00000227220	ENST00000435287	chr6	131950946	132077393	+	2	309;186	0;126262	ENSMUSG00000087400	ENSMUST00000125158	chr10	24595249	24597108	-	3	95;222;553	0;183;1307	XLOC_039570_zbf	TCONS_00112002_zbf	chr20	2714710	2729209	+	12	170;160;119;108;114;177;136;206;150;122;530;2111	0;1953;4021;4217;5202;5933;7045;7539;8055;8284;9887;12388
ENSG00000258931	ENST00000557426	chr15	26050538	26052276	-	2	620;257	0;1482	ENSMUSG00000109434	ENSMUST00000207705	chr7	58720199	58722889	+	1	2691	0	XLOC_015400_zbf	TCONS_00042073_zbf	chr6	39281679	39291207	+	6	170;393;130;141;902;1640	0;737;3476;3844;5625;7888
ENSG00000259330	ENST00000560415	chr15	40325216	40326715	+	2	273;321	0;1179	ENSMUSG00000074918	ENSMUST00000149978	chr2	118745758	118748810	+	1	3053	0	XLOC_041000_zbf	TCONS_00115604_zbf	chr20	28599249	28739144	-	19	9864;54;90;187;126;111;62;99;75;82;77;65;52;107;51;97;113;53;276	0;10994;11750;12664;17037;18306;28451;28638;28833;31080;31801;34711;35239;39535;39717;42849;136633;139488;139619
ENSG00000237741	ENST00000456981	chrX	148498113	148500615	-	2	78;310	0;2193	ENSMUSG00000086676	ENSMUST00000154109	chrX	69356596	69361269	-	3	121;68;1635	0;2685;3039	XLOC_029625_zbf	TCONS_00083698_zbf	chr14	20706499	20749233	+	14	522;255;375;95;51;373;159;123;95;51;373;159;65;2007	0;1581;2034;2576;2817;2965;3472;3760;4212;4474;4638;5113;6449;40727
ENSG00000261216	ENST00000562802	chr16	11908208	11908916	+	2	272;112	0;597	ENSMUSG00000097537	ENSMUST00000181526	chr16	11203383	11225796	+	2	365;2560	0;19854	XLOC_026428_zbf	TCONS_00074269_zbf	chr12	19160277	19181960	+	21	103;88;22;351;2802;153;173;72;207;120;135;111;199;162;171;141;93;216;71;140;4043	0;447;1290;1505;2017;4970;5252;5519;5816;6680;7000;7248;11064;11369;11635;11880;14235;14475;14783;14967;17640
ENSG00000235875	ENST00000425094	chr13	111113812	111115678	-	2	132;1107	0;760	ENSMUSG00000110245	ENSMUST00000209418	chr8	11457471	11459742	-	1	2272	0	XLOC_022268_zbf	TCONS_00061466_zbf	chr9	8652641	8752140	-	49	4548;173;115;178;213;99;129;72;73;134;186;51;27;90;99;153;90;168;114;151;98;105;93;169;192;71;84;78;147;36;61;33;45;36;60;36;93;39;36;63;78;27;54;63;45;45;90;60;221	0;6235;8006;8349;11723;12019;12198;13953;14120;14282;16328;18025;19167;19631;20372;23907;24533;24713;24971;25695;25948;27911;28113;28275;28587;28925;29727;29891;30120;30365;30493;30684;30807;30980;32652;32930;33065;35043;35173;35314;35478;37783;37970;38156;38316;38942;39097;42010;99278
ENSG00000235079	ENST00000426999	chr1	71058323	71066958	+	2	414;193	0;8443	ENSMUSG00000106632	ENSMUST00000199819	chr3	157720404	157726408	-	3	115;940;634	0;462;5371	XLOC_016384_zbf	TCONS_00044780_zbf	chr6	37401725	37404908	-	1	3183	0
ENSG00000267065	ENST00000585863	chr17	76799044	76807102	+	3	501;1769;815	0;5141;7244	ENSMUSG00000086826	ENSMUST00000125269	chr11	116466319	116474274	+	3	245;50;428	0;5957;7528	XLOC_049642_zbf	TCONS_00141305_zbf	chrUn_KN149895v1	59770	64033	-	1	4263	0
ENSG00000225746	ENST00000638012	chr14	100936492	100986938	+	31	997;77;86;77;64;83;62;82;71;63;83;85;65;82;159;106;36;87;87;148;77;87;85;78;86;87;82;82;87;86;320	0;2388;3873;6270;8317;10542;12486;13023;13910;14940;17472;18430;19393;21770;23569;24535;27473;27861;30153;31147;32156;32967;35770;37634;38919;44085;46012;46969;47856;49163;50127	ENSMUSG00000097451	ENSMUST00000182406	chr12	109632798	109636273	+	1	3476	0	XLOC_041471_zbf	TCONS_00116990_zbf	chr20	54570809	54591826	-	13	882;116;57;144;102;62;379;36;76;144;80;247;588	0;2044;2880;5735;8616;8814;8964;9959;12217;15860;16142;17501;20429
ENSG00000230749	ENST00000439433	chr2	66439088	66440312	-	2	88;602	0;623	ENSMUSG00000087507	ENSMUST00000152073	chr11	19013817	19015154	+	2	181;609	0;729	XLOC_027836_zbf	TCONS_00078512_zbf	chr13	5335348	5343011	+	1	7663	0
ENSG00000230967	ENST00000450669	chr10	101322485	101323394	-	3	85;159;278	0;391;632	ENSMUSG00000100417	ENSMUST00000187795	chr19	45329649	45330394	-	2	388;276	0;470	XLOC_028190_zbf	TCONS_00079526_zbf	chr13	29321141	29337108	+	6	1240;144;258;461;306;2238	0;1332;10821;11878;13309;13729
ENSG00000241388	ENST00000535301	chr12	120974385	120980965	-	2	322;214	0;6367	ENSMUSG00000086054	ENSMUST00000129609	chr5	114968784	114997849	+	3	294;137;85	0;16965;28981	XLOC_012632_zbf	TCONS_00033064_zbf	chr5	19459289	19596839	+	28	23;161;119;76;163;153;68;146;138;125;68;164;130;132;127;65;146;129;183;72;268;938;125;83;110;97;168;7532	0;12140;19859;72182;84792;87227;87500;90138;94389;94731;97747;101708;104831;107748;109513;111393;111582;112137;116066;116382;122482;122840;123872;126764;126934;127125;127681;130018
ENSG00000267757	ENST00000587092	chr19	45641647	45642357	+	2	120;479	0;232	ENSMUSG00000074355	ENSMUST00000098778	chr7	18989554	18992774	-	1	3221	0	XLOC_036830_zbf	TCONS_00103903_zbf	chr18	37034273	37227073	+	22	220;104;100;24;1526;131;189;175;104;158;586;275;237;174;122;113;446;222;163;193;82;6678	0;43407;86832;104484;104529;114417;118132;121906;128445;137510;137818;140435;162921;163273;171531;175594;175785;179385;181132;181821;185117;186122
ENSG00000274695	ENST00000611714	chr12	128826836	128827579	+	1	744	0	ENSMUSG00000104971	ENSMUST00000196548	chr5	127309017	127310101	+	1	1085	0	XLOC_020948_zbf	TCONS_00057487_zbf	chr8	35348711	35355529	-	3	3587;246;129	0;4858;6689
ENSG00000226510	ENST00000443196	chr19	35667948	35673291	-	2	57;738	0;4606	ENSMUSG00000100029	ENSMUST00000189744	chr7	30885031	30886446	+	2	700;228	0;1188	XLOC_032329_zbf	TCONS_00091280_zbf	chr15	36636235	36645277	-	2	6566;2310	0;6732
ENSG00000272476	ENST00000606070	chr6	107957413	107959986	+	1	2574	0	ENSMUSG00000086428	ENSMUST00000129933	chr10	42740539	42758660	-	3	146;89;307	0;12531;17815	XLOC_041058_zbf	TCONS_00115760_zbf	chr20	32327311	32368035	-	18	1335;140;133;114;123;283;100;146;257;103;191;84;44;121;172;73;303;143	0;6284;6500;6710;6921;13155;16106;18291;22099;22444;24159;29197;31156;32993;35546;35799;39490;40581
ENSG00000230454	ENST00000439898	chr3	50260303	50263358	+	2	2233;392	0;2664	ENSMUSG00000097099	ENSMUST00000181099	chr9	107562850	107568415	-	3	90;345;1064	0;1547;4502	XLOC_044779_zbf	TCONS_00127322_zbf	chr22	32314569	32553647	-	15	42;1556;170;56;79;42;72;75;129;132;117;33;24;180;229	0;21701;29729;46728;55287;55545;79025;85245;86451;91141;111632;117216;120884;122876;238849
ENSG00000228853	ENST00000453121	chr1	71794232	71837012	-	3	33;196;305	0;38742;42476	ENSMUSG00000106385	ENSMUST00000199676	chr3	156731098	156734339	+	1	3242	0	XLOC_015362_zbf	TCONS_00041950_zbf	chr6	36482002	36494356	+	2	220;4876	0;7478
ENSG00000224596	ENST00000428862	chr10	78943328	78962394	-	4	1141;212;78;1420	0;1678;16405;17647	ENSMUSG00000087535	ENSMUST00000156682	chr14	25455737	25461128	-	3	1869;50;1550	0;3334;3842	XLOC_027684_zbf	TCONS_00077777_zbf	chr12	48430463	48453457	-	9	2686;2711;72;120;126;59;354;133;35	0;3493;6827;8228;10560;11350;18021;18927;22959
ENSG00000262877	ENST00000571724	chr17	81388126	81390256	-	2	367;1198	0;933	ENSMUSG00000043993	ENSMUST00000139014	chr11	120229802	120231585	-	2	91;1497	0;287	XLOC_026635_zbf	TCONS_00075010_zbf	chr12	33818476	33835122	+	7	1729;96;234;32;116;1958;427	0;11363;11754;13791;13954;14191;16219
ENSG00000099869	ENST00000445504	chr11	2140501	2148642	+	3	447;172;1325	0;5855;6817	ENSMUSG00000073781	ENSMUST00000097935	chr7	142831227	142852266	+	4	396;75;198;136	0;2578;19692;20904	XLOC_048878_zbf	TCONS_00139867_zbf	chr25	23956883	23977006	-	12	1069;134;96;57;70;136;146;633;89;175;204;138	0;3297;5343;5512;5983;9450;11042;11275;12057;15399;18524;19985
ENSG00000226803	ENST00000587815	chr6	57114911	57171049	-	4	45;122;108;348	0;54502;55486;55791	ENSMUSG00000103746	ENSMUST00000191779	chr1	33669824	33670712	+	1	889	0	XLOC_028559_zbf	TCONS_00080500_zbf	chr13	847400	850803	-	1	3403	0
ENSG00000250548	ENST00000508827	chr14	61556320	61570653	-	5	168;134;69;4499;233	0;976;5265;5412;14101	ENSMUSG00000087700	ENSMUST00000125308	chr12	73926481	73949785	-	7	162;384;99;139;115;278;274	0;14773;16184;17321;19255;20686;23031	XLOC_028997_zbf	TCONS_00081793_zbf	chr13	31287641	31340090	-	10	33;911;59;47;70;139;208;900;807;473	0;6494;7516;8852;9526;11025;11240;33785;37279;51976
ENSG00000260271	ENST00000569865	chr6	90345219	90362632	+	6	173;146;134;234;58;686	0;757;1438;11161;15549;16728	ENSMUSG00000086150	ENSMUST00000126225	chr4	32559680	32571662	-	5	79;47;164;476;895	0;6108;8436;9653;11088	XLOC_039857_zbf	TCONS_00112603_zbf	chr20	23355348	23524265	+	62	278;76;215;54;140;97;80;81;169;93;99;102;104;109;87;172;133;108;238;165;87;269;217;125;58;92;173;161;111;155;100;169;269;48;141;169;85;113;151;104;183;196;122;188;95;626;269;141;201;162;75;177;201;652;383;208;150;99;69;111;191;2899	0;13734;78053;82735;88897;89210;89475;91746;94667;95608;97110;100960;105729;105980;106233;107625;108073;108296;109017;111424;111701;111907;113953;114275;115078;115212;115874;116132;117304;117495;117747;119674;119935;120640;121583;121810;122200;122631;123918;124159;124350;126359;128240;128479;131030;131209;133139;134136;135237;136023;136281;136436;138493;140815;147826;152024;154169;154490;156656;1…
ENSG00000236740	ENST00000511369	chr6	53930022	53995010	+	3	256;93;221	0;52736;64768	ENSMUSG00000099170	ENSMUST00000183878	chr9	77366412	77399418	-	4	152;79;93;1709	0;10388;15203;31298	XLOC_028583_zbf	TCONS_00080549_zbf	chr13	2018439	2083922	-	13	3190;126;45;48;60;84;81;72;293;2083;132;114;133	0;19021;22454;26156;28045;28665;30562;33706;39924;40244;46823;49596;65350
ENSG00000238198	ENST00000421157	chr1	113011687	113073105	-	3	167;139;2153	0;24544;59266	ENSMUSG00000105199	ENSMUST00000196766	chr3	104642994	104645857	+	1	2864	0	XLOC_016551_zbf	TCONS_00045274_zbf	chr6	48591222	48646753	-	2	219;463	0;55068
ENSG00000236618	ENST00000425081	chr17	1516931	1518096	+	2	163;379	0;787	ENSMUSG00000109715	ENSMUST00000209836	chr11	75530277	75533071	-	1	2795	0	XLOC_031262_zbf	TCONS_00088205_zbf	chr15	25516819	25564364	+	14	147;222;212;433;471;134;127;126;135;6833;107;198;142;1124	0;15973;16276;16575;20856;26115;26949;30049;30258;30477;40777;42357;43114;46421
ENSG00000256008	ENST00000540369	chr12	120629611	120641591	-	2	129;886	0;11095	ENSMUSG00000086368	ENSMUST00000149609	chr5	115301120	115319208	+	2	114;1737	0;16352	XLOC_012632_zbf	TCONS_00033064_zbf	chr5	19459289	19596839	+	28	23;161;119;76;163;153;68;146;138;125;68;164;130;132;127;65;146;129;183;72;268;938;125;83;110;97;168;7532	0;12140;19859;72182;84792;87227;87500;90138;94389;94731;97747;101708;104831;107748;109513;111393;111582;112137;116066;116382;122482;122840;123872;126764;126934;127125;127681;130018
ENSG00000263110	ENST00000573819	chr16	49454229	49457269	+	2	75;496	0;2545	ENSMUSG00000097248	ENSMUST00000180700	chr8	87472812	87523900	+	2	149;2165	0;48924	XLOC_037336_zbf	TCONS_00105366_zbf	chr18	18123371	18124715	-	1	1344	0
ENSG00000278390	ENST00000619407	chr13	41132939	41236686	+	4	117;81;141;1571	0;13488;29324;102177	ENSMUSG00000103726	ENSMUST00000193192	chr3	52172162	52179972	-	2	243;2298	0;5513	XLOC_021513_zbf	TCONS_00059347_zbf	chr9	17558373	17665643	+	2	59;2894	0;104376
ENSG00000248538	ENST00000417333	chr8	9189346	9202490	+	3	241;68;99	0;9578;13046	ENSMUSG00000109698	ENSMUST00000210468	chr8	35367750	35376392	-	4	364;201;145;144	0;2938;5591;8499	XLOC_042721_zbf	TCONS_00120500_zbf	chr21	19726890	19821554	-	22	1534;116;119;82;160;180;161;234;196;146;111;162;154;192;134;188;89;88;218;230;182;14	0;7916;8124;16349;21764;23424;26979;29203;31532;32613;35390;40659;42083;43643;45541;48373;51304;51581;56472;57700;62316;94650
ENSG00000280048	ENST00000624746	chr15	96112628	96116051	-	1	3424	0	ENSMUSG00000109021	ENSMUST00000207627	chr7	70574834	70585751	+	3	3052;81;2216	0;7588;8702	XLOC_036633_zbf	TCONS_00103434_zbf	chr18	23891091	23904130	+	2	340;6426	0;6613
ENSG00000262714	ENST00000571340	chr16	53386944	53389085	+	1	2142	0	ENSMUSG00000109812	ENSMUST00000210665	chr8	90876581	90878476	+	1	1896	0	XLOC_017438_zbf	TCONS_00048080_zbf	chr7	35445562	35447119	+	1	1557	0
ENSG00000261320	ENST00000567261	chr16	67430667	67431464	-	2	135;340	0;458	ENSMUSG00000098120	ENSMUST00000182046	chr8	105624350	105637485	-	2	206;126	0;13010	XLOC_036622_zbf	TCONS_00103392_zbf	chr18	22514631	22699151	+	9	514;45;81;690;144;105;1209;87;3023	0;70315;73497;126912;165981;173578;175423;177395;181497
ENSG00000267092	ENST00000590252	chr19	1508375	1508963	+	2	387;70	0;519	ENSMUSG00000097013	ENSMUST00000181265	chr10	80578647	80580677	+	2	429;1364	0;667	XLOC_043592_zbf	TCONS_00123981_zbf	chr22	19448841	19458123	+	5	71;145;142;252;1116	0;1199;1467;1949;8166
ENSG00000264243	ENST00000581213	chr17	47863342	47865190	+	2	78;738	0;1111	ENSMUSG00000085307	ENSMUST00000134436	chr11	96918941	96922493	-	2	695;2109	0;1444	XLOC_004766_zbf	TCONS_00014144_zbf	chr3	23090498	23107206	+	40	209;192;23;36;93;69;45;54;54;54;54;54;45;54;45;54;99;45;69;48;108;54;22;41;108;54;54;162;108;108;54;108;54;108;54;108;280;191;243;1411	0;1581;2154;2374;3045;3461;3748;4085;4595;4838;5020;5162;5301;5434;5736;5868;6368;6561;7284;7478;7727;7932;8080;11242;11370;11629;11775;11920;12538;12788;13004;13178;13375;13530;13738;13904;14094;14484;14768;15297
ENSG00000283213	ENST00000636354	chr16	22806289	22813201	-	3	215;119;4349	0;800;2564	ENSMUSG00000108752	ENSMUST00000205846	chr7	122313064	122318502	+	1	5439	0	XLOC_006398_zbf	TCONS_00018677_zbf	chr3	35397506	35401539	-	1	4033	0
ENSG00000245694	ENST00000560208	chr16	54924859	54929149	-	2	380;355	0;3936	ENSMUSG00000031736	ENSMUST00000034183	chr8	92326038	92356120	-	7	433;64;135;114;187;76;229	0;5366;9202;9657;11081;29658;29854	XLOC_018686_zbf	TCONS_00051312_zbf	chr7	36277574	36283633	-	2	3101;2836	0;3223
ENSG00000280189	ENST00000623729	chr16	49297143	49299762	+	1	2620	0	ENSMUSG00000097248	ENSMUST00000180700	chr8	87472812	87523900	+	2	149;2165	0;48924	XLOC_018699_zbf	TCONS_00051376_zbf	chr7	37812222	37816607	-	1	4385	0
ENSG00000234327	ENST00000623522	chr17	5113359	5115004	+	1	1646	0	ENSMUSG00000093858	ENSMUST00000179676	chr11	70864660	70872754	+	2	305;1833	0;6262	XLOC_050386_zbf	TCONS_00142922_zbf	chrUn_KN149989v1	156	23231	+	8	772;114;114;85;196;1637;174;166	0;1011;5112;8242;15225;19640;22619;22909
ENSG00000273018	ENST00000425211	chr17	18511221	18541920	-	10	994;45;191;92;175;193;289;425;93;2238	0;8529;9018;9323;13173;22246;24447;26150;27239;28462	ENSMUSG00000042549	ENSMUST00000123544	chr11	60920917	60931867	-	2	302;989	0;9962	XLOC_005188_zbf	TCONS_00015127_zbf	chr3	39711928	39812526	+	34	113;134;98;160;313;93;760;356;152;186;118;156;82;179;360;101;118;69;182;127;126;90;193;152;110;134;71;79;122;309;169;155;2627;1526	0;4805;5275;16199;18477;22361;24700;30488;53667;55743;56202;58261;61523;63072;65014;67112;68805;69006;69166;69683;70707;71223;71434;81001;82754;86405;88474;91141;91797;91994;95579;95850;96346;99072
ENSG00000232164	ENST00000428647	chr2	66383306	66392450	+	3	44;97;1538	0;6093;7607	ENSMUSG00000104184	ENSMUST00000194952	chr11	18884623	18887791	-	1	3169	0	XLOC_028618_zbf	TCONS_00080688_zbf	chr13	4583621	4720303	-	10	7984;1682;117;204;161;105;171;61;114;169	0;8531;11714;12470;16735;16990;24880;37966;79402;136513
ENSG00000268230	ENST00000599109	chr19	58348466	58362751	-	11	75;127;97;335;65;36;270;273;297;1087;660	0;3428;4166;4465;5102;9424;9554;10196;11064;12100;13626	ENSMUSG00000110320	ENSMUST00000210319	chr7	12860884	12868583	-	8	322;162;64;82;124;162;81;1174	0;537;1875;2016;2507;3216;5191;6526	XLOC_044056_zbf	TCONS_00125316_zbf	chr22	1946054	1966220	-	5	6356;110;3931;110;410	0;9381;10170;14440;19756
ENSG00000224189	ENST00000416928	chr2	176173195	176178284	-	3	574;163;3498	0;790;1592	ENSMUSG00000075277	ENSMUST00000100000	chr2	74748422	74750506	-	1	2085	0	XLOC_021299_zbf	TCONS_00058806_zbf	chr9	1149901	1175522	+	3	113;146;4848	0;812;20773
ENSG00000267244	ENST00000590823	chr19	1822146	1824542	+	1	2397	0	ENSMUSG00000085712	ENSMUST00000142053	chr10	80371955	80373216	+	2	720;233	0;1029	XLOC_044513_zbf	TCONS_00126745_zbf	chr22	20749061	20813286	-	28	6061;603;65;209;566;73;147;103;452;120;138;102;92;114;226;93;42;107;69;80;56;63;95;229;64;75;44;334	0;14462;15156;16841;17666;20281;20443;23041;23217;27296;27523;27765;31400;31822;32323;34661;34857;35086;37841;38208;38405;38544;38688;40125;41450;41639;42360;63891
ENSG00000259543	ENST00000559211	chr15	81427448	81755217	+	4	98;168;160;138	0;182561;326132;327632	ENSMUSG00000109506	ENSMUST00000207119	chr7	83336165	83356577	-	2	107;5441	0;14972	XLOC_017026_zbf	TCONS_00046771_zbf	chr7	11162367	11352441	+	23	233;353;113;127;105;103;149;111;115;74;220;118;133;100;473;147;1330;187;102;247;129;12855;64	0;26637;39755;42776;47305;53451;60180;61262;63111;63415;66839;71765;72908;76931;80329;85081;86843;159556;166365;169411;171820;176484;190010
ENSG00000268218	ENST00000602042	chr16	89268104	89273044	+	2	554;3106	0;1835	ENSMUSG00000099881	ENSMUST00000186531	chr8	123042466	123044602	+	1	2137	0	XLOC_018933_zbf	TCONS_00051985_zbf	chr7	55024262	55078110	-	36	3002;187;80;123;173;93;189;148;159;215;148;121;316;189;259;165;107;185;84;112;101;78;77;90;166;97;244;157;105;205;201;126;177;164;107;397	0;4836;5954;8186;8387;10569;11831;14548;14792;15032;15347;17675;17878;18922;20986;23825;26806;27001;30299;30481;30690;31501;32116;32300;34109;36091;36292;41272;42068;42993;44574;47742;50330;52337;52620;53451
ENSG00000204584	ENST00000376609	chr17	49845910	49848837	+	3	97;97;1906	0;235;1022	ENSMUSG00000101258	ENSMUST00000189860	chr11	95375525	95384507	-	3	96;45;358	0;4269;8625	XLOC_026547_zbf	TCONS_00074737_zbf	chr12	27122371	27138946	+	18	223;63;19;23;183;78;215;120;662;249;123;76;111;177;3316;67;103;1674	0;584;766;953;1132;2555;2768;4992;5240;5985;6581;6782;6971;7487;7754;11654;13469;14901
ENSG00000261804	ENST00000566383	chr16	53373493	53384259	+	3	385;113;86	0;4999;10681	ENSMUSG00000109812	ENSMUST00000210665	chr8	90876581	90878476	+	1	1896	0	XLOC_018686_zbf	TCONS_00051312_zbf	chr7	36277574	36283633	-	2	3101;2836	0;3223
ENSG00000215162	ENST00000399711	chrX	69179557	69209924	+	5	89;156;118;137;1673	0;21920;24775;25334;28695	ENSMUSG00000085553	ENSMUST00000129259	chrX	99459025	99460753	+	3	132;117;112	0;552;1617	XLOC_012920_zbf	TCONS_00033939_zbf	chr5	34915794	35082431	+	9	241;409;152;117;279;145;131;152;4077	0;11090;91927;99207;155244;157366;158178;159189;162560
ENSG00000235529	ENST00000440498	chr2	235505751	235507566	+	2	50;614	0;1202	ENSMUSG00000104114	ENSMUST00000192974	chr1	89483438	89485821	+	1	2384	0	XLOC_016033_zbf	TCONS_00043946_zbf	chr6	16594998	16598060	-	6	261;160;48;221;316;90	0;507;746;1089;1430;2972
ENSG00000259767	ENST00000560450	chr15	83022236	83024336	-	2	211;243	0;1858	ENSMUSG00000108984	ENSMUST00000208664	chr7	82715592	82717785	+	1	2194	0	XLOC_018275_zbf	TCONS_00050126_zbf	chr7	12127238	12536391	-	31	10454;215;104;205;184;216;117;183;129;131;1018;154;183;205;130;290;85;148;205;51;139;112;158;75;127;237;46;128;120;117;312	0;14049;14367;21402;37947;40888;43420;47448;64355;66305;83156;88062;89942;93360;106330;109476;126342;143749;144854;148807;148956;152245;157790;167011;179564;195075;202885;216199;348504;408231;408841
ENSG00000280233	ENST00000623294	chr17	57988180	57988760	+	1	581	0	ENSMUSG00000096983	ENSMUST00000181900	chr11	88039578	88047360	-	2	740;459	0;7324	XLOC_031340_zbf	TCONS_00088431_zbf	chr15	31015980	31035765	+	5	370;64;165;2031;5101	0;7720;11071;12360;14684
ENSG00000255670	ENST00000544086	chr12	12485353	12491581	+	2	66;346	0;5883	ENSMUSG00000098318	ENSMUST00000183867	chr6	134929092	134956798	+	2	169;5493	0;22214	XLOC_006865_zbf	TCONS_00020452_zbf	chr4	1132565	1289192	+	3	462;3336;703	0;137035;155924
ENSG00000279145	ENST00000623483	chr15	55171972	55178175	-	2	1051;4768	0;1436	ENSMUSG00000098332	ENSMUST00000184319	chr9	73039730	73042368	+	1	2639	0	XLOC_036288_zbf	TCONS_00102496_zbf	chr18	1022928	1059289	+	11	91;179;92;132;187;271;151;153;167;182;935	0;9648;10572;17962;19733;21260;21873;24018;29069;33471;35426
ENSG00000251249	ENST00000515329	chr4	151955991	151969381	+	2	266;2386	0;11005	ENSMUSG00000102703	ENSMUST00000191953	chr3	85195182	85196447	-	1	1266	0	XLOC_000326_zbf	TCONS_00001003_zbf	chr1	24527352	24625761	+	34	234;71;38;72;124;117;105;78;154;59;143;103;145;171;70;121;70;110;70;116;143;187;186;147;544;131;134;177;79;110;130;77;137;955	0;932;13078;37265;47737;49319;50658;54450;56328;62996;63130;63364;64977;65671;66767;68287;68513;71730;72345;72540;75669;76015;78547;78824;87033;88220;88805;90435;90809;92652;94828;95062;95224;97454
ENSG00000236535	ENST00000421851	chr1	174009267	174016206	-	2	353;95	0;6845	ENSMUSG00000103846	ENSMUST00000195050	chr1	160913472	160914402	+	1	931	0	XLOC_044456_zbf	TCONS_00126529_zbf	chr22	16802781	16971874	-	11	11618;92;166;179;129;128;118;75;66;529;925	0;29068;31119;33748;45562;60159;64708;70615;81857;162734;168168
ENSG00000279726	ENST00000624176	chr5	140788812	140801565	-	3	369;101;43	0;474;12711	ENSMUSG00000073594	ENSMUST00000097612	chr18	37008868	37020679	-	2	639;4330	0;7482	XLOC_030092_zbf	TCONS_00084897_zbf	chr14	2200799	2245149	-	4	4818;86;59;2623	0;25919;34324;41727
ENSG00000227744	ENST00000455228	chr2	238919302	238926269	-	10	31;183;830;1318;343;262;94;93;120;215	0;149;582;1879;3931;4398;4793;5689;6422;6753	ENSMUSG00000100980	ENSMUST00000187564	chr1	91798528	91802937	-	1	4410	0	XLOC_022779_zbf	TCONS_00062858_zbf	chr9	46077902	46272326	-	25	6496;142;85;134;119;98;120;88;56;108;47;103;134;187;207;194;211;117;113;129;119;115;151;245;144	0;8323;9486;22200;25978;55660;57511;62633;67512;70138;81122;83864;89855;90850;97354;106778;112290;115638;118170;118642;143974;148743;150853;161014;194280
ENSG00000278200	ENST00000617888	chr17	81480523	81481570	-	1	1048	0	ENSMUSG00000075389	ENSMUST00000145437	chr11	120187707	120189852	-	3	413;188;45	0;1176;2101	XLOC_027382_zbf	TCONS_00077147_zbf	chr12	35244725	35404590	-	20	2679;247;95;76;55;45;87;41;43;84;123;95;84;103;73;66;55;60;95;218	0;4733;5083;5553;16074;18761;22067;24068;38843;39004;41046;47328;49993;52636;59276;66747;72959;85455;155797;159647
ENSG00000267493	ENST00000585832	chr19	1267814	1270241	-	2	417;577	0;1851	ENSMUSG00000087672	ENSMUST00000135434	chr10	80282444	80283006	-	2	85;377	0;186	XLOC_025595_zbf	TCONS_00071738_zbf	chr11	14288580	14291380	-	1	2800	0
ENSG00000274215	ENST00000614509	chr15	92808451	92809057	+	1	607	0	ENSMUSG00000101970	ENSMUST00000184554	chr7	73544036	73558244	-	5	206;66;79;56;375	0;2324;2911;8592;13834	XLOC_023107_zbf	TCONS_00063968_zbf	chr10	6339216	6374051	+	8	437;134;116;71;76;63;70;2830	0;6233;8093;9693;11297;14918;19248;32005
ENSG00000279692	ENST00000624417	chr17	81395609	81397144	-	1	1536	0	ENSMUSG00000043993	ENSMUST00000139014	chr11	120229802	120231585	-	2	91;1497	0;287	XLOC_027392_zbf	TCONS_00077198_zbf	chr12	36118217	36191139	-	35	1499;100;84;104;139;175;166;265;367;2422;61;197;178;143;75;118;108;202;103;117;126;138;192;180;98;154;117;118;177;105;128;115;95;195;169	0;2743;4464;4774;5850;6146;7708;8651;17786;26990;29533;29705;34008;35009;38385;39159;41155;45735;48473;52042;53159;55331;55556;57656;57911;58111;60012;60664;60889;61198;63201;63810;68916;71147;72753
ENSG00000225174	ENST00000441184	chr6	108123633	108159392	+	2	143;3191	0;32569	ENSMUSG00000097008	ENSMUST00000181674	chr10	42761596	42763635	-	2	1316;173	0;1867	XLOC_041067_zbf	TCONS_00115782_zbf	chr20	32932807	33272246	-	53	2233;453;129;145;140;196;90;203;210;335;254;111;233;138;77;124;114;171;72;158;114;114;113;230;103;123;63;134;174;186;154;87;137;105;79;138;152;126;261;194;64;129;66;139;99;134;134;44;48;78;37;52;319	0;2594;27630;27876;36362;90089;91463;99863;103324;112682;127249;142860;145275;160581;163319;172046;174869;177128;182356;184643;189413;195435;205136;217713;224976;225186;236591;241559;249140;252093;264238;264485;273203;273660;282900;291570;291797;294123;296578;305212;308359;310932;311233;318408;319368;323794;324665;331839;332291;332941;334414;338753;339120
ENSG00000236920	ENST00000418652	chr6	98210020	98214683	-	2	67;704	0;3960	ENSMUSG00000087098	ENSMUST00000131639	chr4	23260784	23392503	+	5	155;146;118;130;92	0;115971;127484;129538;131628	XLOC_034132_zbf	TCONS_00096328_zbf	chr16	32198168	32209765	-	2	670;78	0;11519
ENSG00000163364	ENST00000339037	chr2	176630165	176637562	-	4	101;376;93;268	0;3822;4437;7130	ENSMUSG00000086576	ENSMUST00000142828	chr2	75458966	75464788	-	2	64;658	0;5165	XLOC_021330_zbf	TCONS_00058884_zbf	chr9	2523967	2579503	+	9	180;95;74;14;53;49;118;86;674	0;2139;3425;3903;5233;5386;5982;53152;54862
ENSG00000272717	ENST00000608402	chr4	139556799	139557643	+	1	845	0	ENSMUSG00000074603	ENSMUST00000193403	chr3	51693716	51695090	+	1	1375	0	XLOC_030666_zbf	TCONS_00086518_zbf	chr14	46941850	46953852	-	2	4093;2244	0;9758
ENSG00000279266	ENST00000623701	chr11	20131730	20135465	+	1	3736	0	ENSMUSG00000109154	ENSMUST00000208559	chr7	49814202	49820590	+	1	6389	0	XLOC_017087_zbf	TCONS_00046951_zbf	chr7	16552573	16761732	+	36	2142;118;53;73;208;134;1066;113;109;384;123;130;307;706;417;158;180;53;24;75;84;124;161;173;154;163;101;96;169;236;155;72;197;119;201;2347	0;58121;62702;93436;96026;100655;110966;113928;114576;117524;127175;146017;150872;152989;158544;163893;165651;176591;182397;182759;190018;190287;191491;194610;196382;198929;199497;199813;202004;202529;203624;203950;204640;204915;205337;206812
ENSG00000229893	ENST00000441955	chr7	27733064	27740395	-	2	380;810	0;6522	ENSMUSG00000108170	ENSMUST00000203301	chr6	52713344	52713955	-	1	612	0	XLOC_038191_zbf	TCONS_00107948_zbf	chr19	20182753	20218572	+	6	770;111;559;4005;3736;4476	0;6498;21865;23031;27412;31343
ENSG00000269935	ENST00000602388	chr16	87600526	87602190	-	1	1665	0	ENSMUSG00000098184	ENSMUST00000182352	chr8	121949674	121950645	-	1	972	0	XLOC_018933_zbf	TCONS_00051987_zbf	chr7	55024262	55097726	-	45	3002;187;80;123;173;93;189;148;159;215;148;121;316;189;259;165;107;185;84;112;101;78;77;90;166;97;244;157;105;205;201;126;177;164;107;159;149;182;106;261;95;91;105;175;47	0;4836;5954;8186;8387;10569;11831;14548;14792;15032;15347;17675;17878;18922;20986;23825;26806;27001;30299;30481;30690;31501;32116;32300;34109;36091;36292;41272;42068;42993;44574;47742;50330;52337;52620;54891;57522;57748;60947;62291;65679;65877;68597;69757;73417
ENSG00000270141	ENST00000602385	chr3	169764520	169765060	-	1	541	0	ENSMUSG00000097786	ENSMUST00000187361	chr3	30792570	30793564	-	1	995	0	XLOC_002668_zbf	TCONS_00008275_zbf	chr2	38166683	38174580	+	3	325;3551;2240	0;1994;5657
ENSG00000268362	ENST00000594934	chr19	24033445	24066909	+	4	177;96;144;1447	0;12739;15960;32018	ENSMUSG00000103398	ENSMUST00000195630	chr13	67451658	67453497	+	1	1840	0	XLOC_044056_zbf	TCONS_00125316_zbf	chr22	1946054	1966220	-	5	6356;110;3931;110;410	0;9381;10170;14440;19756
ENSG00000279036	ENST00000624209	chr17	49494223	49497800	-	1	3578	0	ENSMUSG00000084856	ENSMUST00000156822	chr11	95622660	95629836	+	3	119;177;618	0;1868;6559	XLOC_004770_zbf	TCONS_00014151_zbf	chr3	23357559	23365903	+	9	852;306;89;145;728;186;211;800;349	0;4201;4593;4778;5537;6359;6631;7163;7995
ENSG00000233538	ENST00000370380	chr2	231452195	231453153	+	3	68;430;70	0;186;889	ENSMUSG00000103272	ENSMUST00000195317	chr1	86120883	86123561	+	1	2679	0	XLOC_043948_zbf	TCONS_00124986_zbf	chr22	38386535	38398206	+	4	263;45;911;4935	0;2820;5799;6736
ENSG00000249328	ENST00000502766	chr8	79769372	79871737	-	6	169;133;47;87;56;1634	0;1581;51222;69540;100115;100732	ENSMUSG00000103346	ENSMUST00000194944	chr3	8732870	8736200	-	1	3331	0	XLOC_038385_zbf	TCONS_00108418_zbf	chr19	32679235	32884322	+	5	212;190;101;2097;10407	0;55441;135553;190306;194680
ENSG00000283095	ENST00000634373	chr10	131891640	131895297	+	2	1350;185	0;3473	ENSMUSG00000109802	ENSMUST00000211166	chr7	138700903	138703297	+	3	190;167;488	0;1245;1907	XLOC_027559_zbf	TCONS_00077425_zbf	chr12	41137020	41142760	-	5	581;98;66;207;344	0;2065;2342;5057;5396
ENSG00000279757	ENST00000623805	chr16	72973374	72973832	-	1	459	0	ENSMUSG00000104292	ENSMUST00000191614	chr8	108737593	108742800	+	1	5208	0	XLOC_017877_zbf	TCONS_00049242_zbf	chr7	68226400	68232148	+	1	5748	0
ENSG00000196668	ENST00000480237	chr12	116533422	116535521	+	2	41;1556	0;544	ENSMUSG00000107058	ENSMUST00000202755	chr5	118026449	118027370	-	1	922	0	XLOC_012538_zbf	TCONS_00032839_zbf	chr5	11409725	11416602	+	2	765;2567	0;4310
ENSG00000259347	ENST00000636067	chr15	67054705	67065268	-	3	2153;73;205	0;6056;10359	ENSMUSG00000086539	ENSMUST00000191455	chr9	63398601	63493535	+	4	728;76;184;3284	0;78745;81986;91651	XLOC_036585_zbf	TCONS_00103286_zbf	chr18	20057587	20095982	+	16	792;121;89;65;58;71;107;179;35;81;28;41;1167;132;66;2243	0;6575;10092;14417;15184;19387;19537;22704;23968;26294;26485;26661;29499;32190;36001;36152
ENSG00000232648	ENST00000457303	chr4	183494938	183504494	-	3	319;110;130	0;6825;9427	ENSMUSG00000074357	ENSMUST00000098781	chr8	47675391	47677055	+	1	1665	0	XLOC_001543_zbf	TCONS_00004725_zbf	chr1	39180518	39252088	-	4	3461;2500;153;26	0;8439;13762;71544
ENSG00000261771	ENST00000568310	chr15	55377024	55498341	-	10	135;148;134;232;146;110;69;115;77;127	0;482;7085;31180;47974;58760;108908;112627;119965;121191	ENSMUSG00000102411	ENSMUST00000194508	chr9	72728140	72730888	+	1	2749	0	XLOC_036290_zbf	TCONS_00102508_zbf	chr18	1252040	1269446	+	7	1515;90;84;183;72;166;267	0;3790;7941;9775;11958;14025;17139
ENSG00000263731	ENST00000582866	chr17	81878425	81881106	-	1	2682	0	ENSMUSG00000097658	ENSMUST00000180595	chr11	120486339	120488582	-	4	127;98;475;233	0;413;596;2011	XLOC_026634_zbf	TCONS_00075009_zbf	chr12	33793505	33814616	+	9	123;253;80;450;121;97;172;194;3122	0;5325;7760;7922;11430;11642;12870;15391;17989
ENSG00000262888	ENST00000571302	chr16	3931217	3946305	-	3	153;116;505	0;2930;14584	ENSMUSG00000103937	ENSMUST00000195629	chr16	4170776	4173636	-	1	2861	0	XLOC_050101_zbf	TCONS_00142280_zbf	chrUn_KN150545v1	318	14759	-	14	3242;751;87;92;136;117;90;142;86;105;143;87;109;53	0;3302;4134;6048;7656;8143;10650;10829;11054;11223;13779;14015;14194;14388
ENSG00000258922	ENST00000555325	chr15	92805770	92808567	-	2	119;345	0;2453	ENSMUSG00000108448	ENSMUST00000206521	chr7	73816546	73838898	+	4	9486;143;125;2702	0;10293;18717;19651	XLOC_036649_zbf	TCONS_00103472_zbf	chr18	25559133	25568394	+	4	617;116;2209;2266	0;718;4726;6995
ENSG00000238197	ENST00000440052	chr21	32728139	32743122	+	4	2523;69;70;861	0;5450;10133;14123	ENSMUSG00000097757	ENSMUST00000181232	chr16	90727512	90729120	+	2	545;801	0;808	XLOC_024197_zbf	TCONS_00067189_zbf	chr10	25115167	25234187	-	29	6009;60;102;797;154;475;158;132;542;278;198;144;138;215;393;234;154;197;4089;211;276;137;72;211;315;62;318;3300;143	0;14831;19290;24458;32083;35187;39138;42432;44000;46976;50124;54473;54899;59287;60121;63075;63934;64255;64930;69241;71714;72417;73165;76137;76467;85128;98248;114948;118877
ENSG00000265666	ENST00000581080	chr17	40340867	40343136	-	3	261;695;834	0;446;1436	ENSMUSG00000075576	ENSMUST00000141696	chr11	98804657	98810058	-	2	383;330	0;5072	XLOC_038798_zbf	TCONS_00109525_zbf	chr19	5241471	5338207	-	10	6061;111;138;74;109;74;75;94;100;343	0;9365;13354;13848;16688;20935;25267;38085;45938;96393
ENSG00000275294	ENST00000610335	chr13	27178263	27208001	-	5	28;73;60;153;312	0;634;17320;21343;29427	ENSMUSG00000105907	ENSMUST00000200363	chr5	146586645	146600102	-	3	128;143;398	0;12083;13060	XLOC_047405_zbf	TCONS_00135498_zbf	chr24	21977078	22078301	-	10	1797;77;132;127;85;235;151;174;186;159	0;5726;8452;27339;43952;52195;82217;86929;97455;101064
ENSG00000233223	ENST00000573187	chr17	7582472	7583518	-	2	619;60	0;987	ENSMUSG00000086591	ENSMUST00000124108	chr11	69448548	69453676	+	2	72;787	0;4342	XLOC_018424_zbf	TCONS_00050540_zbf	chr7	20418792	20518964	-	40	2630;127;164;196;133;109;129;126;235;155;166;145;134;86;87;178;167;232;125;118;132;142;174;122;138;201;192;91;132;218;204;258;176;130;128;239;125;174;143;341	0;19587;22870;25151;27435;30008;34556;37735;37938;41767;42000;44403;44656;47826;51053;57961;60258;60528;64301;66629;67300;67662;67900;68259;69795;70108;72775;73236;75361;77336;77637;81767;85626;86075;86293;87112;88078;90003;94907;99831
ENSG00000244564	ENST00000487097	chr3	64445231	64454832	+	4	177;174;118;96	0;3292;5283;9506	ENSMUSG00000108286	ENSMUST00000204131	chr6	93079108	93080570	+	1	1463	0	XLOC_025684_zbf	TCONS_00071989_zbf	chr11	19952788	19959399	-	2	1106;3577	0;3034
ENSG00000228689	ENST00000454361	chr6	51605265	51622884	+	2	80;530	0;17090	ENSMUSG00000102597	ENSMUST00000193790	chr1	19614269	19616767	+	1	2499	0	XLOC_041320_zbf	TCONS_00116585_zbf	chr20	48056461	48059577	-	1	3116	0
ENSG00000275966	ENST00000617652	chr17	81345476	81345966	-	1	491	0	ENSMUSG00000075389	ENSMUST00000145437	chr11	120187707	120189852	-	3	413;188;45	0;1176;2101	XLOC_026634_zbf	TCONS_00075009_zbf	chr12	33793505	33814616	+	9	123;253;80;450;121;97;172;194;3122	0;5325;7760;7922;11430;11642;12870;15391;17989
ENSG00000274627	ENST00000611189	chr16	89516797	89522217	+	1	5421	0	ENSMUSG00000090174	ENSMUST00000162198	chr8	122697860	122700160	+	3	160;167;1354	0;247;947	XLOC_018933_zbf	TCONS_00051987_zbf	chr7	55024262	55097726	-	45	3002;187;80;123;173;93;189;148;159;215;148;121;316;189;259;165;107;185;84;112;101;78;77;90;166;97;244;157;105;205;201;126;177;164;107;159;149;182;106;261;95;91;105;175;47	0;4836;5954;8186;8387;10569;11831;14548;14792;15032;15347;17675;17878;18922;20986;23825;26806;27001;30299;30481;30690;31501;32116;32300;34109;36091;36292;41272;42068;42993;44574;47742;50330;52337;52620;54891;57522;57748;60947;62291;65679;65877;68597;69757;73417
ENSG00000234721	ENST00000455366	chr17	73786822	73800793	+	7	993;123;148;90;323;439;356	0;3230;3741;4891;7503;12408;13616	ENSMUSG00000075431	ENSMUST00000130963	chr11	114251843	114253127	+	2	272;386	0;899	XLOC_049721_zbf	TCONS_00141472_zbf	chrUn_KN150561v1	2742	10327	+	2	6713;264	0;7321
ENSG00000246174	ENST00000500113	chr11	78139803	78143088	+	2	96;1693	0;1593	ENSMUSG00000085560	ENSMUST00000136294	chr7	96906826	96947034	-	4	122;87;130;858	0;1353;38488;39351	XLOC_030958_zbf	TCONS_00087516_zbf	chr15	9770993	9778290	+	1	7297	0
ENSG00000248767	ENST00000510017	chr7	291344	294422	+	2	340;190	0;2889	ENSMUSG00000075585	ENSMUST00000187923	chr5	138995056	139000577	+	1	5522	0	XLOC_005220_zbf	TCONS_00015192_zbf	chr3	41775328	41787461	+	7	839;406;154;86;166;86;4266	0;5039;5540;5788;5957;6216;7867
ENSG00000279057	ENST00000624558	chr16	2620222	2621794	-	1	1573	0	ENSMUSG00000085185	ENSMUST00000137883	chr17	24212515	24221730	+	3	95;195;695	0;7916;8521	XLOC_049721_zbf	TCONS_00141472_zbf	chrUn_KN150561v1	2742	10327	+	2	6713;264	0;7321
ENSG00000197308	ENST00000438755	chr10	8050476	8052495	-	3	96;330;249	0;917;1771	ENSMUSG00000086618	ENSMUST00000131297	chr2	9877256	9878869	+	2	189;331	0;1283	XLOC_007279_zbf	TCONS_00021823_zbf	chr4	25617599	25715048	+	25	382;91;203;100;131;60;42;122;120;83;94;81;142;1628;78;203;100;191;164;120;83;94;81;142;1332	0;907;1994;2640;2889;26439;30820;76586;76842;77066;80520;80682;82500;83261;85482;86679;87813;88041;90420;90729;90934;91314;92030;93910;96117
ENSG00000248954	ENST00000515692	chr17	49887598	49900893	+	5	75;207;87;1088;359	0;513;8428;10483;12937	ENSMUSG00000101258	ENSMUST00000189860	chr11	95375525	95384507	-	3	96;45;358	0;4269;8625	XLOC_026547_zbf	TCONS_00074733_zbf	chr12	27122336	27138946	+	22	258;63;19;23;183;78;215;120;252;217;249;123;76;111;177;126;140;252;77;67;103;1674	0;619;801;988;1167;2590;2803;5027;5275;5720;6020;6616;6817;7006;7522;7789;9948;10162;11028;11689;13504;14936
ENSG00000232184	ENST00000453572	chr1	243702857	243740821	-	3	109;91;189	0;1208;37776	ENSMUSG00000103646	ENSMUST00000195379	chr1	177168098	177170862	-	1	2765	0	XLOC_027912_zbf	TCONS_00078699_zbf	chr13	10542891	10551373	+	2	5928;2522	0;5960
ENSG00000223576	ENST00000422148	chr13	19841827	19843672	+	2	182;262	0;1584	ENSMUSG00000100017	ENSMUST00000186474	chr14	56811953	56815597	+	1	3645	0	XLOC_021568_zbf	TCONS_00059474_zbf	chr9	21403987	21415376	+	10	2175;178;109;102;93;168;90;109;156;1955	0;2436;3045;4152;4623;4829;6991;7859;8078;9434
ENSG00000270362	ENST00000604516	chr6	79233718	79236797	+	2	210;2736	0;344	ENSMUSG00000103044	ENSMUST00000193663	chr9	83447559	83450179	+	1	2621	0	XLOC_045394_zbf	TCONS_00129417_zbf	chr23	30839895	30858851	-	22	1430;144;104;92;222;84;63;63;155;225;209;215;120;91;135;966;236;63;31;55;92;265	0;1526;3718;3914;6118;6455;6638;8633;8832;9092;9432;9742;10043;10366;11353;11603;14777;15100;15266;15394;15903;18691
ENSG00000259737	ENST00000558875	chr15	36443537	36471016	-	4	168;37;99;297	0;2101;26724;27183	ENSMUSG00000086735	ENSMUST00000133648	chr2	115556786	115581555	-	3	233;3254;562	0;20477;24208	XLOC_035397_zbf	TCONS_00099906_zbf	chr17	53302713	53309103	+	7	300;189;128;110;747;281;725	0;1392;1661;1978;2624;4141;5665
ENSG00000224276	ENST00000415726	chr1	155991390	156001787	+	2	121;280	0;10118	ENSMUSG00000098912	ENSMUST00000185189	chr3	88807019	88832512	-	3	249;156;1254	0;21143;24240	XLOC_033949_zbf	TCONS_00095701_zbf	chr16	22866587	22904058	-	12	2555;236;117;58;160;127;52;54;120;64;71;5338	0;5243;7166;7610;9415;11098;14425;16951;22349;25719;28705;32133
ENSG00000177340	ENST00000313737	chr12	31324316	31325829	+	1	1514	0	ENSMUSG00000085355	ENSMUST00000154673	chr6	148944867	148947129	+	2	1554;193	0;2070	XLOC_009877_zbf	TCONS_00026528_zbf	chr4	8742637	8778273	-	13	224;1158;82;152;112;195;117;77;134;160;199;155;183	0;2535;4053;7268;9753;12039;13069;17422;17585;31883;33415;35105;35453
ENSG00000279035	ENST00000625094	chr17	75130883	75133043	+	1	2161	0	ENSMUSG00000097020	ENSMUST00000180919	chr11	115615462	115626707	+	2	330;1127	0;10119	XLOC_026625_zbf	TCONS_00074989_zbf	chr12	33257189	33293641	+	19	19;459;109;102;158;75;201;159;163;123;172;192;101;201;57;223;146;172;3302	0;7016;7563;10573;12861;13102;13335;13853;17594;18312;20708;22891;23193;23411;26010;26277;28146;30173;33150
ENSG00000279187	ENST00000624065	chr17	81262920	81265401	+	1	2482	0	ENSMUSG00000086924	ENSMUST00000143428	chr11	119938511	119942074	+	2	127;2891	0;673	XLOC_026662_zbf	TCONS_00075102_zbf	chr12	35740977	35801804	+	30	256;105;76;157;46;59;36;53;133;221;46;66;60;89;95;1048;210;177;131;136;118;85;197;66;169;99;186;185;261;3657	0;2913;4721;6290;6522;6650;6804;6935;8764;10833;11143;11318;11466;11594;13352;13526;18666;22408;24807;25025;36141;38362;38597;44802;44962;48255;48449;51838;55155;57170
ENSG00000237001	ENST00000585599	chr13	26640369	26641364	-	2	89;797	0;199	ENSMUSG00000105907	ENSMUST00000200363	chr5	146586645	146600102	-	3	128;143;398	0;12083;13060	XLOC_047405_zbf	TCONS_00135500_zbf	chr24	21977078	22556552	-	22	1797;77;132;127;85;235;151;174;186;118;184;214;133;241;192;565;285;117;35;116;134;263	0;5726;8452;27339;43952;52195;82217;86929;97455;102876;131719;153104;168889;236181;272941;289709;299870;319987;322215;411589;527839;579211
ENSG00000231955	ENST00000453039	chr2	206115547	206122323	+	2	1204;207	0;6570	ENSMUSG00000084799	ENSMUST00000186786	chr1	63114096	63115331	+	1	1236	0	XLOC_015990_zbf	TCONS_00043787_zbf	chr6	12967415	12972720	-	6	263;126;75;130;123;363	0;378;3609;3868;4191;4942
ENSG00000254554	ENST00000526906	chr11	10302657	10303704	-	2	409;394	0;654	ENSMUSG00000110062	ENSMUST00000209731	chr7	110766677	110769345	-	1	2669	0	XLOC_019057_zbf	TCONS_00052291_zbf	chr7	65879731	65910118	-	9	19;1414;111;198;121;103;286;197;183	0;8374;11828;12696;13467;20105;22518;23052;30204
ENSG00000273356	ENST00000608605	chr3	50669989	50672048	+	1	2060	0	ENSMUSG00000097099	ENSMUST00000180865	chr9	107558809	107568412	-	2	87;5105	0;4499	XLOC_044779_zbf	TCONS_00127322_zbf	chr22	32314569	32553647	-	15	42;1556;170;56;79;42;72;75;129;132;117;33;24;180;229	0;21701;29729;46728;55287;55545;79025;85245;86451;91141;111632;117216;120884;122876;238849
ENSG00000262777	ENST00000570924	chr17	1424473	1426363	+	2	445;125	0;1766	ENSMUSG00000097051	ENSMUST00000181056	chr11	75745072	75761195	-	3	29;912;627	0;14375;15497	XLOC_031262_zbf	TCONS_00088205_zbf	chr15	25516819	25564364	+	14	147;222;212;433;471;134;127;126;135;6833;107;198;142;1124	0;15973;16276;16575;20856;26115;26949;30049;30258;30477;40777;42357;43114;46421
ENSG00000274021	ENST00000611513	chr12	89351015	89353271	+	1	2257	0	ENSMUSG00000089994	ENSMUST00000160182	chr10	99179184	99184610	-	4	121;122;1993;399	0;2321;2526;5028	XLOC_048128_zbf	TCONS_00137759_zbf	chr25	19140254	19249058	+	30	108;380;193;91;86;140;102;162;122;102;73;76;110;86;126;122;183;142;224;128;115;108;117;138;97;108;63;138;111;802	0;17633;18102;20816;21002;21482;21701;21872;22747;24464;24690;28237;30034;34498;36982;70470;71701;71958;72894;74322;74903;77071;77254;79368;80603;84355;87088;101933;103170;108002
ENSG00000230084	ENST00000445452	chr3	42612290	42654388	-	2	395;78	0;42021	ENSMUSG00000097820	ENSMUST00000181325	chr9	121754662	121759943	-	1	5282	0	XLOC_033670_zbf	TCONS_00094970_zbf	chr16	7282703	7297300	-	3	3594;169;293	0;12671;14304
ENSG00000260233	ENST00000623234	chr11	65568482	65570423	-	1	1942	0	ENSMUSG00000102349	ENSMUST00000192176	chr19	5801941	5802393	+	1	453	0	XLOC_042037_zbf	TCONS_00118775_zbf	chr21	27477163	27519218	+	23	376;88;90;126;145;92;84;161;94;84;113;133;105;107;155;111;118;43;43;145;233;120;1138	0;8976;9167;9444;11569;12530;16500;22042;22546;23838;24776;29596;32283;32579;32835;35592;35779;36019;36727;38387;38649;39431;40917
ENSG00000254614	ENST00000526623	chr11	65180021	65181834	-	2	610;1052	0;762	ENSMUSG00000102349	ENSMUST00000192176	chr19	5801941	5802393	+	1	453	0	XLOC_042040_zbf	TCONS_00118779_zbf	chr21	28183666	28348372	+	7	6501;68;58;94;158;96;1439	0;155441;162376;162523;162740;162997;163267
ENSG00000237380	ENST00000426965	chr2	176134606	176137098	-	3	478;104;345	0;1676;2148	ENSMUSG00000075277	ENSMUST00000100000	chr2	74748422	74750506	-	1	2085	0	XLOC_022126_zbf	TCONS_00061105_zbf	chr9	1018571	1046688	-	12	243;12186;158;215;134;110;225;103;476;276;247;297	0;269;12666;14459;14945;15540;18708;19525;20717;21669;23737;27820
ENSG00000237031	ENST00000627235	chr2	80576234	80605634	-	3	33;147;183	0;327;29218	ENSMUSG00000107483	ENSMUST00000205061	chr6	77692979	77695773	-	1	2795	0	XLOC_001592_zbf	TCONS_00004836_zbf	chr1	43078295	43090798	-	1	12503	0
ENSG00000279485	ENST00000624325	chr2	63517892	63519268	-	1	1377	0	ENSMUSG00000087253	ENSMUST00000131570	chr11	21370400	21374161	+	2	86;2702	0;1060	XLOC_035785_zbf	TCONS_00100968_zbf	chr17	24193736	24195744	-	1	2008	0
ENSG00000248441	ENST00000555332	chr15	95274040	95289485	-	3	64;167;3337	0;1017;12109	ENSMUSG00000109548	ENSMUST00000207528	chr7	71331493	71334043	+	1	2551	0	XLOC_036633_zbf	TCONS_00103434_zbf	chr18	23891091	23904130	+	2	340;6426	0;6613
ENSG00000259926	ENST00000565073	chr16	53448748	53449590	+	2	608;98	0;745	ENSMUSG00000109863	ENSMUST00000211364	chr8	90893155	90894638	+	1	1484	0	XLOC_018686_zbf	TCONS_00051312_zbf	chr7	36277574	36283633	-	2	3101;2836	0;3223
ENSG00000250748	ENST00000546198	chr12	65558134	65642142	-	5	104;99;110;78;681	0;28865;54690;72074;83328	ENSMUSG00000090191	ENSMUST00000161291	chr10	120389523	120392793	+	3	107;233;1910	0;243;1361	XLOC_009949_zbf	TCONS_00026792_zbf	chr4	12720115	12746888	-	5	1675;95;130;130;3208	0;1753;4490;23335;23565
ENSG00000251632	ENST00000507365	chr4	137545731	137603430	+	2	80;2184	0;55516	ENSMUSG00000102892	ENSMUST00000192149	chr3	50001972	50010783	+	2	46;1417	0;7395	XLOC_029889_zbf	TCONS_00084373_zbf	chr14	41043032	41071771	+	12	767;85;2583;136;429;212;270;167;146;78;175;2517	0;3506;3674;10629;13896;18111;19462;21216;23490;23776;25305;26222
ENSG00000250930	ENST00000511989	chr4	53501864	53549578	+	3	113;153;222	0;22331;47493	ENSMUSG00000107386	ENSMUST00000202494	chr5	75387775	75399372	-	4	33;130;324;246	0;8359;10941;11352	XLOC_039850_zbf	TCONS_00112586_zbf	chr20	22780371	22841648	+	10	1113;254;156;209;390;135;178;259;159;1445	0;29487;33166;40217;42072;50609;53930;56564;58129;59832
ENSG00000259611	ENST00000561215	chr15	98085627	98088809	-	2	304;148	0;3035	ENSMUSG00000108828	ENSMUST00000208300	chr7	68429215	68490892	+	7	252;52;183;90;104;59;156	0;24714;26107;27658;58880;60261;61522	XLOC_037355_zbf	TCONS_00105438_zbf	chr18	20152618	20159057	-	2	1791;15	0;6424
ENSG00000224903	ENST00000455709	chr7	156654185	156657693	-	2	239;503	0;3006	ENSMUSG00000105741	ENSMUST00000199610	chr5	29276002	29280297	-	1	4296	0	XLOC_017497_zbf	TCONS_00048303_zbf	chr7	39812510	39830340	+	10	594;85;132;163;122;120;84;3497;284;4343	0;1263;3920;4134;4959;5196;5415;6977;10553;13487
ENSG00000280650	ENST00000627566	chr4	21843341	21853188	-	1	9848	0	ENSMUSG00000106244	ENSMUST00000198771	chr5	49069010	49071460	-	1	2451	0	XLOC_019099_zbf	TCONS_00052415_zbf	chr7	69357214	69399342	-	11	2734;4015;43;62;117;48;126;171;147;51;371	0;2785;7720;12120;12457;12657;17948;20301;21729;23521;41757
ENSG00000246375	ENST00000500009	chr4	88284942	88331421	+	5	120;76;122;95;1241	0;26854;31744;34389;45239	ENSMUSG00000107439	ENSMUST00000203293	chr6	58964874	58972234	+	2	22;571	0;6790	XLOC_000736_zbf	TCONS_00002086_zbf	chr1	50159797	50169862	+	5	1374;72;286;173;204	0;1990;4758;7363;9861
ENSG00000281344	ENST00000626826	chr12	102197585	102402596	+	1	205012	0	ENSMUSG00000058934	ENSMUST00000139652	chr10	87826377	87828362	-	2	93;404	0;1582	XLOC_010039_zbf	TCONS_00027145_zbf	chr4	17581537	17640603	-	7	43;2052;53;131;83;351;631	0;2500;6742;9831;10730;25661;58435
ENSG00000279518	ENST00000623679	chr8	134783694	134785879	-	1	2186	0	ENSMUSG00000096967	ENSMUST00000194661	chr15	68334715	68337430	-	1	2716	0	XLOC_032993_zbf	TCONS_00093215_zbf	chr16	25401818	25424628	+	18	275;125;115;58;6;60;116;84;163;100;126;147;114;134;145;141;126;2425	0;1342;1548;4449;6911;7171;8058;10280;10449;10846;12463;13012;14483;14687;16133;16375;17458;20385
ENSG00000267750	ENST00000586388	chr17	44302517	44308393	-	4	137;209;63;1691	0;893;3350;4186	ENSMUSG00000086105	ENSMUST00000152172	chr11	102614892	102616546	-	2	263;511	0;1144	XLOC_006119_zbf	TCONS_00017730_zbf	chr3	20835279	20853089	-	8	1109;154;127;117;120;96;149;106	0;4166;7338;7567;9484;11731;16046;17704
ENSG00000248115	ENST00000510351	chr4	52945649	52951022	+	3	112;270;2135	0;2634;3239	ENSMUSG00000086234	ENSMUST00000152787	chr5	74032274	74040003	+	2	442;389	0;7341	XLOC_039862_zbf	TCONS_00112655_zbf	chr20	23769143	23816380	+	34	85;140;97;98;84;68;87;55;201;70;155;60;48;81;209;126;103;84;78;96;180;66;241;141;171;213;109;77;209;140;341;134;133;2671	0;2227;2520;5952;6227;6410;6558;8405;8896;9271;10985;14473;15108;15252;16715;17005;17214;18839;19295;20466;20654;20918;21618;22751;23525;23789;24919;25697;25997;37168;37412;41049;41820;44566
ENSG00000255498	ENST00000533218	chr11	45905941	45906461	-	2	53;356	0;165	ENSMUSG00000085261	ENSMUST00000141341	chr2	92483926	92529809	+	2	72;3005	0;42879	XLOC_018723_zbf	TCONS_00051475_zbf	chr7	38550182	38590485	-	16	3334;104;76;292;58;80;52;159;249;84;246;150;33;90;55;284	0;3525;6169;8738;14249;14399;14578;14728;18255;19483;20959;24913;31316;31500;32145;40019
ENSG00000278915	ENST00000624566	chr5	140875346	140875922	-	1	577	0	ENSMUSG00000073594	ENSMUST00000097612	chr18	37008868	37020679	-	2	639;4330	0;7482	XLOC_029390_zbf	TCONS_00083129_zbf	chr14	2568263	2615463	+	5	1089;40;178;107;1856	0;32659;34195;42740;45344
ENSG00000237463	ENST00000438275	chr1	165489575	165582128	-	8	774;87;71;100;114;197;102;955	0;6759;8040;53246;59041;80501;83015;91599	ENSMUSG00000102909	ENSMUST00000195508	chr1	167285068	167285766	+	2	150;418	0;281	XLOC_040764_zbf	TCONS_00115043_zbf	chr20	14788396	14832408	-	19	2260;53;92;149;105;88;1248;91;84;66;92;56;106;108;68;128;106;166;499	0;5409;10371;13072;13314;14161;14325;19039;22012;24408;26146;29018;34361;34681;36604;36847;39548;43005;43513
ENSG00000249984	ENST00000503489	chr5	92675956	92688254	-	2	135;595	0;11704	ENSMUSG00000101416	ENSMUST00000185308	chr13	79285712	79298242	+	2	137;838	0;11693	XLOC_014377_zbf	TCONS_00038942_zbf	chr5	48334225	48344471	-	6	2350;143;144;257;103;2914	0;4443;5183;6574;7138;7332
ENSG00000196167	ENST00000526150	chr11	111298343	111300009	-	2	67;324	0;1343	ENSMUSG00000044694	ENSMUST00000186025	chr9	51278513	51284210	+	2	221;4713	0;985	XLOC_014491_zbf	TCONS_00039216_zbf	chr5	56567259	56641237	-	20	1048;5206;123;155;124;95;116;57;123;204;96;205;123;120;138;184;100;174;297;471	0;1775;8506;10812;20259;20530;20737;24282;27122;30906;31215;35445;41463;41754;43440;45854;48748;51720;52099;73507
ENSG00000212743	ENST00000391437	chr10	6350316	6352762	+	1	2447	0	ENSMUSG00000103321	ENSMUST00000193857	chr2	11383787	11384907	-	1	1121	0	XLOC_010139_zbf	TCONS_00027634_zbf	chr4	25504249	25526420	-	14	2698;1253;73;99;74;42;152;127;51;122;167;117;147;111	0;2901;8559;8746;9612;12472;12839;13425;13711;17063;17956;19341;21584;22060
ENSG00000235140	ENST00000450677	chr10	59589150	59611248	+	4	222;100;97;118	0;5802;7175;21981	ENSMUSG00000089835	ENSMUST00000161841	chr10	70284235	70284953	-	2	215;276	0;443	XLOC_026265_zbf	TCONS_00073867_zbf	chr12	7964114	8012509	+	11	286;190;104;186;959;119;151;89;106;4621;2074	0;5808;6213;17694;20651;23124;30040;35433;38502;40828;46321
ENSG00000251173	ENST00000510073	chr4	41253883	41256721	-	2	163;288	0;2551	ENSMUSG00000087601	ENSMUST00000177319	chr5	66655792	66676033	-	4	166;122;56;161	0;15867;17653;20081	XLOC_000298_zbf	TCONS_00000940_zbf	chr1	22000525	22019176	+	14	165;109;60;117;54;153;89;92;173;126;122;126;1306;110	0;313;900;2079;2301;2436;3459;3662;5250;5661;9111;9332;11920;18541
ENSG00000249464	ENST00000514823	chr4	123650267	123666832	+	3	66;116;5080	0;2520;11486	ENSMUSG00000106062	ENSMUST00000199414	chr3	37644607	37647952	+	1	3346	0	XLOC_030061_zbf	TCONS_00086963_zbf	chr14	564106	582929	-	4	3165;133;121;51	0;17153;18112;18772
ENSG00000267213	ENST00000592680	chr19	32390050	32405560	-	3	570;118;284	0;5692;15227	ENSMUSG00000044997	ENSMUST00000187873	chr7	35802592	35838074	+	3	430;79;187	0;9917;35296	XLOC_018836_zbf	TCONS_00051732_zbf	chr7	47138847	47292177	-	16	8284;155;245;181;265;167;181;124;128;128;215;278;227;185;94;2151	0;9305;32957;36238;44195;50820;51365;62623;63123;76268;95097;112392;127988;140568;146045;151179
ENSG00000266980	ENST00000586808	chr17	75818815	75820055	-	2	474;416	0;825	ENSMUSG00000097800	ENSMUST00000180782	chr11	115988052	115993715	-	3	146;107;1771	0;3678;3893	XLOC_026625_zbf	TCONS_00074989_zbf	chr12	33257189	33293641	+	19	19;459;109;102;158;75;201;159;163;123;172;192;101;201;57;223;146;172;3302	0;7016;7563;10573;12861;13102;13335;13853;17594;18312;20708;22891;23193;23411;26010;26277;28146;30173;33150
ENSG00000272267	ENST00000607598	chr8	9555144	9556520	-	1	1377	0	ENSMUSG00000054247	ENSMUST00000067161	chr8	34965052	34966209	+	2	89;1065	0;93	XLOC_042738_zbf	TCONS_00120530_zbf	chr21	20752911	20767813	-	4	6280;242;88;1058	0;6371;12633;13844
ENSG00000250354	ENST00000514843	chr4	148146471	148208880	+	3	79;271;330	0;61521;62080	ENSMUSG00000109873	ENSMUST00000209499	chr8	77368841	77372516	-	1	3676	0	XLOC_001513_zbf	TCONS_00004645_zbf	chr1	35285663	35420000	-	14	4459;51;178;198;336;138;101;55;240;228;499;173;1212;893	0;4805;11915;14545;18939;21183;35601;35788;39434;60711;87111;92691;100712;133444
ENSG00000248508	ENST00000504245	chr15	40039311	40067290	+	3	138;109;2070	0;6650;25910	ENSMUSG00000074918	ENSMUST00000149978	chr2	118745758	118748810	+	1	3053	0	XLOC_041005_zbf	TCONS_00115632_zbf	chr20	28967007	28981978	-	8	2113;108;74;902;105;71;129;109	0;5435;5652;7556;10813;13266;14494;14862
ENSG00000223387	ENST00000418839	chr3	172590713	172594670	-	2	210;3002	0;956	ENSMUSG00000097584	ENSMUST00000181124	chr3	27154026	27157019	+	3	285;192;384	0;714;2610	XLOC_047468_zbf	TCONS_00135779_zbf	chr24	26608403	26744178	-	24	4113;128;167;210;287;150;114;179;106;119;75;136;87;136;139;60;143;59;282;229;77;76;132;137	0;11457;13490;15911;22177;27068;29210;31394;35618;35816;37847;38033;40904;42929;46976;49319;49643;56731;61743;64388;70409;103451;103714;135638
ENSG00000279878	ENST00000623008	chr11	61525708	61526602	-	1	895	0	ENSMUSG00000064032	ENSMUST00000150038	chr19	10198368	10202384	+	2	137;3195	0;822	XLOC_047860_zbf	TCONS_00136969_zbf	chr25	3742723	3758733	+	7	242;191;403;172;76;1329;725	0;2290;3373;6768;12082;12339;15285
ENSG00000271366	ENST00000604161	chr19	35251440	35253639	-	2	358;260	0;1940	ENSMUSG00000097750	ENSMUST00000206345	chr7	30956909	30957854	+	1	946	0	XLOC_032331_zbf	TCONS_00091294_zbf	chr15	36697252	36881217	-	31	1432;137;82;124;46;117;57;182;112;152;157;163;122;138;141;173;130;169;125;142;158;172;122;104;82;123;123;195;97;136;174	0;1688;7548;7830;10827;11552;14992;22306;24671;30780;32507;34129;37487;49567;53279;59755;63345;65600;66149;68427;79165;82927;92145;96276;102766;105445;138551;146895;172175;178004;183791
ENSG00000260005	ENST00000575922	chr17	81228707	81233983	+	4	671;190;3600;45	0;1031;1295;5232	ENSMUSG00000086924	ENSMUST00000143428	chr11	119938511	119942074	+	2	127;2891	0;673	XLOC_027384_zbf	TCONS_00077173_zbf	chr12	35439975	35481461	-	24	4019;90;192;180;119;139;146;97;171;117;94;192;125;116;139;128;112;146;792;173;118;87;233;159	0;5739;6060;6337;7677;9777;10036;15105;15309;15689;16011;17367;17667;17887;18094;18331;18547;24317;26744;27621;28415;29606;33076;41327
ENSG00000224310	ENST00000414816	chr16	24661422	24671062	-	3	136;188;2583	0;6037;7058	ENSMUSG00000108718	ENSMUST00000206285	chr7	122700291	122701918	-	1	1628	0	XLOC_005005_zbf	TCONS_00014816_zbf	chr3	34852974	34865480	+	10	3475;53;44;81;132;172;173;102;235;918	0;4308;4639;7001;7592;8326;9253;9511;9718;11588
ENSG00000231980	ENST00000436489	chr7	158027373	158031128	+	2	104;3496	0;260	ENSMUSG00000099907	ENSMUST00000190266	chr12	117144530	117151215	-	3	302;89;390	0;3082;6296	XLOC_017494_zbf	TCONS_00048288_zbf	chr7	39408751	39442815	+	17	587;106;715;127;119;83;118;107;87;95;72;129;110;259;4260;112;135	0;868;5152;8474;13106;13462;13907;14474;15697;15964;16155;18698;18905;19107;22100;26578;33929
ENSG00000251688	ENST00000509370	chr4	147567606	147594587	+	7	103;143;120;91;123;125;323	0;3182;5075;5610;7837;11125;26659	ENSMUSG00000109873	ENSMUST00000209499	chr8	77368841	77372516	-	1	3676	0	XLOC_001510_zbf	TCONS_00004638_zbf	chr1	35164817	35196976	-	6	1716;257;222;822;580;111	0;5284;6153;10947;18538;32048
ENSG00000231294	ENST00000412065	chr2	210171518	210230383	+	3	312;93;101	0;46954;58765	ENSMUSG00000102776	ENSMUST00000195562	chr1	66775511	66780107	+	1	4597	0	XLOC_021848_zbf	TCONS_00060390_zbf	chr9	38975490	39183839	+	14	82;83;93;202;105;75;59;186;145;320;93;82;113;2850	0;77600;102722;136297;159001;163076;181543;182617;184127;189474;198568;204106;205311;205499
ENSG00000228008	ENST00000424174	chr3	49903845	49906237	+	2	246;176	0;2217	ENSMUSG00000097099	ENSMUST00000181099	chr9	107562850	107568415	-	3	90;345;1064	0;1547;4502	XLOC_044779_zbf	TCONS_00127322_zbf	chr22	32314569	32553647	-	15	42;1556;170;56;79;42;72;75;129;132;117;33;24;180;229	0;21701;29729;46728;55287;55545;79025;85245;86451;91141;111632;117216;120884;122876;238849
ENSG00000267872	ENST00000599810	chr19	22243254	22245347	-	1	2094	0	ENSMUSG00000103398	ENSMUST00000195630	chr13	67451658	67453497	+	1	1840	0	XLOC_043219_zbf	TCONS_00122535_zbf	chr22	1674717	1682859	+	4	36;76;369;2001	0;1185;1459;6141
ENSG00000215014	ENST00000366221	chr1	1574975	1577075	+	1	2101	0	ENSMUSG00000103183	ENSMUST00000195694	chr4	156018556	156022660	-	1	4105	0	XLOC_045274_zbf	TCONS_00129126_zbf	chr23	24158930	24187262	+	11	185;262;100;75;121;77;196;141;240;94;1039	0;2547;4094;4429;4625;5743;6352;8525;10777;26971;27293
ENSG00000227043	ENST00000435973	chr1	229875550	229885752	-	2	213;172	0;10031	ENSMUSG00000089745	ENSMUST00000162325	chr8	124305132	124306507	-	2	146;683	0;693	XLOC_028087_zbf	TCONS_00079239_zbf	chr13	24132220	24146364	+	13	878;201;203;135;165;136;96;210;80;181;44;35;1191	0;2088;3571;4027;5449;5721;6811;7015;7916;8081;8355;8489;12953
ENSG00000205971	ENST00000382528	chr7	1692810	1694325	-	2	147;1276	0;240	ENSMUSG00000106497	ENSMUST00000200614	chr5	140149156	140151487	-	1	2332	0	XLOC_005229_zbf	TCONS_00015220_zbf	chr3	42395942	42429769	+	18	433;49;142;323;128;501;215;85;182;101;102;62;124;103;74;119;43;1327	0;1596;7783;10990;11610;14594;17366;19710;19936;22443;22750;24008;24167;27086;27337;32136;32376;32500
ENSG00000279176	ENST00000623545	chr12	104552073	104553447	+	1	1375	0	ENSMUSG00000056821	ENSMUST00000076984	chr10	82812123	82824242	+	5	49;117;63;93;726	0;53;174;6908;11394	XLOC_009900_zbf	TCONS_00026625_zbf	chr4	9784796	9810947	-	22	2318;155;128;53;354;142;230;227;15;128;206;185;178;155;60;187;131;175;89;1302;212;934	0;3075;3695;4376;4518;5657;5885;6375;6879;7000;8821;9209;9544;9787;11357;11517;12402;13045;13296;15855;23909;25217
ENSG00000254081	ENST00000520902	chr8	65527008	65562780	-	5	175;137;1710;34;578	0;27916;29656;32171;35195	ENSMUSG00000103135	ENSMUST00000193065	chr3	19143188	19143899	-	1	712	0	XLOC_047436_zbf	TCONS_00135618_zbf	chr24	24588007	24652292	-	12	1830;81;97;145;92;132;101;96;64;152;90;1057	0;4905;5068;5813;7326;7505;7730;9227;10125;10341;12763;63228
ENSG00000232140	ENST00000432474	chr2	120553743	120558109	-	3	75;121;327	0;3512;4040	ENSMUSG00000097408	ENSMUST00000181458	chr1	119058469	119059848	+	1	1380	0	XLOC_022684_zbf	TCONS_00062656_zbf	chr9	37981032	38213927	-	25	368;101;126;40;2800;125;205;264;130;21;176;165;117;88;98;145;23;138;142;159;128;112;122;150;2757	0;26805;29320;77827;79223;83385;83723;85771;88274;88632;90469;93778;94290;97521;98095;101826;104956;110952;113077;114171;122737;127529;144945;150642;230138
ENSG00000243766	ENST00000472494	chr7	27200437	27202822	+	2	85;2200	0;186	ENSMUSG00000055408	ENSMUST00000141300	chr6	52262784	52267079	+	2	635;1711	0;2585	XLOC_038163_zbf	TCONS_00107880_zbf	chr19	19224761	19237108	+	5	314;532;189;144;2157	0;1408;2208;6351;10190
ENSG00000246731	ENST00000499670	chr17	74209980	74213321	-	2	798;1703	0;1639	ENSMUSG00000062391	ENSMUST00000148405	chr11	114413401	114448860	-	3	189;267;2950	0;25063;32510	XLOC_027408_zbf	TCONS_00077239_zbf	chr12	37972460	38032984	-	4	677;138;201;203	0;14332;16704;60321
ENSG00000224691	ENST00000428391	chr1	186176814	186177302	-	2	258;95	0;394	ENSMUSG00000102990	ENSMUST00000194664	chr1	150324538	150326687	+	1	2150	0	XLOC_041073_zbf	TCONS_00115793_zbf	chr20	33562096	33584862	-	15	3577;206;191;143;170;159;103;132;117;117;78;618;99;56;987	0;5731;6081;9526;9747;10440;10771;12916;13125;13435;13641;18961;19695;21634;21779
ENSG00000275620	ENST00000612722	chr20	63253978	63261615	+	1	7638	0	ENSMUSG00000098051	ENSMUST00000183124	chr2	180894105	180895220	+	1	1116	0	XLOC_045050_zbf	TCONS_00128365_zbf	chr23	7776658	7802600	+	11	238;85;1521;102;123;119;117;109;218;2434;1166	0;309;4235;7675;8270;10688;14368;14588;17799;21902;24776
ENSG00000205592	ENST00000474954	chr12	40522485	40534803	+	15	961;54;1106;54;692;54;51;54;48;54;1226;54;51;54;93	0;1104;2031;3788;4611;5572;5772;6692;7788;7973;8572;10540;10748;11671;12226	ENSMUSG00000086160	ENSMUST00000144579	chr15	91597583	91604676	+	3	67;56;890	0;2254;6204	XLOC_050520_zbf	TCONS_00143183_zbf	chrUn_KN150165v1	1730	22295	+	7	153;146;146;85;126;3157;2332	0;1774;9002;9307;11447;14884;18233
ENSG00000275964	ENST00000620617	chr13	19863858	19865048	+	1	1191	0	ENSMUSG00000100017	ENSMUST00000186474	chr14	56811953	56815597	+	1	3645	0	XLOC_021566_zbf	TCONS_00059460_zbf	chr9	21335681	21365066	+	16	387;67;153;152;284;222;159;70;1145;38;271;133;197;847;114;793	0;1667;5610;6293;8075;14181;15430;17276;17439;18933;20121;20511;22636;22922;25168;28592
ENSG00000262251	ENST00000571370	chr17	7685260	7686371	-	1	1112	0	ENSMUSG00000086591	ENSMUST00000124108	chr11	69448548	69453676	+	2	72;787	0;4342	XLOC_017194_zbf	TCONS_00047260_zbf	chr7	21663414	21675531	+	6	99;71;56;100;261;8504	0;1106;1294;1478;3252;3613
ENSG00000279630	ENST00000551683	chr12	109020833	109021240	-	1	408	0	ENSMUSG00000086054	ENSMUST00000129609	chr5	114968784	114997849	+	3	294;137;85	0;16965;28981	XLOC_012637_zbf	TCONS_00033081_zbf	chr5	19815731	19921765	+	13	137;200;123;130;182;120;105;146;58;243;1813;3558;3405	0;46919;77409;80576;81830;86060;86351;88296;91289;91949;96585;98622;102629
ENSG00000222043	ENST00000428541	chr2	177264359	177265515	+	2	363;136	0;1021	ENSMUSG00000087222	ENSMUST00000135244	chr2	75704770	75710024	+	2	725;702	0;4553	XLOC_021305_zbf	TCONS_00058815_zbf	chr9	1320006	1332083	+	3	100;2;1308	0;5605;10769
ENSG00000279591	ENST00000624910	chr16	73015047	73016016	-	1	970	0	ENSMUSG00000102989	ENSMUST00000195769	chr8	108867562	108869267	+	1	1706	0	XLOC_017880_zbf	TCONS_00049246_zbf	chr7	68740684	68999553	+	3	582;1697;1718	0;255084;257151
ENSG00000261529	ENST00000565581	chr15	25345633	25347235	-	1	1603	0	ENSMUSG00000108886	ENSMUST00000207667	chr7	59292518	59293101	+	1	584	0	XLOC_015396_zbf	TCONS_00042050_zbf	chr6	39100903	39108626	+	7	1378;169;269;146;214;114;1190	0;1462;1720;4393;5065;5594;6533
ENSG00000239946	ENST00000498630	chr3	114873114	114876514	+	3	83;211;170	0;798;3231	ENSMUSG00000075070	ENSMUST00000142270	chr16	42725702	42875587	-	4	156;105;185;3659	0;137998;145620;146227	XLOC_047383_zbf	TCONS_00135425_zbf	chr24	21183455	21224515	-	18	2487;58;336;347;68;105;124;132;272;120;107;83;119;103;147;48;117;218	0;4896;5048;7223;8792;9030;9781;9992;10205;11941;12155;12348;12507;12711;14559;14779;14913;40842
ENSG00000205913	ENST00000571305	chr16	2737103	2744797	-	6	343;168;384;132;131;186	0;1078;3456;6297;7187;7509	ENSMUSG00000097006	ENSMUST00000180547	chr17	23749337	23751207	+	3	191;111;1407	0;263;464	XLOC_049721_zbf	TCONS_00141472_zbf	chrUn_KN150561v1	2742	10327	+	2	6713;264	0;7321
ENSG00000234492	ENST00000510212	chr4	108590363	108620460	-	4	153;133;158;118	0;17615;21765;29980	ENSMUSG00000105760	ENSMUST00000196901	chr3	130561942	130563840	+	1	1899	0	XLOC_000722_zbf	TCONS_00002039_zbf	chr1	49170546	49261472	+	10	776;67;128;133;91;79;163;108;49;3092	0;2229;6267;55186;63236;63540;65826;66566;71075;87834
ENSG00000248809	ENST00000507726	chr4	146109457	146121913	-	5	168;824;150;163;410	0;7448;10163;10440;12047	ENSMUSG00000109782	ENSMUST00000211475	chr8	79174185	79177163	+	1	2979	0	XLOC_001513_zbf	TCONS_00004643_zbf	chr1	35285663	35419536	-	15	4459;51;178;198;339;138;101;55;240;228;499;173;508;489;429	0;4805;11915;14545;18939;21183;35601;35788;39434;60711;87111;92691;100712;101435;133444
ENSG00000261668	ENST00000565254	chr4	127840198	127844040	-	1	3843	0	ENSMUSG00000097583	ENSMUST00000203407	chr3	40890563	40894193	-	1	3631	0	XLOC_036070_zbf	TCONS_00101725_zbf	chr17	44387468	44470690	-	7	1715;90;193;126;220;301;53	0;32976;37977;38284;39061;41305;83169
ENSG00000223525	ENST00000414890	chr1	174896958	174897996	+	2	517;220	0;819	ENSMUSG00000103693	ENSMUST00000195618	chr1	160321686	160327078	-	2	654;3667	0;1726	XLOC_043539_zbf	TCONS_00123828_zbf	chr22	16419801	16452313	+	11	138;770;909;70;141;1193;148;259;125;173;2348	0;3311;7803;14224;15902;17472;19776;21961;22333;27655;30164
ENSG00000278901	ENST00000625195	chr5	140878073	140882642	-	2	590;27	0;4543	ENSMUSG00000073594	ENSMUST00000097612	chr18	37008868	37020679	-	2	639;4330	0;7482	XLOC_030092_zbf	TCONS_00084897_zbf	chr14	2200799	2245149	-	4	4818;86;59;2623	0;25919;34324;41727
ENSG00000236449	ENST00000442996	chr2	174547141	174774827	+	4	108;109;104;2079	0;228;182580;225608	ENSMUSG00000087176	ENSMUST00000144735	chr2	73386970	73420498	+	5	387;126;193;154;202	0;1480;30201;32477;33327	XLOC_021321_zbf	TCONS_00058854_zbf	chr9	2132698	2134226	+	2	40;393	0;1135
ENSG00000259946	ENST00000561881	chr1	97967005	97968814	-	1	1810	0	ENSMUSG00000104033	ENSMUST00000194141	chr3	118526151	118528270	+	1	2120	0	XLOC_046886_zbf	TCONS_00134079_zbf	chr24	30515811	30842257	+	14	192;211;185;216;165;69;84;121;120;143;180;147;141;5514	0;6789;28817;42753;86947;96223;113337;140455;143939;254548;282121;315787;316055;320932
ENSG00000259820	ENST00000568248	chr8	134792020	134798272	-	1	6253	0	ENSMUSG00000104116	ENSMUST00000192728	chr15	68338295	68341216	-	1	2922	0	XLOC_032975_zbf	TCONS_00093173_zbf	chr16	25096844	25126754	+	4	305;35;54;11819	0;995;17958;18091
ENSG00000279841	ENST00000624151	chr16	81630193	81632038	+	1	1846	0	ENSMUSG00000110151	ENSMUST00000209648	chr8	117681622	117693198	+	8	119;175;164;232;84;87;215;2489	0;443;912;2187;5950;7549;8313;9088	XLOC_036474_zbf	TCONS_00103002_zbf	chr18	13213912	13227230	+	9	278;171;117;78;117;441;84;83;1865	0;4832;5095;8185;8364;9985;10736;10984;11453
ENSG00000255478	ENST00000533886	chr11	65367438	65375299	+	3	378;117;69	0;489;7793	ENSMUSG00000092274	ENSMUST00000173672	chr19	5824708	5845478	-	1	20771	0	XLOC_042870_zbf	TCONS_00121042_zbf	chr21	27535454	27584767	-	32	3872;395;167;275;231;148;104;231;254;216;59;130;109;178;145;151;93;106;110;92;111;172;33;312;142;58;300;1722;40;106;209;1914	0;6319;6812;9018;11286;11732;14319;14523;14839;30656;30960;31145;34587;37358;37697;37918;39015;39195;39411;39593;40049;40253;40507;40652;41044;41259;41410;41893;44546;44669;44972;47399
ENSG00000258170	ENST00000552532	chr12	82481118	82497560	-	3	27;69;363	0;15532;16080	ENSMUSG00000085282	ENSMUST00000145794	chr10	105574559	105583874	+	3	1129;185;1886	0;5844;7430	XLOC_009911_zbf	TCONS_00026646_zbf	chr4	10573589	10601668	-	9	3167;144;108;66;136;83;97;482;1853	0;8335;10209;13651;21723;23210;24737;24914;26226
ENSG00000260360	ENST00000567904	chr1	179953184	179954440	-	1	1257	0	ENSMUSG00000103705	ENSMUST00000195064	chr1	156303489	156304966	+	1	1478	0	XLOC_019448_zbf	TCONS_00053646_zbf	chr8	14800533	14848358	+	65	391;93;976;71;54;120;39;54;54;108;54;54;45;54;45;54;45;54;45;54;45;54;108;54;54;45;46;45;54;54;54;54;54;45;45;108;54;54;54;108;54;108;54;54;54;54;108;54;54;54;54;54;54;54;54;54;54;18;63;72;136;107;72;201;2521	0;7178;11387;14724;15877;16072;16679;16810;17232;20979;22646;23495;23633;25911;26046;26169;26324;26461;27935;28069;28263;28691;28936;29116;29250;29389;29536;31006;31181;31309;31439;31588;31838;32134;32265;33608;33819;33963;35280;35446;37107;37265;37454;37586;37766;37902;38646;38858;39026;39165;39458;39603;39725;39855;40682;40820;40957;41095;41614;42072;42283;42578;44804;44958;45304
ENSG00000186594	ENST00000570416	chr17	1712092	1716197	-	3	68;159;308	0;2183;3798	ENSMUSG00000085148	ENSMUST00000149940	chr11	75461539	75466676	+	3	217;165;1370	0;2154;3768	XLOC_032158_zbf	TCONS_00090721_zbf	chr15	25500243	25658224	-	2	33;4297	0;153684
ENSG00000260337	ENST00000620192	chr15	92592574	92596388	-	1	3815	0	ENSMUSG00000108448	ENSMUST00000206521	chr7	73816546	73838898	+	4	9486;143;125;2702	0;10293;18717;19651	XLOC_037421_zbf	TCONS_00105621_zbf	chr18	25358325	25367721	-	1	9396	0
ENSG00000251381	ENST00000527945	chr11	12961842	12989547	-	3	92;107;922	0;24333;26784	ENSMUSG00000085945	ENSMUST00000146145	chr7	112612560	112680058	-	4	142;178;39;1208	0;2032;61391;66291	XLOC_019049_zbf	TCONS_00052281_zbf	chr7	65059583	65064320	-	5	355;210;423;43;3357	0;403;785;1294;1380
ENSG00000232021	ENST00000436413	chr4	108167525	108176426	+	3	309;101;635	0;5894;8267	ENSMUSG00000106086	ENSMUST00000196419	chr3	131109026	131112090	-	1	3065	0	XLOC_000732_zbf	TCONS_00002077_zbf	chr1	49894667	49915014	+	15	480;412;114;134;251;225;229;171;182;121;221;118;161;148;2249	0;752;2686;3550;5260;5602;7124;7442;7690;9968;10190;12834;15794;16034;18098
ENSG00000261008	ENST00000561611	chr16	72425485	72665004	-	3	113;108;1973	0;185214;237547	ENSMUSG00000097393	ENSMUST00000180524	chr8	109075222	109253639	+	10	147;271;226;122;28;46;137;97;67;2536	0;252;96599;102471;104077;147912;153927;161808;174635;175882	XLOC_017877_zbf	TCONS_00052953_zbf	chr7	68225727	68234394	+	1	8667	0
ENSG00000235731	ENST00000422117	chr15	25484831	25578791	-	4	167;148;168;2008	0;70585;77539;91953	ENSMUSG00000109157	ENSMUST00000208008	chr7	59318631	59321823	+	1	3193	0	XLOC_015396_zbf	TCONS_00042050_zbf	chr6	39100903	39108626	+	7	1378;169;269;146;214;114;1190	0;1462;1720;4393;5065;5594;6533
ENSG00000236445	ENST00000432733	chr2	218976284	218979660	+	2	639;2179	0;1198	ENSMUSG00000089964	ENSMUST00000159627	chr1	74850895	74879953	+	4	68;173;100;1589	0;3448;17841;27470	XLOC_022785_zbf	TCONS_00062881_zbf	chr9	46796402	47042073	-	5	12;853;120;212;1064	0;227927;231649;231868;244607
ENSG00000224078	ENST00000546682	chr15	25081154	25113927	+	17	71;117;132;133;133;253;130;141;119;112;134;2436;117;129;106;206;4373	0;1435;2242;4036;6313;8460;10436;12680;16167;17563;17991;22705;26318;26756;27844;28044;28401	ENSMUSG00000109536	ENSMUST00000208498	chr7	59223847	59254788	-	1	30942	0	XLOC_016399_zbf	TCONS_00044835_zbf	chr6	38904979	38933082	-	19	3180;139;85;134;119;98;120;88;56;207;128;268;176;109;98;111;74;1026;168	0;4354;4576;4747;5379;7596;8016;8399;11235;11375;11658;12819;17908;18170;20032;20216;20446;21978;27935
ENSG00000260121	ENST00000564984	chr16	88718615	88720459	+	1	1845	0	ENSMUSG00000093682	ENSMUST00000176061	chr8	122374037	122376444	+	3	120;94;289	0;1390;2119	XLOC_018939_zbf	TCONS_00052001_zbf	chr7	55660609	55879302	-	18	67;6625;78;164;157;116;111;103;125;174;163;126;103;140;242;84;100;509	0;184268;194245;194664;196068;196745;200311;200512;202192;202678;205321;210389;211565;211776;212006;214633;215137;218184
ENSG00000261630	ENST00000564801	chr16	53981229	53981912	-	2	263;284	0;400	ENSMUSG00000110304	ENSMUST00000210339	chr8	91788508	91794248	-	3	1535;966;1878	0;1881;3863	XLOC_017436_zbf	TCONS_00048071_zbf	chr7	35243344	35250198	+	2	378;4865	0;1989
ENSG00000231927	ENST00000416100	chr7	1508655	1509427	-	2	123;119	0;654	ENSMUSG00000105453	ENSMUST00000198772	chr5	140029631	140032176	-	1	2546	0	XLOC_005220_zbf	TCONS_00015192_zbf	chr3	41775328	41787461	+	7	839;406;154;86;166;86;4266	0;5039;5540;5788;5957;6216;7867
ENSG00000277170	ENST00000614983	chr16	4426902	4427380	+	1	479	0	ENSMUSG00000086944	ENSMUST00000132069	chr16	4729869	4730809	+	2	656;54	0;887	XLOC_050101_zbf	TCONS_00142281_zbf	chrUn_KN150545v1	318	14881	-	14	3212;751;87;92;136;117;90;142;86;105;143;87;109;175	0;3302;4134;6048;7656;8143;10650;10829;11054;11223;13779;14015;14194;14388
ENSG00000237637	ENST00000428419	chr13	32025314	32031639	-	4	189;92;51;783	0;3973;4386;5543	ENSMUSG00000106719	ENSMUST00000201397	chr5	150283995	150299441	-	4	49;148;58;352	0;6444;7818;15095	XLOC_032274_zbf	TCONS_00091070_zbf	chr15	32775158	32778739	-	4	2284;63;58;269	0;2397;2575;3312
ENSG00000227619	ENST00000443993	chr9	129575409	129584556	+	4	190;269;80;1910	0;4642;5070;7238	ENSMUSG00000039798	ENSMUST00000047607	chr2	29868723	29870317	-	2	758;648	0;947	XLOC_014135_zbf	TCONS_00038025_zbf	chr5	31928159	31928749	-	1	590	0
ENSG00000279987	ENST00000623570	chr22	18883502	18884682	-	1	1181	0	ENSMUSG00000097764	ENSMUST00000181077	chr16	17254960	17260326	-	2	3012;187	0;5180	XLOC_012552_zbf	TCONS_00032862_zbf	chr5	12492009	12498711	+	2	1898;944	0;5758
ENSG00000267505	ENST00000585620	chr17	44793199	44794474	+	2	176;386	0;890	ENSMUSG00000097410	ENSMUST00000181125	chr11	102863337	103075903	+	2	3568;67	0;212500	XLOC_006437_zbf	TCONS_00018844_zbf	chr3	37633667	37645332	-	6	2408;105;136;159;49;155	0;2606;5537;5779;6018;11510
ENSG00000277013	ENST00000610908	chr19	33906352	33908391	+	1	2040	0	ENSMUSG00000108447	ENSMUST00000205645	chr7	34362701	34365331	-	1	2631	0	XLOC_051072_zbf	TCONS_00144213_zbf	chrUn_KN150196v1	69272	83400	+	2	12322;1233	0;12895
ENSG00000214145	ENST00000414120	chr3	194301199	194312800	-	4	200;271;142;2267	0;6773;9063;9335	ENSMUSG00000097621	ENSMUST00000181113	chr16	30200910	30205879	-	2	80;1930	0;3040	XLOC_025861_zbf	TCONS_00072596_zbf	chr11	33887677	33912967	-	9	1202;70;84;71;177;174;87;89;378	0;1306;3331;3507;4489;8089;8339;16219;24912
ENSG00000231889	ENST00000440001	chr6	111483665	111503611	+	3	481;118;316	0;1079;19631	ENSMUSG00000087177	ENSMUST00000129191	chr10	39621412	39732007	-	4	270;236;189;1316	0;91496;108916;109280	XLOC_040576_zbf	TCONS_00114581_zbf	chr20	2630394	2650984	-	14	841;364;144;227;141;181;120;215;159;189;91;26;84;229	0;1034;4751;5117;7110;7851;10353;13955;14251;14530;16263;19920;20107;20361
ENSG00000258197	ENST00000549659	chr20	21511447	21512309	+	2	281;357	0;506	ENSMUSG00000086509	ENSMUST00000136998	chr2	147184083	147331681	+	6	278;166;165;199;3178;359	0;102153;102960;119537;121011;147240	XLOC_041336_zbf	TCONS_00116618_zbf	chr20	48863892	48957550	-	7	594;196;134;606;174;107;240	0;1981;2949;3832;50335;74397;93418
ENSG00000276337	ENST00000612833	chr16	87470370	87474370	-	1	4001	0	ENSMUSG00000097969	ENSMUST00000183009	chr8	121919024	121919690	-	1	667	0	XLOC_017717_zbf	TCONS_00048838_zbf	chr7	55883428	56108605	+	15	438;81;146;139;174;201;143;148;1477;5497;99;144;93;3580;948	0;69074;186094;193270;207281;209135;209512;209761;209997;211549;217221;217685;220337;220516;224229
ENSG00000236389	ENST00000447557	chr6	134706060	134707349	-	2	90;839	0;451	ENSMUSG00000037535	ENSMUST00000188024	chr10	21419358	21426565	+	4	27;103;126;148	0;58;5946;7060	XLOC_045394_zbf	TCONS_00129417_zbf	chr23	30839895	30858851	-	22	1430;144;104;92;222;84;63;63;155;225;209;215;120;91;135;966;236;63;31;55;92;265	0;1526;3718;3914;6118;6455;6638;8633;8832;9092;9432;9742;10043;10366;11353;11603;14777;15100;15266;15394;15903;18691
ENSG00000261829	ENST00000568958	chr2	231052040	231052637	+	1	598	0	ENSMUSG00000103272	ENSMUST00000195317	chr1	86120883	86123561	+	1	2679	0	XLOC_043935_zbf	TCONS_00124948_zbf	chr22	37949074	38008135	+	13	236;124;107;129;119;393;430;200;253;197;3887;373;2946	0;4775;7061;7251;9677;12694;19969;31574;33420;34404;49275;54254;56115
ENSG00000176593	ENST00000313957	chr19	58002894	58007206	+	4	153;126;318;1300	0;317;1489;3013	ENSMUSG00000109594	ENSMUST00000209738	chr7	12780860	12781602	+	1	743	0	XLOC_044056_zbf	TCONS_00125315_zbf	chr22	1946054	1965833	-	3	6356;110;23	0;14440;19756
ENSG00000241295	ENST00000478301	chr3	114684580	114687609	+	2	41;331	0;2699	ENSMUSG00000102967	ENSMUST00000192064	chr16	43307935	43308281	-	1	347	0	XLOC_047384_zbf	TCONS_00135429_zbf	chr24	21224968	21326271	-	36	2345;92;105;89;108;57;62;79;123;75;111;184;173;65;139;140;85;70;50;83;106;76;45;89;78;128;169;112;128;70;41;46;99;100;181;692	0;4078;12517;14592;22019;24285;33459;33595;34157;35954;41299;41652;47574;65431;67969;71632;72662;75034;75192;75335;77428;77638;77830;78030;78196;79894;80182;82084;82361;84281;84831;87009;87184;92649;98887;100611
ENSG00000205015	ENST00000378340	chr16	89166383	89169147	+	3	117;170;1039	0;754;1726	ENSMUSG00000099881	ENSMUST00000186531	chr8	123042466	123044602	+	1	2137	0	XLOC_017717_zbf	TCONS_00048837_zbf	chr7	55883413	56108605	+	15	457;81;146;139;174;201;143;148;7046;99;144;93;2891;263;988	0;69089;186109;193285;207296;209150;209527;209776;210015;217236;217700;220352;220531;223808;224204
ENSG00000271434	ENST00000440536	chr10	124447152	124448510	+	1	1359	0	ENSMUSG00000109270	ENSMUST00000207036	chr7	132315664	132318291	+	1	2628	0	XLOC_049735_zbf	TCONS_00141514_zbf	chrUn_KN150631v1	13165	14870	-	4	174;823;210;16	0;282;1328;1689
ENSG00000242767	ENST00000472323	chr3	115100423	115103061	+	2	169;506	0;2133	ENSMUSG00000055370	ENSMUST00000147504	chr16	43345887	43363666	-	3	104;201;2685	0;8036;15095	XLOC_047386_zbf	TCONS_00135445_zbf	chr24	21356306	21365783	-	4	4575;114;156;128	0;5632;6005;9349
ENSG00000235919	ENST00000456633	chr1	155562042	155563646	+	2	245;666	0;939	ENSMUSG00000098912	ENSMUST00000184013	chr3	88830048	88832531	-	1	2484	0	XLOC_033947_zbf	TCONS_00095692_zbf	chr16	22834621	22858516	-	11	2970;1306;259;117;44;24;225;301;213;89;22	0;3093;7720;10844;11575;12799;14775;17509;19533;21130;23873
ENSG00000260416	ENST00000567259	chr20	63127495	63129459	-	1	1965	0	ENSMUSG00000074507	ENSMUST00000148700	chr2	180818343	180824630	-	2	373;1540	0;4748	XLOC_045863_zbf	TCONS_00130680_zbf	chr23	7803077	7821275	-	8	4637;533;1138;124;172;103;359;170	0;5177;5775;8352;9415;9681;13396;18028
ENSG00000270066	ENST00000602755	chr1	109100193	109100619	+	1	427	0	ENSMUSG00000084863	ENSMUST00000148844	chr3	108283898	108284843	-	2	77;522	0;424	XLOC_002804_zbf	TCONS_00008608_zbf	chr2	46428152	46902101	+	17	274;65;682;156;336;125;163;109;65;186;248;216;150;194;156;12802;20	0;144256;190168;278173;309063;340888;388899;398301;400587;413558;415150;416583;434850;439252;441948;447156;473929
ENSG00000274565	ENST00000611274	chr17	62626437	62627590	-	1	1154	0	ENSMUSG00000099681	ENSMUST00000190120	chr11	105177726	105181433	-	1	3708	0	XLOC_004746_zbf	TCONS_00014078_zbf	chr3	21905517	21924925	+	18	195;76;148;126;98;173;814;116;100;205;173;153;209;118;129;75;166;1217	0;1230;1566;3716;6519;6712;7270;10377;10570;10916;13616;13910;14159;14517;14763;17773;17951;18191
ENSG00000231718	ENST00000452199	chr1	199148598	199393307	+	4	140;63;106;1987	0;12825;13867;242723	ENSMUSG00000103728	ENSMUST00000191902	chr1	137764077	137767527	-	1	3451	0	XLOC_044589_zbf	TCONS_00126892_zbf	chr22	23227383	23241142	-	6	4207;203;356;203;211;107	0;5820;9104;9913;10878;13652
ENSG00000257407	ENST00000551940	chr12	115582765	115639734	-	4	90;78;175;201	0;19572;37889;56769	ENSMUSG00000107116	ENSMUST00000202545	chr5	118644373	118649372	+	1	5000	0	XLOC_013797_zbf	TCONS_00036781_zbf	chr5	11076371	11079541	-	2	1531;128	0;3042
ENSG00000271862	ENST00000607625	chr5	83049376	83050964	-	1	1589	0	ENSMUSG00000089940	ENSMUST00000044500	chr13	89739460	89842373	+	2	131;52270	0;50644	XLOC_014348_zbf	TCONS_00038848_zbf	chr5	45337661	45358702	-	11	3267;1840;166;180;105;177;185;81;145;84;117	0;3359;6324;7045;10177;13275;13534;13817;17650;17911;20924
ENSG00000229743	ENST00000433433	chr2	104865497	104872452	-	2	207;2896	0;4060	ENSMUSG00000060424	ENSMUST00000177136	chr1	42693027	42694825	-	2	79;1464	0;335	XLOC_015032_zbf	TCONS_00041107_zbf	chr6	14171945	14187351	+	6	284;139;119;99;138;4707	0;3411;5572;5792;5973;10699
ENSG00000225484	ENST00000610681	chr10	79762710	79786443	-	2	626;3615	0;20119	ENSMUSG00000104183	ENSMUST00000193604	chr14	25706406	25707273	-	1	868	0	XLOC_050281_zbf	TCONS_00142679_zbf	chrUn_KN150088v1	12764	15377	-	2	1741;321	0;2292
ENSG00000273455	ENST00000608883	chr3	136087475	136087913	-	1	439	0	ENSMUSG00000103672	ENSMUST00000194716	chr9	101116701	101122231	+	1	5531	0	XLOC_002438_zbf	TCONS_00007562_zbf	chr2	26128758	26160957	+	18	320;165;246;110;140;98;176;106;144;103;171;144;135;101;150;160;140;2010	0;1766;2684;3083;3274;4958;9225;9611;9819;12372;12727;12985;14214;16077;16372;20031;25327;30189
ENSG00000279620	ENST00000623645	chr16	17249674	17251395	-	1	1722	0	ENSMUSG00000108693	ENSMUST00000205957	chr7	117381862	117383762	+	1	1901	0	XLOC_004903_zbf	TCONS_00014493_zbf	chr3	30126766	30216681	+	34	167;27;15;18;21;15;84;149;118;49;57;173;133;125;106;161;166;107;30;143;160;105;189;135;168;89;196;140;160;137;187;714;136;967	0;24511;24643;27385;30773;31166;31625;33707;33935;34372;35089;36875;37164;39437;39961;45195;45479;46180;46364;46488;47336;47614;49460;49752;49983;50363;50544;54175;57980;58272;58522;59654;86455;88948
ENSG00000280194	ENST00000624076	chr19	35901561	35903855	-	1	2295	0	ENSMUSG00000100029	ENSMUST00000189744	chr7	30885031	30886446	+	2	700;228	0;1188	XLOC_032329_zbf	TCONS_00091281_zbf	chr15	36636235	36645277	-	3	1194;4740;2310	0;1826;6732
ENSG00000235628	ENST00000455447	chr1	175538775	175556818	-	2	228;402	0;17642	ENSMUSG00000073528	ENSMUST00000097514	chr1	159614749	159684876	+	2	359;810	0;69318	XLOC_002606_zbf	TCONS_00007993_zbf	chr2	35211717	35493326	+	24	42;479;33;57;544;474;264;116;151;270;186;90;264;120;144;120;144;131;133;152;97;162;164;2314	0;46437;108758;164214;196228;201425;212764;215535;219395;224628;225056;226406;227103;236506;236715;240701;243226;256538;258204;260236;263542;273494;274651;279295
ENSG00000243083	ENST00000473713	chr3	72151257	72174332	+	3	162;107;2424	0;8104;20652	ENSMUSG00000097548	ENSMUST00000180406	chr6	99725771	99732553	+	3	64;139;2769	0;2385;4014	XLOC_016498_zbf	TCONS_00045111_zbf	chr6	43251108	43273497	-	14	3549;195;121;701;165;133;48;229;117;134;142;139;77;100	0;5315;11556;13611;16346;17108;19000;19238;19552;19762;19995;20264;21439;22289
ENSG00000258551	ENST00000554333	chr15	91463337	91494850	+	4	295;96;91;1658	0;9884;26050;29856	ENSMUSG00000108652	ENSMUST00000206672	chr7	74818818	74853813	-	2	267;536	0;34460	XLOC_017659_zbf	TCONS_00048676_zbf	chr7	51049728	51083326	+	10	176;81;214;129;119;77;84;198;79;5789	0;5335;7137;8863;9013;15723;15878;16183;17913;27809
ENSG00000279192	ENST00000624480	chr15	24985053	24988232	+	1	3180	0	ENSMUSG00000109122	ENSMUST00000207198	chr7	59327318	59331189	-	1	3872	0	XLOC_016404_zbf	TCONS_00044854_zbf	chr6	39175540	39221077	-	16	14;1465;110;219;235;237;92;43;107;162;202;99;77;64;177;203	0;28539;31157;32125;35400;35729;36611;37911;38044;40184;41374;42224;42516;42813;44784;45334
ENSG00000231485	ENST00000448344	chr1	65066627	65067737	-	2	134;176	0;935	ENSMUSG00000086782	ENSMUST00000189920	chr4	101356042	101356735	-	2	138;191	0;503	XLOC_015268_zbf	TCONS_00041783_zbf	chr6	31292107	31296230	+	1	4123	0
ENSG00000246379	ENST00000501259	chr16	56092987	56191094	-	5	1593;98;288;167;532	0;3394;88775;89882;97576	ENSMUSG00000097520	ENSMUST00000181864	chr8	93750147	93810290	-	3	606;149;2489	0;1406;57655	XLOC_037326_zbf	TCONS_00105334_zbf	chr18	17089287	17158539	-	19	1853;97;97;191;197;111;240;96;132;186;287;112;30;161;96;164;85;911;525	0;4467;6119;6310;8733;10909;19418;19883;20095;23633;52392;56191;56400;56723;59074;60999;63483;65858;68727
ENSG00000236269	ENST00000414948	chr1	8875788	8878007	-	2	500;244	0;1976	ENSMUSG00000102813	ENSMUST00000194216	chr4	150068539	150070997	+	1	2459	0	XLOC_046193_zbf	TCONS_00131748_zbf	chr23	30134685	30661738	-	20	4560;75;200;21;72;244;179;476;352;79;191;155;135;127;2231;154;72;136;68;186	0;10385;10653;13199;13398;13913;15672;18026;21336;21770;21939;24541;60691;61040;62759;82493;148987;286192;370049;526867
ENSG00000223597	ENST00000500616	chr5	7373117	7379790	+	2	399;178	0;6496	ENSMUSG00000051805	ENSMUST00000070942	chr13	69543046	69544023	-	2	445;402	0;576	XLOC_039206_zbf	TCONS_00110654_zbf	chr19	28203385	28204655	-	1	1270	0
ENSG00000251034	ENST00000514980	chr8	22540845	22545405	-	2	220;3856	0;705	ENSMUSG00000097243	ENSMUST00000181856	chr14	70205324	70217659	+	5	130;94;425;139;849	0;1437;2264;3460;11487	XLOC_024122_zbf	TCONS_00066952_zbf	chr10	20145167	20150920	-	7	1397;112;141;60;66;135;329	0;1753;2550;2780;2939;3404;5424
ENSG00000230102	ENST00000432154	chr3	194048920	194069529	-	4	214;179;1821;452	0;11714;13944;20158	ENSMUSG00000097621	ENSMUST00000181113	chr16	30200910	30205879	-	2	80;1930	0;3040	XLOC_025862_zbf	TCONS_00072599_zbf	chr11	33938574	33956776	-	8	433;144;225;171;87;501;1606;263	0;6552;8388;13918;14707;14926;16256;17939
ENSG00000267204	ENST00000591212	chr19	32102088	32105916	-	4	2412;168;210;118	0;2672;3415;3711	ENSMUSG00000044997	ENSMUST00000187873	chr7	35802592	35838074	+	3	430;79;187	0;9917;35296	XLOC_018836_zbf	TCONS_00051733_zbf	chr7	47138847	47577804	-	32	8284;155;245;181;265;167;181;124;128;128;215;278;227;185;94;1624;284;187;128;250;168;173;171;169;173;143;250;112;205;226;198;1163	0;9305;32957;36238;44195;50820;51365;62623;63123;76268;95097;112392;127988;140568;146045;151179;155055;172198;178828;184551;189716;199767;202343;205259;216120;229841;257847;267881;273632;279416;282956;437794
ENSG00000279481	ENST00000623323	chr4	145830456	145832980	-	1	2525	0	ENSMUSG00000110388	ENSMUST00000211572	chr8	79225930	79233224	+	3	140;342;2595	0;3963;4700	XLOC_001513_zbf	TCONS_00004646_zbf	chr1	35285663	35420000	-	14	4429;51;178;198;300;138;101;55;240;228;499;173;1212;893	0;4805;11915;14545;18939;21183;35601;35788;39434;60711;87111;92691;100712;133444
ENSG00000229956	ENST00000411721	chr1	71250999	71252119	+	2	60;458	0;663	ENSMUSG00000086708	ENSMUST00000144350	chr3	156903863	156920780	-	2	100;2193	0;14725	XLOC_016376_zbf	TCONS_00044765_zbf	chr6	36489444	36494356	-	2	2698;2012	0;2900
ENSG00000226167	ENST00000419536	chr1	113856635	113901237	+	5	90;122;34;122;1366	0;901;1348;41233;43237	ENSMUSG00000104721	ENSMUST00000199859	chr3	104057000	104058141	-	1	1142	0	XLOC_016540_zbf	TCONS_00045237_zbf	chr6	47810841	47842407	-	19	1148;2048;264;141;153;444;282;312;164;69;72;81;144;144;144;141;135;75;804	0;2269;6685;7076;8213;10103;11974;15647;17922;18176;22104;22259;23383;23688;25511;25862;28702;28988;30762
ENSG00000236753	ENST00000429067	chr7	131309744	131327776	-	6	162;130;123;504;94;1030	0;841;3351;3908;16553;17003	ENSMUSG00000103220	ENSMUST00000195025	chr6	31145128	31147419	-	1	2292	0	XLOC_009998_zbf	TCONS_00031515_zbf	chr4	15136800	15141447	-	6	161;77;150;56;34;20	0;1478;1666;1909;3315;4627
ENSG00000225446	ENST00000425185	chr1	90851759	90855253	+	2	521;1026	0;2469	ENSMUSG00000101237	ENSMUST00000187692	chr5	106574875	106575387	+	1	513	0	XLOC_016232_zbf	TCONS_00044320_zbf	chr6	24051832	24062415	-	7	5383;122;91;568;62;130;487	0;5478;5694;6580;8637;9669;10096
ENSG00000175604	ENST00000312019	chr16	12086746	12090302	-	2	534;1440	0;2117	ENSMUSG00000085732	ENSMUST00000154314	chr16	11688169	11691857	-	2	199;2130	0;1559	XLOC_027174_zbf	TCONS_00076595_zbf	chr12	19111194	19129053	-	4	8357;787;443;169	0;10799;13126;17690
ENSG00000229951	ENST00000445878	chr2	28384409	28394672	-	3	125;151;2725	0;6761;7539	ENSMUSG00000102759	ENSMUST00000192674	chr5	32130283	32133168	-	1	2886	0	XLOC_036030_zbf	TCONS_00101607_zbf	chr17	40949626	41000677	-	7	4311;2270;54;476;82;30;596	0;5364;21962;27227;30893;31947;50455
ENSG00000225730	ENST00000451135	chr6	46903471	46909078	+	4	108;191;147;335	0;1788;4397;5273	ENSMUSG00000090307	ENSMUST00000167672	chr17	43588533	43591509	-	4	88;105;153;421	0;1632;1960;2556	XLOC_040142_zbf	TCONS_00113329_zbf	chr20	35181128	35305979	+	38	2763;92;84;96;149;94;201;249;80;161;123;134;243;111;251;106;125;106;149;92;77;117;81;106;137;140;82;220;63;293;295;98;85;124;118;118;158;4381	0;47950;58816;59259;60802;73313;73501;75319;75693;77731;77967;78184;80680;81523;83622;87189;89535;91622;91820;93445;94378;98331;99384;100065;100386;102368;102597;104691;104990;106957;107587;107974;110846;111092;111449;114025;114650;120470
ENSG00000273891	ENST00000620490	chr10	121965764	121967700	+	1	1937	0	ENSMUSG00000108910	ENSMUST00000207838	chr7	131401236	131402796	-	1	1561	0	XLOC_049735_zbf	TCONS_00141512_zbf	chrUn_KN150631v1	13165	14870	-	3	1105;210;16	0;1328;1689
ENSG00000239322	ENST00000447639	chr2	70941817	70948552	-	2	326;617	0;6119	ENSMUSG00000087001	ENSMUST00000137673	chr6	84093772	84107007	-	4	155;249;1253;2100	0;4887;5580;11136	XLOC_017291_zbf	TCONS_00047592_zbf	chr7	25900934	25910099	+	3	1855;225;1986	0;5156;7179
ENSG00000267580	ENST00000589932	chr19	33299934	33301168	+	2	541;118	0;1117	ENSMUSG00000108486	ENSMUST00000205869	chr7	35051398	35052537	-	2	263;73	0;1067	XLOC_017467_zbf	TCONS_00048168_zbf	chr7	37994104	38006311	+	19	83;135;86;164;98;50;246;151;80;205;351;179;128;326;283;135;95;137;562	0;228;443;608;1562;1773;2004;2661;3602;3795;5967;6420;6781;7322;8260;10105;11241;11422;11645
ENSG00000231453	ENST00000420866	chr2	174326027	174330643	+	3	1384;380;1359	0;2430;3258	ENSMUSG00000063714	ENSMUST00000135297	chr2	72979424	72988442	+	3	172;105;93	0;8104;8926	XLOC_021335_zbf	TCONS_00058902_zbf	chr9	2755713	2776774	+	9	999;111;969;217;190;197;2564;376;3333	0;1137;5569;9000;10992;12407;14704;17310;17728
ENSG00000279513	ENST00000623435	chr1	117493515	117495006	+	1	1492	0	ENSMUSG00000106184	ENSMUST00000195967	chr3	100678292	100680094	-	1	1803	0	XLOC_021563_zbf	TCONS_00059454_zbf	chr9	20736539	20975867	+	2	10;3042	0;236286
ENSG00000268050	ENST00000599172	chr9	129175807	129177575	+	3	177;376;143	0;558;1626	ENSMUSG00000085224	ENSMUST00000145389	chr2	31633453	31640589	-	3	13;200;5178	0;347;1959	XLOC_013603_zbf	TCONS_00036247_zbf	chr5	71623111	71631887	+	16	216;423;236;61;400;638;81;172;90;44;173;71;146;145;147;986	0;395;1280;1745;2190;2815;3864;4012;4267;4548;4663;4954;5148;5622;7523;7790
ENSG00000259238	ENST00000560199	chr15	59688517	59689418	+	2	60;342	0;560	ENSMUSG00000101555	ENSMUST00000185564	chr9	69988400	69989968	-	1	1569	0	XLOC_018579_zbf	TCONS_00050935_zbf	chr7	29357113	29452983	-	82	3044;84;124;3162;124;46;164;76;114;82;134;114;112;70;82;141;142;236;127;134;126;162;105;390;298;122;161;259;156;456;93;224;254;161;128;133;148;305;168;104;120;154;60;80;157;128;109;148;305;36;168;104;117;151;60;80;154;101;82;136;118;133;137;115;193;143;95;130;63;175;107;128;58;81;60;60;110;102;96;43;44;518	0;3358;4319;4535;12717;14109;14273;14536;16389;16634;16816;19436;19676;20670;20832;21012;22757;23030;23350;24675;25176;25398;25741;26694;28691;29956;30221;30798;32089;32654;33912;34644;35921;37707;37977;38201;42098;42452;42838;44655;45052;45272;46086;46658;47218;47469;48404;48607;49268;52486;52740;52996;54165;54597;55406;55575;55740;56572;56790;58678;59958;60152;61284;61518;61953;63028;64755;6594…
ENSG00000274128	ENST00000616099	chr15	83962176	83962583	+	1	408	0	ENSMUSG00000109390	ENSMUST00000207577	chr7	80910373	80914166	-	1	3794	0	XLOC_037434_zbf	TCONS_00105651_zbf	chr18	26468998	26732825	-	28	7551;107;69;75;92;64;89;88;124;98;79;43;105;4202;117;158;150;128;75;178;204;36;97;176;133;122;83;156	0;20679;20939;23430;26157;26400;28569;30998;38048;41424;51178;54266;59064;224218;231714;235511;238370;245982;246188;246389;252614;254729;256572;257527;260495;260726;262068;263671
ENSG00000279708	ENST00000624115	chr15	89358841	89360377	+	1	1537	0	ENSMUSG00000108616	ENSMUST00000206829	chr7	79536043	79560033	+	2	154;4940	0;19051	XLOC_017066_zbf	TCONS_00052912_zbf	chr7	14102741	14141243	+	1	38502	0
ENSG00000236434	ENST00000422306	chr1	51264916	51266074	-	2	135;300	0;859	ENSMUSG00000084968	ENSMUST00000126668	chr4	108592425	108619849	-	4	84;544;137;2935	0;14156;18866;24490	XLOC_020528_zbf	TCONS_00056408_zbf	chr8	16482557	16523831	-	25	1560;185;130;71;82;317;45;115;78;384;198;162;73;86;154;146;201;60;126;63;96;48;86;42;389	0;4909;6028;6267;6747;6949;7350;8741;9721;9902;11120;13490;20116;27213;28179;30442;30745;31793;32564;32832;33097;33290;34912;36526;40885
ENSG00000260599	ENST00000562262	chr19	22520995	22527949	-	5	2642;117;81;243;272	0;3212;4316;5756;6683	ENSMUSG00000092103	ENSMUST00000165145	chr13	67360671	67365679	+	2	393;4508	0;501	XLOC_044061_zbf	TCONS_00125324_zbf	chr22	2037575	2097078	-	2	2731;404	0;59099
ENSG00000228956	ENST00000414198	chr3	18445024	18526508	+	5	419;66;53;77;122	0;18456;19263;20939;81363	ENSMUSG00000103753	ENSMUST00000194780	chr17	51832819	51834723	+	1	1905	0	XLOC_033412_zbf	TCONS_00094313_zbf	chr19	20910947	21062959	+	18	202,235,133,132,236,159,206,382,201,251,18,89,216,40,231,117,57,2827	0,45899,61218,70084,74485,78330,93542,99029,100960,113848,116901,122085,122325,123653,130490,130857,134785,149185
ENSG00000269473	ENST00000595059	chr19	58440448	58445849	+	1	5402	0	ENSMUSG00000109594	ENSMUST00000209738	chr7	12780860	12781602	+	1	743	0	XLOC_050380_zbf	TCONS_00142914_zbf	chrUn_KN150071v1	7560	14924	+	3	59;138;3403	0;405;3961
ENSG00000249706	ENST00000512405	chr4	53899871	53916835	+	3	121;97;617	0;8077;16348	ENSMUSG00000106987	ENSMUST00000202942	chr5	74749882	74754438	+	2	514;1160	0;3397	XLOC_039862_zbf	TCONS_00112655_zbf	chr20	23769143	23816380	+	34	85;140;97;98;84;68;87;55;201;70;155;60;48;81;209;126;103;84;78;96;180;66;241;141;171;213;109;77;209;140;341;134;133;2671	0;2227;2520;5952;6227;6410;6558;8405;8896;9271;10985;14473;15108;15252;16715;17005;17214;18839;19295;20466;20654;20918;21618;22751;23525;23789;24919;25697;25997;37168;37412;41049;41820;44566
ENSG00000279361	ENST00000623200	chr17	67637774	67638973	+	1	1200	0	ENSMUSG00000085811	ENSMUST00000143781	chr11	108820333	108826942	+	2	143;4670	0;1940	XLOC_006690_zbf	TCONS_00019502_zbf	chr3	55968163	55996257	-	7	4104;168;162;171;99;161;445	0;5503;10626;17886;18270;21048;27649
ENSG00000227373	ENST00000426899	chr1	174115300	174159153	-	3	267;71;350	0;3456;43504	ENSMUSG00000104016	ENSMUST00000194567	chr1	161030582	161031456	+	2	113;521	0;354	XLOC_044456_zbf	TCONS_00126528_zbf	chr22	16802781	16971874	-	10	11618;92;226;179;128;118;75;66;529;925	0;29068;31059;33748;60159;64708;70615;81857;162734;168168
ENSG00000259603	ENST00000559410	chr5	3596211	3600188	-	2	325;58	0;3920	ENSMUSG00000093587	ENSMUST00000177421	chr13	72626174	72627013	-	1	840	0	XLOC_033575_zbf	TCONS_00094667_zbf	chr16	1160714	1187547	-	14	82;65;109;122;115;164;1924;204;312;265;176;127;53;1213	0;162;1335;1561;2032;3830;14186;17509;18086;20273;21328;23756;23991;25620
ENSG00000244675	ENST00000455557	chr3	194496317	194501503	-	2	242;2727	0;2460	ENSMUSG00000097621	ENSMUST00000181113	chr16	30200910	30205879	-	2	80;1930	0;3040	XLOC_015362_zbf	TCONS_00041950_zbf	chr6	36482002	36494356	+	2	220;4876	0;7478
ENSG00000231156	ENST00000423433	chr2	45013214	45013668	-	2	195;172	0;283	ENSMUSG00000099635	ENSMUST00000188560	chr17	85619326	85621001	-	2	212;645	0;1031	XLOC_028728_zbf	TCONS_00080975_zbf	chr13	11449255	11496046	-	25	5046;90;74;187;113;170;143;126;132;162;213;69;169;161;153;114;192;105;160;79;205;198;174;21;466	0;5133;5301;6818;7097;10623;11744;13326;13546;15797;16834;17127;18215;18511;21283;23441;25696;25992;28570;28825;31719;32672;37923;42974;46325
ENSG00000264019	ENST00000582142	chr17	47947555	47948275	-	2	385;88	0;633	ENSMUSG00000078700	ENSMUST00000135825	chr11	96944165	96965060	+	6	50;249;148;728;136;1490	0;680;8416;15389;16696;19406	XLOC_006142_zbf	TCONS_00017829_zbf	chr3	22846348	22852140	-	1	5792	0
ENSG00000260466	ENST00000563687	chr16	87836532	87837663	+	2	271;251	0;881	ENSMUSG00000097812	ENSMUST00000181776	chr8	121850194	121860621	+	3	221;122;256	0;9902;10172	XLOC_018939_zbf	TCONS_00052001_zbf	chr7	55660609	55879302	-	18	67;6625;78;164;157;116;111;103;125;174;163;126;103;140;242;84;100;509	0;184268;194245;194664;196068;196745;200311;200512;202192;202678;205321;210389;211565;211776;212006;214633;215137;218184
ENSG00000263167	ENST00000570413	chr17	81135771	81136256	+	2	151;211	0;275	ENSMUSG00000085636	ENSMUST00000140273	chr11	120150562	120152341	+	2	153;1504	0;276	XLOC_027384_zbf	TCONS_00077174_zbf	chr12	35439975	35481461	-	24	4019;90;192;180;119;139;146;97;171;117;94;192;125;116;139;128;112;762;792;173;118;87;238;159	0;5739;6060;6337;7677;9777;10036;15105;15309;15689;16011;17367;17667;17887;18094;18331;18547;23701;26744;27621;28415;29606;33076;41327
ENSG00000273233	ENST00000609581	chr2	28810281	28810706	-	1	426	0	ENSMUSG00000085492	ENSMUST00000130952	chr17	71557027	71598755	-	6	820;35;147;136;61;1317	0;8233;9771;28863;30085;40412	XLOC_034945_zbf	TCONS_00098897_zbf	chr17	25395715	25423942	+	24	229;157;43;71;150;173;91;270;90;123;171;95;195;192;117;176;81;87;142;93;744;165;177;2790	0;395;1312;2310;4005;4319;6150;6664;12598;14033;17606;17882;18192;18584;18877;19790;20140;20502;20758;21350;21534;22365;23149;25437
ENSG00000279166	ENST00000623674	chr2	144494265	144496878	-	1	2614	0	ENSMUSG00000052248	ENSMUST00000130827	chr2	45112260	45114087	+	3	83;151;989	0;583;839	XLOC_021650_zbf	TCONS_00059796_zbf	chr9	25285628	25359241	+	20	363;145;127;106;137;131;88;106;86;68;63;78;37;57;70;114;110;138;78;3126	0;26850;31223;31619;35723;35940;38663;41123;42608;44243;44407;45362;46403;51786;51979;52957;57502;57785;58395;70487
ENSG00000261623	ENST00000561523	chr16	49466106	49469875	+	2	2376;1297	0;2473	ENSMUSG00000097248	ENSMUST00000180700	chr8	87472812	87523900	+	2	149;2165	0;48924	XLOC_037336_zbf	TCONS_00105366_zbf	chr18	18123371	18124715	-	1	1344	0
ENSG00000274253	ENST00000619611	chr15	22757857	22778741	+	5	138;103;135;98;975	0;962;6367;16359;19910	ENSMUSG00000108640	ENSMUST00000206943	chr7	55994014	55995170	-	1	1157	0	XLOC_015388_zbf	TCONS_00042033_zbf	chr6	38629098	38846321	+	22	719;205;86;107;132;131;253;218;195;562;104;127;185;352;77;126;201;81;105;188;6617;18	0;25187;29296;41398;43793;45059;47161;49026;49581;52986;63419;66807;68923;73347;81365;88172;90549;91244;92685;95703;98275;217205
ENSG00000232098	ENST00000593393	chr19	58404238	58407296	-	1	3059	0	ENSMUSG00000110320	ENSMUST00000210319	chr7	12860884	12868583	-	8	322;162;64;82;124;162;81;1174	0;537;1875;2016;2507;3216;5191;6526	XLOC_044056_zbf	TCONS_00125316_zbf	chr22	1946054	1966220	-	5	6356;110;3931;110;410	0;9381;10170;14440;19756
ENSG00000280291	ENST00000623393	chr15	96294935	96298023	-	1	3089	0	ENSMUSG00000100005	ENSMUST00000208041	chr7	70364910	70368619	+	1	3710	0	XLOC_037404_zbf	TCONS_00105549_zbf	chr18	23461888	23609940	-	4	1988;216;135;764	0;111922;112254;147288
ENSG00000236502	ENST00000456467	chr2	44940584	44941494	-	2	307;250	0;661	ENSMUSG00000093460	ENSMUST00000176556	chr17	85611238	85618385	-	3	329;1096;2669	0;2642;4479	XLOC_028723_zbf	TCONS_00080967_zbf	chr13	11218880	11245958	-	4	2495;322;111;215	0;8780;26660;26863
ENSG00000281358	ENST00000629828	chr3	50337511	50338300	+	1	790	0	ENSMUSG00000097099	ENSMUST00000180865	chr9	107558809	107568412	-	2	87;5105	0;4499	XLOC_044779_zbf	TCONS_00127322_zbf	chr22	32314569	32553647	-	15	42;1556;170;56;79;42;72;75;129;132;117;33;24;180;229	0;21701;29729;46728;55287;55545;79025;85245;86451;91141;111632;117216;120884;122876;238849
ENSG00000257563	ENST00000549796	chr16	18402146	18403604	+	1	1459	0	ENSMUSG00000108693	ENSMUST00000205957	chr7	117381862	117383762	+	1	1901	0	XLOC_004910_zbf	TCONS_00014509_zbf	chr3	30734076	30742245	+	1	8169	0
ENSG00000255871	ENST00000418574	chr12	16693800	16695977	+	1	2178	0	ENSMUSG00000089957	ENSMUST00000162868	chr6	138423271	138429592	+	4	95;129;184;1793	0;2401;4089;4529	XLOC_007089_zbf	TCONS_00021249_zbf	chr4	12814529	12820427	+	1	5898	0
ENSG00000280057	ENST00000623222	chr6	166388136	166389920	+	1	1785	0	ENSMUSG00000097796	ENSMUST00000181180	chr17	8379045	8389468	-	3	481;214;1689	0;3334;8735	XLOC_028614_zbf	TCONS_00080668_zbf	chr13	4103095	4175925	-	17	3284;111;42;73;102;128;171;54;109;60;131;93;111;200;172;84;237	0;6797;7601;9318;9819;12348;15250;15570;17292;17499;19558;22523;24953;30707;63776;71086;72593
ENSG00000251442	ENST00000503539	chr4	78646184	78682663	+	4	80;109;94;1903	0;3417;16734;34577	ENSMUSG00000104698	ENSMUST00000200288	chr5	96879518	96882741	+	1	3224	0	XLOC_014230_zbf	TCONS_00038326_zbf	chr5	37613682	37648883	-	16	4368;147;175;193;125;83;158;112;108;303;138;135;202;284;76;131	0;7169;11224;13377;17331;17537;20133;24861;25068;27281;27660;30917;31160;34228;34604;35070
ENSG00000251359	ENST00000578387	chr4	183097017	183099199	-	1	2183	0	ENSMUSG00000074357	ENSMUST00000211481	chr8	47675391	47685239	+	2	325;742	0;9107	XLOC_001543_zbf	TCONS_00004726_zbf	chr1	39180518	39259310	-	3	3461;2500;1216	0;8439;77576
ENSG00000261592	ENST00000569147	chr16	87396704	87400295	-	2	275;238	0;3354	ENSMUSG00000097969	ENSMUST00000183009	chr8	121919024	121919690	-	1	667	0	XLOC_018933_zbf	TCONS_00051986_zbf	chr7	55024262	55078939	-	36	3002;187;80;123;173;93;189;148;159;215;148;121;316;189;259;165;107;185;84;112;101;78;77;90;166;97;244;157;105;205;201;126;177;164;107;72	0;4836;5954;8186;8387;10569;11831;14548;14792;15032;15347;17675;17878;18922;20986;23825;26806;27001;30299;30481;30690;31501;32116;32300;34109;36091;36292;41272;42068;42993;44574;47742;50330;52337;52620;54605
ENSG00000226950	ENST00000411630	chr4	52712404	52714137	+	3	124;136;644	0;420;1090	ENSMUSG00000106943	ENSMUST00000066220	chr5	74093060	74095405	+	1	2346	0	XLOC_039857_zbf	TCONS_00112606_zbf	chr20	23355349	23524265	+	62	277;76;215;54;140;97;80;81;169;93;99;102;45;104;109;87;172;133;108;238;165;87;269;217;125;58;92;173;161;111;155;100;169;269;141;169;85;113;151;104;183;196;122;188;95;626;269;141;201;162;75;177;201;652;383;208;150;99;69;111;191;2899	0;13733;78052;82734;88896;89209;89474;91745;94666;95607;97109;100959;104570;105728;105979;106232;107624;108072;108295;109016;111423;111700;111906;113952;114274;115077;115211;115873;116131;117303;117494;117746;119673;119934;121582;121809;122199;122630;123917;124158;124349;126358;128239;128478;131029;131208;133138;134135;135236;136022;136280;136435;138492;140814;147825;152023;154168;154489;156655;1…
ENSG00000277559	ENST00000616682	chr16	54290965	54292422	+	1	1458	0	ENSMUSG00000109642	ENSMUST00000211048	chr8	91493019	91495595	+	1	2577	0	XLOC_018679_zbf	TCONS_00051298_zbf	chr7	35428191	35438786	-	2	8091;526	0;10069
ENSG00000279312	ENST00000625013	chr6	71373253	71375387	-	1	2135	0	ENSMUSG00000100775	ENSMUST00000190910	chr1	23293729	23294075	+	1	347	0	XLOC_028139_zbf	TCONS_00079369_zbf	chr13	27654885	27679072	+	2	533;6947	0;17240
ENSG00000247982	ENST00000620766	chr15	57300365	57301502	+	2	560;64	0;1074	ENSMUSG00000102874	ENSMUST00000195138	chr9	72040552	72043235	-	1	2684	0	XLOC_017672_zbf	TCONS_00048691_zbf	chr7	51681413	51826595	+	2	2030;480	0;144702
ENSG00000203258	ENST00000454086	chr11	12921186	12922925	-	2	475;91	0;1649	ENSMUSG00000085945	ENSMUST00000146145	chr7	112612560	112680058	-	4	142;178;39;1208	0;2032;61391;66291	XLOC_017835_zbf	TCONS_00049139_zbf	chr7	64908395	64950042	+	25	316;82;154;159;157;90;95;85;135;100;77;117;90;166;161;129;67;126;98;96;221;209;207;117;1675	0;392;6308;6556;8051;8303;12078;12359;12538;15425;15616;19553;21833;22021;24906;25146;29412;29561;29869;31841;34139;36827;37229;37519;39972
ENSG00000237407	ENST00000434730	chr22	21312920	21314904	+	2	117;658	0;1327	ENSMUSG00000097764	ENSMUST00000181077	chr16	17254960	17260326	-	2	3012;187	0;5180	XLOC_012552_zbf	TCONS_00032861_zbf	chr5	12492518	12498709	+	3	42;1098;942	0;291;5249
ENSG00000224209	ENST00000634725	chr1	63159090	63317237	-	11	180;139;52;286;85;140;273;136;162;102;181	0;1150;12491;118236;126713;133658;146813;154555;155672;156975;157967	ENSMUSG00000086592	ENSMUST00000144637	chr4	99662541	99712972	-	5	119;82;414;73;393	0;10678;40884;42486;50039	XLOC_015275_zbf	TCONS_00041799_zbf	chr6	32137067	32200084	+	5	36;145;126;119;193	0;8164;8808;23672;62824
ENSG00000124835	ENST00000244820	chr2	237048599	237056167	-	7	121;338;122;145;368;769;368	0;441;1046;1676;4857;5987;7201	ENSMUSG00000104087	ENSMUST00000195172	chr1	90227160	90228526	-	1	1367	0	XLOC_021614_zbf	TCONS_00059648_zbf	chr9	23192338	23424282	+	5	208;95;137;355;915	0;682;859;1101;231029
ENSG00000279537	ENST00000624274	chr15	40244925	40247366	+	1	2442	0	ENSMUSG00000074918	ENSMUST00000149978	chr2	118745758	118748810	+	1	3053	0	XLOC_041005_zbf	TCONS_00115630_zbf	chr20	28967007	28981978	-	6	2113;108;2806;105;71;477	0;5435;5652;10813;13266;14494
ENSG00000233611	ENST00000415226	chr2	236167447	236294927	+	4	223;93;81;155	0;92060;109925;127326	ENSMUSG00000092627	ENSMUST00000189763	chr1	89930261	89933290	+	1	3030	0	XLOC_021626_zbf	TCONS_00059674_zbf	chr9	23766433	23910585	+	5	59;205;123;30;3939	0;88468;93486;137125;140213
ENSG00000231977	ENST00000423020	chr20	63166797	63180903	-	2	188;354	0;13753	ENSMUSG00000086166	ENSMUST00000137629	chr2	180829490	180889660	-	4	94;166;167;1692	0;49540;51261;58479	XLOC_045863_zbf	TCONS_00130680_zbf	chr23	7803077	7821275	-	8	4637;533;1138;124;172;103;359;170	0;5177;5775;8352;9415;9681;13396;18028
ENSG00000279838	ENST00000623474	chr1	185292384	185294372	-	1	1989	0	ENSMUSG00000103928	ENSMUST00000192826	chr1	151445305	151447741	+	1	2437	0	XLOC_040130_zbf	TCONS_00113304_zbf	chr20	34768497	34798963	+	16	169;100;139;71;64;69;155;162;127;194;91;66;228;82;777;975	0;1196;1543;1781;3600;3768;4019;11256;11856;22730;23888;24940;25096;27074;28621;29491
ENSG00000277879	ENST00000614747	chr10	117267116	117268668	-	1	1553	0	ENSMUSG00000087095	ENSMUST00000136990	chr19	59425104	59458635	-	4	535;230;100;4158	0;25603;28536;29374	XLOC_034864_zbf	TCONS_00098671_zbf	chr17	21432267	21448095	+	21	371;41;73;137;132;41;43;58;167;114;35;139;137;223;118;138;108;177;170;187;1385	0;1301;1587;2014;2347;2607;2752;3015;4134;4512;4754;4948;6940;7547;8955;11020;11327;11618;11994;12941;14443
ENSG00000234919	ENST00000432711	chr2	195569628	195572970	-	2	320;235	0;3108	ENSMUSG00000101447	ENSMUST00000190006	chr1	47153461	47189071	+	3	91;90;307	0;33542;35304	XLOC_021653_zbf	TCONS_00059809_zbf	chr9	25756720	26028272	+	14	77;218;159;209;96;131;219;69;189;215;109;1964;103;3519	0;1249;150786;182158;184091;209622;253519;258161;259198;260280;262765;263198;265648;268033
ENSG00000230991	ENST00000442706	chr2	154965513	154968003	-	2	217;176	0;2315	ENSMUSG00000097837	ENSMUST00000180810	chr2	55433514	55437860	-	2	3270;1042	0;3305	XLOC_022198_zbf	TCONS_00061313_zbf	chr9	4756438	4890705	-	29	10866;94;124;96;102;164;130;81;69;235;203;125;174;340;102;150;111;75;94;77;109;45;33;156;84;77;81;84;393	0;13441;22299;24371;25208;27045;27311;27609;27771;29887;30714;31842;40768;42500;44648;45034;45266;48905;50082;54112;55782;65943;68941;73400;75142;81263;91367;95087;133874
ENSG00000273433	ENST00000467897	chr7	27128969	27152561	-	3	274;104;541	0;12375;23052	ENSMUSG00000086126	ENSMUST00000125305	chr6	52308389	52314832	-	4	62;267;78;2509	0;1262;2002;3935	XLOC_039052_zbf	TCONS_00110212_zbf	chr19	19286625	19290326	-	1	3701	0
ENSG00000216895	ENST00000469539	chr7	155643201	155644406	-	2	193;404	0;802	ENSMUSG00000097561	ENSMUST00000181005	chr5	29378699	29390488	+	2	1513;1724	0;10066	XLOC_017514_zbf	TCONS_00048345_zbf	chr7	40878828	40995266	+	43	1482;118;79;90;57;64;75;145;119;200;167;131;126;177;417;90;78;330;81;246;111;177;117;189;120;57;81;384;72;48;48;848;3087;223;90;183;144;140;38;75;55;34;2072	0;58162;58758;61501;62651;62832;63241;63559;64556;65306;65603;68226;68459;69166;70238;78821;79379;79551;82416;85510;88911;89144;90378;90613;90901;91106;91900;95375;96473;96749;97605;98329;99513;102677;103120;103300;104284;106684;108114;108463;110738;110893;114366
ENSG00000237149	ENST00000491557	chr10	75403756	75407958	+	2	302;704	0;3499	ENSMUSG00000104232	ENSMUST00000193294	chr14	21932095	21952399	+	4	87;250;67;199	0;6980;19876;20106	XLOC_027984_zbf	TCONS_00078880_zbf	chr13	16210801	16366585	+	33	1433;69;154;144;184;257;313;231;185;126;133;128;176;104;93;867;121;145;125;90;169;163;134;165;184;149;171;197;144;128;110;110;2249	0;37766;46972;49983;55019;64162;68240;71368;78675;78975;81044;83190;83411;86785;89449;94224;97229;102472;106666;106901;111520;119406;121221;121445;126013;131607;132454;135568;135848;138020;141287;149233;153535
ENSG00000223714	ENST00000452501	chrX	41275739	41276778	+	2	145;690	0;350	ENSMUSG00000087424	ENSMUST00000127521	chrX	13042015	13045210	+	2	95;1654	0;1542	XLOC_021776_zbf	TCONS_00060120_zbf	chr9	33477742	33512340	+	35	39;134;88;343;96;212;241;150;121;131;279;126;138;167;109;147;147;208;221;191;174;142;204;559;124;226;130;186;221;89;157;213;108;96;3832	0;598;816;1243;1798;1974;2309;4960;5775;5983;7137;8986;9366;9598;10505;10735;10972;11215;11540;14139;14435;14693;14929;16912;19871;20265;21421;21998;22460;22938;23961;24196;25017;28158;30766
ENSG00000259275	ENST00000558499	chr15	96354390	96395016	+	2	123;4733	0;35894	ENSMUSG00000108869	ENSMUST00000207723	chr7	70420915	70453222	-	2	73;2525	0;29783	XLOC_036628_zbf	TCONS_00103418_zbf	chr18	23198565	23372792	+	10	40;137;216;204;132;214;185;127;124;6387	0;12552;61725;82453;122885;125864;150865;158636;160955;167840
ENSG00000225535	ENST00000435981	chr7	115078958	115126314	+	4	152;93;70;872	0;39775;43220;46485	ENSMUSG00000107022	ENSMUST00000201757	chr6	16777524	16788820	+	3	62;134;3454	0;920;7843	XLOC_006969_zbf	TCONS_00020760_zbf	chr4	5737896	5742329	+	1	4433	0
ENSG00000259198	ENST00000559030	chr15	40312615	40316634	+	1	4020	0	ENSMUSG00000074918	ENSMUST00000149978	chr2	118745758	118748810	+	1	3053	0	XLOC_041002_zbf	TCONS_00115608_zbf	chr20	28747009	28763196	-	10	2854;79;112;174;226;160;222;446;98;13	0;4390;4571;6321;8605;9390;9979;10604;12882;16174
ENSG00000278969	ENST00000625186	chr12	24902309	24904681	+	1	2373	0	ENSMUSG00000097419	ENSMUST00000180763	chr6	145047559	145050430	+	2	87;2374	0;498	XLOC_010024_zbf	TCONS_00027088_zbf	chr4	16660213	16718049	-	23	1968;175;127;83;188;119;146;122;129;82;79;153;132;108;91;151;232;573;188;703;110;60;358	0;2105;3453;3667;5107;5679;8435;9243;10115;10445;11519;11689;12473;15064;17023;17728;21825;23189;28113;31009;36388;40552;57478
ENSG00000227533	ENST00000416689	chr1	42959104	42976428	+	3	474;146;2455	0;11145;14870	ENSMUSG00000066060	ENSMUST00000128998	chr4	119054790	119069111	-	2	149;1522	0;12800	XLOC_015845_zbf	TCONS_00043263_zbf	chr6	3386974	3390274	-	3	203;264;2265	0;500;1035
ENSG00000259673	ENST00000559298	chr15	67403619	67521636	-	6	91;93;264;284;164;4857	0;54582;54879;61661;100138;113161	ENSMUSG00000086539	ENSMUST00000191455	chr9	63398601	63493535	+	4	728;76;184;3284	0;78745;81986;91651	XLOC_037353_zbf	TCONS_00105436_zbf	chr18	19817324	19830874	-	10	6778;50;105;91;80;84;90;99;191;335	0;7781;8826;9017;9286;10676;10852;11026;11205;13215
ENSG00000261595	ENST00000566195	chr1	112715672	112717796	+	1	2125	0	ENSMUSG00000106251	ENSMUST00000197199	chr3	104826330	104827904	-	1	1575	0	XLOC_016548_zbf	TCONS_00045269_zbf	chr6	48324358	48351548	-	10	1035;63;151;80;207;64;52;64;95;148	0;1728;2798;10068;10221;12906;13248;15675;24306;27042
ENSG00000223403	ENST00000429368	chr14	101069911	101072934	+	2	145;2493	0;531	ENSMUSG00000097391	ENSMUST00000183084	chr12	109747903	109749455	+	1	1553	0	XLOC_040452_zbf	TCONS_00114114_zbf	chr17	662914	695532	+	14	722;103;63;51;67;108;82;127;155;125;98;150;1198;816	0;7289;9343;11893;12042;16026;16212;18695;23237;25986;27018;28354;29915;31802
ENSG00000253405	ENST00000519050	chr7	27241930	27242962	-	2	495;81	0;952	ENSMUSG00000086126	ENSMUST00000125305	chr6	52308389	52314832	-	4	62;267;78;2509	0;1262;2002;3935	XLOC_032910_zbf	TCONS_00093020_zbf	chr16	21894670	21947663	+	18	379;116;152;124;122;87;90;89;229;123;166;86;804;53;410;79;120;4674	0;3849;4295;4663;7765;12901;19754;20002;25042;27570;27870;35577;38519;39706;39919;42876;46287;48319
ENSG00000272593	ENST00000609303	chr9	128391461	128392016	+	1	556	0	ENSMUSG00000075416	ENSMUST00000131207	chr2	30713150	30717043	-	2	2676;265	0;3629	XLOC_042636_zbf	TCONS_00120255_zbf	chr21	13129190	13133956	-	8	1704;144;171;114;98;143;58;308	0;1791;2020;2277;2487;2696;3503;4458
ENSG00000260738	ENST00000564841	chr13	99994899	99997909	-	1	3011	0	ENSMUSG00000085555	ENSMUST00000177306	chr14	122470377	122475199	-	5	297;155;185;299;213	0;597;2022;3510;4610	XLOC_022573_zbf	TCONS_00062345_zbf	chr9	31463087	31503670	-	6	1675;1410;118;42;60;358	0;3029;13747;23635;38215;40225
ENSG00000234917	ENST00000414339	chr1	42678735	42681659	+	2	135;466	0;2459	ENSMUSG00000102819	ENSMUST00000195276	chr4	119295028	119295461	-	1	434	0	XLOC_015845_zbf	TCONS_00043265_zbf	chr6	3386974	3391194	-	2	380;3720	0;500
ENSG00000253986	ENST00000518590	chr8	23493009	23494198	-	2	395;320	0;870	ENSMUSG00000104405	ENSMUST00000194938	chr14	69284350	69285846	+	1	1497	0	XLOC_020156_zbf	TCONS_00055340_zbf	chr8	50418472	50420301	+	1	1829	0
ENSG00000250714	ENST00000511929	chr8	23225233	23230915	-	2	913;212	0;5471	ENSMUSG00000102611	ENSMUST00000192163	chr14	69502600	69504096	+	1	1497	0	XLOC_020160_zbf	TCONS_00055350_zbf	chr8	50738966	50744964	+	2	511;3029	0;2969
ENSG00000278936	ENST00000624089	chr5	141183732	141184461	-	2	366;118	0;612	ENSMUSG00000073594	ENSMUST00000097612	chr18	37008868	37020679	-	2	639;4330	0;7482	XLOC_030083_zbf	TCONS_00084849_zbf	chr14	1387349	1419835	-	16	2261;248;601;149;40;78;120;165;104;120;129;160;911;133;73;118	0;5044;5406;7060;8613;9117;10825;12381;14873;16213;16444;20621;25081;26242;32211;32368
ENSG00000260274	ENST00000563278	chr15	75368155	75369584	+	1	1430	0	ENSMUSG00000086728	ENSMUST00000125333	chr9	57099950	57131290	-	4	742;62;107;999	0;15591;25591;30342	XLOC_048593_zbf	TCONS_00139023_zbf	chr25	6222489	6260837	-	21	1441;196;95;93;174;170;586;184;239;117;211;119;90;156;153;249;295;107;186;210;1358	0;4249;4538;7051;7221;7472;9784;14265;15296;15628;16897;20046;20247;21011;23413;24093;24652;25325;27700;33434;36990
ENSG00000272568	ENST00000609389	chr7	28979967	29013367	+	6	132;87;62;13;56;3345	0;16198;21002;21076;21362;30056	ENSMUSG00000108004	ENSMUST00000204451	chr6	53667770	53669983	+	1	2214	0	XLOC_033897_zbf	TCONS_00095530_zbf	chr16	20458692	20488439	-	12	4036;62;202;59;5426;104;41;159;131;156;117;150	0;6610;7081;8473;11668;24937;25128;25266;26682;27571;29124;29597
ENSG00000205786	ENST00000536898	chr19	35405607	35416840	+	5	75;2567;187;121;362	0;978;3679;5555;10872	ENSMUSG00000094365	ENSMUST00000146232	chr7	30641001	30664937	-	25	107;63;33;25;106;160;70;83;535;131;163;320;112;130;133;246;136;85;75;66;176;333;118;195;220	0;1652;1810;1977;2963;3149;4609;4761;5340;5954;6272;7019;7664;7859;10635;14754;15218;17122;17303;18953;19095;19779;20321;23435;23717	XLOC_031440_zbf	TCONS_00088675_zbf	chr15	37204003	37328809	+	17	760;186;130;110;197;323;128;75;159;129;100;168;24;68;66;144;3493	0;91876;101594;103930;104361;106872;111041;111253;114082;114563;114960;115141;116816;116922;117966;119714;121313
ENSG00000279160	ENST00000623777	chr2	176189919	176192538	-	1	2620	0	ENSMUSG00000075277	ENSMUST00000100000	chr2	74748422	74750506	-	1	2085	0	XLOC_022137_zbf	TCONS_00061127_zbf	chr9	1376955	1457810	-	23	12400;123;127;145;145;79;64;138;254;88;138;108;131;169;33;104;112;171;114;54;123;253;334	0;13001;14991;15612;16756;18215;18387;22017;25481;27754;30468;30793;32139;34346;39002;45137;46298;47809;49640;50106;50933;55094;80521
ENSG00000259291	ENST00000558334	chr15	90074515	90082207	-	2	769;399	0;7294	ENSMUSG00000108350	ENSMUST00000206403	chr7	79922572	79924867	-	1	2296	0	XLOC_048637_zbf	TCONS_00139211_zbf	chr25	8549786	8583695	-	20	1074;413;156;118;116;114;67;128;141;142;95;301;172;171;169;168;90;176;202;214	0;1247;4028;5636;7920;8403;12333;12666;15335;15569;18496;19560;22634;22903;25432;27323;30663;30835;31104;33695
ENSG00000275216	ENST00000618966	chr13	109269634	109273838	+	1	4205	0	ENSMUSG00000096938	ENSMUST00000181315	chr8	11049578	11054541	+	3	1000;113;418	0;3875;4546	XLOC_021404_zbf	TCONS_00059079_zbf	chr9	7875125	8185839	+	36	252;261;71;144;109;125;126;76;151;151;111;66;128;106;118;148;118;118;72;142;73;153;201;76;173;81;206;103;97;247;371;1167;153;86;90;3555	0;55999;88312;91065;123031;128019;128293;136407;142216;145338;147482;152932;158017;165468;168550;170589;171732;175777;179818;190191;195635;210847;214632;215017;215634;227204;236625;257657;260565;260752;267480;268218;275077;279994;292629;307159
ENSG00000276772	ENST00000621477	chr15	57553955	57555680	+	1	1726	0	ENSMUSG00000102143	ENSMUST00000195551	chr9	71852001	71855203	-	1	3203	0	XLOC_017695_zbf	TCONS_00048761_zbf	chr7	52875807	52943695	+	13	4740;115;248;141;156;145;176;129;186;245;140;219;1538	0;7740;8331;8831;9109;9486;64514;64768;64985;65253;65821;66040;66350
ENSG00000264125	ENST00000581633	chr17	30204318	30206468	+	2	219;478	0;1673	ENSMUSG00000087398	ENSMUST00000138817	chr11	77008914	77009873	-	2	363;51	0;909	XLOC_032156_zbf	TCONS_00090717_zbf	chr15	25435449	25457403	-	5	1994;3842;48;133;516	0;2810;16581;17314;21438
ENSG00000269937	ENST00000569852	chr16	2561471	2565096	-	1	3626	0	ENSMUSG00000085185	ENSMUST00000137883	chr17	24212515	24221730	+	3	95;195;695	0;7916;8521	XLOC_050288_zbf	TCONS_00142689_zbf	chrUn_KN149968v1	14	15472	+	3	916;153;1577	0;13466;13881
ENSG00000260917	ENST00000564352	chr10	112823490	112827726	+	1	4237	0	ENSMUSG00000099746	ENSMUST00000190974	chr19	55841672	55845897	+	2	2435;1090	0;3136	XLOC_027328_zbf	TCONS_00077024_zbf	chr12	30864819	30988557	-	15	2462;25;73;51;49;108;163;141;87;103;133;102;125;67;650	0;5093;6698;7754;8519;9461;9873;10123;17709;20209;24270;91178;122588;122875;123088
ENSG00000259033	ENST00000553791	chr14	70275296	70291859	+	2	65;383	0;16181	ENSMUSG00000099478	ENSMUST00000185303	chr12	81492199	81497015	+	2	2772;603	0;4214	XLOC_029079_zbf	TCONS_00082014_zbf	chr13	36314982	36400475	-	25	5491;114;227;127;43;43;33;109;111;155;107;105;133;128;72;91;152;57;81;74;160;126;90;88;444	0;9254;11812;12110;14183;14320;20263;20771;23258;23475;24104;24705;25485;26642;27578;30189;30385;38241;38408;38921;40929;41867;42447;44032;85049
ENSG00000245248	ENST00000498979	chr11	119381810	119500595	+	4	99;174;167;2046	0;13171;87999;116740	ENSMUSG00000097617	ENSMUST00000180670	chr9	44122186	44134485	-	2	125;3108	0;9192	XLOC_031219_zbf	TCONS_00088098_zbf	chr15	23615787	23707742	+	19	869;198;54;49;66;71;57;237;120;100;110;184;212;104;276;79;45;40;2739	0;20297;20812;59783;60414;61498;62608;62808;66270;66488;67760;67954;69388;70517;76323;78997;86362;86681;89216
ENSG00000255160	ENST00000529082	chr11	19300002	19308358	+	3	169;84;169	0;1159;8188	ENSMUSG00000109317	ENSMUST00000207366	chr7	48796302	48799409	+	1	3108	0	XLOC_018325_zbf	TCONS_00050284_zbf	chr7	15969892	15972400	-	6	521;176;105;162;603;150	0;626;945;1220;1718;2358
ENSG00000261613	ENST00000563449	chr16	2554060	2556060	-	1	2001	0	ENSMUSG00000085185	ENSMUST00000137883	chr17	24212515	24221730	+	3	95;195;695	0;7916;8521	XLOC_049721_zbf	TCONS_00141472_zbf	chrUn_KN150561v1	2742	10327	+	2	6713;264	0;7321
ENSG00000255458	ENST00000533736	chr4	39639140	39652072	+	3	155;99;807	0;2554;12126	ENSMUSG00000106682	ENSMUST00000200774	chr5	65778014	65780518	+	1	2505	0	XLOC_001337_zbf	TCONS_00004213_zbf	chr1	22631059	22679821	-	33	1913;229;338;76;152;69;120;133;115;205;124;137;69;159;124;161;106;116;140;49;82;114;152;146;95;116;141;81;127;98;87;204;1055	0;3836;8101;8514;8682;9138;9286;10009;10324;10575;12575;12784;13068;13226;15372;15641;15893;16659;18164;18385;19408;19618;19848;20076;20327;20524;20730;20985;21153;21363;21654;21930;47707
ENSG00000226508	ENST00000436841	chr2	105144113	105145222	+	2	63;734	0;376	ENSMUSG00000041878	ENSMUST00000039080	chr1	43092588	43093835	+	1	1248	0	XLOC_015035_zbf	TCONS_00041117_zbf	chr6	14823014	14909838	+	2	3415;1115	0;85709
ENSG00000249667	ENST00000507056	chr4	38509767	38518056	+	3	181;89;487	0;7327;7803	ENSMUSG00000106205	ENSMUST00000198074	chr5	64804014	64805735	+	1	1722	0	XLOC_001256_zbf	TCONS_00003943_zbf	chr1	17880554	17899136	-	12	3180;73;140;186;86;166;153;135;182;85;300;203	0;4759;4925;7561;7880;10590;11446;12754;13044;13480;13652;18379
ENSG00000253764	ENST00000517676	chr8	1972570	1973610	-	2	463;94	0;947	ENSMUSG00000102615	ENSMUST00000192473	chr8	15024326	15028422	-	1	4097	0	XLOC_034917_zbf	TCONS_00098824_zbf	chr17	24300366	24331673	+	5	332;190;152;1697;25	0;2043;2646;3824;31282
ENSG00000245532	ENST00000501122	chr11	65422798	65445540	+	1	22743	0	ENSMUSG00000092341	ENSMUST00000172812	chr19	5795690	5802672	-	1	6983	0	XLOC_042873_zbf	TCONS_00121039_zbf	chr21	27443965	27471562	-	22	1684;59;117;79;69;65;58;66;40;212;12;161;161;75;86;84;169;134;119;90;262;160	0;1776;1922;2133;3209;3389;3581;5417;5571;8099;8452;10629;10871;13626;13785;13953;16618;17255;24204;24517;26874;27437
ENSG00000272870	ENST00000608794	chr4	173363994	173369815	-	2	382;205	0;5617	ENSMUSG00000109636	ENSMUST00000210255	chr8	57696723	57699462	+	1	2740	0	XLOC_001534_zbf	TCONS_00004710_zbf	chr1	38131111	38190124	-	7	2065;319;104;140;188;161;541	0;4263;10996;30329;37073;37534;58472
ENSG00000205037	ENST00000378417	chr16	88088041	88100959	-	2	266;3202	0;9717	ENSMUSG00000097969	ENSMUST00000183009	chr8	121919024	121919690	-	1	667	0	XLOC_017717_zbf	TCONS_00048837_zbf	chr7	55883413	56108605	+	15	457;81;146;139;174;201;143;148;7046;99;144;93;2891;263;988	0;69089;186109;193285;207296;209150;209527;209776;210015;217236;217700;220352;220531;223808;224204
ENSG00000275741	ENST00000615635	chr13	109785831	109808252	+	3	115;139;264	0;21226;22158	ENSMUSG00000096938	ENSMUST00000181315	chr8	11049578	11054541	+	3	1000;113;418	0;3875;4546	XLOC_021420_zbf	TCONS_00059143_zbf	chr9	9133857	9143793	+	14	260;201;117;64;162;125;124;221;150;111;308;255;226;2978	0;707;1058;3256;3762;4185;4437;4644;5262;5505;5892;6284;6643;6958
ENSG00000249740	ENST00000506463	chr5	38710367	38720273	-	5	89;66;163;72;410	0;3743;4471;8853;9497	ENSMUSG00000104334	ENSMUST00000192751	chr15	6996037	7002508	+	3	187;183;325	0;2385;6147	XLOC_013746_zbf	TCONS_00036652_zbf	chr5	7904954	7912101	-	2	3791;2133	0;5014
ENSG00000254622	ENST00000532874	chr11	19510890	19519896	-	3	147;199;835	0;1301;8172	ENSMUSG00000108950	ENSMUST00000208636	chr7	49122334	49134276	-	2	160;1730	0;10213	XLOC_017078_zbf	TCONS_00052914_zbf	chr7	15914242	15915831	+	4	38;162;108;665	0;337;671;924
ENSG00000250977	ENST00000506232	chr4	138664725	138665569	-	2	149;414	0;431	ENSMUSG00000104068	ENSMUST00000193881	chr3	50624347	50628411	-	1	4065	0	XLOC_030659_zbf	TCONS_00086487_zbf	chr14	46377684	46407631	-	3	2851;201;750	0;6139;29197
ENSG00000265121	ENST00000584075	chr17	77264180	77264776	-	1	597	0	ENSMUSG00000086050	ENSMUST00000123882	chr11	117257649	117263437	-	2	2263;706	0;5083	XLOC_049642_zbf	TCONS_00141305_zbf	chrUn_KN149895v1	59770	64033	-	1	4263	0
ENSG00000259594	ENST00000558141	chr15	81554003	81696780	+	3	28;115;375	0;114165;142403	ENSMUSG00000109506	ENSMUST00000207119	chr7	83336165	83356577	-	2	107;5441	0;14972	XLOC_017026_zbf	TCONS_00046769_zbf	chr7	11162349	11352441	+	23	251;353;113;127;105;103;149;111;115;74;220;118;133;100;473;97;1330;187;102;247;129;12855;64	0;26655;39773;42794;47323;53469;60198;61280;63129;63433;66857;71783;72926;76949;80347;85149;86861;159574;166383;169429;171838;176502;190028
ENSG00000236053	ENST00000432575	chr13	109310135	109311773	+	2	105;559	0;1080	ENSMUSG00000096938	ENSMUST00000181315	chr8	11049578	11054541	+	3	1000;113;418	0;3875;4546	XLOC_021404_zbf	TCONS_00059079_zbf	chr9	7875125	8185839	+	36	252;261;71;144;109;125;126;76;151;151;111;66;128;106;118;148;118;118;72;142;73;153;201;76;173;81;206;103;97;247;371;1167;153;86;90;3555	0;55999;88312;91065;123031;128019;128293;136407;142216;145338;147482;152932;158017;165468;168550;170589;171732;175777;179818;190191;195635;210847;214632;215017;215634;227204;236625;257657;260565;260752;267480;268218;275077;279994;292629;307159
ENSG00000254369	ENST00000518947	chr7	27147163	27155928	+	3	250;107;3635	0;4412;5131	ENSMUSG00000086427	ENSMUST00000156515	chr6	52244393	52249791	+	3	1264;146;708	0;2270;4691	XLOC_038191_zbf	TCONS_00107948_zbf	chr19	20182753	20218572	+	6	770;111;559;4005;3736;4476	0;6498;21865;23031;27412;31343
ENSG00000260296	ENST00000567102	chr4	40166675	40167831	+	1	1157	0	ENSMUSG00000106681	ENSMUST00000201872	chr5	65859317	65860019	+	1	703	0	XLOC_000308_zbf	TCONS_00000960_zbf	chr1	22681775	22708968	+	17	378;916;89;77;153;2384;86;46;155;125;127;183;169;124;2327;30;1615	0;798;3326;3882;4176;4534;7365;7585;13677;13919;15590;15801;17785;18080;20531;23910;25578
ENSG00000258861	ENST00000553692	chr14	101045157	101051795	+	3	28;203;194	0;5910;6445	ENSMUSG00000021268	ENSMUST00000146701	chr12	109545398	109571726	+	5	1145;74;158;84;13087	0;4081;4255;12839;13242	XLOC_034558_zbf	TCONS_00097890_zbf	chr17	662914	695532	+	14	722;103;63;51;67;108;82;127;155;125;98;150;1198;816	0;7289;9343;11893;12042;16026;16212;18695;23237;25986;27018;28354;29915;31802
ENSG00000279632	ENST00000623917	chr11	61426448	61427325	-	1	878	0	ENSMUSG00000064032	ENSMUST00000081739	chr19	10199189	10202382	+	1	3194	0	XLOC_047858_zbf	TCONS_00136965_zbf	chr25	3662427	3675566	+	11	97;125;167;2949;62;93;102;153;81;43;539	0;365;853;2130;5244;6621;6798;8539;10441;12473;12600
ENSG00000260392	ENST00000562300	chr15	56542952	56629592	-	10	78;88;108;32;133;354;155;148;254;145	0;701;24109;25721;36740;80082;80991;81585;85780;86496	ENSMUSG00000102925	ENSMUST00000193900	chr9	72384389	72387142	+	1	2754	0	XLOC_017686_zbf	TCONS_00048720_zbf	chr7	52486764	52548649	+	30	55;500;196;91;86;155;102;162;122;102;87;76;110;86;126;122;183;142;224;128;115;108;114;141;94;126;180;138;114;3821	0;4026;7428;12218;12426;16376;18367;18734;19021;19239;19470;19635;21555;23468;23628;25714;25928;26207;27025;28818;29049;30680;30934;31156;31428;39755;49867;52429;54104;58064
ENSG00000225978	ENST00000433161	chr20	63102205	63104386	+	2	1050;832	0;1350	ENSMUSG00000098051	ENSMUST00000183124	chr2	180894105	180895220	+	1	1116	0	XLOC_045050_zbf	TCONS_00128367_zbf	chr23	7776659	7802600	+	10	237;1521;102;123;119;117;109;218;2434;1166	0;4234;7674;8269;10687;14367;14587;17798;21901;24775
ENSG00000204055	ENST00000372490	chr9	129176771	129210548	+	2	367;1680	0;32098	ENSMUSG00000085224	ENSMUST00000145389	chr2	31633453	31640589	-	3	13;200;5178	0;347;1959	XLOC_013603_zbf	TCONS_00036247_zbf	chr5	71623111	71631887	+	16	216;423;236;61;400;638;81;172;90;44;173;71;146;145;147;986	0;395;1280;1745;2190;2815;3864;4012;4267;4548;4663;4954;5148;5622;7523;7790
ENSG00000250786	ENST00000508179	chr5	9546200	9550609	+	3	331;160;1308	0;2790;3102	ENSMUSG00000096956	ENSMUST00000181536	chr15	32240565	32244662	-	2	281;1205	0;2893	XLOC_046718_zbf	TCONS_00133585_zbf	chr24	16995795	17071709	+	23	2741;163;80;126;55;110;104;94;90;96;313;660;176;115;73;170;192;71;344;24;82;216;1700	0;5762;7951;16825;17535;22353;25336;25872;30289;34306;36883;40770;49575;57008;60069;61644;66554;66997;69198;71358;71587;73353;74214
ENSG00000230733	ENST00000444210	chr7	5475804	5479811	+	2	1227;2024	0;1984	ENSMUSG00000105594	ENSMUST00000196584	chr5	143395503	143398244	+	1	2742	0	XLOC_027160_zbf	TCONS_00076543_zbf	chr12	18254666	18272248	-	7	5902;37;60;73;115;166;40	0;12039;12577;13179;16752;16972;17542
ENSG00000259343	ENST00000559277	chr15	81341648	81343150	+	2	61;418	0;1085	ENSMUSG00000109506	ENSMUST00000207119	chr7	83336165	83356577	-	2	107;5441	0;14972	XLOC_018275_zbf	TCONS_00050126_zbf	chr7	12127238	12536391	-	31	10454;215;104;205;184;216;117;183;129;131;1018;154;183;205;130;290;85;148;205;51;139;112;158;75;127;237;46;128;120;117;312	0;14049;14367;21402;37947;40888;43420;47448;64355;66305;83156;88062;89942;93360;106330;109476;126342;143749;144854;148807;148956;152245;157790;167011;179564;195075;202885;216199;348504;408231;408841
ENSG00000250033	ENST00000512786	chr4	138105395	138174577	+	4	397;85;102;106	0;54413;63322;69077	ENSMUSG00000102892	ENSMUST00000192149	chr3	50001972	50010783	+	2	46;1417	0;7395	XLOC_029889_zbf	TCONS_00084361_zbf	chr14	41039104	41071771	+	12	240;85;2583;136;429;212;270;167;146;78;175;2517	0;7434;7602;14557;17824;22039;23390;25144;27418;27704;29233;30150
ENSG00000237174	ENST00000628384	chr6	75360812	75367662	+	4	105;191;52;326	0;1954;5225;6525	ENSMUSG00000086918	ENSMUST00000151676	chr9	79793641	79803235	+	3	225;146;1149	0;2099;8446	XLOC_036179_zbf	TCONS_00101940_zbf	chr17	49529091	49537177	-	3	4163;299;410	0;6601;7676
ENSG00000258297	ENST00000550837	chr11	66666036	66668374	+	1	2339	0	ENSMUSG00000103651	ENSMUST00000195512	chr19	4762103	4765171	-	1	3069	0	XLOC_049682_zbf	TCONS_00141387_zbf	chrUn_KN150435v1	102529	112547	+	2	4354;5087	0;4931
ENSG00000261400	ENST00000562167	chr19	31588040	31595720	-	2	117;5559	0;2122	ENSMUSG00000102516	ENSMUST00000195039	chr7	36721846	36725853	+	1	4008	0	XLOC_018836_zbf	TCONS_00051732_zbf	chr7	47138847	47292177	-	16	8284;155;245;181;265;167;181;124;128;128;215;278;227;185;94;2151	0;9305;32957;36238;44195;50820;51365;62623;63123;76268;95097;112392;127988;140568;146045;151179
ENSG00000261316	ENST00000567374	chr19	30907199	30909155	+	2	80;305	0;1652	ENSMUSG00000108507	ENSMUST00000206785	chr7	37365430	37366630	-	1	1201	0	XLOC_018832_zbf	TCONS_00051722_zbf	chr7	46889848	46940314	-	3	1754;80;171	0;45708;50295
ENSG00000268798	ENST00000594262	chr19	1440839	1441938	+	1	1100	0	ENSMUSG00000097013	ENSMUST00000181265	chr10	80578647	80580677	+	2	429;1364	0;667	XLOC_024837_zbf	TCONS_00069366_zbf	chr11	14618592	14697219	+	7	689;91;75;76;127;153;4334	0;56429;56631;56903;72841;73176;74293
ENSG00000248079	ENST00000501169	chr15	35546195	35859001	+	3	279;183;1015	0;165512;311792	ENSMUSG00000099361	ENSMUST00000190899	chr2	114938570	114939588	+	1	1019	0	XLOC_036258_zbf	TCONS_00102233_zbf	chr17	53294091	53302670	-	7	1174;103;213;281;243;191;95	0;2136;2396;2742;3960;4565;8484
ENSG00000225815	ENST00000449673	chr2	66327361	66328984	+	3	30;671;204	0;301;1420	ENSMUSG00000102585	ENSMUST00000193150	chr11	19116579	19117434	-	1	856	0	XLOC_028632_zbf	TCONS_00080738_zbf	chr13	5361452	5441018	-	11	1320;1635;77;146;112;147;51;51;142;221;688	0;5894;22174;41556;61100;74168;75266;75752;76006;77278;78878
ENSG00000247903	ENST00000500632	chr12	26971586	26979582	+	2	960;1589	0;6408	ENSMUSG00000108108	ENSMUST00000203084	chr6	146762581	146763814	+	1	1234	0	XLOC_037302_zbf	TCONS_00105277_zbf	chr18	15918943	15931174	-	8	956;98;142;80;88;116;175;144	0;2258;3172;3910;4083;6257;11801;12087
ENSG00000274421	ENST00000622201	chr9	70310875	70312120	+	1	1246	0	ENSMUSG00000097930	ENSMUST00000181623	chr19	23037390	23075853	-	7	97;87;119;99;266;155;1231	0;11410;12185;12415;13774;24148;37233	XLOC_014027_zbf	TCONS_00037673_zbf	chr5	26150585	26195295	-	7	5202;299;147;270;51;222;134	0;36978;38757;39377;42649;42799;44576
ENSG00000261126	ENST00000568911	chr18	80062752	80070758	+	3	4557;109;521	0;7046;7486	ENSMUSG00000102959	ENSMUST00000192763	chr18	80302160	80303680	-	1	1521	0	XLOC_039086_zbf	TCONS_00110306_zbf	chr19	22108649	22182972	-	4	10606;1233;1943;1105	0;18152;21904;73218
ENSG00000239381	ENST00000482559	chr3	181534615	181535881	-	2	97;433	0;834	ENSMUSG00000105222	ENSMUST00000199244	chr3	34598519	34602248	-	4	128;234;32;410	0;1265;1596;3320	XLOC_043934_zbf	TCONS_00124946_zbf	chr22	37919358	37927977	+	6	2258;85;167;117;75;725	0;2347;3288;5407;6240;7894
ENSG00000228302	ENST00000421657	chr10	12245628	12247845	-	2	433;1481	0;737	ENSMUSG00000085818	ENSMUST00000142787	chr2	5895510	5900131	+	4	22;107;106;463	0;298;3269;4159	XLOC_007012_zbf	TCONS_00020951_zbf	chr4	8204546	8521863	+	22	182;856;417;75;156;84;168;168;138;141;141;33;194;12;136;132;161;148;99;66;186;7093	0;19966;46468;49995;51413;53190;56428;58564;77003;89831;98710;102372;109797;116836;129607;148499;170903;242941;269743;273135;286565;310224
ENSG00000235590	ENST00000443966	chr20	58826736	58840844	-	2	2120;221	0;13888	ENSMUSG00000086537	ENSMUST00000143738	chr2	174284353	174285435	-	1	1083	0	XLOC_016566_zbf	TCONS_00045317_zbf	chr6	49782708	49806479	-	15	1271;130;141;96;115;140;135;166;131;153;108;110;110;113;120	0;3138;3395;7576;7785;10503;10733;12244;12500;15248;15485;15792;18338;18552;23651
ENSG00000233642	ENST00000449643	chr10	25158072	25176276	-	2	601;1832	0;16373	ENSMUSG00000085680	ENSMUST00000133391	chr2	21341925	21369111	-	2	601;2140	0;25047	XLOC_047211_zbf	TCONS_00134963_zbf	chr24	6103790	6129604	-	15	4544;90;108;150;79;65;117;55;80;116;113;91;234;471;387	0;9556;12187;13793;14370;15311;19977;20205;20375;21969;22608;23331;23935;24693;25427
ENSG00000263327	ENST00000573308	chr4	16226685	16256744	+	3	493;101;437	0;12086;29623	ENSMUSG00000104784	ENSMUST00000195990	chr5	44226587	44243548	+	2	567;420	0;16542	XLOC_030693_zbf	TCONS_00086612_zbf	chr14	48015751	48327680	-	17	2190;125;108;150;119;27;135;162;121;167;121;197;249;31;127;196;227	0;24899;25906;33158;40342;40564;63867;71313;82745;93265;128390;139019;212579;245919;262384;311441;311702
ENSG00000224152	ENST00000418474	chr2	159615296	159617082	+	2	158;1336	0;451	ENSMUSG00000086603	ENSMUST00000131198	chr2	60125096	60125819	+	2	264;247	0;477	XLOC_015972_zbf	TCONS_00043656_zbf	chr6	11801216	11962416	-	26	2049;101;147;92;133;176;124;134;82;165;237;123;109;608;167;232;125;285;126;261;211;122;93;218;111;89	0;4893;5560;8069;11206;13962;16721;16922;21110;23425;25486;29997;31532;36418;45946;48738;53011;53766;56983;64012;68304;74216;98923;105767;136239;161111
ENSG00000274554	ENST00000617795	chr12	116948738	116951422	-	1	2685	0	ENSMUSG00000029360	ENSMUST00000031305	chr5	118065360	118069710	+	3	1680;54;1270	0;2189;3081	XLOC_012549_zbf	TCONS_00032855_zbf	chr5	12335758	12365278	+	16	47;197;80;154;110;172;90;117;78;90;131;126;185;146;168;723	0;964;1465;2263;3782;9177;11529;12164;15141;15300;17961;20951;21462;23227;25720;28797
ENSG00000267469	ENST00000592758	chr19	3052910	3053724	+	2	426;138	0;677	ENSMUSG00000087114	ENSMUST00000151873	chr10	81025083	81026567	+	2	37;623	0;862	XLOC_043639_zbf	TCONS_00124124_zbf	chr22	21593241	21643151	+	19	525;161;64;45;63;2567;17;96;45;162;127;206;80;250;248;148;151;77;1108	0;6455;22975;26379;34455;34965;39299;39619;39802;39934;41706;42703;43003;43178;43516;43849;45921;46375;48802
ENSG00000253973	ENST00000531592	chr11	9004162	9057284	+	3	382;132;46	0;26045;53077	ENSMUSG00000110062	ENSMUST00000209731	chr7	110766677	110769345	-	1	2669	0	XLOC_017821_zbf	TCONS_00049109_zbf	chr7	64305963	64314139	+	2	5234;2838	0;5338
ENSG00000273247	ENST00000608661	chr4	139411927	139453955	-	3	271;141;2098	0;1458;39931	ENSMUSG00000102466	ENSMUST00000192083	chr3	51557542	51559652	-	1	2111	0	XLOC_029955_zbf	TCONS_00084514_zbf	chr14	46272250	46308838	+	7	385;462;503;532;1995;145;2893	0;532;11725;16905;23767;31702;33695
ENSG00000261055	ENST00000565955	chr1	109895973	109897861	+	1	1889	0	ENSMUSG00000086968	ENSMUST00000144591	chr3	107890033	107895766	-	4	124;68;178;3475	0;1110;1538;2259	XLOC_020691_zbf	TCONS_00056983_zbf	chr8	24760253	24772067	-	3	1255;3894;6417	0;1362;5397
ENSG00000248801	ENST00000512294	chr8	68303468	68331491	-	3	185;81;1334	0;24893;26690	ENSMUSG00000103494	ENSMUST00000193623	chr1	11363926	11366964	-	1	3039	0	XLOC_047350_zbf	TCONS_00135304_zbf	chr24	18376591	18541759	-	28	695;71;89;117;139;64;83;100;107;80;49;124;157;148;165;141;72;91;113;96;76;294;101;192;114;56;90;1617	0;8466;8834;14892;15179;21138;21478;28296;32801;32992;36206;36413;39419;42672;44263;44526;47404;77565;78197;90747;94500;97280;99845;104584;104870;105102;138047;163551
ENSG00000255135	ENST00000530759	chr11	76441338	76444574	-	2	297;302	0;2935	ENSMUSG00000109282	ENSMUST00000207592	chr7	98895930	98899545	+	3	84;335;950	0;1510;2666	XLOC_036344_zbf	TCONS_00102592_zbf	chr18	4021844	4026216	+	1	4372	0
ENSG00000236051	ENST00000636737	chr13	77026767	77077951	+	3	356;67;1136	0;48751;50049	ENSMUSG00000097142	ENSMUST00000181443	chr14	102978220	102982528	+	2	3686;119	0;4190	XLOC_021498_zbf	TCONS_00059316_zbf	chr9	16437417	16620790	+	18	195;65;658;156;336;125;160;103;65;126;186;62;210;150;194;156;93;6421	0;8103;18943;90748;102715;117605;129472;133351;133969;136080;139562;143760;148025;154382;159583;167338;173402;176952
ENSG00000245261	ENST00000500590	chr6	43213801	43223860	-	2	871;109	0;9951	ENSMUSG00000097390	ENSMUST00000181775	chr17	46273479	46280060	+	2	2474;440	0;6142	XLOC_049686_zbf	TCONS_00141401_zbf	chrUn_KN150435v1	102529	123081	-	9	4119;3701;1579;120;239;139;43;43;110	0;4705;9735;11591;14247;16787;17025;18341;20442
ENSG00000261386	ENST00000605277	chr16	67549214	67563958	-	2	664;134	0;14611	ENSMUSG00000098120	ENSMUST00000182046	chr8	105624350	105637485	-	2	206;126	0;13010	XLOC_036626_zbf	TCONS_00103402_zbf	chr18	22804068	22987663	+	9	738;43;142;161;129;130;154;1813;460	0;865;41015;128741;151698;154817;177928;181287;183135
ENSG00000231057	ENST00000421933	chr1	211681764	211687459	+	6	101;75;154;299;227;990	0;1786;2084;2890;3802;4706	ENSMUSG00000097416	ENSMUST00000180429	chr1	191986836	191990122	-	1	3287	0	XLOC_040746_zbf	TCONS_00115001_zbf	chr20	13670156	13732964	-	14	2947;243;93;161;131;164;97;147;84;275;96;84;89;244	0;4956;7369;7551;10416;14409;17985;24583;27315;29333;35569;44583;57649;62564
ENSG00000272473	ENST00000606966	chr19	781002	781862	-	1	861	0	ENSMUSG00000090860	ENSMUST00000166593	chr10	79863937	79864434	-	2	333;104	0;394	XLOC_043580_zbf	TCONS_00123959_zbf	chr22	18761994	18807226	+	10	201;77;146;80;163;172;153;235;186;8835	0;5373;12128;18869;21377;24192;26557;29581;35275;36397
ENSG00000259895	ENST00000563775	chr16	2464950	2468213	-	1	3264	0	ENSMUSG00000085185	ENSMUST00000171563	chr17	24208861	24221547	+	6	139;65;30;39;30;512	0;11588;11657;11691;11734;12175	XLOC_050289_zbf	TCONS_00142691_zbf	chrUn_KN149968v1	15761	71075	+	7	104;498;171;154;44;120;4295	0;176;33351;39176;43085;49105;51019
ENSG00000235885	ENST00000452716	chr2	67086446	67298251	+	6	110;196;155;63;342;2384	0;178551;182038;201310;202637;209422	ENSMUSG00000085675	ENSMUST00000143311	chr11	18467479	18493255	-	2	59;1281	0;24496	XLOC_027815_zbf	TCONS_00078470_zbf	chr13	4376115	4499556	+	22	840;132;29;124;50;141;156;51;59;52;143;93;187;143;84;151;156;173;112;81;89;7986	0;39377;59337;68387;73158;77250;82070;85375;88361;89993;93567;96047;96479;97548;101408;103402;103823;106300;108800;109028;110516;115455
ENSG00000250751	ENST00000512720	chr17	49708334	49720060	+	2	142;433	0;11294	ENSMUSG00000101258	ENSMUST00000189860	chr11	95375525	95384507	-	3	96;45;358	0;4269;8625	XLOC_026547_zbf	TCONS_00074737_zbf	chr12	27122371	27138946	+	18	223;63;19;23;183;78;215;120;662;249;123;76;111;177;3316;67;103;1674	0;584;766;953;1132;2555;2768;4992;5240;5985;6581;6782;6971;7487;7754;11654;13469;14901
ENSG00000278957	ENST00000623734	chr2	44927914	44928396	-	1	483	0	ENSMUSG00000093460	ENSMUST00000176958	chr17	85607360	85618365	-	3	309;2041;539	0;731;10467	XLOC_028728_zbf	TCONS_00080974_zbf	chr13	11449255	11496039	-	26	5046;90;74;187;113;12;170;143;126;132;162;213;69;169;157;153;114;192;105;160;79;205;198;174;21;459	0;5133;5301;6818;7097;10479;10623;11744;13326;13546;15797;16834;17127;18215;18511;21283;23441;25696;25992;28570;28825;31719;32672;37923;42974;46325
ENSG00000273143	ENST00000609514	chr10	110428840	110496187	-	4	69;164;84;171	0;53813;60980;67177	ENSMUSG00000097636	ENSMUST00000180489	chr19	53441212	53464796	-	10	111;185;143;91;1918;158;112;143;95;2336	0;1304;13032;13293;13604;17483;17909;18313;19452;21249	XLOC_043813_zbf	TCONS_00124653_zbf	chr22	30048785	30057161	+	3	599;78;6255	0;1906;2121
ENSG00000269941	ENST00000602481	chrX	41233633	41234283	+	1	651	0	ENSMUSG00000087424	ENSMUST00000127521	chrX	13042015	13045210	+	2	95;1654	0;1542	XLOC_022625_zbf	TCONS_00062494_zbf	chr9	33554352	33799796	-	27	1960;295;203;81;66;545;39;36;69;69;86;79;189;81;78;122;18;100;84;123;176;103;73;78;106;113;635	0;4704;5250;5535;5703;16125;17152;19398;22903;23656;24885;25400;25727;29653;33680;41753;41988;44500;46060;46269;51369;52032;74179;74389;80873;112377;244809
ENSG00000225206	ENST00000602852	chr1	98044296	98046224	-	2	217;782	0;1147	ENSMUSG00000097311	ENSMUST00000180774	chr3	118430324	118433959	+	3	237;110;348	0;3058;3288	XLOC_047533_zbf	TCONS_00135939_zbf	chr24	31468597	31520647	-	35	840;154;153;119;84;98;160;142;123;65;87;51;209;300;164;253;70;3628;160;153;119;84;98;160;142;123;65;87;51;209;351;146;268;55;601	0;985;1216;2517;2716;4719;4947;5182;7078;7423;7894;8376;9192;9489;11614;16539;17578;19715;25634;27654;27916;29699;30311;30823;33140;33910;36159;37570;37724;37972;41168;43975;46783;49348;51449
ENSG00000235927	ENST00000421331	chr1	77881348	77889539	-	3	72;1669;551	0;271;7641	ENSMUSG00000097293	ENSMUST00000181854	chr3	152165374	152166488	+	1	1115	0	XLOC_003259_zbf	TCONS_00009793_zbf	chr2	9833281	9848882	-	7	1474;94;124;153;118;119;80	0;1558;3500;7154;7387;12959;15521
ENSG00000249241	ENST00000510551	chr4	40316485	40330419	+	3	496;201;260	0;10225;13675	ENSMUSG00000107254	ENSMUST00000201871	chr5	65911624	65915946	+	1	4323	0	XLOC_001330_zbf	TCONS_00004190_zbf	chr1	22152653	22160728	-	7	2180;84;109;141;110;93;139	0;2266;2431;6001;6343;7624;7936
ENSG00000230630	ENST00000417354	chr1	172136531	172144794	-	4	141;73;78;4066	0;357;2581;4198	ENSMUSG00000078190	ENSMUST00000139662	chr1	162217623	162225550	+	1	7928	0	XLOC_039750_zbf	TCONS_00112376_zbf	chr20	15072028	15114248	+	9	193;102;47;51;101;80;52;926;16	0;15684;26606;26777;29678;33217;35969;36110;42204
ENSG00000263271	ENST00000572590	chr17	81461013	81461937	-	2	273;151	0;774	ENSMUSG00000075389	ENSMUST00000145437	chr11	120187707	120189852	-	3	413;188;45	0;1176;2101	XLOC_026640_zbf	TCONS_00075023_zbf	chr12	33972857	34093544	+	14	306;83;65;67;119;81;113;149;112;3;77;72;155;2526	0;71813;89025;94080;94489;100465;100658;106090;106880;107566;111527;111689;113450;118161
ENSG00000250056	ENST00000507582	chr5	6583276	6587670	+	3	526;254;1443	0;2498;2952	ENSMUSG00000091133	ENSMUST00000168625	chr13	69610498	69614901	-	2	379;2498	0;1906	XLOC_038310_zbf	TCONS_00108239_zbf	chr19	27755630	27773461	+	9	77;233;128;93;184;7322;145;148;555	0;2625;4401;4680;6010;6981;14396;14650;17276
ENSG00000178193	ENST00000433521	chr1	75710003	75724011	-	4	70;121;57;558	0;223;3606;13451	ENSMUSG00000104622	ENSMUST00000199871	chr3	154139097	154141345	+	1	2249	0	XLOC_019485_zbf	TCONS_00053792_zbf	chr8	17897761	17922676	+	13	176;94;126;72;129;150;198;178;187;203;168;3244;7432	0;1479;1766;3401;3566;4577;6905;7536;7910;10421;10782;13194;17483
ENSG00000231721	ENST00000429901	chr7	131052444	131108099	-	3	380;73;112	0;1482;55544	ENSMUSG00000044471	ENSMUST00000115107	chr6	31165523	31218433	-	4	360;72;128;1116	0;20582;37284;51795	XLOC_007129_zbf	TCONS_00021380_zbf	chr4	15007467	15012269	+	10	170;103;151;84;128;149;253;188;213;858	0;1132;1472;1702;1859;2064;2308;2989;3644;3944
ENSG00000203709	ENST00000608023	chr1	207801518	207869150	-	5	123;98;185;176;14563	0;1127;50004;51736;53070	ENSMUSG00000104010	ENSMUST00000194487	chr1	195042383	195044679	+	1	2297	0	XLOC_046211_zbf	TCONS_00131862_zbf	chr23	31823116	31836780	-	7	3510;162;257;150;156;148;130	0;6452;8851;10229;10479;13085;13534
ENSG00000258582	ENST00000557393	chr16	73483317	73487744	+	3	117;143;317	0;3437;4111	ENSMUSG00000109868	ENSMUST00000211262	chr8	108536186	108537221	-	2	187;649	0;387	XLOC_019079_zbf	TCONS_00052357_zbf	chr7	67591295	67741654	-	24	2769;83;75;173;168;156;147;147;154;190;247;149;97;123;231;231;168;153;222;57;90;129;75;32	0;15396;15636;18295;20586;27886;28115;31404;34912;43843;47157;47492;50508;55584;62030;64827;73418;79245;86127;91421;100481;103177;138567;150327
ENSG00000268416	ENST00000593903	chr19	20746923	20755250	-	1	8328	0	ENSMUSG00000097360	ENSMUST00000180908	chr13	67553234	67561230	+	4	120;56;103;803	0;340;5951;7194	XLOC_043230_zbf	TCONS_00122736_zbf	chr22	2286560	2411423	+	2	814;4862	0;120001
ENSG00000270127	ENST00000602585	chr15	100547765	100550153	-	1	2389	0	ENSMUSG00000108846	ENSMUST00000209081	chr7	66737804	66740442	+	1	2639	0	XLOC_016990_zbf	TCONS_00046692_zbf	chr7	9154040	9155345	+	2	764;507	0;798
ENSG00000260664	ENST00000564508	chr16	72425948	72430266	+	1	4319	0	ENSMUSG00000109868	ENSMUST00000209663	chr8	108526937	108537126	-	2	92;1848	0;8342	XLOC_017877_zbf	TCONS_00052953_zbf	chr7	68225727	68234394	+	1	8667	0
ENSG00000253552	ENST00000517550	chr7	27121917	27128760	+	4	110;200;1151;561	0;550;1543;6283	ENSMUSG00000101451	ENSMUST00000191326	chr6	52183725	52189852	+	3	90;167;502	0;820;5626	XLOC_038191_zbf	TCONS_00107948_zbf	chr19	20182753	20218572	+	6	770;111;559;4005;3736;4476	0;6498;21865;23031;27412;31343
ENSG00000280392	ENST00000624987	chr16	53991012	53994454	+	1	3443	0	ENSMUSG00000109642	ENSMUST00000211048	chr8	91493019	91495595	+	1	2577	0	XLOC_017432_zbf	TCONS_00048055_zbf	chr7	34919742	34941328	+	11	610;251;169;102;128;156;122;92;115;103;2139	0;2612;3608;5421;6079;6313;7894;10237;14780;17102;19447
ENSG00000260482	ENST00000566996	chr16	23670011	23673673	+	2	2187;822	0;2841	ENSMUSG00000108522	ENSMUST00000206841	chr7	122362000	122363785	+	1	1786	0	XLOC_005007_zbf	TCONS_00014826_zbf	chr3	35140910	35246763	+	4	491;84;141;3073	0;77803;100266;102780
ENSG00000203356	ENST00000366181	chr1	51195095	51235096	-	2	132;2234	0;37768	ENSMUSG00000102912	ENSMUST00000193462	chr4	108622929	108625216	-	1	2288	0	XLOC_020525_zbf	TCONS_00056396_zbf	chr8	16237549	16370728	-	20	2266;51;94;78;81;89;137;155;82;64;124;96;87;106;92;92;275;47;69;255	0;21186;21308;24224;24897;39404;40420;49434;61409;61692;61839;64576;82650;92819;108919;109569;115446;125448;131579;132924
ENSG00000179743	ENST00000317122	chr1	15834474	15848147	-	2	40;2433	0;11241	ENSMUSG00000097620	ENSMUST00000187076	chr4	141115660	141118087	+	2	309;1807	0;621	XLOC_046099_zbf	TCONS_00131331_zbf	chr23	24557099	24563167	-	9	2161;182;418;178;73;87;651;181;28	0;2255;2771;3274;4092;4777;4979;5738;6040
ENSG00000258634	ENST00000554749	chr1	110058340	110062555	+	1	4216	0	ENSMUSG00000086968	ENSMUST00000131345	chr3	107888850	107896213	-	3	571;178;4658	0;1985;2706	XLOC_020691_zbf	TCONS_00056983_zbf	chr8	24760253	24772067	-	3	1255;3894;6417	0;1362;5397
ENSG00000229196	ENST00000470348	chr7	130141738	130142615	+	2	35;357	0;521	ENSMUSG00000103108	ENSMUST00000194541	chr6	30172893	30175126	+	1	2234	0	XLOC_007138_zbf	TCONS_00021401_zbf	chr4	15820967	15848187	+	18	460;82;101;82;125;144;81;87;107;120;987;202;117;113;89;117;158;6403	0;1473;1834;2925;3558;6631;7192;7366;7626;7982;10553;11627;12023;13710;13959;15999;18801;20817
ENSG00000273345	ENST00000518409	chr5	134205954	134371044	-	7	47;113;154;329;163;98;178	0;49141;62317;62578;66477;68357;164913	ENSMUSG00000086395	ENSMUST00000150973	chr11	52276055	52286179	+	2	387;2597	0;7528	XLOC_042333_zbf	TCONS_00119398_zbf	chr21	44538980	44685058	+	2	17;5122	0;140956
ENSG00000261291	ENST00000568648	chr16	53168522	53169450	+	2	241;269	0;660	ENSMUSG00000109863	ENSMUST00000211364	chr8	90893155	90894638	+	1	1484	0	XLOC_018679_zbf	TCONS_00051300_zbf	chr7	35428191	35440379	-	3	8091;402;2119	0;8635;10069
ENSG00000260572	ENST00000566372	chr3	160753428	160755142	-	1	1715	0	ENSMUSG00000103094	ENSMUST00000193684	chr3	69119742	69122724	-	1	2983	0	XLOC_031726_zbf	TCONS_00089575_zbf	chr15	1608205	1619230	-	6	478;1527;65;1500;637;97	0;1323;3298;3452;7326;10928
ENSG00000225936	ENST00000425264	chr10	117239600	117241923	-	3	39;123;582	0;140;1742	ENSMUSG00000087095	ENSMUST00000136990	chr19	59425104	59458635	-	4	535;230;100;4158	0;25603;28536;29374	XLOC_035728_zbf	TCONS_00100866_zbf	chr17	21412851	21430793	-	5	1923;188;275;97;186	0;6353;8328;13417;17756
ENSG00000258497	ENST00000555328	chr14	101257332	101278318	+	2	500;1990	0;18997	ENSMUSG00000097451	ENSMUST00000192864	chr12	109657288	109659130	+	1	1843	0	XLOC_040451_zbf	TCONS_00114113_zbf	chr20	53563199	53598241	+	15	223;87;130;87;140;97;140;75;46;102;116;299;77;145;2062	0;4944;8013;9004;10283;11366;15989;17070;17879;18891;23271;24798;27486;30106;32980
ENSG00000260088	ENST00000568695	chr1	200669507	200694250	+	3	116;122;498	0;20802;24246	ENSMUSG00000086264	ENSMUST00000134998	chr1	136126178	136131183	-	4	163;164;113;1609	0;794;1678;3397	XLOC_043674_zbf	TCONS_00124172_zbf	chr22	22694508	22698970	+	2	176;1292	0;3170
ENSG00000272070	ENST00000606901	chr5	141326210	141329357	+	1	3148	0	ENSMUSG00000073590	ENSMUST00000192137	chr18	37655451	37661742	+	1	6292	0	XLOC_030092_zbf	TCONS_00084897_zbf	chr14	2200799	2245149	-	4	4818;86;59;2623	0;25919;34324;41727
ENSG00000279207	ENST00000624409	chr17	58095672	58101479	+	1	5808	0	ENSMUSG00000096983	ENSMUST00000181900	chr11	88039578	88047360	-	2	740;459	0;7324	XLOC_031340_zbf	TCONS_00088431_zbf	chr15	31015980	31035765	+	5	370;64;165;2031;5101	0;7720;11071;12360;14684
ENSG00000263873	ENST00000578216	chr11	119417951	119419114	+	2	184;448	0;716	ENSMUSG00000097617	ENSMUST00000180670	chr9	44122186	44134485	-	2	125;3108	0;9192	XLOC_031219_zbf	TCONS_00088098_zbf	chr15	23615787	23707742	+	19	869;198;54;49;66;71;57;237;120;100;110;184;212;104;276;79;45;40;2739	0;20297;20812;59783;60414;61498;62608;62808;66270;66488;67760;67954;69388;70517;76323;78997;86362;86681;89216
ENSG00000280227	ENST00000624479	chr16	53227146	53227694	+	1	549	0	ENSMUSG00000109812	ENSMUST00000210665	chr8	90876581	90878476	+	1	1896	0	XLOC_018679_zbf	TCONS_00051298_zbf	chr7	35428191	35438786	-	2	8091;526	0;10069
ENSG00000223855	ENST00000452622	chr7	520391	525232	+	3	2926;201;379	0;3689;4463	ENSMUSG00000075585	ENSMUST00000100518	chr5	138995056	139000576	+	1	5521	0	XLOC_005220_zbf	TCONS_00015192_zbf	chr3	41775328	41787461	+	7	839;406;154;86;166;86;4266	0;5039;5540;5788;5957;6216;7867
ENSG00000254154	ENST00000464428	chr1	177928791	178038007	-	27	111;108;97;229;357;113;121;109;1393;136;231;98;82;118;112;106;141;105;76;300;68;153;99;109;80;99;1139	0;206;3206;15339;69968;72002;72840;73728;76273;79032;79645;83631;86012;90065;91476;93341;95967;97293;98230;100494;101642;104371;104695;105201;105438;107364;108078	ENSMUSG00000102618	ENSMUST00000195288	chr1	158548864	158551966	-	1	3103	0	XLOC_002614_zbf	TCONS_00008011_zbf	chr2	35750363	35869821	+	16	931;128;127;110;113;154;99;145;145;237;2510;961;132;203;88;1768	0;61530;62566;86042;92805;102532;104058;105375;105630;106331;106776;110739;111783;112005;113639;117690
ENSG00000260565	ENST00000568395	chr16	2661149	2673441	-	3	159;3160;2259	0;871;10034	ENSMUSG00000085185	ENSMUST00000137883	chr17	24212515	24221730	+	3	95;195;695	0;7916;8521	XLOC_050291_zbf	TCONS_00142699_zbf	chrUn_KN149968v1	66970	73054	-	1	6084	0
ENSG00000256806	ENST00000625754	chr17	6651914	6652406	+	2	315;177	0;316	ENSMUSG00000053574	ENSMUST00000066087	chr11	72215138	72218450	+	1	3313	0	XLOC_014112_zbf	TCONS_00037967_zbf	chr5	31314756	31329550	-	13	3975;628;201;147;633;94;195;1906;122;65;101;38;1189	0;4158;5120;5451;5701;6427;6679;7003;8990;9199;11896;12107;13605
ENSG00000280029	ENST00000624424	chr5	141240741	141242199	-	3	222;235;303	0;512;1156	ENSMUSG00000073594	ENSMUST00000097612	chr18	37008868	37020679	-	2	639;4330	0;7482	XLOC_030092_zbf	TCONS_00084896_zbf	chr14	2200799	2245103	-	4	4810;94;59;2577	0;25911;34324;41727
ENSG00000248242	ENST00000515127	chr4	104653874	104966793	-	6	186;62;118;41;120;48	0;712;38681;220113;299777;312872	ENSMUSG00000104556	ENSMUST00000198002	chr3	134160365	134191976	+	2	321;316	0;31296	XLOC_001368_zbf	TCONS_00004306_zbf	chr1	25260503	25272474	-	4	520;5232;1867;173	0;680;8375;11798
ENSG00000205414	ENST00000379963	chr16	50606076	50613684	-	2	94;2375	0;5234	ENSMUSG00000109778	ENSMUST00000211407	chr8	88860968	88863074	-	1	2107	0	XLOC_017449_zbf	TCONS_00048142_zbf	chr7	37109509	37120981	+	3	116;3428;3089	0;2930;8383
ENSG00000226397	ENST00000549262	chr12	24995063	25006403	-	4	137;158;143;1005	0;8812;10064;10336	ENSMUSG00000107756	ENSMUST00000203605	chr6	145238667	145241227	-	1	2561	0	XLOC_010052_zbf	TCONS_00027211_zbf	chr4	17897304	17960251	-	9	3131;168;138;84;72;126;177;108;201	0;15730;17951;20029;25245;28684;29527;32739;62746
ENSG00000280422	ENST00000624646	chr3	51951849	51953902	-	1	2054	0	ENSMUSG00000097592	ENSMUST00000180701	chr9	106247960	106249413	+	2	114;1110	0;344	XLOC_044783_zbf	TCONS_00127329_zbf	chr22	32734408	32740168	-	1	5760	0
ENSG00000260838	ENST00000564832	chr8	72947150	72950445	+	1	3296	0	ENSMUSG00000104149	ENSMUST00000194564	chr1	15556249	15558337	+	1	2089	0	XLOC_046686_zbf	TCONS_00133492_zbf	chr24	13780396	13872408	+	20	69;298;128;66;78;67;146;123;83;187;143;84;90;59;161;115;122;101;1219;2566	0;267;9274;10516;17298;22564;23866;25518;41092;41548;44401;46922;59509;81113;81256;81600;82206;82961;88202;89446
ENSG00000278126	ENST00000620274	chr12	51201684	51202581	-	1	898	0	ENSMUSG00000097827	ENSMUST00000180953	chr15	100459740	100468691	-	2	391;1921	0;7031	XLOC_046148_zbf	TCONS_00131564_zbf	chr23	27622599	27647311	-	23	4981;106;100;112;62;165;153;88;71;147;64;65;126;93;96;109;45;166;190;78;74;179;483	0;5074;7348;7535;9396;9544;11302;11755;11916;12780;13041;13233;14791;15005;15196;17083;17396;17537;18041;20985;21151;22372;24229
ENSG00000280122	ENST00000625040	chr17	76966285	76969530	-	1	3246	0	ENSMUSG00000086050	ENSMUST00000123882	chr11	117257649	117263437	-	2	2263;706	0;5083	XLOC_049642_zbf	TCONS_00141307_zbf	chrUn_KN149895v1	59770	69398	-	2	2639;1838	0;7790
ENSG00000259203	ENST00000560818	chr15	52801614	52804942	-	3	449;89;34	0;645;3295	ENSMUSG00000066477	ENSMUST00000160017	chr9	74848526	74852872	+	3	426;80;2073	0;606;2274	XLOC_036864_zbf	TCONS_00103981_zbf	chr18	39257307	39312813	+	2	22;903	0;54603
ENSG00000276075	ENST00000621378	chr16	67517950	67528675	-	2	359;436	0;10290	ENSMUSG00000098120	ENSMUST00000182046	chr8	105624350	105637485	-	2	206;126	0;13010	XLOC_036626_zbf	TCONS_00103402_zbf	chr18	22804068	22987663	+	9	738;43;142;161;129;130;154;1813;460	0;865;41015;128741;151698;154817;177928;181287;183135
ENSG00000277504	ENST00000620306	chr16	87683945	87684477	-	1	533	0	ENSMUSG00000103904	ENSMUST00000195830	chr8	121947050	121947847	-	1	798	0	XLOC_017717_zbf	TCONS_00048842_zbf	chr7	55883442	56108605	+	14	428;81;146;139;174;201;143;148;7046;99;144;93;3580;948	0;69060;186080;193256;207267;209121;209498;209747;209986;217207;217671;220323;220502;224215
ENSG00000265800	ENST00000584339	chr17	75138416	75141350	-	2	287;113	0;2822	ENSMUSG00000085072	ENSMUST00000125653	chr11	115406586	115408314	-	2	201;851	0;878	XLOC_049721_zbf	TCONS_00141472_zbf	chrUn_KN150561v1	2742	10327	+	2	6713;264	0;7321
ENSG00000233895	ENST00000412571	chr20	19758148	19809282	+	3	180;126;109	0;41474;51026	ENSMUSG00000087594	ENSMUST00000144661	chr2	145675367	145714989	+	2	218;2535	0;37088	XLOC_041343_zbf	TCONS_00116633_zbf	chr20	49647146	49880748	-	62	4235;171;78;183;67;36;72;54;54;54;96;54;87;78;159;110;143;139;39;165;144;124;140;75;153;117;147;120;130;143;130;143;130;140;130;140;133;140;130;140;130;140;130;140;130;140;130;140;133;143;130;137;130;146;130;143;147;165;120;150;104;178	0;7986;11563;15245;18930;19083;20255;20454;23598;29237;36014;36181;39038;45733;45978;58640;63179;64288;66408;66539;67795;68983;71565;76293;76468;79191;83015;85472;86195;89872;90411;96080;100279;100494;100712;100930;101197;101416;104563;105496;107797;109664;109893;113822;114206;116139;118638;121142;127908;130322;131299;134409;134638;138203;141811;147729;149854;150148;152997;154332;231420;233424
ENSG00000260942	ENST00000567819	chr2	240582700	240586699	-	1	4000	0	ENSMUSG00000097251	ENSMUST00000181575	chr1	92908378	92910764	-	2	186;1601	0;786	XLOC_016260_zbf	TCONS_00044391_zbf	chr6	26882699	26905085	-	28	2791;141;117;180;144;135;105;140;142;219;222;219;132;87;114;105;140;79;105;108;207;216;207;216;158;115;72;417	0;3858;4637;5140;5424;5693;5966;6153;9501;9741;10049;10475;12582;12792;13236;14637;15051;15278;15479;16039;16328;16711;17032;18577;18877;19122;21198;21969
ENSG00000270605	ENST00000604716	chr1	28239509	28241453	-	1	1945	0	ENSMUSG00000100813	ENSMUST00000190917	chr4	132265708	132268841	+	1	3134	0	XLOC_033158_zbf	TCONS_00093652_zbf	chr16	35391085	35424480	+	14	232;218;138;52;73;134;38;180;113;172;87;94;41;981	0;7880;9965;18402;18588;19947;21366;22054;23098;24735;25097;25279;27918;32414
ENSG00000215483	ENST00000636621	chr13	40347132	40460351	-	2	70;3171	0;110049	ENSMUSG00000102844	ENSMUST00000193915	chr3	52282241	52284309	+	1	2069	0	XLOC_030860_zbf	TCONS_00087300_zbf	chr15	3297985	3391784	+	4	167;192;1211;3941	0;82828;86273;89858
ENSG00000261327	ENST00000568031	chr16	88177298	88178610	-	1	1313	0	ENSMUSG00000097969	ENSMUST00000183009	chr8	121919024	121919690	-	1	667	0	XLOC_017717_zbf	TCONS_00048842_zbf	chr7	55883442	56108605	+	14	428;81;146;139;174;201;143;148;7046;99;144;93;3580;948	0;69060;186080;193256;207267;209121;209498;209747;209986;217207;217671;220323;220502;224215
ENSG00000236668	ENST00000453529	chr9	124006277	124009396	-	2	331;1815	0;1305	ENSMUSG00000098383	ENSMUST00000184325	chr2	38347357	38348316	-	2	98;381	0;579	XLOC_042569_zbf	TCONS_00120013_zbf	chr21	8001298	8031240	-	15	3200;100;128;80;166;102;52;103;469;67;204;138;203;100;247	0;4137;4348;6241;11557;12309;15636;15769;19290;22932;25735;26035;27932;28214;29695
ENSG00000242125	ENST00000413987	chr1	28505980	28510892	+	3	105;33;2063	0;2148;2850	ENSMUSG00000102796	ENSMUST00000194907	chr4	132104830	132109363	-	2	981;768	0;3766	XLOC_038113_zbf	TCONS_00107791_zbf	chr19	16163948	16184678	+	10	321;152;50;122;104;149;141;138;123;3188	0;2072;2331;8509;8710;10379;14036;14315;15668;17542
ENSG00000254863	ENST00000526934	chr11	119988665	119994709	-	3	116;223;140	0;5030;5905	ENSMUSG00000100836	ENSMUST00000186146	chr9	43469422	43470317	+	2	220;126	0;770	XLOC_031212_zbf	TCONS_00088079_zbf	chr15	23322501	23333259	+	5	61;153;107;216;3587	0;1753;1985;2181;7171
ENSG00000258670	ENST00000557618	chr14	60515119	60554916	+	2	186;682	0;39116	ENSMUSG00000097010	ENSMUST00000181194	chr12	72945807	72965866	+	2	287;312	0;19748	XLOC_040846_zbf	TCONS_00115232_zbf	chr20	20523765	20525861	-	2	645;117	0;1979
ENSG00000255468	ENST00000580881	chr11	66348215	66364804	+	5	70;136;178;98;280	0;1120;2982;10010;16310	ENSMUSG00000103651	ENSMUST00000195512	chr19	4762103	4765171	-	1	3069	0	XLOC_042862_zbf	TCONS_00120977_zbf	chr21	27165884	27214864	-	17	2621;261;138;89;125;121;113;100;120;237;57;71;66;49;54;156;537	0;10507;14070;18450;18623;18834;21480;22241;25260;26079;26426;27999;30108;30431;30825;34249;48443
ENSG00000262420	ENST00000572811	chr16	11741910	11744506	+	1	2597	0	ENSMUSG00000096921	ENSMUST00000181732	chr16	10827927	10833507	+	2	86;3288	0;2293	XLOC_004862_zbf	TCONS_00014380_zbf	chr3	26940836	27147537	+	14	153;384;408;593;115;203;172;154;126;230;161;188;239;7116	0;343;2771;116676;135405;171768;188351;188866;189400;190169;193782;196176;198400;199585
ENSG00000224675	ENST00000434635	chr2	154435853	154457438	-	5	73;108;105;78;1998	0;534;2796;11553;19588	ENSMUSG00000097837	ENSMUST00000180810	chr2	55433514	55437860	-	2	3270;1042	0;3305	XLOC_022214_zbf	TCONS_00061349_zbf	chr9	5509310	5618664	-	4	4062;4792;172;1135	0;4556;15416;108219
ENSG00000275880	ENST00000611744	chr13	110613082	110616353	-	1	3272	0	ENSMUSG00000109358	ENSMUST00000209007	chr8	11290558	11291267	-	1	710	0	XLOC_022268_zbf	TCONS_00061466_zbf	chr9	8652641	8752140	-	49	4548;173;115;178;213;99;129;72;73;134;186;51;27;90;99;153;90;168;114;151;98;105;93;169;192;71;84;78;147;36;61;33;45;36;60;36;93;39;36;63;78;27;54;63;45;45;90;60;221	0;6235;8006;8349;11723;12019;12198;13953;14120;14282;16328;18025;19167;19631;20372;23907;24533;24713;24971;25695;25948;27911;28113;28275;28587;28925;29727;29891;30120;30365;30493;30684;30807;30980;32652;32930;33065;35043;35173;35314;35478;37783;37970;38156;38316;38942;39097;42010;99278
ENSG00000246582	ENST00000500853	chr8	23225221	23230926	+	3	903;88;979	0;2845;4727	ENSMUSG00000103720	ENSMUST00000193352	chr14	69495851	69500390	-	1	4540	0	XLOC_050365_zbf	TCONS_00142886_zbf	chrUn_KN150353v1	4498	16419	-	7	346;153;251;157;44;158;177	0;1480;3176;3941;9423;10509;11744
ENSG00000093100	ENST00000476405	chr22	17787652	17811497	-	5	795;94;100;74;3265	0;2560;20196;20426;20581	ENSMUSG00000107971	ENSMUST00000204946	chr6	120912900	120914993	-	1	2094	0	XLOC_036448_zbf	TCONS_00102880_zbf	chr18	10748428	10956699	+	40	399;225;378;208;117;102;156;101;258;116;127;94;148;197;119;72;180;102;111;99;108;187;95;91;196;239;90;162;63;78;114;86;1870;95;108;94;51;100;74;4219	0;53880;103181;103697;108461;108755;111556;112750;116121;116792;120735;122927;123508;129325;130183;130388;130552;136444;140786;146039;148232;149888;153649;154999;160246;162285;165502;167849;169274;170651;171018;171337;171522;173697;178981;179224;182516;197140;202318;204052
ENSG00000257467	ENST00000549161	chr12	81270675	81312311	+	7	175;108;164;131;136;101;265	0;12012;13541;21719;25959;27388;41372	ENSMUSG00000097869	ENSMUST00000181196	chr10	106466939	106470768	-	2	45;3634	0;196	XLOC_010103_zbf	TCONS_00027387_zbf	chr4	21768014	21800812	-	17	1579;51;48;105;106;17;63;128;166;180;91;147;117;117;89;222;131	0;7418;9721;10299;10501;12215;17094;17943;19314;19988;21104;22886;23118;27986;28930;30712;32667
ENSG00000263278	ENST00000611949	chr17	79598618	79601292	-	1	2675	0	ENSMUSG00000087036	ENSMUST00000153825	chr11	118476470	118479458	-	2	182;1316	0;1673	XLOC_005440_zbf	TCONS_00015710_zbf	chr3	56803817	56854310	+	8	410;107;359;137;59;134;815;6298	0;30630;33749;36625;37378;39865;41317;44195
ENSG00000263709	ENST00000582196	chr17	29140483	29155489	+	2	44;279	0;14728	ENSMUSG00000087050	ENSMUST00000150471	chr11	78030012	78032665	-	2	509;1920	0;734	XLOC_031245_zbf	TCONS_00088179_zbf	chr15	24821592	24928443	+	22	768;248;143;170;380;192;168;110;106;143;170;303;196;136;147;99;62;132;186;103;3337;48	0;1837;9954;10204;12490;13163;15222;15469;15684;17376;17630;18571;23438;26525;26747;27051;27331;30529;30740;32516;34341;106803
ENSG00000272692	ENST00000609200	chr10	75409157	75411842	+	3	284;55;1551	0;973;1135	ENSMUSG00000104232	ENSMUST00000193294	chr14	21932095	21952399	+	4	87;250;67;199	0;6980;19876;20106	XLOC_028798_zbf	TCONS_00081197_zbf	chr13	17941029	17991366	-	31	1740;175;591;201;69;99;123;207;207;112;173;96;96;99;108;173;162;49;70;122;66;85;102;60;62;94;174;69;165;140;192	0;4333;4644;8263;11176;11334;15885;16091;19743;20026;20239;24661;27901;30306;30912;32841;33095;33350;35537;35710;37817;37971;38166;40909;41136;41287;42843;43110;47332;47591;50145
ENSG00000263938	ENST00000582080	chr17	58965952	58966727	+	1	776	0	ENSMUSG00000085310	ENSMUST00000129441	chr11	87121567	87126905	-	3	422;99;597	0;3074;4742	XLOC_031086_zbf	TCONS_00087755_zbf	chr15	16961474	16985634	+	5	185;230;44;146;7305	0;10475;10915;11873;16855
ENSG00000280061	ENST00000623331	chr19	30553956	30558058	+	1	4103	0	ENSMUSG00000108790	ENSMUST00000205574	chr7	37465120	37467422	-	1	2303	0	XLOC_017598_zbf	TCONS_00048509_zbf	chr7	45593234	45602826	+	2	71;8619	0;973
ENSG00000261140	ENST00000562232	chr16	2569043	2571936	-	2	27;432	0;2462	ENSMUSG00000085185	ENSMUST00000137883	chr17	24212515	24221730	+	3	95;195;695	0;7916;8521	XLOC_005302_zbf	TCONS_00015362_zbf	chrUn_KN150561v1	2742	10327	+	2	6713;264	0;7321
ENSG00000228939	ENST00000417120	chr1	243793205	243794400	-	2	141;376	0;820	ENSMUSG00000103646	ENSMUST00000195379	chr1	177168098	177170862	-	1	2765	0	XLOC_028736_zbf	TCONS_00081006_zbf	chr13	11840493	11852554	-	5	3705;94;120;86;300	0;3794;4392;11444;11761
ENSG00000250819	ENST00000509964	chr4	17171757	17186059	-	6	209;45;1094;173;136;47	0;4163;9474;10971;13791;14256	ENSMUSG00000104851	ENSMUST00000200395	chr5	44736337	44738553	-	1	2217	0	XLOC_001342_zbf	TCONS_00004226_zbf	chr1	22815777	22867317	-	19	665;257;105;109;165;164;131;217;183;118;325;180;96;273;152;136;675;180;517	0;1361;3399;3580;5255;8906;9156;15110;15903;16167;17892;18301;20102;21501;23798;26187;29045;34043;51023
ENSG00000215386	ENST00000602339	chr21	16330604	16607268	+	5	108;72;49;61;275	0;61010;156886;206775;276390	ENSMUSG00000102562	ENSMUST00000191696	chr16	77685277	77687409	+	1	2133	0	XLOC_023628_zbf	TCONS_00065600_zbf	chr10	39140949	39144630	+	6	260;27;49;36;108;1117	0;1996;2123;2262;2384;2564
ENSG00000273486	ENST00000609553	chr3	136837338	136839021	-	1	1684	0	ENSMUSG00000104272	ENSMUST00000195122	chr9	100703213	100704269	+	1	1057	0	XLOC_002432_zbf	TCONS_00007536_zbf	chr2	25363765	25450964	+	35	137;142;115;153;97;77;205;152;74;124;99;80;108;115;118;104;93;90;204;29;71;88;81;93;175;140;102;149;129;206;172;114;115;81;1139	0;55336;56874;57089;57888;58096;58253;61476;61799;61958;64271;64450;64605;65321;65539;67396;67608;67786;71789;72801;73122;73294;75182;75464;75649;77191;77650;77830;78071;80523;81609;82934;83129;85446;86060
ENSG00000267698	ENST00000586962	chr19	36014508	36045972	+	4	79;149;151;264	0;2304;4726;31201	ENSMUSG00000094365	ENSMUST00000146232	chr7	30641001	30664937	-	25	107;63;33;25;106;160;70;83;535;131;163;320;112;130;133;246;136;85;75;66;176;333;118;195;220	0;1652;1810;1977;2963;3149;4609;4761;5340;5954;6272;7019;7664;7859;10635;14754;15218;17122;17303;18953;19095;19779;20321;23435;23717	XLOC_032340_zbf	TCONS_00091326_zbf	chr15	37552801	37642993	-	37	6672;130;84;108;253;138;110;93;3019;171;161;79;118;159;138;104;212;77;111;102;206;114;118;93;147;114;111;107;255;65;211;157;105;200;3282;79;358	0;11781;12918;17585;19344;21234;21454;23960;24141;27278;27533;27808;27974;28205;28480;30106;30306;30616;32000;33376;38870;43898;44560;48088;52786;56322;57863;58058;61267;62680;64727;66769;68420;71298;75856;79462;89834
ENSG00000225493	ENST00000446979	chr2	238510690	238555054	-	3	581;137;1257	0;3507;43108	ENSMUSG00000100980	ENSMUST00000187564	chr1	91798528	91802937	-	1	4410	0	XLOC_022779_zbf	TCONS_00062858_zbf	chr9	46077902	46272326	-	25	6496;142;85;134;119;98;120;88;56;108;47;103;134;187;207;194;211;117;113;129;119;115;151;245;144	0;8323;9486;22200;25978;55660;57511;62633;67512;70138;81122;83864;89855;90850;97354;106778;112290;115638;118170;118642;143974;148743;150853;161014;194280
ENSG00000260316	ENST00000564460	chr16	898967	905224	-	3	306;810;3612	0;1186;2646	ENSMUSG00000097518	ENSMUST00000180868	chr17	25794894	25964784	+	2	1888;14	0;169877	XLOC_047639_zbf	TCONS_00136231_zbf	chr24	37461157	37517023	-	8	2095;245;275;93;141;69;99;122	0;12169;17925;26715;50413;55413;55554;55744
ENSG00000279189	ENST00000625192	chr11	133297189	133302634	-	1	5446	0	ENSMUSG00000087531	ENSMUST00000139851	chr9	28197940	28199521	+	3	108;144;459	0;734;1123	XLOC_024282_zbf	TCONS_00067461_zbf	chr10	31414240	31679737	-	30	804;143;174;105;185;222;145;276;140;40;228;178;125;217;122;167;169;82;206;172;125;12;128;139;121;158;327;698;51;142	0;4435;6052;6302;6610;8906;14940;17220;20348;20587;21746;24570;25619;27628;27935;29329;37143;39782;53495;58705;66322;76486;79169;81256;81499;86248;122831;205048;256006;265355
ENSG00000237326	ENST00000448379	chr2	15801747	15810877	-	2	143;344	0;8787	ENSMUSG00000097627	ENSMUST00000181381	chr12	12902720	12907251	+	2	208;1188	0;3344	XLOC_041073_zbf	TCONS_00115793_zbf	chr20	33562096	33584862	-	15	3577;206;191;143;170;159;103;132;117;117;78;618;99;56;987	0;5731;6081;9526;9747;10440;10771;12916;13125;13435;13641;18961;19695;21634;21779
ENSG00000273093	ENST00000608159	chr1	200315435	200315967	-	1	533	0	ENSMUSG00000097448	ENSMUST00000181274	chr1	136696211	136726142	+	5	185;104;108;48;1172	0;9328;28360;28581;28760	XLOC_044589_zbf	TCONS_00126890_zbf	chr22	23227383	23238742	-	5	3910;203;356;203;481	0;5820;9104;9913;10878
ENSG00000260361	ENST00000562894	chr15	92779757	92781492	-	1	1736	0	ENSMUSG00000108448	ENSMUST00000206521	chr7	73816546	73838898	+	4	9486;143;125;2702	0;10293;18717;19651	XLOC_023897_zbf	TCONS_00066326_zbf	chr10	5823068	5881682	-	12	528;90;656;168;185;129;61;110;131;120;119;229	0;2354;4311;9037;9782;12950;13471;15801;18012;20411;57878;58385
ENSG00000253708	ENST00000523733	chr8	30176554	30180888	-	2	248;335	0;4000	ENSMUSG00000097442	ENSMUST00000181120	chr8	33813203	33833094	+	2	206;1194	0;18698	XLOC_023924_zbf	TCONS_00066361_zbf	chr10	6718742	6768893	-	14	316;180;488;83;220;45;167;96;180;322;51;83;209;210	0;406;711;1311;1512;1999;25653;48208;48394;48699;49097;49262;49463;49941
ENSG00000259453	ENST00000558757	chr15	85701109	85702771	+	2	118;628	0;1035	ENSMUSG00000108557	ENSMUST00000205544	chr7	75560614	75563794	+	1	3181	0	XLOC_047991_zbf	TCONS_00137398_zbf	chr25	11128742	11211805	+	32	434;88;134;320;48;60;190;97;123;43;115;166;68;67;151;104;147;248;126;118;252;77;182;101;183;147;71;45;48;459;313;3699	0;21203;21868;26047;29718;30326;34295;36628;37150;39208;39517;46553;51350;53026;53188;53823;55505;55774;56116;56358;56553;59647;61520;62172;64167;67192;67431;68272;70616;72686;77219;79364

## Sheet: Supplementary Table 5b
human coPARSE lncRNAs	PMID|disease name
ENSG00000245213	35361970|Educational attainment,25188341|Cerebral amyloid angiopathy,
ENSG00000242512	32450446|Neurofibrillary tangles (SNP x SNP interaction),30367059|Hyperthyroidism,
ENSG00000260738	35841873|Ocular disease,25233373|Myopia,30643251|Alcohol consumption (drinks per week) (MTAG),33830181|High myopia,35361970|Educational attainment,
ENSG00000223597	31046077|Bitter beverage consumption,35589828|Subjective well-being,32317632|Driving (hours per day),30070759|Plasma factor VII activating protease levels,29292387|Subjective well-being,
ENSG00000236740	34594039|Medication use (antiglaucoma preparations and miotics),
ENSG00000279814	31761296|Appendicular lean mass,
ENSG00000236053	30239722|Waist-to-hip ratio adjusted for BMI,
ENSG00000259291	32376654|Adult body size,30595370|Smoking status,
ENSG00000225484	34594039|Medication use (antiglaucoma preparations and miotics),
ENSG00000225446	33230199|B cell lymphocyte profile difference,
ENSG00000248242	26634245|Pre bronchodilator FEV1/FVC ratio,30019117|Adolescent idiopathic scoliosis,23823483|Metabolite levels,32724131|Response to esketamine (remission) in treatment resistant depression,33057200|Myeloproliferative neoplasms,32888494|Red cell distribution width,30595370|Smoking status,30531825|Brown vs. black hair color,32888493|White blood cell count,34187551|DNA methylation PhenoAge accelerat…
ENSG00000233410	27863252|Red blood cell count,33213513|Cerebrospinal fluid α-synuclein levels,35935937|Eosinophil counts,
ENSG00000251381	28552196|Hip circumference,31504550|Childhood obesity,
ENSG00000238198	31324189|Emphysema annual change measurement in smokers (percent low attenuation area),34107879|Mean platelet volume,
ENSG00000231718	30595370|Smoking status,32929287|CD64 on CD14- CD16+ monocyte,35710981|Estimated glomerular filtration rate (creatinine),34272381|Estimated glomerular filtration rate (cystatin c),28604730|Lung cancer in never smokers,25014791|Rheumatoid arthritis,31882771|3-(3-hydroxyphenyl)propionate levels in elite athletes,30038396|Highest math class taken (MTAG),27225129|Educational attainment (college compl…
ENSG00000227954	32203549|Apolipoprotein A1 levels,35710981|Estimated glomerular filtration rate (creatinine),30048462|Heel bone mineral density,31015462|Chronic kidney disease,33462484|Serum phosphate levels,31152163|Estimated glomerular filtration rate,34021172|Hip circumference adjusted for BMI,18464913|Protein quantitative trait loci,30595370|Smoking status,27016271|Developmental language disorder (syntactic …
ENSG00000248441	34620984|Vertigo,34560273|Cortical thickness,33821002|Brain shape (segment 285),34594039|Medication use (antiglaucoma preparations and miotics),34910505|Vertex-wise cortical thickness,30595370|Smoking status,33462484|Serum phosphate levels,32450446|Neurofibrillary tangles (SNP x SNP interaction),
ENSG00000257407	31708768|Cerebrospinal fluid sTREM-2 levels,23823483|Metabolite levels,32778093|Protein quantitative trait loci (liver),
ENSG00000273143	34282934|Vaginal microbiome MetaCyc pathway (P164-PWY|purine nucleobases degradation I (anaerobic)),34586716|Mean arterial pressure,30048462|Heel bone mineral density,30595370|Smoking status,30598549|Fractures,29304378|Total body bone mineral density (age over 60),28441456|Facial morphology (factor 23),
ENSG00000254081	29942086|Intelligence,23251661|Obesity-related traits,30038396|Highest math class taken (MTAG),29844566|Reaction time,34855049|Lifetime smoking (without educational attainment),23823483|Metabolite levels,29326435|Intelligence (MTAG),
ENSG00000205054	33821002|Brain shape (segment 285),34560273|Cortical thickness,35505052|Whole brain free water diffusion (multivariate analysis),34910505|Vertex-wise cortical thickness,25866641|Survival in rectal cancer,35611668|Accelerated lung function decline (FEV1) and worsened/persistent change in fatty liver (pleiotropy),25781172|Bipolar disorder (inflammation and infection response interaction),27903959|C…
ENSG00000256806	27082954|Peripheral arterial disease (traffic-related air pollution interaction),30595370|Smoking status,24816252|Blood metabolite levels,27005778|Histidine levels,
ENSG00000259543	33667223|Aerodigestive squamous cell cancer (pleiotropy),33067605|Macrophage colony-stimulating factor 1 levels,32279069|Attention deficit hyperactivity disorder,34594039|Medication use (antiglaucoma preparations and miotics),31562340|Height,30595370|Smoking status,34021172|Hip circumference adjusted for BMI,29367611|Carboplatin disposition in epthelial ovarian cancer,32888494|Red cell distributi…
ENSG00000250751	32888494|Red cell distribution width,31624269|Mosaic loss of chromosome Y (Y chromosome dosage),34226706|Lung function (FVC),
ENSG00000236535	32888493|White blood cell count,
ENSG00000272568	19734545|Cognitive performance,
ENSG00000205913	31669095|Asthma (adult onset),30595370|Smoking status,35835914|Insomnia,
ENSG00000259713	33893285|Peripheral vascular disease,24825563|Resting oxygen saturation in chronic osbtructive pulmonary disease (pulse oxymetry),34594039|Medication use (antiglaucoma preparations and miotics),30213928|Multiple myeloma,35361970|Educational attainment,32888494|Red cell distribution width,
ENSG00000186594	33887147|Calcium levels,23022100|Serum albumin levels,32042192|Total testosterone levels,33972514|Liver enzyme levels (gamma-glutamyl transferase),35459240|C-reactive protein levels,31511532|Urinary albumin-to-creatinine ratio,33547301|Serum alkaline phosphatase levels,35192695|Sex hormone-binding globulin levels,31900758|Advanced age-related macular degeneration,32203549|Apolipoprotein A1 levels…
ENSG00000262251	33462484|Serum phosphate levels,
ENSG00000245261	31046077|Bitter beverage consumption,32332799|Insomnia,31740837|Schizophrenia,34021172|Hip circumference adjusted for BMI,30595370|Smoking status,35396580|Schizophrenia,
ENSG00000224078	32450446|Neurofibrillary tangles (SNP x SNP interaction),31712720|Panic disorder,28360221|Blood osmolality (transformed sodium),33349686|Subjective wellbeing conditioned on self-rated math ability (multi-trait conditioning and joint analysis),27089181|Neuroticism,35181757|Post-traumatic stress disorder (phenotype risk score),35857289|Drusen volume within a central 3 mm circle (model 2),32066700|C…
ENSG00000275741	30048462|Heel bone mineral density,34594039|Medication use (antiglaucoma preparations and miotics),30578418|Pulse pressure,32888494|Red cell distribution width,29403010|Chloride levels,30595370|Smoking status,
ENSG00000253973	32665545|Cortical thickness (min-P),32517579|Periventricular white matter hyperintensities,29228715|Colonoscopy-negative controls vs population controls,28928442|Pneumonia,30595370|Smoking status,32235003|Hand grip strength (Mahalanobis distance),
ENSG00000263327	30014611|Age at loss of ambulation in Duchenne muscular dystrophy,30038396|Highest math class taken (MTAG),35361970|Educational attainment,29844566|Reaction time,
ENSG00000223387	29059683|Breast cancer,32139696|Breast cancer,33067605|Macrophage colony-stimulating factor 1 levels,34128465|Pancreas iron content,32888493|White blood cell count,32042192|Total testosterone levels,33972514|Liver enzyme levels (gamma-glutamyl transferase),34469753|Platelet-to-lymphocyte ratio,32888494|Red cell distribution width,27863252|Red blood cell count,27989323|TRAIL levels,35192695|Sex ho…
ENSG00000237380	20700443|Magnesium levels,28196072|Male-pattern baldness,27082954|Peripheral arterial disease (traffic-related air pollution interaction),30573740|Male-pattern baldness,29146897|Male-pattern baldness,30595370|Smoking status,31152163|Estimated glomerular filtration rate,35710981|Estimated glomerular filtration rate (creatinine),31578528|Gout,34272381|Estimated glomerular filtration rate (cystatin …
ENSG00000239322	30019117|Adolescent idiopathic scoliosis,
ENSG00000228008	33128006|Walking pace,35459240|C-reactive protein levels,31844048|Household income,34594039|Medication use (antiglaucoma preparations and miotics),34613391|Occupational attainment,27989323|TRAIL levels,32231278|Refractive error,31740837|Schizophrenia,
ENSG00000259594	29367611|Carboplatin disposition in epthelial ovarian cancer,32888494|Red cell distribution width,30535121|Macular thickness,32888493|White blood cell count,34104963|Mean corpuscular volume,34594039|Medication use (antiglaucoma preparations and miotics),30595370|Smoking status,31598132|Inhibitory control,31484785|Longevity,
ENSG00000280029	30595370|Smoking status,31562340|Height,32778093|Protein quantitative trait loci (liver),33462482|C_Negativicutes abundance,
ENSG00000224596	28928442|Pneumonia,34239500|Body fat distribution (leg fat ratio),31669095|Asthma (adult onset),33462484|Serum phosphate levels,30595370|Smoking status,32888494|Red cell distribution width,32888493|White blood cell count,28552196|Hip circumference,34594039|Medication use (antiglaucoma preparations and miotics),27863252|Red blood cell count,34671089|Colorectal polyp and colorectal cancer (MTAG),24…
ENSG00000214145	27639821|Mortality in sepsis,
ENSG00000248538	34021172|Hip circumference adjusted for BMI,30867560|General factor of neuroticism,32193296|Cortical surface area,30643256|Well-being spectrum (multivariate analysis),
ENSG00000236449	32888494|Red cell distribution width,27659466|QRS complex (Sokolow-Lyon),32888493|White blood cell count,27841878|Systolic blood pressure,34594039|Medication use (antiglaucoma preparations and miotics),35762941|Pulse pressure,30595370|Smoking status,27798624|Resting heart rate,32778093|Protein quantitative trait loci (liver),30061737|Atrial fibrillation,35872910|Atrial fibrillation (MTAG),2989201…
ENSG00000204055	33414549|Cognitive aspects of educational attainment,29942086|Intelligence,30804560|Peak expiratory flow,34594039|Medication use (antiglaucoma preparations and miotics),30573740|Male-pattern baldness,30696823|Chronotype,30224653|Pulse pressure,29844566|Reaction time,30038396|Highest math class taken (MTAG),35764056|Attention deficit hyperactivity disorder or autism spectrum disorder or intelligen…
ENSG00000268362	23006423|Response to taxane treatment (placlitaxel),30019117|Adolescent idiopathic scoliosis,
ENSG00000224310	23535033|Alzheimer's disease (cognitive decline),
ENSG00000237187	33875891|rfMRI connectivity ICA-features 1,33888908|Biological sex (age adjusted),34855049|Lifetime smoking (without educational attainment),32193382|Principal component-derived dietary pattern 81,30038396|Highest math class taken (MTAG),35361970|Educational attainment,34560273|Cortical thickness,32193296|Cortical surface area,35505052|Whole brain free water diffusion (multivariate analysis),3491…
ENSG00000261008	28441456|Facial morphology (factor 23),35115689|Massiliomicrobiota sp002160815 abundance in stool,30696823|Chronotype,28199695|Itch intensity from mosquito bite adjusted by bite size,30643251|Alcohol consumption (drinks per week) (MTAG),35361970|Educational attainment,35764056|Attention deficit hyperactivity disorder or autism spectrum disorder or intelligence (pleiotropy),35762941|Pulse pressure…
ENSG00000255468	33031748|Serum metabolite levels,32042192|Total testosterone levels,30595370|Smoking status,31560688|Metabolite risk score for predicting weight gain,
ENSG00000260648	33888907|COVID-19 (severe respiratory symptoms vs population),
ENSG00000259330	32499647|Type 2 diabetes,34594039|Medication use (antiglaucoma preparations and miotics),35551307|Type 2 diabetes,
ENSG00000258634	34560273|Cortical thickness,34910505|Vertex-wise cortical thickness,
ENSG00000222035	33097823|Appendicular lean mass,31900758|Advanced age-related macular degeneration,30595370|Smoking status,
ENSG00000203356	31676860|Brain region volumes,35831902|Height,
ENSG00000254554	35762941|Pulse pressure,
ENSG00000249328	23823483|Metabolite levels,27515689|Response to radiotherapy in prostate cancer (toxicity, rectal bleeding),32450446|Neurofibrillary tangles (SNP x SNP interaction),34594039|Medication use (antiglaucoma preparations and miotics),
ENSG00000261595	35710981|Estimated glomerular filtration rate (creatinine),31015462|Chronic kidney disease,35213538|Total free cholesterol levels,30604766|Estimated glomerular filtration rate,31451708|Estimated glomerular filtration rate,
ENSG00000272888	25673413|Body mass index,27089181|Neuroticism,30108127|Body mass index,30993211|Serum uric acid levels,30595370|Smoking status,34594039|Medication use (antiglaucoma preparations and miotics),35361970|Educational attainment,
ENSG00000263843	34594039|Medication use (antiglaucoma preparations and miotics),
ENSG00000224276	32814899|Myocardial fractal dimension (slices 1-9),27680694|Birth weight,
ENSG00000260233	33627673|Glaucoma (primary open-angle),30048462|Heel bone mineral density,25241763|Vertical cup-disc ratio,20881960|Height,28073927|Intraocular pressure,25631615|Optic disc area,31798171|Intraocular pressure and central corneal thickness (multi-trait analysis),31959993|Glaucoma (multi-trait analysis),27476799|Lumbar spine bone mineral density (integral),
ENSG00000251173	33381925|Fasting glucose,31211820|High density lipoprotein cholesterol levels,
ENSG00000279632	30048462|Heel bone mineral density,
ENSG00000241388	34059833|Glycated hemoglobin levels,33893285|Peripheral vascular disease,30297969|Type 2 diabetes,34594039|Medication use (antiglaucoma preparations and miotics),35396580|Schizophrenia,30595370|Smoking status,33067605|Macrophage colony-stimulating factor 1 levels,19060910|Metabolic traits,19060906|Triglycerides,33972514|Liver enzyme levels (gamma-glutamyl transferase),23263489|Proinsulin levels (…
ENSG00000248079	24045676|Menarche (age at onset),31530798|Corpus callosum mid-anterior volume,30801121|Crohn's disease (indolent vs progressive),32066663|Beef consumption,32193382|Principal component-derived dietary pattern 81,30038396|Highest math class taken (MTAG),32518416|Myeloid clonal hematopoiesis,32769997|Thyroid stimulating hormone levels,23776197|Paclitaxel-induced neuropathy,32042192|Total testosteron…
ENSG00000281344	32918390|Restless legs syndrome in migraine,30643258|General risk tolerance,33462484|Serum phosphate levels,30239722|Waist-to-hip ratio adjusted for BMI,35472084|Endometriosis or asthma (pleiotropy),31217584|C-reactive protein levels,25429064|Height,35831902|Height,30595370|Smoking status,30019117|Adolescent idiopathic scoliosis,31324189|Emphysema annual change measurement in smokers (percent low…
ENSG00000230102	33097823|Appendicular lean mass,32473944|Deliberate self-harm,25475840|Breastfeeding duration,
ENSG00000245248	34272381|Estimated glomerular filtration rate (cystatin c),29227965|Parental longevity (combined parental age at death),35710981|Estimated glomerular filtration rate (creatinine),31152163|Estimated glomerular filtration rate,31046077|Bitter beverage consumption,
ENSG00000279220	33097823|Appendicular lean mass,32888494|Red cell distribution width,32386560|TPE interval (recovery after exercise),22688191|Bipolar disorder,35974158|Neonatal abstinence syndrome,
ENSG00000246375	31636271|Serum metabolite levels,27005778|Histidine levels,35213538|Total free cholesterol levels,33832965|Gout vs asymptomatic hyperuricemia,22286219|Lipid metabolism phenotypes,24816252|Blood metabolite levels,22925353|Bipolar disorder,33031748|Serum metabolite levels,33414548|Phosphatidylcholine diacyl C40:3 levels,34610981|Histidine meal response (LMM),33462484|Serum phosphate levels,22916037…
ENSG00000227619	23934736|Metabolite levels (X-11787),
ENSG00000234492	31669095|Asthma (adult onset),30531825|Brown vs. black hair color,30595370|Smoking status,35051171|Waist-hip ratio,
ENSG00000245694	30019117|Adolescent idiopathic scoliosis,34684477|body mass index x cabbage consumption interaction,
ENSG00000275294	35710981|Estimated glomerular filtration rate (creatinine),33462484|Serum phosphate levels,31451708|Estimated glomerular filtration rate,33547301|Serum alkaline phosphatase levels,33972514|Liver enzyme levels (gamma-glutamyl transferase),34594039|Medication use (antiglaucoma preparations and miotics),
ENSG00000216895	30038396|Highest math class taken (MTAG),
ENSG00000279726	34982113|Essential tremor,31882771|3-(3-hydroxyphenyl)propionate levels in elite athletes,35851147|Alzheimer's disease or gastroesophageal reflux disease and/or peptic ulcer disease,32606422|Schizophrenia (MTAG),
ENSG00000251249	35585065|Chips liking,
ENSG00000228853	18204098|Systemic lupus erythematosus,31046077|Bitter beverage consumption,34855049|Lifetime smoking (without educational attainment),35501403|Manganese levels,32778093|Protein quantitative trait loci (liver),
ENSG00000235927	32888493|White blood cell count,34594039|Medication use (antiglaucoma preparations and miotics),
ENSG00000259275	34560273|Cortical thickness,30038396|Highest math class taken (MTAG),30696823|Chronotype,34910505|Vertex-wise cortical thickness,29326435|Intelligence (MTAG),35361970|Educational attainment,30595370|Smoking status,33462482|C_Negativicutes abundance,
ENSG00000259033	33398198|Prostate cancer,
ENSG00000225174	29187746|Major depressive disorder,33462484|Serum phosphate levels,30306274|Refractive astigmatism,
ENSG00000278390	35530816|Telomere length,35446358|Central corneal thickness (MTAG),29617998|Intraocular pressure,
ENSG00000229989	31488892|Gynecologic disease (multivariate analysis),32888494|Red cell distribution width,35383335|Total brain volume change rate,30595370|Smoking status,24076602|Multiple sclerosis,35115689|Massiliomicrobiota sp002160815 abundance in stool,26423011|Lung function in never smokers (low FEV1 vs high FEV1),31882771|3-(3-hydroxyphenyl)propionate levels in elite athletes,30804560|Peak expiratory flow,
ENSG00000237001	32450446|Neurofibrillary tangles (SNP x SNP interaction),32888494|Red cell distribution width,
ENSG00000249241	30348214|DNA methylation variation (age effect),32888493|White blood cell count,35588731|Proteinuria in preeclampsia,
ENSG00000223855	28196072|Male-pattern baldness,30573740|Male-pattern baldness,
ENSG00000253844	30846698|Sleep duration,22922875|Glaucoma (primary angle closure),27064256|Glaucoma (primary angle closure),
ENSG00000256008	31628463|Metabolite levels,33462484|Serum phosphate levels,32939015|Ebbinghaus illusion (overestimation),30038396|Highest math class taken (MTAG),35361970|Educational attainment,
ENSG00000259430	28928442|Pneumonia,31752434|Body fat percentage,
ENSG00000196167	35078996|Serum levels of protein ZYX,30529582|Colorectal cancer,23266556|Colorectal cancer,24836286|Colorectal cancer,26151821|Colorectal cancer,25990418|Colorectal cancer,21761138|Colorectal cancer,26965516|Colorectal cancer,31826910|Colorectal cancer,23823483|Metabolite levels,18372901|Colorectal cancer,29917119|Colorectal cancer,28960316|Colorectal cancer,
ENSG00000215162	35361970|Educational attainment,34282934|Vaginal microbiome MetaCyc pathway (P164-PWY|purine nucleobases degradation I (anaerobic)),
ENSG00000267750	30595370|Smoking status,
ENSG00000255458	32450446|Neurofibrillary tangles (SNP x SNP interaction),32203549|Apolipoprotein A1 levels,34732054|High-sensitivity cardiac troponin I concentration (MTAG),
ENSG00000231889	30552173|Psoriatic arthritis,26198764|Schizophrenia,32231278|Refractive error,35396580|Schizophrenia,34260948|Complement factor H-related protein 5 levels,30573740|Male-pattern baldness,35235886|Cannabis smoking or cigarette smoking or schizophrenia,32203549|Apolipoprotein A1 levels,30643258|General risk tolerance,34594039|Medication use (antiglaucoma preparations and miotics),23128233|Inflammato…
ENSG00000236445	22542470|Immune response to smallpox vaccine (IL-6),30535121|Macular thickness,35446358|Central corneal thickness (MTAG),
ENSG00000228956	30643251|Alcohol consumption (drinks per week) (MTAG),35361970|Educational attainment,24159190|Serum dimethylarginine levels (asymmetric/symetric ratio),34779240|Femur total bone mineral density x gut microbiota (﻿genus Escherichia Shigella) interaction,27089181|Neuroticism,30643256|Well-being spectrum (multivariate analysis),35585065|Chips liking,32193382|Principal component-derived dietary patt…
ENSG00000226167	35530816|Telomere length,32888494|Red cell distribution width,30573655|Systemic seropositive rheumatic diseases (Systemic sclerosis or systemic lupus erythematosus or rheumatoid arthritis or idiopathic inflammatory myopathies),25936594|Type 1 diabetes and autoimmune thyroid diseases,
ENSG00000236051	32450446|Neurofibrillary tangles (SNP x SNP interaction),30696823|Chronotype,
ENSG00000259611	31882771|3-(3-hydroxyphenyl)propionate levels in elite athletes,
ENSG00000231721	28928442|Pneumonia,31669095|Asthma (adult onset),34594039|Medication use (antiglaucoma preparations and miotics),33462484|Serum phosphate levels,21908515|Breast cancer,28604730|Lung cancer in never smokers,32139696|Breast cancer,29059683|Breast cancer,25751625|Breast cancer,26098869|Pancreatic cancer,25086665|Pancreatic cancer,29422604|Pancreatic cancer,34020725|Cerebral amyloid angiopathy in Alz…
ENSG00000260838	30595370|Smoking status,
ENSG00000251034	20205591|HIV-1 viral setpoint,
ENSG00000269473	32888494|Red cell distribution width,
ENSG00000249740	33462482|C_Negativicutes abundance,29064910|Antipsychotic drug-induced QTc interval change in schizophrenia,30019117|Adolescent idiopathic scoliosis,34021172|Hip circumference adjusted for BMI,25555482|Nicotine dependence symptom count,27126917|Night sleep phenotypes,34813871|Melanoma,32341527|Nevus count or cutaneous melanoma,32042192|Total testosterone levels,27490719|Gestational age at birth (…
ENSG00000228689	31005972|Perceived intensity of glucose,30595370|Smoking status,31669095|Asthma (adult onset),
ENSG00000279160	33462484|Serum phosphate levels,
ENSG00000254614	34021172|Hip circumference adjusted for BMI,
ENSG00000260664	28552196|Hip circumference,30038396|Highest math class taken (MTAG),33686288|Schizophrenia vs anorexia nervosa (ordinary least squares (OLS)),34211149|Age at first birth,31669095|Asthma (adult onset),30643258|General risk tolerance,30595370|Smoking status,27089180|Age at first sexual intercourse,33462484|Serum phosphate levels,
ENSG00000205786	23823483|Metabolite levels,33983923|Sib-shared facial trait 751; Facial segment 36; 3D morphology of the philtrium,
ENSG00000257551	21326311|F-cell distribution in sickle cell anaemia,35213538|Total free cholesterol levels,30595370|Smoking status,20445134|Heart failure,32888494|Red cell distribution width,32203549|Apolipoprotein A1 levels,31578528|Gout,34594039|Medication use (antiglaucoma preparations and miotics),32888493|White blood cell count,27863252|Red blood cell count,
ENSG00000260630	28521775|Subclinical trait of interstitial lung disease (percentage of high attenuation areas on CT scan),34737426|Sepsis (PheCode 994.2),32888494|Red cell distribution width,
ENSG00000232184	34560273|Cortical thickness,35835914|Insomnia,
ENSG00000258551	27992413|Primary sclerosing cholangitis,27485664|Gastroesophageal reflux disease,31738830|Non-del(5q) myelodysplastic syndromes,
ENSG00000270605	35710981|Estimated glomerular filtration rate (creatinine),34272381|Estimated glomerular filtration rate (cystatin c),
ENSG00000250930	30595370|Smoking status,34594039|Medication use (antiglaucoma preparations and miotics),27846195|Response to paliperidone in schizophrenia (CGI-S score),25420145|Cervical artery dissection,30972912|Peginterferon alfa-2a treatment response in chronic hepatitis B infection,
ENSG00000279035	31900758|Advanced age-related macular degeneration,
ENSG00000235590	23725790|DNA methylation (variation),32541925|Neuropathy x type 2 diabetes interaction,26956414|Chronic lymphocytic leukemia,30297969|Type 2 diabetes,31562340|Height,33462484|Serum phosphate levels,34594039|Medication use (antiglaucoma preparations and miotics),27863252|Red blood cell count,27903959|Core binding factor acute myeloid leukemia,
ENSG00000254300	28346442|Invasive epithelial ovarian cancer,32193382|Principal component-derived dietary pattern 81,34426670|Dietary macronutrient intake (multi-trait analysis),31669095|Asthma (adult onset),35386118|Cortical thickness,35361970|Educational attainment,30595370|Smoking status,30038396|Highest math class taken (MTAG),30643251|Alcohol consumption (drinks per week) (MTAG),28928442|Pneumonia,
ENSG00000224189	20852632|Ovarian cancer,23535730|Ovarian cancer,25581431|Epithelial ovarian cancer,33832965|Gout vs asymptomatic hyperuricemia,28346442|Invasive epithelial ovarian cancer,31015462|Chronic kidney disease,
ENSG00000247982	34387878|Alcohol-associated liver disease in non drinkers,35835914|Insomnia,
ENSG00000258670	32514122|Urolithiasis,34594039|Medication use (antiglaucoma preparations and miotics),30038396|Highest math class taken (MTAG),30595370|Smoking status,27903959|Core binding factor acute myeloid leukemia,
ENSG00000272980	34594039|Medication use (antiglaucoma preparations and miotics),18587394|Crohn's disease,20570966|Crohn's disease,26974007|Chronic inflammatory diseases (ankylosing spondylitis, Crohn's disease, psoriasis, primary sclerosing cholangitis, ulcerative colitis) (pleiotropy),33549134|Basal cell carcinoma,31174203|Squamous cell carcinoma,28604730|Lung cancer in never smokers,30595370|Smoking status,340…
ENSG00000245532	34021172|Hip circumference adjusted for BMI,34594039|Medication use (antiglaucoma preparations and miotics),
ENSG00000249464	29455858|Diastolic blood pressure (cigarette smoking interaction),34594039|Medication use (antiglaucoma preparations and miotics),30595370|Smoking status,30019117|Adolescent idiopathic scoliosis,25918132|Diisocyanate-induced asthma,32888493|White blood cell count,32888494|Red cell distribution width,28232668|Nonsyndromic cleft lip with cleft palate,27863252|Red blood cell count,33888516|Haemorrho…
ENSG00000233791	32888494|Red cell distribution width,
ENSG00000260572	26634245|Pre bronchodilator FEV1/FVC ratio,
ENSG00000197308	33310728|Rheumatoid arthritis,31015401|Medication use (antiglaucoma preparations and miotics),21037568|Hodgkin's lymphoma,24149102|Hodgkin's lymphoma,23143596|Rheumatoid arthritis (ACPA-positive),
ENSG00000249125	33602968|Bell's palsy,
ENSG00000248550	34045744|Major depressive disorder,31046077|Bitter beverage consumption,32451486|Problematic alcohol use,30643258|General risk tolerance,30038396|Highest math class taken (MTAG),30696823|Chronotype,34910505|Vertex-wise cortical thickness,32193382|Principal component-derived dietary pattern 81,30679032|Alcohol consumption (drinks per week),31972866|Sensitivity to environmental stress and adversity…
ENSG00000241684	31669095|Asthma (adult onset),34021172|Hip circumference adjusted for BMI,25673412|Hip circumference,31311600|Nonalcoholic fatty liver disease (SNP x SNP interaction),26426971|Waist-to-hip ratio adjusted for BMI x sex x age interaction (4df test),22885922|Type 2 diabetes,28443625|Waist-to-hip ratio adjusted for BMI in non-smokers,34852643|Carotid intima media thickness (maximum),30297969|Type 2 d…
ENSG00000273345	30595370|Smoking status,32888493|White blood cell count,27863252|Red blood cell count,34518958|Childhood gender nonconformity,31194736|Spontaneous preterm birth without premature rupture of membranes,
ENSG00000212743	18794853|Rheumatoid arthritis,31015401|Medication use (antiglaucoma preparations and miotics),20453842|Rheumatoid arthritis,
ENSG00000246379	33568662|Daytime nap,30804565|Snoring,27089181|Neuroticism,35835914|Insomnia,30696823|Chronotype,32203549|Apolipoprotein A1 levels,28135244|Systolic blood pressure,32895543|Executive function (tower rearranging),29844566|Reaction time,
ENSG00000225978	31882771|3-(3-hydroxyphenyl)propionate levels in elite athletes,
ENSG00000099869	33097823|Appendicular lean mass,30593698|Fat-free mass,31578528|Gout,30572963|Systemic sclerosis,33830302|Type 1 or type 2 diabetes (pleiotropy),30595370|Smoking status,35831902|Height,34021172|Hip circumference adjusted for BMI,35361970|Educational attainment,17554260|Type 1 diabetes,26301688|Pediatric autoimmune diseases,32327693|Hemoglobin levels,31015462|Chronic kidney disease,
ENSG00000230749	32888493|White blood cell count,34469753|Platelet-to-lymphocyte ratio,32888494|Red cell distribution width,34272381|Estimated glomerular filtration rate (cystatin c),34594039|Medication use (antiglaucoma preparations and miotics),
ENSG00000225746	27016271|Developmental language disorder (syntactic complexity),26545240|Pelvic organ prolapse (moderate/severe),34031191|Stroke (hemorhagic),24529757|Amyotrophic lateral sclerosis (sporadic),29551738|Barrett's esophagus x gastroesophageal reflux disease interaction,
ENSG00000259289	31935283|Multiple myeloma,
ENSG00000268050	29942513|Mucinous adenocarcinoma in colorectal cancer,
ENSG00000225493	30804565|Snoring,30804560|Peak expiratory flow,30595370|Smoking status,26835600|Chronotype,
ENSG00000267204	32888494|Red cell distribution width,32888493|White blood cell count,31113495|Heart rate in heart failure with reduced ejection fraction,
ENSG00000232021	30595370|Smoking status,36071172|Moderate-to-vigorous intensity physical activity during leisure time (MTAG),33272962|Systemic lupus erythematosus,35770850|Alzheimer's disease,30048462|Heel bone mineral density,
ENSG00000250354	33230300|Pulse pressure,23291589|Corneal structure,26830138|Alzheimer disease and age of onset,29760442|Central corneal thickness,34226706|Lung function (FVC),35446358|Central corneal thickness (MTAG),33462484|Serum phosphate levels,32528159|Central corneal thickness,30220432|Urinary albumin excretion,
ENSG00000228309	26634245|Pre bronchodilator FEV1/FVC ratio,
ENSG00000232098	32888494|Red cell distribution width,
ENSG00000205015	34737440|Red vs. brown/black hair color,29739929|Non-melanoma skin cancer,
ENSG00000228302	26423011|Lung function in never smokers (low FEV1 vs high FEV1),
ENSG00000227373	35320353|Abdominal fat cell number,35835914|Insomnia,30038396|Highest math class taken (MTAG),30643251|Alcohol consumption (drinks per week) (MTAG),34446935|Externalizing behaviour (multivariate analysis),35361970|Educational attainment,
ENSG00000270141	35530816|Telomere length,33398198|Prostate cancer,32887889|Cancer (pleiotropy)(bidirectional),34594039|Medication use (antiglaucoma preparations and miotics),31326317|Non-small cell lung cancer,32889700|Non-small cell lung cancer,30578418|Pulse pressure,32888493|White blood cell count,31171785|Leukocyte telomere length,
ENSG00000280650	33097823|Appendicular lean mass,35835914|Insomnia,
ENSG00000260177	28441456|Facial morphology (factor 23),34737426|Sepsis (PheCode 994.2),
ENSG00000245017	29228715|Colonoscopy-negative controls vs population controls,
ENSG00000261771	30595370|Smoking status,23823483|Metabolite levels,34594039|Medication use (antiglaucoma preparations and miotics),31882771|3-(3-hydroxyphenyl)propionate levels in elite athletes,
ENSG00000233429	31604244|Multiple sclerosis,27182965|Male-pattern baldness,28928442|Pneumonia,34021172|Hip circumference adjusted for BMI,
ENSG00000233427	32888493|White blood cell count,34594039|Medication use (antiglaucoma preparations and miotics),
ENSG00000250548	28928442|Pneumonia,
ENSG00000226510	31666681|White matter microstructure (fractional anisotropy),
ENSG00000225535	31669095|Asthma (adult onset),
ENSG00000214548	20395239|Optic nerve measurement (cup-to-disc ratio),32499647|Type 2 diabetes,32541925|Neuropathy x type 2 diabetes interaction,34594039|Medication use (antiglaucoma preparations and miotics),31043758|Birth weight,35551307|Type 2 diabetes,27082954|Peripheral arterial disease (traffic-related air pollution interaction),19966805|Type 1 diabetes,25751624|Type 1 diabetes,31324189|Emphysema annual cha…
ENSG00000259453	31005972|Perceived intensity of glucose,
ENSG00000224209	31530798|Corpus callosum mid-anterior volume,33097823|Appendicular lean mass,34046847|Femur bone mineral density x serum urate levels interaction,28644415|Prudent dietary pattern,32341527|Nevus count or cutaneous melanoma,30595370|Smoking status,30898391|Epithelial ovarian cancer,
ENSG00000250748	31676860|Brain region volumes,30595370|Smoking status,35028426|S100 calcium-binding protein levels,33875891|rfMRI connectivity ICA-features 1,32665545|Cortical thickness (min-P),32042192|Total testosterone levels,34560273|Cortical thickness,32193296|Cortical surface area,35505052|Whole brain free water diffusion (multivariate analysis),34910505|Vertex-wise cortical thickness,31043758|Birth weight…
ENSG00000229196	26821981|antipsychotic drug dosage in schizophrenia or schizoaffective disorder,
ENSG00000254154	31669095|Asthma (adult onset),31046077|Bitter beverage consumption,31453325|Basal metabolic rate,31417091|Adolescent idiopathic scoliosis,32541925|Neuropathy x type 2 diabetes interaction,35315439|BMI at 8 years old,30664634|Body fat distribution (trunk fat ratio),28552196|Hip circumference,19079260|Body mass index,31589552|Metabolic syndrome,31217584|C-reactive protein levels,26426971|Waist-to-h…
ENSG00000274021	34211149|Age at first birth,30038396|Highest math class taken (MTAG),35835914|Insomnia,35361970|Educational attainment,
ENSG00000278957	35585065|Chips liking,30643251|Alcohol consumption (drinks per week) (MTAG),
ENSG00000230552	28196072|Male-pattern baldness,30595370|Smoking status,30531825|Brown vs. black hair color,26830138|Alzheimer disease and age of onset,34282934|Vaginal microbiome MetaCyc pathway (P164-PWY|purine nucleobases degradation I (anaerobic)),29695241|Coronary artery disease in type 1 diabetes,33983923|Sib-shared facial trait 751; Facial segment 36; 3D morphology of the philtrium,
ENSG00000233101	31235808|Periodontitis or loose teeth,35115687|Migraine,35762941|Pulse pressure,35835914|Insomnia,30643251|Alcohol consumption (drinks per week) (MTAG),25628336|Motion sickness,22484627|Obesity,32963334|Hip bone mineral density and total body fat mass (bivariate analysis),32376654|Adult body size,31879980|Airflow obstruction in ever smokers,30595370|Smoking status,29313844|Lean mass index,3017786…
ENSG00000229956	31564439|Height,31358974|Alcohol consumption,34099189|Schizophrenia, bipolar disorder or recurrent major depressive disorder x sex interaction (3df),28441456|Facial morphology (factor 23),30166351|Heart rate,30694715|Diffusing capacity of carbon monoxide,32451486|Problematic alcohol use,30038396|Highest math class taken (MTAG),29326435|Intelligence (MTAG),35361970|Educational attainment,28437668|…
ENSG00000215386	28584286|Cognitive empathy,34282934|Vaginal microbiome MetaCyc pathway (P164-PWY|purine nucleobases degradation I (anaerobic)),34594039|Medication use (antiglaucoma preparations and miotics),29844566|Reaction time,30595370|Smoking status,23251661|Obesity-related traits,27989323|TRAIL levels,26053186|3-hydroxy-1-methylpropylmercapturic acid levels in smokers,32042192|Total testosterone levels,3354…
ENSG00000235885	23823483|Metabolite levels,28441456|Facial morphology (factor 23),32121467|Endometriosis or migraine,30595370|Smoking status,32887889|Cancer (pleiotropy)(bidirectional),31669095|Asthma (adult onset),28604730|Lung cancer in never smokers,
ENSG00000275216	34417442|Smoking x traumatic event in childhood (sexually molested) interaction,
ENSG00000250033	33349686|Subjective wellbeing conditioned on self-rated math ability (multi-trait conditioning and joint analysis),32231276|Smoking status (ever vs never smokers),29942085|Neuroticism,30643256|Well-being spectrum (multivariate analysis),29500382|Feeling tense,30595370|Smoking status,32888493|White blood cell count,32888494|Red cell distribution width,33031748|Serum metabolite levels,34594039|Medi…
ENSG00000248809	26634245|Pre bronchodilator FEV1/FVC ratio,
ENSG00000259343	33230300|Pulse pressure,23793441|Parkinson's disease,
ENSG00000239381	32595297|Attention deficit hyperactivity disorder,27126917|Night sleep phenotypes,24514567|Anorexia nervosa,30595370|Smoking status,30239722|Waist-to-hip ratio adjusted for BMI,34594039|Medication use (antiglaucoma preparations and miotics),31669095|Asthma (adult onset),34127677|Cataracts,32193507|Corneal curvature,30643251|Alcohol consumption (drinks per week) (MTAG),30181555|Self-reported risk-…
ENSG00000235079	34594039|Medication use (antiglaucoma preparations and miotics),
ENSG00000279036	32888494|Red cell distribution width,
ENSG00000260392	34594039|Medication use (antiglaucoma preparations and miotics),30595370|Smoking status,
ENSG00000258582	32450446|Neurofibrillary tangles (SNP x SNP interaction),
ENSG00000251632	27989323|TRAIL levels,32231278|Refractive error,28641744|Obsessive-compulsive disorder or autism spectrum disorder,
ENSG00000259603	31669095|Asthma (adult onset),30595370|Smoking status,34021172|Hip circumference adjusted for BMI,30239722|Waist-to-hip ratio adjusted for BMI,
ENSG00000203709	34822396|Testosterone to estradiol ratio,26198764|Schizophrenia,25056061|Schizophrenia,30285260|Schizophrenia,32843070|Early age-related macular degeneration,33649486|Keratoconus,34594039|Medication use (antiglaucoma preparations and miotics),28991256|Schizophrenia,31268507|Schizophrenia,32888494|Red cell distribution width,32888493|White blood cell count,29844566|Reaction time,30643258|General r…
ENSG00000253416	32888493|White blood cell count,31170924|Metabolic syndrome,35396580|Schizophrenia,
ENSG00000243766	34272381|Estimated glomerular filtration rate (cystatin c),35710981|Estimated glomerular filtration rate (creatinine),34594039|Medication use (antiglaucoma preparations and miotics),34021172|Hip circumference adjusted for BMI,30487518|Hypertension,30239722|Waist-to-hip ratio adjusted for BMI,31761296|Appendicular lean mass,30048462|Heel bone mineral density,29403010|Chloride levels,28739976|Pulse…
ENSG00000260942	21254220|Bipolar disorder,
ENSG00000229743	32665545|Cortical thickness (min-P),
ENSG00000205592	21102463|Crohn's disease,23128233|Inflammatory bowel disease,30589442|Aspartate aminotransferase levels in low alcohol consumption,32635940|Parent of origin effect on receptive language ability (maternal),31882771|3-(3-hydroxyphenyl)propionate levels in elite athletes,31701892|Parkinson's disease,
ENSG00000234721	26053186|3-hydroxy-1-methylpropylmercapturic acid levels in smokers,
ENSG00000197670	32450446|Neurofibrillary tangles (SNP x SNP interaction),34290314|Prostate cancer,32296059|Asthma,31669095|Asthma (adult onset),30929738|Asthma onset (childhood vs adult),34116867|Atopic dermatitis,32888494|Red cell distribution width,28060188|Type 2 diabetes (age of onset),29785011|Asthma or allergic disease (pleiotropy),31361310|Asthma,32888493|White blood cell count,29228715|Colonoscopy-negati…
ENSG00000225730	32888493|White blood cell count,34594039|Medication use (antiglaucoma preparations and miotics),
ENSG00000260121	34226706|Lung function (FVC),
ENSG00000269609	31740837|Schizophrenia,31669095|Asthma (adult onset),30595370|Smoking status,
ENSG00000261804	29844566|Reaction time,29326435|Intelligence (MTAG),
ENSG00000227220	35078996|Serum levels of protein ZYX,30072576|Blood protein levels,30019117|Adolescent idiopathic scoliosis,31882771|3-(3-hydroxyphenyl)propionate levels in elite athletes,30595370|Smoking status,26301497|Mitral valve prolapse,33208821|Gut microbiota relative abundance (unclassified genus belonging to family Erysipelotrichaceae),
ENSG00000253552	33603002|Systolic blood pressure change trajectory,30487518|Hypertension,28498854|Blood pressure traits (multi-trait analysis),27618448|Hypertension,32888494|Red cell distribution width,25108383|Hypospadias,32888493|White blood cell count,
ENSG00000229951	23128233|Inflammatory bowel disease,26192919|Inflammatory bowel disease,28067908|Inflammatory bowel disease,26974007|Chronic inflammatory diseases (ankylosing spondylitis, Crohn's disease, psoriasis, primary sclerosing cholangitis, ulcerative colitis) (pleiotropy),30531825|Brown vs. black hair color,32203549|Apolipoprotein A1 levels,30013184|Non-allergic rhinitis,30595370|Smoking status,
ENSG00000235731	28441426|Residual cognition,
ENSG00000248019	30595370|Smoking status,
ENSG00000259006	30531825|Brown vs. black hair color,34737426|Sepsis (PheCode 994.2),32341527|Nevus count or cutaneous melanoma,
ENSG00000262999	34074324|Fasting insulin,28441456|Facial morphology (factor 23),
ENSG00000264177	32778093|Protein quantitative trait loci (liver),
ENSG00000249706	35386118|Cortical thickness,
ENSG00000093100	24023788|Lung function (forced expiratory flow during mid-portion (25% and 75%) of forced vital capacity),34910505|Vertex-wise cortical thickness,35762941|Pulse pressure,32888494|Red cell distribution width,30595370|Smoking status,
ENSG00000259737	34560273|Cortical thickness,34910505|Vertex-wise cortical thickness,27989323|TRAIL levels,
ENSG00000236753	32210231|Male puberty timing (age at voice breaking MTAG),32339537|Youthful appearance (self-reported),30573740|Male-pattern baldness,30595370|Smoking status,
ENSG00000237463	22903471|Lentiform nucleus volume,23823483|Metabolite levels,30019117|Adolescent idiopathic scoliosis,34594039|Medication use (antiglaucoma preparations and miotics),30595370|Smoking status,27989323|TRAIL levels,
ENSG00000233895	32450446|Neurofibrillary tangles (SNP x SNP interaction),30741946|Rapid automised naming of letters,28224759|Body fat mass,30134803|Plasma parathyroid hormone levels,30944420|Trunk fat mass adjusted for trunk lean mass,29059683|Breast cancer,32239398|Femoral neck bone mineral density and trunk fat mass adjusted by trunk lean mass,28552196|Hip circumference,
ENSG00000262420	32042192|Total testosterone levels,32888494|Red cell distribution width,
ENSG00000236920	29844566|Reaction time,29942086|Intelligence,30038396|Highest math class taken (MTAG),
ENSG00000255478	30595370|Smoking status,
ENSG00000214999	35888728|Putrescine levels,
ENSG00000250714	33067605|Macrophage colony-stimulating factor 1 levels,23455636|Age-related macular degeneration,26691988|Advanced age-related macular degeneration,27989323|TRAIL levels,32843070|Early age-related macular degeneration,31872073|Central serous retinopathy,21909106|Age-related macular degeneration,
ENSG00000251688	32450446|Neurofibrillary tangles (SNP x SNP interaction),26154020|Frontotemporal dementia,33208821|Gut microbiota relative abundance (unclassified genus belonging to family Erysipelotrichaceae),35710981|Estimated glomerular filtration rate (creatinine),
ENSG00000262888	29059683|Breast cancer,
ENSG00000267698	31740837|Schizophrenia,35396580|Schizophrenia,
ENSG00000260565	30591961|Intraocular pressure,
ENSG00000237174	29698431|Maximum cranial width,29274321|Logical memory (delayed recall),
ENSG00000259673	30593698|Fat-free mass,21102462|Menarche (age at onset),30595370|Smoking status,30972912|Peginterferon alfa-2a treatment response in chronic hepatitis B infection,35835914|Insomnia,30643258|General risk tolerance,30804566|Insomnia symptoms (never/rarely vs. usually),35585065|Chips liking,
ENSG00000261055	23251661|Obesity-related traits,
ENSG00000274627	34446935|Externalizing behaviour (multivariate analysis),34737426|Sepsis (PheCode 994.2),
ENSG00000278936	31562340|Height,
ENSG00000254863	28031287|Cerebrospinal fluid biomarker levels,
ENSG00000248508	23251661|Obesity-related traits,32888494|Red cell distribution width,22327514|Ewing sarcoma,34594039|Medication use (antiglaucoma preparations and miotics),31169883|Aldosterone levels,
ENSG00000262714	35764056|Attention deficit hyperactivity disorder or autism spectrum disorder or intelligence (pleiotropy),
ENSG00000205037	32541925|Neuropathy x type 2 diabetes interaction,
ENSG00000250786	29875488|Blood protein levels,
ENSG00000251442	32888493|White blood cell count,34594039|Medication use (antiglaucoma preparations and miotics),35835914|Insomnia,22558069|Non-albumin protein levels,29403010|Chloride levels,32778093|Protein quantitative trait loci (liver),
ENSG00000254369	32888493|White blood cell count,30804560|Peak expiratory flow,34021172|Hip circumference adjusted for BMI,32888494|Red cell distribution width,30595370|Smoking status,30048462|Heel bone mineral density,31669095|Asthma (adult onset),28869591|Heel bone mineral density,
ENSG00000244564	34910505|Vertex-wise cortical thickness,30595370|Smoking status,
ENSG00000279841	27903959|Core binding factor acute myeloid leukemia,
ENSG00000273433	25108383|Hypospadias,32888493|White blood cell count,30804560|Peak expiratory flow,34021172|Hip circumference adjusted for BMI,32888494|Red cell distribution width,30595370|Smoking status,30048462|Heel bone mineral density,31669095|Asthma (adult onset),28869591|Heel bone mineral density,
ENSG00000237637	34130359|Cleft lip with or without cleft palate (bilateral vs unilateral),
ENSG00000248115	21685187|Lifetime average cigarettes per day in chronic obstructive pulmonary disease,
ENSG00000264735	30575882|Waist-hip ratio,30239722|Waist-to-hip ratio adjusted for BMI,
ENSG00000178193	31959995|Urinary metabolite levels in chronic kidney disease,
ENSG00000234292	32450446|Neurofibrillary tangles (SNP x SNP interaction),29228715|Colonoscopy-negative controls vs population controls,
ENSG00000245522	34059833|Glycated hemoglobin levels,34594039|Medication use (antiglaucoma preparations and miotics),29212778|Coronary artery disease,
ENSG00000267213	26343387|Myocardial infarction,33888908|Biological sex (age adjusted),
ENSG00000260005	29875488|Blood protein levels,
ENSG00000266578	26634245|Pre bronchodilator FEV1/FVC ratio,
ENSG00000280392	22675492|Testosterone levels,
ENSG00000224675	32450446|Neurofibrillary tangles (SNP x SNP interaction),35396580|Schizophrenia,35361970|Educational attainment,
ENSG00000215483	27680694|Birth weight,31681408|Infant head circumference (MTAG),26192919|Inflammatory bowel disease,23823483|Metabolite levels,31882771|3-(3-hydroxyphenyl)propionate levels in elite athletes,31649266|Uterine fibroids,34594039|Medication use (antiglaucoma preparations and miotics),30194396|Uterine fibroids,33462484|Serum phosphate levels,23509613|Presence of antiphospholipid antibodies,30804565|Sn…
ENSG00000261327	34910505|Vertex-wise cortical thickness,
ENSG00000248801	32349335|Adipose morphology,33667223|Aerodigestive squamous cell cancer (pleiotropy),
ENSG00000230630	28552196|Hip circumference,
ENSG00000246582	23455636|Age-related macular degeneration,26691988|Advanced age-related macular degeneration,27989323|TRAIL levels,32843070|Early age-related macular degeneration,31872073|Central serous retinopathy,21909106|Age-related macular degeneration,33067605|Macrophage colony-stimulating factor 1 levels,
ENSG00000235531	23823483|Metabolite levels,30019117|Adolescent idiopathic scoliosis,26634245|Pre bronchodilator FEV1/FVC ratio,33190678|Hair curvature (observational),32341527|Nevus count or cutaneous melanoma,34813871|Melanoma,32888494|Red cell distribution width,33272962|Systemic lupus erythematosus,33462482|C_Negativicutes abundance,34594039|Medication use (antiglaucoma preparations and miotics),32888493|Whit…
ENSG00000233223	32888494|Red cell distribution width,24049095|Hormone measurements,
ENSG00000229848	32042192|Total testosterone levels,33339817|Triglyceride levels,35192695|Sex hormone-binding globulin levels,32778093|Protein quantitative trait loci (liver),
ENSG00000259347	30583557|Plasma pyridoxic acid to pyridoxal phosphate ratio,30595370|Smoking status,28928442|Pneumonia,35501403|Manganese levels,30048462|Heel bone mineral density,31533690|Dental caries (decayed and filled deciduous tooth surfaces),32203549|Apolipoprotein A1 levels,34594039|Medication use (antiglaucoma preparations and miotics),34021172|Hip circumference adjusted for BMI,32888494|Red cell distri…
ENSG00000236502	30038396|Highest math class taken (MTAG),
ENSG00000262777	32888494|Red cell distribution width,35361970|Educational attainment,
ENSG00000227533	33887147|Calcium levels,34059833|Glycated hemoglobin levels,32888494|Red cell distribution width,34594039|Medication use (antiglaucoma preparations and miotics),32450446|Neurofibrillary tangles (SNP x SNP interaction),31219150|Pre-treatment viral load in HIV-1 infection,33462484|Serum phosphate levels,28957414|Red cell distribution width,27863252|Red blood cell count,30595370|Smoking status,
ENSG00000225206	34910505|Vertex-wise cortical thickness,29942086|Intelligence,35764056|Attention deficit hyperactivity disorder or autism spectrum disorder or intelligence (pleiotropy),24324551|Ejection fraction in Tripanosoma cruzi seropositivity,29326435|Intelligence (MTAG),33686288|Schizophrenia vs anorexia nervosa (ordinary least squares (OLS)),34560273|Cortical thickness,34743297|Alzheimer's disease or educ…
ENSG00000233611	30038396|Highest math class taken (MTAG),35361970|Educational attainment,33331911|Chronic widespread musculoskeletal pain,23722424|Educational attainment (years of education),25201988|Educational attainment,30019117|Adolescent idiopathic scoliosis,30643251|Alcohol consumption (drinks per week) (MTAG),28441456|Facial morphology (factor 23),20339536|Response to statin therapy,28429243|Plasma estron…
ENSG00000279692	30595370|Smoking status,
ENSG00000223403	23823483|Metabolite levels,
ENSG00000197445	31636271|Serum metabolite levels,
ENSG00000226397	27903959|Core binding factor acute myeloid leukemia,
ENSG00000249984	29844566|Reaction time,
ENSG00000261669	35762941|Pulse pressure,32376654|Adult body size,
ENSG00000264243	34021172|Hip circumference adjusted for BMI,
ENSG00000260088	23823483|Metabolite levels,34282934|Vaginal microbiome MetaCyc pathway (P164-PWY|purine nucleobases degradation I (anaerobic)),29212778|Coronary artery disease,
ENSG00000249667	35361970|Educational attainment,
ENSG00000276075	32888494|Red cell distribution width,32888493|White blood cell count,30595370|Smoking status,

## Sheet: Supplementary Table 6a
	Gene ID	symbol	gene_type	oncogenic/suppressor	paired crRNAs	control_type	combination_type	REF.
	574 lncRNA	-	lncRNA	-	9601	Candidates	10 (promoter-promoter) + 10 (promoter-exon)	this study
	ENSG00000247556	OIP5-AS1	lncRNA	oncogenic	80	Positive control	40 (promoter-exon) + 40 (exon-exon)	Ultisky,2011; Kim,2016
	ENSG00000250366	TUNAR	lncRNA	oncogenic	80			Ultisky,2011; Li,2017
	ENSG00000201098	RNY1	ncRNA	oncogenic	68			lncRNAdb; Haque, 2014; Ultisky,2016;
	ENSG00000251562	MALAT1	lncRNA	oncogenic	80			lncRNAdb; Bhan,2017; Zhang,2017; Haque, 2014;
	ENSG00000230623	TERMINATOR	lncRNA	-	80			Kurian, 2015
	ENSG00000255737	PUNISHER	lncRNA	-	65
	ENSG00000000000	lncMyoD	lncRNA	oncogenic	95			Gong, 2015; Blagden, 2018
	ENSG00000229807	XIST	lncRNA	oncogenic	80			Bhan, 2017; Schmitt, 2016; Sahu, 2015; Yarmishyn, 2015
	ENSG00000130600	H19	lncRNA	oncogenic	80
	ENSG00000234741	GAS5	lncRNA	suppressor	80
	ENSG00000249859	PVT1	lncRNA	oncogenic	80
	ENSG00000177410	ZFAS1	lncRNA	oncogenic	80
	ENSG00000260032	NORAD	lncRNA	oncogenic	80			Lee, 2016
	ENSG00000245573	BDNF-AS1	lncRNA	oncogenic	80			Modarresi, 2014; Shang, 2017
	ENSG00000253352	TUG1	lncRNA	oncogenic	80			lncRNAdb
	ENSG00000260924	AC004463.6	lncRNA	oncogenic	50		40 (promoter-exon) + 40 (exon-exon)	Zhu, 2016
	ENSG00000236078	AC095067.1	lncRNA	oncogenic	50
	ENSG00000229109	RP11-439K3.1	lncRNA	oncogenic	42
	ENSG00000196421	LINC00176	lncRNA	suppressor	50
	ENSG00000105640	RPL18A	protein-coding gene	oncogenic	100		20 (promoter-exon) + 80 (exon-exon)	Zhu, 2016
	ENSG00000106462	EZH2	protein-coding gene	oncogenic	100
	ENSG00000197728	RPS26	protein-coding gene	oncogenic	20
	ENSG00000161016	RPL8	protein-coding gene	oncogenic	100
	ENSG00000125503	PPP1R12C	AAVS1-intron	-	100	Negative control	100 (Intron-Intron)	Kim,2016; Zhu, 2016

## Sheet: Supplementary Table 6b
crRNA_A_location	crRNA_B_location	crRNA_A	crRNA_B	gene type	cross type	gene ID	array	Adapter_A	Adapter_B	sequence
ENSG00000258924_chr17_28354913_+	ENSG00000258924_chr17_28358025_+	CTTTCTGATTTAACCCTAATGCA	TTAACTCCCATGGGAATTTCTCG	lncRNA	promoter-promoter	ENSG00000258924	AATTTCTACTCTTGTAGAT	TCTTGTGGAAAGGACGAAAG	TTTTTTGGCTACGGACCGAATT	TCTTGTGGAAAGGACGAAAGAATTTCTACTCTTGTAGATCTTTCTGATTTAACCCTAATGCAAATTTCTACTCTTGTAGATTTAACTCCCATGGGAATTTCTCGTTTTTTGGCTACGGACCGAATT
ENSG00000258924_chr17_28352938_+	ENSG00000258924_chr17_28358045_+	AAAGAGTTCATGTTGGATGGGAA	TCGTGGATGACAAATTTGCTTGT	lncRNA	promoter-promoter	ENSG00000258924				TCTTGTGGAAAGGACGAAAGAATTTCTACTCTTGTAGATAAAGAGTTCATGTTGGATGGGAAAATTTCTACTCTTGTAGATTCGTGGATGACAAATTTGCTTGTTTTTTTGGCTACGGACCGAATT
ENSG00000258924_chr17_28357681_+	ENSG00000258924_chr17_28355138_+	CTTGCGGGCGAGCGATTGGTGCG	TGAAAGCTCCCTCCACGGCTTCC	lncRNA	promoter-promoter	ENSG00000258924				TCTTGTGGAAAGGACGAAAGAATTTCTACTCTTGTAGATCTTGCGGGCGAGCGATTGGTGCGAATTTCTACTCTTGTAGATTGAAAGCTCCCTCCACGGCTTCCTTTTTTGGCTACGGACCGAATT
ENSG00000258924_chr17_28357833_+	ENSG00000258924_chr17_28355857_+	TTTCCGTCTCATCCGGGATCTGC	CCCTCTGGTCGGTTTCTGAGTAG	lncRNA	promoter-promoter	ENSG00000258924				TCTTGTGGAAAGGACGAAAGAATTTCTACTCTTGTAGATTTTCCGTCTCATCCGGGATCTGCAATTTCTACTCTTGTAGATCCCTCTGGTCGGTTTCTGAGTAGTTTTTTGGCTACGGACCGAATT
ENSG00000258924_chr17_28354337_+	ENSG00000258924_chr17_28357837_+	TCTCCATGGGTCTTAGTCCCAGA	CGTCTCATCCGGGATCTGCACCA	lncRNA	promoter-promoter	ENSG00000258924				TCTTGTGGAAAGGACGAAAGAATTTCTACTCTTGTAGATTCTCCATGGGTCTTAGTCCCAGAAATTTCTACTCTTGTAGATCGTCTCATCCGGGATCTGCACCATTTTTTGGCTACGGACCGAATT
ENSG00000258924_chr17_28358008_-	ENSG00000258924_chr17_28356520_+	TGGAGTGACTCTTGACTTGTCTA	CTACGGCACATCGCTCTCTCAAT	lncRNA	promoter-promoter	ENSG00000258924				TCTTGTGGAAAGGACGAAAGAATTTCTACTCTTGTAGATTGGAGTGACTCTTGACTTGTCTAAATTTCTACTCTTGTAGATCTACGGCACATCGCTCTCTCAATTTTTTTGGCTACGGACCGAATT
ENSG00000258924_chr17_28358142_-	ENSG00000258924_chr17_28353550_+	TCAAGGGTGAATTGGGCCTAGGT	TTGGCCACTGTGCAGTCCAAGGC	lncRNA	promoter-promoter	ENSG00000258924				TCTTGTGGAAAGGACGAAAGAATTTCTACTCTTGTAGATTCAAGGGTGAATTGGGCCTAGGTAATTTCTACTCTTGTAGATTTGGCCACTGTGCAGTCCAAGGCTTTTTTGGCTACGGACCGAATT
ENSG00000258924_chr17_28356901_+	ENSG00000258924_chr17_28358062_-	CCACCTCTAGCATCTTTCTGAGG	TCATCCACGAGAAATTCCCATGG	lncRNA	promoter-promoter	ENSG00000258924				TCTTGTGGAAAGGACGAAAGAATTTCTACTCTTGTAGATCCACCTCTAGCATCTTTCTGAGGAATTTCTACTCTTGTAGATTCATCCACGAGAAATTCCCATGGTTTTTTGGCTACGGACCGAATT
ENSG00000258924_chr17_28354871_+	ENSG00000258924_chr17_28357877_-	TAGACTAGAAACTCCACAATAGC	TCTCAGATGCTGGTGCAGATCCC	lncRNA	promoter-promoter	ENSG00000258924				TCTTGTGGAAAGGACGAAAGAATTTCTACTCTTGTAGATTAGACTAGAAACTCCACAATAGCAATTTCTACTCTTGTAGATTCTCAGATGCTGGTGCAGATCCCTTTTTTGGCTACGGACCGAATT
ENSG00000258924_chr17_28358063_+	ENSG00000258924_chr17_28355990_+	CTTGTGCAGTTTCTGCTCTTTTG	GGGTAGTGGGACCAGCTGGAGCA	lncRNA	promoter-promoter	ENSG00000258924				TCTTGTGGAAAGGACGAAAGAATTTCTACTCTTGTAGATCTTGTGCAGTTTCTGCTCTTTTGAATTTCTACTCTTGTAGATGGGTAGTGGGACCAGCTGGAGCATTTTTTGGCTACGGACCGAATT
ENSG00000258924_chr17_28357833_+	ENSG00000258924_chr17_28360771_+	TTTCCGTCTCATCCGGGATCTGC	ATTGTCACGGTGGTTGCTGCCTT	lncRNA	promoter-exon	ENSG00000258924				TCTTGTGGAAAGGACGAAAGAATTTCTACTCTTGTAGATTTTCCGTCTCATCCGGGATCTGCAATTTCTACTCTTGTAGATATTGTCACGGTGGTTGCTGCCTTTTTTTTGGCTACGGACCGAATT
ENSG00000258924_chr17_28354913_+	ENSG00000258924_chr17_28360565_-	CTTTCTGATTTAACCCTAATGCA	CCAGGTCGCTGAGAGTCCCACCA	lncRNA	promoter-exon	ENSG00000258924				TCTTGTGGAAAGGACGAAAGAATTTCTACTCTTGTAGATCTTTCTGATTTAACCCTAATGCAAATTTCTACTCTTGTAGATCCAGGTCGCTGAGAGTCCCACCATTTTTTGGCTACGGACCGAATT
ENSG00000258924_chr17_28355857_+	ENSG00000258924_chr17_28358956_-	CCCTCTGGTCGGTTTCTGAGTAG	ACTGCCTTCTAGGAGCTCATGGA	lncRNA	promoter-exon	ENSG00000258924				TCTTGTGGAAAGGACGAAAGAATTTCTACTCTTGTAGATCCCTCTGGTCGGTTTCTGAGTAGAATTTCTACTCTTGTAGATACTGCCTTCTAGGAGCTCATGGATTTTTTGGCTACGGACCGAATT
ENSG00000258924_chr17_28355990_+	ENSG00000258924_chr17_28359376_-	GGGTAGTGGGACCAGCTGGAGCA	TATTCCTCATTGGCCAGCTGTAT	lncRNA	promoter-exon	ENSG00000258924				TCTTGTGGAAAGGACGAAAGAATTTCTACTCTTGTAGATGGGTAGTGGGACCAGCTGGAGCAAATTTCTACTCTTGTAGATTATTCCTCATTGGCCAGCTGTATTTTTTTGGCTACGGACCGAATT
ENSG00000258924_chr17_28357681_+	ENSG00000258924_chr17_28360838_-	CTTGCGGGCGAGCGATTGGTGCG	TGTGAAGATATATTGGCTTCCAA	lncRNA	promoter-exon	ENSG00000258924				TCTTGTGGAAAGGACGAAAGAATTTCTACTCTTGTAGATCTTGCGGGCGAGCGATTGGTGCGAATTTCTACTCTTGTAGATTGTGAAGATATATTGGCTTCCAATTTTTTGGCTACGGACCGAATT
ENSG00000267698_chr19_36014123_+	ENSG00000267698_chr19_36012206_+	AGCCCTATTGACATCCATCTCTA	AGTTCTGCAACCGACTTGTTCCT	lncRNA	promoter-promoter	ENSG00000267698				TCTTGTGGAAAGGACGAAAGAATTTCTACTCTTGTAGATAGCCCTATTGACATCCATCTCTAAATTTCTACTCTTGTAGATAGTTCTGCAACCGACTTGTTCCTTTTTTTGGCTACGGACCGAATT
ENSG00000267698_chr19_36011417_+	ENSG00000267698_chr19_36014609_+	TCCCAGAGAGCTGGGTCCACTTT	CCGTCTTCTCCCAGCAAGGGAAA	lncRNA	promoter-promoter	ENSG00000267698				TCTTGTGGAAAGGACGAAAGAATTTCTACTCTTGTAGATTCCCAGAGAGCTGGGTCCACTTTAATTTCTACTCTTGTAGATCCGTCTTCTCCCAGCAAGGGAAATTTTTTGGCTACGGACCGAATT
ENSG00000267698_chr19_36012742_+	ENSG00000267698_chr19_36014674_+	CTGGGCTATCTCAGCACAGAAAT	TTGAAGAGGACAGGAGTCATGCT	lncRNA	promoter-promoter	ENSG00000267698				TCTTGTGGAAAGGACGAAAGAATTTCTACTCTTGTAGATCTGGGCTATCTCAGCACAGAAATAATTTCTACTCTTGTAGATTTGAAGAGGACAGGAGTCATGCTTTTTTTGGCTACGGACCGAATT
ENSG00000267698_chr19_36011790_+	ENSG00000267698_chr19_36014834_+	CTGATTCCGTGCCAAACCTGGTT	AGGCCAGTGACTAGAACGTAGAT	lncRNA	promoter-promoter	ENSG00000267698				TCTTGTGGAAAGGACGAAAGAATTTCTACTCTTGTAGATCTGATTCCGTGCCAAACCTGGTTAATTTCTACTCTTGTAGATAGGCCAGTGACTAGAACGTAGATTTTTTTGGCTACGGACCGAATT
ENSG00000267698_chr19_36014062_+	ENSG00000267698_chr19_36010966_+	GGACTCCAAGCTCTGAGCCTCCT	ACACTTTGTCCACGTAGCGCTGG	lncRNA	promoter-promoter	ENSG00000267698				TCTTGTGGAAAGGACGAAAGAATTTCTACTCTTGTAGATGGACTCCAAGCTCTGAGCCTCCTAATTTCTACTCTTGTAGATACACTTTGTCCACGTAGCGCTGGTTTTTTGGCTACGGACCGAATT
ENSG00000267698_chr19_36014971_+	ENSG00000267698_chr19_36012444_+	GTGTCTTGAAACCCATGGACTCG	AATGCCAAGAACGCAAAGGTCTG	lncRNA	promoter-promoter	ENSG00000267698				TCTTGTGGAAAGGACGAAAGAATTTCTACTCTTGTAGATGTGTCTTGAAACCCATGGACTCGAATTTCTACTCTTGTAGATAATGCCAAGAACGCAAAGGTCTGTTTTTTGGCTACGGACCGAATT
ENSG00000267698_chr19_36014913_+	ENSG00000267698_chr19_36012685_+	TTAGAGATGGAGGCTTTAGGATT	GTAACCTTATTGTGCTCTGGGTC	lncRNA	promoter-promoter	ENSG00000267698				TCTTGTGGAAAGGACGAAAGAATTTCTACTCTTGTAGATTTAGAGATGGAGGCTTTAGGATTAATTTCTACTCTTGTAGATGTAACCTTATTGTGCTCTGGGTCTTTTTTGGCTACGGACCGAATT
ENSG00000267698_chr19_36012626_+	ENSG00000267698_chr19_36014635_-	CCCAAACCTTAAGAACAGAATGC	CCTTGCTGGGAGAAGACGGGAAA	lncRNA	promoter-promoter	ENSG00000267698				TCTTGTGGAAAGGACGAAAGAATTTCTACTCTTGTAGATCCCAAACCTTAAGAACAGAATGCAATTTCTACTCTTGTAGATCCTTGCTGGGAGAAGACGGGAAATTTTTTGGCTACGGACCGAATT
ENSG00000267698_chr19_36012725_+	ENSG00000267698_chr19_36014985_-	GCACAGGAAAGAGTTTACTGGGC	AAGACACCAAATTCCAAGAGCCC	lncRNA	promoter-promoter	ENSG00000267698				TCTTGTGGAAAGGACGAAAGAATTTCTACTCTTGTAGATGCACAGGAAAGAGTTTACTGGGCAATTTCTACTCTTGTAGATAAGACACCAAATTCCAAGAGCCCTTTTTTGGCTACGGACCGAATT
ENSG00000267698_chr19_36012516_+	ENSG00000267698_chr19_36014017_-	CTGGACTCAAGATCAGTGGGTTA	GGAGTCAGCCTCAGAGCTAAAGA	lncRNA	promoter-promoter	ENSG00000267698				TCTTGTGGAAAGGACGAAAGAATTTCTACTCTTGTAGATCTGGACTCAAGATCAGTGGGTTAAATTTCTACTCTTGTAGATGGAGTCAGCCTCAGAGCTAAAGATTTTTTGGCTACGGACCGAATT
ENSG00000267698_chr19_36014123_+	ENSG00000267698_chr19_36016912_-	AGCCCTATTGACATCCATCTCTA	CAGGTGTGTGGCCAACCCCTGTC	lncRNA	promoter-exon	ENSG00000267698				TCTTGTGGAAAGGACGAAAGAATTTCTACTCTTGTAGATAGCCCTATTGACATCCATCTCTAAATTTCTACTCTTGTAGATCAGGTGTGTGGCCAACCCCTGTCTTTTTTGGCTACGGACCGAATT
ENSG00000271366_chr19_35255177_-	ENSG00000271366_chr19_35253980_-	TAGTCTCTGGGTCTCACTGTGTT	CACTCAGGGCCTTGATCAAACAC	lncRNA	promoter-promoter	ENSG00000271366				TCTTGTGGAAAGGACGAAAGAATTTCTACTCTTGTAGATTAGTCTCTGGGTCTCACTGTGTTAATTTCTACTCTTGTAGATCACTCAGGGCCTTGATCAAACACTTTTTTGGCTACGGACCGAATT
ENSG00000271366_chr19_35253935_-	ENSG00000271366_chr19_35254836_-	AAAGACCCAGGCCTGTGAGGCCC	ATCCATCCTAAGGTCTGGGCACA	lncRNA	promoter-promoter	ENSG00000271366				TCTTGTGGAAAGGACGAAAGAATTTCTACTCTTGTAGATAAAGACCCAGGCCTGTGAGGCCCAATTTCTACTCTTGTAGATATCCATCCTAAGGTCTGGGCACATTTTTTGGCTACGGACCGAATT
ENSG00000271366_chr19_35254619_-	ENSG00000271366_chr19_35253521_-	AGAGGTCCCATGGGCTCTCTGCT	AATTCTTGTTTAAGACAGTGAAC	lncRNA	promoter-promoter	ENSG00000271366				TCTTGTGGAAAGGACGAAAGAATTTCTACTCTTGTAGATAGAGGTCCCATGGGCTCTCTGCTAATTTCTACTCTTGTAGATAATTCTTGTTTAAGACAGTGAACTTTTTTGGCTACGGACCGAATT
ENSG00000271366_chr19_35254008_-	ENSG00000271366_chr19_35256528_-	CTGAAAGGACACACACAATGGAT	CAGAGGCTACGTGACATACAATA	lncRNA	promoter-promoter	ENSG00000271366				TCTTGTGGAAAGGACGAAAGAATTTCTACTCTTGTAGATCTGAAAGGACACACACAATGGATAATTTCTACTCTTGTAGATCAGAGGCTACGTGACATACAATATTTTTTGGCTACGGACCGAATT
ENSG00000271366_chr19_35253853_-	ENSG00000271366_chr19_35256582_-	CGTCCAGCAGAGGAAGCACCCTC	AGGAGATCCTGAGGTCAAAGTTA	lncRNA	promoter-promoter	ENSG00000271366				TCTTGTGGAAAGGACGAAAGAATTTCTACTCTTGTAGATCGTCCAGCAGAGGAAGCACCCTCAATTTCTACTCTTGTAGATAGGAGATCCTGAGGTCAAAGTTATTTTTTGGCTACGGACCGAATT
ENSG00000271366_chr19_35253509_-	ENSG00000271366_chr19_35257826_-	AGACAGTGAACACACACTAAGAC	GCACATCCTGTTTCCTCTCTGCT	lncRNA	promoter-promoter	ENSG00000271366				TCTTGTGGAAAGGACGAAAGAATTTCTACTCTTGTAGATAGACAGTGAACACACACTAAGACAATTTCTACTCTTGTAGATGCACATCCTGTTTCCTCTCTGCTTTTTTTGGCTACGGACCGAATT
ENSG00000271366_chr19_35253822_-	ENSG00000271366_chr19_35255894_-	GCTTGTCCTGGCAGAAGCTTAGC	AGTTATAAATCCTTGCCCTTGCC	lncRNA	promoter-promoter	ENSG00000271366				TCTTGTGGAAAGGACGAAAGAATTTCTACTCTTGTAGATGCTTGTCCTGGCAGAAGCTTAGCAATTTCTACTCTTGTAGATAGTTATAAATCCTTGCCCTTGCCTTTTTTGGCTACGGACCGAATT
ENSG00000271366_chr19_35254057_-	ENSG00000271366_chr19_35255418_-	CCCATCCTCAAAGCTGAAACAGA	ATTGAATCCTCATAGAATTCCAA	lncRNA	promoter-promoter	ENSG00000271366				TCTTGTGGAAAGGACGAAAGAATTTCTACTCTTGTAGATCCCATCCTCAAAGCTGAAACAGAAATTTCTACTCTTGTAGATATTGAATCCTCATAGAATTCCAATTTTTTGGCTACGGACCGAATT
ENSG00000271366_chr19_35253957_+	ENSG00000271366_chr19_35255367_-	ATCAAGGCCCTGAGTGTAAACAT	CCACAATGCCCTCTTCGTCCATC	lncRNA	promoter-promoter	ENSG00000271366				TCTTGTGGAAAGGACGAAAGAATTTCTACTCTTGTAGATATCAAGGCCCTGAGTGTAAACATAATTTCTACTCTTGTAGATCCACAATGCCCTCTTCGTCCATCTTTTTTGGCTACGGACCGAATT
ENSG00000271366_chr19_35256655_-	ENSG00000271366_chr19_35253651_+	AGACACCTGGGATACCACAGCAA	AGAGGAGGCACCAGGCTTGCTTG	lncRNA	promoter-promoter	ENSG00000271366				TCTTGTGGAAAGGACGAAAGAATTTCTACTCTTGTAGATAGACACCTGGGATACCACAGCAAAATTTCTACTCTTGTAGATAGAGGAGGCACCAGGCTTGCTTGTTTTTTGGCTACGGACCGAATT
ENSG00000271366_chr19_35257520_-	ENSG00000271366_chr19_35251511_-	TTCATAAGGAAGGCCTCATGTCT	TCTCTCTGGGCCTCTGTAAGATG	lncRNA	promoter-exon	ENSG00000271366				TCTTGTGGAAAGGACGAAAGAATTTCTACTCTTGTAGATTTCATAAGGAAGGCCTCATGTCTAATTTCTACTCTTGTAGATTCTCTCTGGGCCTCTGTAAGATGTTTTTTGGCTACGGACCGAATT
ENSG00000271366_chr19_35256554_-	ENSG00000271366_chr19_35251566_+	CCAACAATACTAACTGTGGAGTT	GGTCTAGTGGCCAAGCTCCTAAT	lncRNA	promoter-exon	ENSG00000271366				TCTTGTGGAAAGGACGAAAGAATTTCTACTCTTGTAGATCCAACAATACTAACTGTGGAGTTAATTTCTACTCTTGTAGATGGTCTAGTGGCCAAGCTCCTAATTTTTTTGGCTACGGACCGAATT
ENSG00000271366_chr19_35255418_-	ENSG00000271366_chr19_35251596_+	ATTGAATCCTCATAGAATTCCAA	CTTGCCTAGGGTGGTCCGCAGAG	lncRNA	promoter-exon	ENSG00000271366				TCTTGTGGAAAGGACGAAAGAATTTCTACTCTTGTAGATATTGAATCCTCATAGAATTCCAAAATTTCTACTCTTGTAGATCTTGCCTAGGGTGGTCCGCAGAGTTTTTTGGCTACGGACCGAATT
ENSG00000271366_chr19_35255724_-	ENSG00000271366_chr19_35251680_-	AACAAGGAGGCCAGGGAAGGCTT	TCCATTAAGCTCTCTTGCCCCTG	lncRNA	promoter-exon	ENSG00000271366				TCTTGTGGAAAGGACGAAAGAATTTCTACTCTTGTAGATAACAAGGAGGCCAGGGAAGGCTTAATTTCTACTCTTGTAGATTCCATTAAGCTCTCTTGCCCCTGTTTTTTGGCTACGGACCGAATT
ENSG00000235560_chr16_30529994_+	ENSG00000235560_chr16_30535139_+	AAATGTATCCTTAGTAGAGACGG	TAATCGGACTTCAGCCCATCACT	lncRNA	promoter-promoter	ENSG00000235560				TCTTGTGGAAAGGACGAAAGAATTTCTACTCTTGTAGATAAATGTATCCTTAGTAGAGACGGAATTTCTACTCTTGTAGATTAATCGGACTTCAGCCCATCACTTTTTTTGGCTACGGACCGAATT
ENSG00000235560_chr16_30535567_-	ENSG00000235560_chr16_30534030_+	CTGGCTGACACAGATGCATATCT	TAGGCTGCATCCCGGAGCCAGGC	lncRNA	promoter-promoter	ENSG00000235560				TCTTGTGGAAAGGACGAAAGAATTTCTACTCTTGTAGATCTGGCTGACACAGATGCATATCTAATTTCTACTCTTGTAGATTAGGCTGCATCCCGGAGCCAGGCTTTTTTGGCTACGGACCGAATT
ENSG00000235560_chr16_30535064_+	ENSG00000235560_chr16_30531107_+	CGGGAACAAAGCAGCGCCCTGCG	ACACAGACATGGGTTCAAGAAAT	lncRNA	promoter-promoter	ENSG00000235560				TCTTGTGGAAAGGACGAAAGAATTTCTACTCTTGTAGATCGGGAACAAAGCAGCGCCCTGCGAATTTCTACTCTTGTAGATACACAGACATGGGTTCAAGAAATTTTTTTGGCTACGGACCGAATT
ENSG00000235560_chr16_30535173_+	ENSG00000235560_chr16_30530386_+	TCCTCAGAAACGGCGACAGCAGC	ATTGGCAAACTCAGGGCCAAGAT	lncRNA	promoter-promoter	ENSG00000235560				TCTTGTGGAAAGGACGAAAGAATTTCTACTCTTGTAGATTCCTCAGAAACGGCGACAGCAGCAATTTCTACTCTTGTAGATATTGGCAAACTCAGGGCCAAGATTTTTTTGGCTACGGACCGAATT
ENSG00000235560_chr16_30535491_-	ENSG00000235560_chr16_30531297_+	TGCCTCACCTTCTGTTTCTTGGA	TGAGAGCCTAGGTGAACTTGCGA	lncRNA	promoter-promoter	ENSG00000235560				TCTTGTGGAAAGGACGAAAGAATTTCTACTCTTGTAGATTGCCTCACCTTCTGTTTCTTGGAAATTTCTACTCTTGTAGATTGAGAGCCTAGGTGAACTTGCGATTTTTTGGCTACGGACCGAATT
ENSG00000235560_chr16_30530336_+	ENSG00000235560_chr16_30534855_-	CAAACTTCAAAGCTCTCAGAGAC	TTTGAAGACATCGTCCAGTTCTG	lncRNA	promoter-promoter	ENSG00000235560				TCTTGTGGAAAGGACGAAAGAATTTCTACTCTTGTAGATCAAACTTCAAAGCTCTCAGAGACAATTTCTACTCTTGTAGATTTTGAAGACATCGTCCAGTTCTGTTTTTTGGCTACGGACCGAATT
ENSG00000235560_chr16_30535222_-	ENSG00000235560_chr16_30533794_+	CTCTCAACATTGGGAAGAGGCTG	CAGTGTTAGGTACTCTGGAGGCC	lncRNA	promoter-promoter	ENSG00000235560				TCTTGTGGAAAGGACGAAAGAATTTCTACTCTTGTAGATCTCTCAACATTGGGAAGAGGCTGAATTTCTACTCTTGTAGATCAGTGTTAGGTACTCTGGAGGCCTTTTTTGGCTACGGACCGAATT
ENSG00000235560_chr16_30535001_-	ENSG00000235560_chr16_30531380_+	AAGGCCGGCGCCTGTAGCCGCAA	GATCTTCATCACTAATTCTTATC	lncRNA	promoter-promoter	ENSG00000235560				TCTTGTGGAAAGGACGAAAGAATTTCTACTCTTGTAGATAAGGCCGGCGCCTGTAGCCGCAAAATTTCTACTCTTGTAGATGATCTTCATCACTAATTCTTATCTTTTTTGGCTACGGACCGAATT
ENSG00000235560_chr16_30535077_-	ENSG00000235560_chr16_30530460_+	TTCCCGCAAACCCGGGCGGAAGC	CCCAGGCTGTGTTGAGGGTTAGG	lncRNA	promoter-promoter	ENSG00000235560				TCTTGTGGAAAGGACGAAAGAATTTCTACTCTTGTAGATTTCCCGCAAACCCGGGCGGAAGCAATTTCTACTCTTGTAGATCCCAGGCTGTGTTGAGGGTTAGGTTTTTTGGCTACGGACCGAATT
ENSG00000235560_chr16_30530143_+	ENSG00000235560_chr16_30534851_-	AAAGATACTTAGCCTGGCCCTAC	AAGACATCGTCCAGTTCTGACCA	lncRNA	promoter-promoter	ENSG00000235560				TCTTGTGGAAAGGACGAAAGAATTTCTACTCTTGTAGATAAAGATACTTAGCCTGGCCCTACAATTTCTACTCTTGTAGATAAGACATCGTCCAGTTCTGACCATTTTTTGGCTACGGACCGAATT
ENSG00000235560_chr16_30529994_+	ENSG00000235560_chr16_30536654_+	AAATGTATCCTTAGTAGAGACGG	AGGCGACGTGGCACCCAATGTAG	lncRNA	promoter-exon	ENSG00000235560				TCTTGTGGAAAGGACGAAAGAATTTCTACTCTTGTAGATAAATGTATCCTTAGTAGAGACGGAATTTCTACTCTTGTAGATAGGCGACGTGGCACCCAATGTAGTTTTTTGGCTACGGACCGAATT
ENSG00000235560_chr16_30531107_+	ENSG00000235560_chr16_30536115_+	ACACAGACATGGGTTCAAGAAAT	GCTCTTAGTGGGTTCTTTAGTTG	lncRNA	promoter-exon	ENSG00000235560				TCTTGTGGAAAGGACGAAAGAATTTCTACTCTTGTAGATACACAGACATGGGTTCAAGAAATAATTTCTACTCTTGTAGATGCTCTTAGTGGGTTCTTTAGTTGTTTTTTGGCTACGGACCGAATT
ENSG00000235560_chr16_30535139_+	ENSG00000235560_chr16_30536134_+	TAATCGGACTTCAGCCCATCACT	GTTGAATCTAGGCCCAGATTGAG	lncRNA	promoter-exon	ENSG00000235560				TCTTGTGGAAAGGACGAAAGAATTTCTACTCTTGTAGATTAATCGGACTTCAGCCCATCACTAATTTCTACTCTTGTAGATGTTGAATCTAGGCCCAGATTGAGTTTTTTGGCTACGGACCGAATT
ENSG00000235560_chr16_30530725_+	ENSG00000235560_chr16_30536571_-	AGGCTGATAAATCTGGTTCCTTC	CACAAGGCTCCTTAAGACTCCTG	lncRNA	promoter-exon	ENSG00000235560				TCTTGTGGAAAGGACGAAAGAATTTCTACTCTTGTAGATAGGCTGATAAATCTGGTTCCTTCAATTTCTACTCTTGTAGATCACAAGGCTCCTTAAGACTCCTGTTTTTTGGCTACGGACCGAATT
ENSG00000235560_chr16_30530316_+	ENSG00000235560_chr16_30537128_-	TGGGCCATAAGTAAACTTTACAA	TCAAGTACTTTCAGAGAAGATTA	lncRNA	promoter-exon	ENSG00000235560				TCTTGTGGAAAGGACGAAAGAATTTCTACTCTTGTAGATTGGGCCATAAGTAAACTTTACAAAATTTCTACTCTTGTAGATTCAAGTACTTTCAGAGAAGATTATTTTTTGGCTACGGACCGAATT
ENSG00000235560_chr16_30534030_+	ENSG00000235560_chr16_30536683_-	TAGGCTGCATCCCGGAGCCAGGC	TACATTGGGTGCCACGTCGCCTG	lncRNA	promoter-exon	ENSG00000235560				TCTTGTGGAAAGGACGAAAGAATTTCTACTCTTGTAGATTAGGCTGCATCCCGGAGCCAGGCAATTTCTACTCTTGTAGATTACATTGGGTGCCACGTCGCCTGTTTTTTGGCTACGGACCGAATT
ENSG00000235560_chr16_30533124_+	ENSG00000235560_chr16_30535940_-	CTCTTCCTTGTTTCTGGAATCTG	AGCCTAGGAGCCTTGGGCCATCC	lncRNA	promoter-exon	ENSG00000235560				TCTTGTGGAAAGGACGAAAGAATTTCTACTCTTGTAGATCTCTTCCTTGTTTCTGGAATCTGAATTTCTACTCTTGTAGATAGCCTAGGAGCCTTGGGCCATCCTTTTTTGGCTACGGACCGAATT
ENSG00000235560_chr16_30533118_+	ENSG00000235560_chr16_30535954_+	TCTTTCCTCTTCCTTGTTTCTGG	TTACCCCAACCTGCTTCCCCTGG	lncRNA	promoter-exon	ENSG00000235560				TCTTGTGGAAAGGACGAAAGAATTTCTACTCTTGTAGATTCTTTCCTCTTCCTTGTTTCTGGAATTTCTACTCTTGTAGATTTACCCCAACCTGCTTCCCCTGGTTTTTTGGCTACGGACCGAATT
ENSG00000235560_chr16_30535173_+	ENSG00000235560_chr16_30535985_+	TCCTCAGAAACGGCGACAGCAGC	TCTCAGTAAAAGTCGCCAGCTCT	lncRNA	promoter-exon	ENSG00000235560				TCTTGTGGAAAGGACGAAAGAATTTCTACTCTTGTAGATTCCTCAGAAACGGCGACAGCAGCAATTTCTACTCTTGTAGATTCTCAGTAAAAGTCGCCAGCTCTTTTTTTGGCTACGGACCGAATT
ENSG00000235560_chr16_30533794_+	ENSG00000235560_chr16_30535998_-	CAGTGTTAGGTACTCTGGAGGCC	CTGAGATAAAGACCCCAGGGGAA	lncRNA	promoter-exon	ENSG00000235560				TCTTGTGGAAAGGACGAAAGAATTTCTACTCTTGTAGATCAGTGTTAGGTACTCTGGAGGCCAATTTCTACTCTTGTAGATCTGAGATAAAGACCCCAGGGGAATTTTTTGGCTACGGACCGAATT
ENSG00000239791_chr16_30572419_+	ENSG00000239791_chr16_30570372_+	CAGTAGCTTAGCTGCGGAGTCCA	TAGGCCCTTTGGCTCTTGGGACT	lncRNA	promoter-promoter	ENSG00000239791				TCTTGTGGAAAGGACGAAAGAATTTCTACTCTTGTAGATCAGTAGCTTAGCTGCGGAGTCCAAATTTCTACTCTTGTAGATTAGGCCCTTTGGCTCTTGGGACTTTTTTTGGCTACGGACCGAATT
ENSG00000239791_chr16_30570554_+	ENSG00000239791_chr16_30571948_+	GAACAAGGTAAACAGGATTCAGA	ACCATATCAAATATGGAGCCTTT	lncRNA	promoter-promoter	ENSG00000239791				TCTTGTGGAAAGGACGAAAGAATTTCTACTCTTGTAGATGAACAAGGTAAACAGGATTCAGAAATTTCTACTCTTGTAGATACCATATCAAATATGGAGCCTTTTTTTTTGGCTACGGACCGAATT
ENSG00000239791_chr16_30571829_+	ENSG00000239791_chr16_30568807_+	TTCACTTCATGGCCGCTTGGACA	TTCTAAGAAATGGAGTCTTGGCC	lncRNA	promoter-promoter	ENSG00000239791				TCTTGTGGAAAGGACGAAAGAATTTCTACTCTTGTAGATTTCACTTCATGGCCGCTTGGACAAATTTCTACTCTTGTAGATTTCTAAGAAATGGAGTCTTGGCCTTTTTTGGCTACGGACCGAATT
ENSG00000239791_chr16_30569510_+	ENSG00000239791_chr16_30571972_+	ACCACGCCCTCCATGTAGGTCCC	TGACTTCTCTGGCCTCATCGTCC	lncRNA	promoter-promoter	ENSG00000239791				TCTTGTGGAAAGGACGAAAGAATTTCTACTCTTGTAGATACCACGCCCTCCATGTAGGTCCCAATTTCTACTCTTGTAGATTGACTTCTCTGGCCTCATCGTCCTTTTTTGGCTACGGACCGAATT
ENSG00000239791_chr16_30572012_-	ENSG00000239791_chr16_30568283_+	AGGGCAAGTGGGACGATGAGGCC	TAAAGTGTAGACCATCCACAGTA	lncRNA	promoter-promoter	ENSG00000239791				TCTTGTGGAAAGGACGAAAGAATTTCTACTCTTGTAGATAGGGCAAGTGGGACGATGAGGCCAATTTCTACTCTTGTAGATTAAAGTGTAGACCATCCACAGTATTTTTTGGCTACGGACCGAATT
ENSG00000239791_chr16_30571813_-	ENSG00000239791_chr16_30570666_+	TCCCTATCAGAATCCTCGAATCC	GCTGAGTAGATGCATGTTAAGCA	lncRNA	promoter-promoter	ENSG00000239791				TCTTGTGGAAAGGACGAAAGAATTTCTACTCTTGTAGATTCCCTATCAGAATCCTCGAATCCAATTTCTACTCTTGTAGATGCTGAGTAGATGCATGTTAAGCATTTTTTGGCTACGGACCGAATT
ENSG00000239791_chr16_30572093_-	ENSG00000239791_chr16_30570644_+	TTGAAGGCAAGAAGCCTCTCCTC	ACTTCACAGCGTTACTGGTTTAG	lncRNA	promoter-promoter	ENSG00000239791				TCTTGTGGAAAGGACGAAAGAATTTCTACTCTTGTAGATTTGAAGGCAAGAAGCCTCTCCTCAATTTCTACTCTTGTAGATACTTCACAGCGTTACTGGTTTAGTTTTTTGGCTACGGACCGAATT
ENSG00000239791_chr16_30568276_+	ENSG00000239791_chr16_30572016_-	CACTTTCTAAAGTGTAGACCATC	TTTAAGGGCAAGTGGGACGATGA	lncRNA	promoter-promoter	ENSG00000239791				TCTTGTGGAAAGGACGAAAGAATTTCTACTCTTGTAGATCACTTTCTAAAGTGTAGACCATCAATTTCTACTCTTGTAGATTTTAAGGGCAAGTGGGACGATGATTTTTTGGCTACGGACCGAATT
ENSG00000239791_chr16_30571962_-	ENSG00000239791_chr16_30568416_+	ATATGGTCAAATAATGGCGCCCT	CAGAGGAGGCACTGAGACTCAGG	lncRNA	promoter-promoter	ENSG00000239791				TCTTGTGGAAAGGACGAAAGAATTTCTACTCTTGTAGATATATGGTCAAATAATGGCGCCCTAATTTCTACTCTTGTAGATCAGAGGAGGCACTGAGACTCAGGTTTTTTGGCTACGGACCGAATT
ENSG00000239791_chr16_30571896_-	ENSG00000239791_chr16_30568152_+	AGAAGGCACCTTCCGGGTCCCTT	CACCCATGCTGCCACATGGGAGT	lncRNA	promoter-promoter	ENSG00000239791				TCTTGTGGAAAGGACGAAAGAATTTCTACTCTTGTAGATAGAAGGCACCTTCCGGGTCCCTTAATTTCTACTCTTGTAGATCACCCATGCTGCCACATGGGAGTTTTTTTGGCTACGGACCGAATT
ENSG00000239791_chr16_30571829_+	ENSG00000239791_chr16_30582544_+	TTCACTTCATGGCCGCTTGGACA	TGTGAACGCCATCACCCACACTC	lncRNA	promoter-exon	ENSG00000239791				TCTTGTGGAAAGGACGAAAGAATTTCTACTCTTGTAGATTTCACTTCATGGCCGCTTGGACAAATTTCTACTCTTGTAGATTGTGAACGCCATCACCCACACTCTTTTTTGGCTACGGACCGAATT
ENSG00000239791_chr16_30570644_+	ENSG00000239791_chr16_30583413_+	ACTTCACAGCGTTACTGGTTTAG	CTTCTCCTCATTCCCATCCCTGG	lncRNA	promoter-exon	ENSG00000239791				TCTTGTGGAAAGGACGAAAGAATTTCTACTCTTGTAGATACTTCACAGCGTTACTGGTTTAGAATTTCTACTCTTGTAGATCTTCTCCTCATTCCCATCCCTGGTTTTTTGGCTACGGACCGAATT
ENSG00000239791_chr16_30572419_+	ENSG00000239791_chr16_30583394_+	CAGTAGCTTAGCTGCGGAGTCCA	GACACTTCTTCAGCCTTTCCTTC	lncRNA	promoter-exon	ENSG00000239791				TCTTGTGGAAAGGACGAAAGAATTTCTACTCTTGTAGATCAGTAGCTTAGCTGCGGAGTCCAAATTTCTACTCTTGTAGATGACACTTCTTCAGCCTTTCCTTCTTTTTTGGCTACGGACCGAATT
ENSG00000239791_chr16_30571948_+	ENSG00000239791_chr16_30582588_-	ACCATATCAAATATGGAGCCTTT	CAGATATATTTCAAGAGTGTGGG	lncRNA	promoter-exon	ENSG00000239791				TCTTGTGGAAAGGACGAAAGAATTTCTACTCTTGTAGATACCATATCAAATATGGAGCCTTTAATTTCTACTCTTGTAGATCAGATATATTTCAAGAGTGTGGGTTTTTTGGCTACGGACCGAATT
ENSG00000239791_chr16_30569310_+	ENSG00000239791_chr16_30582576_-	ACTATCTCTAGATAGTGATATCC	AAGAGTGTGGGTGATGGCGTTCA	lncRNA	promoter-exon	ENSG00000239791				TCTTGTGGAAAGGACGAAAGAATTTCTACTCTTGTAGATACTATCTCTAGATAGTGATATCCAATTTCTACTCTTGTAGATAAGAGTGTGGGTGATGGCGTTCATTTTTTGGCTACGGACCGAATT
ENSG00000239791_chr16_30568152_+	ENSG00000239791_chr16_30583699_-	CACCCATGCTGCCACATGGGAGT	ATTATCTCCAGTGCTCAGGGCCT	lncRNA	promoter-exon	ENSG00000239791				TCTTGTGGAAAGGACGAAAGAATTTCTACTCTTGTAGATCACCCATGCTGCCACATGGGAGTAATTTCTACTCTTGTAGATATTATCTCCAGTGCTCAGGGCCTTTTTTTGGCTACGGACCGAATT
ENSG00000239791_chr16_30569435_+	ENSG00000239791_chr16_30583514_-	TGCCACCTGCATCTATTCTACTC	ACTTTATCATCTTTCCTGTCTCA	lncRNA	promoter-exon	ENSG00000239791				TCTTGTGGAAAGGACGAAAGAATTTCTACTCTTGTAGATTGCCACCTGCATCTATTCTACTCAATTTCTACTCTTGTAGATACTTTATCATCTTTCCTGTCTCATTTTTTGGCTACGGACCGAATT
ENSG00000239791_chr16_30570862_+	ENSG00000239791_chr16_30583464_-	TACCAGGTCTGCCTTCTTTACTC	TCATCTTCCCTGTTTCAGGATCC	lncRNA	promoter-exon	ENSG00000239791				TCTTGTGGAAAGGACGAAAGAATTTCTACTCTTGTAGATTACCAGGTCTGCCTTCTTTACTCAATTTCTACTCTTGTAGATTCATCTTCCCTGTTTCAGGATCCTTTTTTGGCTACGGACCGAATT
ENSG00000239791_chr16_30570882_+	ENSG00000239791_chr16_30583508_-	CTCCTCTAGTACCCAACACAGTT	TCATCTTTCCTGTCTCAGGATCC	lncRNA	promoter-exon	ENSG00000239791				TCTTGTGGAAAGGACGAAAGAATTTCTACTCTTGTAGATCTCCTCTAGTACCCAACACAGTTAATTTCTACTCTTGTAGATTCATCTTTCCTGTCTCAGGATCCTTTTTTGGCTACGGACCGAATT
ENSG00000239791_chr16_30568283_+	ENSG00000239791_chr16_30581791_-	TAAAGTGTAGACCATCCACAGTA	CCAATGCAGGTGAAACATCTGGC	lncRNA	promoter-exon	ENSG00000239791				TCTTGTGGAAAGGACGAAAGAATTTCTACTCTTGTAGATTAAAGTGTAGACCATCCACAGTAAATTTCTACTCTTGTAGATCCAATGCAGGTGAAACATCTGGCTTTTTTGGCTACGGACCGAATT
ENSG00000268266_chr19_57473467_+	ENSG00000268266_chr19_57477954_+	ATGTGCAATAAGGTCAGAGCTTT	AAATGCGTGTAGCCTGATGCTCC	lncRNA	promoter-promoter	ENSG00000268266				TCTTGTGGAAAGGACGAAAGAATTTCTACTCTTGTAGATATGTGCAATAAGGTCAGAGCTTTAATTTCTACTCTTGTAGATAAATGCGTGTAGCCTGATGCTCCTTTTTTGGCTACGGACCGAATT
ENSG00000268266_chr19_57476113_+	ENSG00000268266_chr19_57477851_+	AGCCCAGACGTCATCAGTCTACA	AGCCTTCCTTACGCAGAGAATGC	lncRNA	promoter-promoter	ENSG00000268266				TCTTGTGGAAAGGACGAAAGAATTTCTACTCTTGTAGATAGCCCAGACGTCATCAGTCTACAAATTTCTACTCTTGTAGATAGCCTTCCTTACGCAGAGAATGCTTTTTTGGCTACGGACCGAATT
ENSG00000268266_chr19_57477050_+	ENSG00000268266_chr19_57477820_+	CCAAATGCTCCAGCTGTGAACCA	ACATCAAAGGAATGTTTAGAGAC	lncRNA	promoter-promoter	ENSG00000268266				TCTTGTGGAAAGGACGAAAGAATTTCTACTCTTGTAGATCCAAATGCTCCAGCTGTGAACCAAATTTCTACTCTTGTAGATACATCAAAGGAATGTTTAGAGACTTTTTTGGCTACGGACCGAATT
ENSG00000268266_chr19_57477611_+	ENSG00000268266_chr19_57474282_+	ATTGGCCCAGAGCCGCCAAGTTT	AGACCAGGCCACATGTCCCACAG	lncRNA	promoter-promoter	ENSG00000268266				TCTTGTGGAAAGGACGAAAGAATTTCTACTCTTGTAGATATTGGCCCAGAGCCGCCAAGTTTAATTTCTACTCTTGTAGATAGACCAGGCCACATGTCCCACAGTTTTTTGGCTACGGACCGAATT
ENSG00000268266_chr19_57477924_+	ENSG00000268266_chr19_57473617_+	TATGGCTGGAAGTTAACAAATAT	TCCAGTATGGATACTCTCATGCT	lncRNA	promoter-promoter	ENSG00000268266				TCTTGTGGAAAGGACGAAAGAATTTCTACTCTTGTAGATTATGGCTGGAAGTTAACAAATATAATTTCTACTCTTGTAGATTCCAGTATGGATACTCTCATGCTTTTTTTGGCTACGGACCGAATT
ENSG00000268266_chr19_57477635_+	ENSG00000268266_chr19_57474186_+	CTGGGTAATGTAGTTCCCACGGC	CACTGAAGCAGAACTGTTTCCCA	lncRNA	promoter-promoter	ENSG00000268266				TCTTGTGGAAAGGACGAAAGAATTTCTACTCTTGTAGATCTGGGTAATGTAGTTCCCACGGCAATTTCTACTCTTGTAGATCACTGAAGCAGAACTGTTTCCCATTTTTTGGCTACGGACCGAATT
ENSG00000268266_chr19_57472743_+	ENSG00000268266_chr19_57477838_+	AGGTCAGGTGTCTTGAAGGCTAG	GAGACATGATTTCAGCCTTCCTT	lncRNA	promoter-promoter	ENSG00000268266				TCTTGTGGAAAGGACGAAAGAATTTCTACTCTTGTAGATAGGTCAGGTGTCTTGAAGGCTAGAATTTCTACTCTTGTAGATGAGACATGATTTCAGCCTTCCTTTTTTTTGGCTACGGACCGAATT
ENSG00000268266_chr19_57473955_+	ENSG00000268266_chr19_57477802_+	CACAGTGAGAGGCCTCCTCACAC	TGGTGAACGTCGTGTTTGACATC	lncRNA	promoter-promoter	ENSG00000268266				TCTTGTGGAAAGGACGAAAGAATTTCTACTCTTGTAGATCACAGTGAGAGGCCTCCTCACACAATTTCTACTCTTGTAGATTGGTGAACGTCGTGTTTGACATCTTTTTTGGCTACGGACCGAATT
ENSG00000268266_chr19_57474206_+	ENSG00000268266_chr19_57477465_+	CCACACAGCACACACATGTATGG	TGTCACCTCAGGTCTGACATTGC	lncRNA	promoter-promoter	ENSG00000268266				TCTTGTGGAAAGGACGAAAGAATTTCTACTCTTGTAGATCCACACAGCACACACATGTATGGAATTTCTACTCTTGTAGATTGTCACCTCAGGTCTGACATTGCTTTTTTGGCTACGGACCGAATT
ENSG00000268266_chr19_57478071_+	ENSG00000268266_chr19_57476254_+	GTGGCCTTGAAGTAAGTGAATAA	ACTCCCAATCTACATAATCATCT	lncRNA	promoter-promoter	ENSG00000268266				TCTTGTGGAAAGGACGAAAGAATTTCTACTCTTGTAGATGTGGCCTTGAAGTAAGTGAATAAAATTTCTACTCTTGTAGATACTCCCAATCTACATAATCATCTTTTTTTGGCTACGGACCGAATT
ENSG00000268392_chr19_57623372_+	ENSG00000268392_chr19_57625500_+	TGTGGACACTTAGCTGAGAACAT	GGATTGGTTTAAAGAGCTGTGGA	lncRNA	promoter-promoter	ENSG00000268392				TCTTGTGGAAAGGACGAAAGAATTTCTACTCTTGTAGATTGTGGACACTTAGCTGAGAACATAATTTCTACTCTTGTAGATGGATTGGTTTAAAGAGCTGTGGATTTTTTGGCTACGGACCGAATT
ENSG00000268392_chr19_57621409_+	ENSG00000268392_chr19_57624915_+	AATACAACAGGACTCATCAATCA	GCTCAGTGTGGAGGCGCACACCT	lncRNA	promoter-promoter	ENSG00000268392				TCTTGTGGAAAGGACGAAAGAATTTCTACTCTTGTAGATAATACAACAGGACTCATCAATCAAATTTCTACTCTTGTAGATGCTCAGTGTGGAGGCGCACACCTTTTTTTGGCTACGGACCGAATT
ENSG00000268392_chr19_57624715_+	ENSG00000268392_chr19_57623695_+	CTTCACTGTGACTCGTCACTGAA	AAGAGATTAAATGTGACTTGTAG	lncRNA	promoter-promoter	ENSG00000268392				TCTTGTGGAAAGGACGAAAGAATTTCTACTCTTGTAGATCTTCACTGTGACTCGTCACTGAAAATTTCTACTCTTGTAGATAAGAGATTAAATGTGACTTGTAGTTTTTTGGCTACGGACCGAATT
ENSG00000268392_chr19_57622931_+	ENSG00000268392_chr19_57624745_+	AAGTGTACGAGTTAAGTCTTGAT	AATGGTGTTAAGAACCTGGATGC	lncRNA	promoter-promoter	ENSG00000268392				TCTTGTGGAAAGGACGAAAGAATTTCTACTCTTGTAGATAAGTGTACGAGTTAAGTCTTGATAATTTCTACTCTTGTAGATAATGGTGTTAAGAACCTGGATGCTTTTTTGGCTACGGACCGAATT
ENSG00000268392_chr19_57622776_+	ENSG00000268392_chr19_57624896_+	GAGTGATAAGAGTCACCATAGTG	GATGAAATTGGAGACTTTAGCTC	lncRNA	promoter-promoter	ENSG00000268392				TCTTGTGGAAAGGACGAAAGAATTTCTACTCTTGTAGATGAGTGATAAGAGTCACCATAGTGAATTTCTACTCTTGTAGATGATGAAATTGGAGACTTTAGCTCTTTTTTGGCTACGGACCGAATT
ENSG00000268392_chr19_57624623_-	ENSG00000268392_chr19_57622332_+	TAATTGTATGGGTGTTCCTTTAA	ACAGGCCACTGTTGGTAAGATCT	lncRNA	promoter-promoter	ENSG00000268392				TCTTGTGGAAAGGACGAAAGAATTTCTACTCTTGTAGATTAATTGTATGGGTGTTCCTTTAAAATTTCTACTCTTGTAGATACAGGCCACTGTTGGTAAGATCTTTTTTTGGCTACGGACCGAATT
ENSG00000268392_chr19_57620146_+	ENSG00000268392_chr19_57624629_-	TGCCTTCAGGTTGTTGGCATGAA	GGTTTCTAATTGTATGGGTGTTC	lncRNA	promoter-promoter	ENSG00000268392				TCTTGTGGAAAGGACGAAAGAATTTCTACTCTTGTAGATTGCCTTCAGGTTGTTGGCATGAAAATTTCTACTCTTGTAGATGGTTTCTAATTGTATGGGTGTTCTTTTTTGGCTACGGACCGAATT
ENSG00000268392_chr19_57621148_+	ENSG00000268392_chr19_57624568_+	AGTGCATTGAATGCGGGAAATTC	CCAGAATACCTAATGATTACCCC	lncRNA	promoter-promoter	ENSG00000268392				TCTTGTGGAAAGGACGAAAGAATTTCTACTCTTGTAGATAGTGCATTGAATGCGGGAAATTCAATTTCTACTCTTGTAGATCCAGAATACCTAATGATTACCCCTTTTTTGGCTACGGACCGAATT
ENSG00000268392_chr19_57624636_+	ENSG00000268392_chr19_57622141_+	CATGACTTGCTCTCAGGGGCACT	GAGTTATTTGAGAGCCCATATTT	lncRNA	promoter-promoter	ENSG00000268392				TCTTGTGGAAAGGACGAAAGAATTTCTACTCTTGTAGATCATGACTTGCTCTCAGGGGCACTAATTTCTACTCTTGTAGATGAGTTATTTGAGAGCCCATATTTTTTTTTGGCTACGGACCGAATT
ENSG00000268392_chr19_57621545_+	ENSG00000268392_chr19_57624601_-	CCAGAGTTATGTCACTGTCAATC	ATAGGGGTAATCATTAGGTATTC	lncRNA	promoter-promoter	ENSG00000268392				TCTTGTGGAAAGGACGAAAGAATTTCTACTCTTGTAGATCCAGAGTTATGTCACTGTCAATCAATTTCTACTCTTGTAGATATAGGGGTAATCATTAGGTATTCTTTTTTGGCTACGGACCGAATT
ENSG00000268392_chr19_57620207_+	ENSG00000268392_chr19_57626896_+	TATAGCAGTGTCACATGTTAATA	GTCTCGCAGGTGTCTGAGAATCT	lncRNA	promoter-exon	ENSG00000268392				TCTTGTGGAAAGGACGAAAGAATTTCTACTCTTGTAGATTATAGCAGTGTCACATGTTAATAAATTTCTACTCTTGTAGATGTCTCGCAGGTGTCTGAGAATCTTTTTTTGGCTACGGACCGAATT
ENSG00000268392_chr19_57623152_+	ENSG00000268392_chr19_57626786_+	TGTAAGTCTGCCTATAAAGTGTT	AAATCTGCCTAACAATTATAGCT	lncRNA	promoter-exon	ENSG00000268392				TCTTGTGGAAAGGACGAAAGAATTTCTACTCTTGTAGATTGTAAGTCTGCCTATAAAGTGTTAATTTCTACTCTTGTAGATAAATCTGCCTAACAATTATAGCTTTTTTTGGCTACGGACCGAATT
ENSG00000268392_chr19_57621148_+	ENSG00000268392_chr19_57626930_-	AGTGCATTGAATGCGGGAAATTC	CTAAAGATTCTCAGACACCTGCG	lncRNA	promoter-exon	ENSG00000268392				TCTTGTGGAAAGGACGAAAGAATTTCTACTCTTGTAGATAGTGCATTGAATGCGGGAAATTCAATTTCTACTCTTGTAGATCTAAAGATTCTCAGACACCTGCGTTTTTTGGCTACGGACCGAATT
ENSG00000253508_chr7_27198011_-	ENSG00000253508_chr7_27193491_-	AGAAAGGTAAAGACTGCCAGTTC	ATTTCTGCCCGGCTCTCGTGACG	lncRNA	promoter-promoter	ENSG00000253508				TCTTGTGGAAAGGACGAAAGAATTTCTACTCTTGTAGATAGAAAGGTAAAGACTGCCAGTTCAATTTCTACTCTTGTAGATATTTCTGCCCGGCTCTCGTGACGTTTTTTGGCTACGGACCGAATT
ENSG00000253508_chr7_27195040_-	ENSG00000253508_chr7_27193908_-	CAAATGAGCTGCCATCAAGCCAA	CGGACCTCTCCCAAGGAGACGCT	lncRNA	promoter-promoter	ENSG00000253508				TCTTGTGGAAAGGACGAAAGAATTTCTACTCTTGTAGATCAAATGAGCTGCCATCAAGCCAAAATTTCTACTCTTGTAGATCGGACCTCTCCCAAGGAGACGCTTTTTTTGGCTACGGACCGAATT
ENSG00000253508_chr7_27193414_-	ENSG00000253508_chr7_27195954_-	CAAACCTCTGCGGGCGGTTATGC	TTACAGTCTAAGATGTGTTCTTA	lncRNA	promoter-promoter	ENSG00000253508				TCTTGTGGAAAGGACGAAAGAATTTCTACTCTTGTAGATCAAACCTCTGCGGGCGGTTATGCAATTTCTACTCTTGTAGATTTACAGTCTAAGATGTGTTCTTATTTTTTGGCTACGGACCGAATT
ENSG00000253508_chr7_27196287_-	ENSG00000253508_chr7_27193775_-	GCTCCAGCTGGAGCAAATTTGAA	TCATAAGCAAAGATATAGCGTTA	lncRNA	promoter-promoter	ENSG00000253508				TCTTGTGGAAAGGACGAAAGAATTTCTACTCTTGTAGATGCTCCAGCTGGAGCAAATTTGAAAATTTCTACTCTTGTAGATTCATAAGCAAAGATATAGCGTTATTTTTTGGCTACGGACCGAATT
ENSG00000253508_chr7_27195857_-	ENSG00000253508_chr7_27192979_-	CAGCAAATTAAGATTCAGATGCC	ATCTCTCCCGGTCTTAATTCTTG	lncRNA	promoter-promoter	ENSG00000253508				TCTTGTGGAAAGGACGAAAGAATTTCTACTCTTGTAGATCAGCAAATTAAGATTCAGATGCCAATTTCTACTCTTGTAGATATCTCTCCCGGTCTTAATTCTTGTTTTTTGGCTACGGACCGAATT
ENSG00000253508_chr7_27197304_-	ENSG00000253508_chr7_27193868_-	AATTGGCATTTCCCAATATTTGC	TGCGCATTCCTTTAAACTTGATC	lncRNA	promoter-promoter	ENSG00000253508				TCTTGTGGAAAGGACGAAAGAATTTCTACTCTTGTAGATAATTGGCATTTCCCAATATTTGCAATTTCTACTCTTGTAGATTGCGCATTCCTTTAAACTTGATCTTTTTTGGCTACGGACCGAATT
ENSG00000253508_chr7_27196017_-	ENSG00000253508_chr7_27193854_-	TCTTCACAGTGGCTTGCTCTGCA	AACTTGATCGAATGCGTGTCAGC	lncRNA	promoter-promoter	ENSG00000253508				TCTTGTGGAAAGGACGAAAGAATTTCTACTCTTGTAGATTCTTCACAGTGGCTTGCTCTGCAAATTTCTACTCTTGTAGATAACTTGATCGAATGCGTGTCAGCTTTTTTGGCTACGGACCGAATT
ENSG00000253508_chr7_27196856_-	ENSG00000253508_chr7_27193691_-	CTTTCCTATGCTAAATGTGCACT	ATCTGCTAGGCCGCCGGTCTATA	lncRNA	promoter-promoter	ENSG00000253508				TCTTGTGGAAAGGACGAAAGAATTTCTACTCTTGTAGATCTTTCCTATGCTAAATGTGCACTAATTTCTACTCTTGTAGATATCTGCTAGGCCGCCGGTCTATATTTTTTGGCTACGGACCGAATT
ENSG00000253508_chr7_27193486_-	ENSG00000253508_chr7_27197768_-	TGCCCGGCTCTCGTGACGCTGAA	CATGTTAAGCGTCTGCTCAGGTA	lncRNA	promoter-promoter	ENSG00000253508				TCTTGTGGAAAGGACGAAAGAATTTCTACTCTTGTAGATTGCCCGGCTCTCGTGACGCTGAAAATTTCTACTCTTGTAGATCATGTTAAGCGTCTGCTCAGGTATTTTTTGGCTACGGACCGAATT
ENSG00000253508_chr7_27193716_-	ENSG00000253508_chr7_27194635_-	GGACAGGCACGCTAATTAAGTTT	TGTGGATCTACCAGATAACCTAA	lncRNA	promoter-promoter	ENSG00000253508				TCTTGTGGAAAGGACGAAAGAATTTCTACTCTTGTAGATGGACAGGCACGCTAATTAAGTTTAATTTCTACTCTTGTAGATTGTGGATCTACCAGATAACCTAATTTTTTGGCTACGGACCGAATT
ENSG00000253508_chr7_27197282_-	ENSG00000253508_chr7_27186718_-	CTAAACATTTGCTGGAGAAATCA	TTTCGCTTCCTCCAAACATTGCT	lncRNA	promoter-exon	ENSG00000253508				TCTTGTGGAAAGGACGAAAGAATTTCTACTCTTGTAGATCTAAACATTTGCTGGAGAAATCAAATTTCTACTCTTGTAGATTTTCGCTTCCTCCAAACATTGCTTTTTTTGGCTACGGACCGAATT
ENSG00000253508_chr7_27198142_-	ENSG00000253508_chr7_27186640_-	CCCAGATAATGATAATAATGCTT	CTCTTCTCAAGAAAGCTAGACTC	lncRNA	promoter-exon	ENSG00000253508				TCTTGTGGAAAGGACGAAAGAATTTCTACTCTTGTAGATCCCAGATAATGATAATAATGCTTAATTTCTACTCTTGTAGATCTCTTCTCAAGAAAGCTAGACTCTTTTTTGGCTACGGACCGAATT
ENSG00000253508_chr7_27196194_-	ENSG00000253508_chr7_27186714_-	CATATTAGTGCTTGTGTGTGCTT	GCTTCCTCCAAACATTGCTCCTT	lncRNA	promoter-exon	ENSG00000253508				TCTTGTGGAAAGGACGAAAGAATTTCTACTCTTGTAGATCATATTAGTGCTTGTGTGTGCTTAATTTCTACTCTTGTAGATGCTTCCTCCAAACATTGCTCCTTTTTTTTGGCTACGGACCGAATT
ENSG00000253508_chr7_27194282_-	ENSG00000253508_chr7_27186699_+	ACTCCTATTTGTGACTGATGCAG	GAGGAAGCGAAAGAAAGGAGAGG	lncRNA	promoter-exon	ENSG00000253508				TCTTGTGGAAAGGACGAAAGAATTTCTACTCTTGTAGATACTCCTATTTGTGACTGATGCAGAATTTCTACTCTTGTAGATGAGGAAGCGAAAGAAAGGAGAGGTTTTTTGGCTACGGACCGAATT
ENSG00000253508_chr7_27193491_-	ENSG00000253508_chr7_27186576_+	ATTTCTGCCCGGCTCTCGTGACG	TGCTAAGGATAGAGAGAGGCCAT	lncRNA	promoter-exon	ENSG00000253508				TCTTGTGGAAAGGACGAAAGAATTTCTACTCTTGTAGATATTTCTGCCCGGCTCTCGTGACGAATTTCTACTCTTGTAGATTGCTAAGGATAGAGAGAGGCCATTTTTTTGGCTACGGACCGAATT
ENSG00000270182_chr7_27157457_+	ENSG00000270182_chr7_27158741_+	TCCTTTCCACAACTTCTGGTTCC	CCCGATGCGCGTCCAGGAGGTTC	lncRNA	promoter-promoter	ENSG00000270182				TCTTGTGGAAAGGACGAAAGAATTTCTACTCTTGTAGATTCCTTTCCACAACTTCTGGTTCCAATTTCTACTCTTGTAGATCCCGATGCGCGTCCAGGAGGTTCTTTTTTGGCTACGGACCGAATT
ENSG00000270182_chr7_27155470_+	ENSG00000270182_chr7_27157961_+	CAGCCGGCTAAGCTTCCACAATG	CTGCTCAGCTCGATTACACACCA	lncRNA	promoter-promoter	ENSG00000270182				TCTTGTGGAAAGGACGAAAGAATTTCTACTCTTGTAGATCAGCCGGCTAAGCTTCCACAATGAATTTCTACTCTTGTAGATCTGCTCAGCTCGATTACACACCATTTTTTGGCTACGGACCGAATT
ENSG00000270182_chr7_27154042_+	ENSG00000270182_chr7_27158317_+	ACACAGCTGAACAGTAAGATACA	TGGCGGATCAGATGATACCTTGT	lncRNA	promoter-promoter	ENSG00000270182				TCTTGTGGAAAGGACGAAAGAATTTCTACTCTTGTAGATACACAGCTGAACAGTAAGATACAAATTTCTACTCTTGTAGATTGGCGGATCAGATGATACCTTGTTTTTTTGGCTACGGACCGAATT
ENSG00000270182_chr7_27158617_+	ENSG00000270182_chr7_27156560_+	AAGTAGAACCTGCCCAGTCCAAC	TTGTCCGGCAGCTTTCAGTGTCG	lncRNA	promoter-promoter	ENSG00000270182				TCTTGTGGAAAGGACGAAAGAATTTCTACTCTTGTAGATAAGTAGAACCTGCCCAGTCCAACAATTTCTACTCTTGTAGATTTGTCCGGCAGCTTTCAGTGTCGTTTTTTGGCTACGGACCGAATT
ENSG00000270182_chr7_27154282_+	ENSG00000270182_chr7_27158042_+	AATAGATGCCAATACCCTGATCC	GTTCCTTGTGTACTGAGCACTTC	lncRNA	promoter-promoter	ENSG00000270182				TCTTGTGGAAAGGACGAAAGAATTTCTACTCTTGTAGATAATAGATGCCAATACCCTGATCCAATTTCTACTCTTGTAGATGTTCCTTGTGTACTGAGCACTTCTTTTTTGGCTACGGACCGAATT
ENSG00000270182_chr7_27157991_-	ENSG00000270182_chr7_27157278_+	TGGTGTGTAATCGAGCTGAGCAG	TCCGCCCTAAAGGAAGCAGTGAA	lncRNA	promoter-promoter	ENSG00000270182				TCTTGTGGAAAGGACGAAAGAATTTCTACTCTTGTAGATTGGTGTGTAATCGAGCTGAGCAGAATTTCTACTCTTGTAGATTCCGCCCTAAAGGAAGCAGTGAATTTTTTGGCTACGGACCGAATT
ENSG00000270182_chr7_27155457_+	ENSG00000270182_chr7_27158457_-	CAACCGACCTTTCCAGCCGGCTA	CTTCATCTTCCTTTAACTTTCTT	lncRNA	promoter-promoter	ENSG00000270182				TCTTGTGGAAAGGACGAAAGAATTTCTACTCTTGTAGATCAACCGACCTTTCCAGCCGGCTAAATTTCTACTCTTGTAGATCTTCATCTTCCTTTAACTTTCTTTTTTTTGGCTACGGACCGAATT
ENSG00000270182_chr7_27154867_+	ENSG00000270182_chr7_27158425_-	CGACTGTCCGGTGCAGAGAGGGC	TTTCCTTCCAGAAGGCGATGCGA	lncRNA	promoter-promoter	ENSG00000270182				TCTTGTGGAAAGGACGAAAGAATTTCTACTCTTGTAGATCGACTGTCCGGTGCAGAGAGGGCAATTTCTACTCTTGTAGATTTTCCTTCCAGAAGGCGATGCGATTTTTTGGCTACGGACCGAATT
ENSG00000270182_chr7_27154657_+	ENSG00000270182_chr7_27158478_-	GGGTCCTCGGAGGCAGAGGGAAT	ATCTCCTAGCCTTCTTGTTTGCT	lncRNA	promoter-promoter	ENSG00000270182				TCTTGTGGAAAGGACGAAAGAATTTCTACTCTTGTAGATGGGTCCTCGGAGGCAGAGGGAATAATTTCTACTCTTGTAGATATCTCCTAGCCTTCTTGTTTGCTTTTTTTGGCTACGGACCGAATT
ENSG00000270182_chr7_27158374_-	ENSG00000270182_chr7_27156283_+	TCTTACTCCCTCTATTCTCCATC	GTCGTAGGAGGCGCAGGGCAGGT	lncRNA	promoter-promoter	ENSG00000270182				TCTTGTGGAAAGGACGAAAGAATTTCTACTCTTGTAGATTCTTACTCCCTCTATTCTCCATCAATTTCTACTCTTGTAGATGTCGTAGGAGGCGCAGGGCAGGTTTTTTTGGCTACGGACCGAATT
ENSG00000270182_chr7_27154276_+	ENSG00000270182_chr7_27158835_+	GATTTAAATAGATGCCAATACCC	TGGACCCAAGTCAGCCAACTGGG	lncRNA	promoter-exon	ENSG00000270182				TCTTGTGGAAAGGACGAAAGAATTTCTACTCTTGTAGATGATTTAAATAGATGCCAATACCCAATTTCTACTCTTGTAGATTGGACCCAAGTCAGCCAACTGGGTTTTTTGGCTACGGACCGAATT
ENSG00000270182_chr7_27157255_+	ENSG00000270182_chr7_27158941_-	CTTAATCGGAGGCACACTGTTTA	AATCAGACCACAGAGGGCAAGAG	lncRNA	promoter-exon	ENSG00000270182				TCTTGTGGAAAGGACGAAAGAATTTCTACTCTTGTAGATCTTAATCGGAGGCACACTGTTTAAATTTCTACTCTTGTAGATAATCAGACCACAGAGGGCAAGAGTTTTTTGGCTACGGACCGAATT
ENSG00000270182_chr7_27156548_+	ENSG00000270182_chr7_27158936_+	ACCTGTGATTTGTTGTCCGGCAG	AAACGAAAAGGTCGGATAAAATC	lncRNA	promoter-exon	ENSG00000270182				TCTTGTGGAAAGGACGAAAGAATTTCTACTCTTGTAGATACCTGTGATTTGTTGTCCGGCAGAATTTCTACTCTTGTAGATAAACGAAAAGGTCGGATAAAATCTTTTTTGGCTACGGACCGAATT
ENSG00000270182_chr7_27153927_+	ENSG00000270182_chr7_27158895_+	CAAGTCAAGACACTGCCTTACAA	CAGGCTTCCTTCTCCCCTCTTGC	lncRNA	promoter-exon	ENSG00000270182				TCTTGTGGAAAGGACGAAAGAATTTCTACTCTTGTAGATCAAGTCAAGACACTGCCTTACAAAATTTCTACTCTTGTAGATCAGGCTTCCTTCTCCCCTCTTGCTTTTTTGGCTACGGACCGAATT
ENSG00000270182_chr7_27154657_+	ENSG00000270182_chr7_27158890_+	GGGTCCTCGGAGGCAGAGGGAAT	GTTTCCAGGCTTCCTTCTCCCCT	lncRNA	promoter-exon	ENSG00000270182				TCTTGTGGAAAGGACGAAAGAATTTCTACTCTTGTAGATGGGTCCTCGGAGGCAGAGGGAATAATTTCTACTCTTGTAGATGTTTCCAGGCTTCCTTCTCCCCTTTTTTTGGCTACGGACCGAATT
ENSG00000270182_chr7_27154867_+	ENSG00000270182_chr7_27158959_-	CGACTGTCCGGTGCAGAGAGGGC	TCCGACCTTTTCGTTTTAAATCA	lncRNA	promoter-exon	ENSG00000270182				TCTTGTGGAAAGGACGAAAGAATTTCTACTCTTGTAGATCGACTGTCCGGTGCAGAGAGGGCAATTTCTACTCTTGTAGATTCCGACCTTTTCGTTTTAAATCATTTTTTGGCTACGGACCGAATT
ENSG00000273433_chr7_27155905_-	ENSG00000273433_chr7_27152391_-	TTTAACTCCATTTGTCTTGGAAT	CTGCGTCCTCTGGCACCAGGAAA	lncRNA	promoter-promoter	ENSG00000273433				TCTTGTGGAAAGGACGAAAGAATTTCTACTCTTGTAGATTTTAACTCCATTTGTCTTGGAATAATTTCTACTCTTGTAGATCTGCGTCCTCTGGCACCAGGAAATTTTTTGGCTACGGACCGAATT
ENSG00000273433_chr7_27152695_-	ENSG00000273433_chr7_27156009_-	CAATACAACTTTATGAGTTGTTC	ATTGGAGCGGAGGCGCCATTGCG	lncRNA	promoter-promoter	ENSG00000273433				TCTTGTGGAAAGGACGAAAGAATTTCTACTCTTGTAGATCAATACAACTTTATGAGTTGTTCAATTTCTACTCTTGTAGATATTGGAGCGGAGGCGCCATTGCGTTTTTTGGCTACGGACCGAATT
ENSG00000273433_chr7_27155553_-	ENSG00000273433_chr7_27152612_-	CCACTTGCTCACACTCTATATTT	TAATTTCCCTTGCGAGAATAGAG	lncRNA	promoter-promoter	ENSG00000273433				TCTTGTGGAAAGGACGAAAGAATTTCTACTCTTGTAGATCCACTTGCTCACACTCTATATTTAATTTCTACTCTTGTAGATTAATTTCCCTTGCGAGAATAGAGTTTTTTGGCTACGGACCGAATT
ENSG00000273433_chr7_27155844_-	ENSG00000273433_chr7_27152576_-	TCCCTCCTCTGTCACCCTCCCTC	CTCCGCTCCGTCCTGCCTGCTTC	lncRNA	promoter-promoter	ENSG00000273433				TCTTGTGGAAAGGACGAAAGAATTTCTACTCTTGTAGATTCCCTCCTCTGTCACCCTCCCTCAATTTCTACTCTTGTAGATCTCCGCTCCGTCCTGCCTGCTTCTTTTTTGGCTACGGACCGAATT
ENSG00000273433_chr7_27155940_-	ENSG00000273433_chr7_27152414_-	TGGCCCAATTAATGGGTTCGATC	CAACTCGCAACCTGGCTAATTTC	lncRNA	promoter-promoter	ENSG00000273433				TCTTGTGGAAAGGACGAAAGAATTTCTACTCTTGTAGATTGGCCCAATTAATGGGTTCGATCAATTTCTACTCTTGTAGATCAACTCGCAACCTGGCTAATTTCTTTTTTGGCTACGGACCGAATT
ENSG00000273433_chr7_27154428_-	ENSG00000273433_chr7_27152605_-	TGCTGGCTGGCTTGCCTGCTACC	CCTTGCGAGAATAGAGCCGCATT	lncRNA	promoter-promoter	ENSG00000273433				TCTTGTGGAAAGGACGAAAGAATTTCTACTCTTGTAGATTGCTGGCTGGCTTGCCTGCTACCAATTTCTACTCTTGTAGATCCTTGCGAGAATAGAGCCGCATTTTTTTTGGCTACGGACCGAATT
ENSG00000273433_chr7_27153358_-	ENSG00000273433_chr7_27152516_-	TCCGTGTAGAGACGTTTGTCTGG	TCCGGAGATGGCGAGCGAAGGGA	lncRNA	promoter-promoter	ENSG00000273433				TCTTGTGGAAAGGACGAAAGAATTTCTACTCTTGTAGATTCCGTGTAGAGACGTTTGTCTGGAATTTCTACTCTTGTAGATTCCGGAGATGGCGAGCGAAGGGATTTTTTGGCTACGGACCGAATT
ENSG00000273433_chr7_27156455_-	ENSG00000273433_chr7_27152682_-	CTCCCAACTCACAGAGAAGCGGC	TGAGTTGTTCGGCCCTTCCATTG	lncRNA	promoter-promoter	ENSG00000273433				TCTTGTGGAAAGGACGAAAGAATTTCTACTCTTGTAGATCTCCCAACTCACAGAGAAGCGGCAATTTCTACTCTTGTAGATTGAGTTGTTCGGCCCTTCCATTGTTTTTTGGCTACGGACCGAATT
ENSG00000273433_chr7_27152703_-	ENSG00000273433_chr7_27153907_-	CAACTTTGCAATACAACTTTATG	TAGCATGGTATGTTGTCTTGAGT	lncRNA	promoter-promoter	ENSG00000273433				TCTTGTGGAAAGGACGAAAGAATTTCTACTCTTGTAGATCAACTTTGCAATACAACTTTATGAATTTCTACTCTTGTAGATTAGCATGGTATGTTGTCTTGAGTTTTTTTGGCTACGGACCGAATT
ENSG00000273433_chr7_27152734_+	ENSG00000273433_chr7_27155521_-	CCCATCACTGAGAGGAGGCAGCT	CTTTGTCAGAGGAAGCAGGACAT	lncRNA	promoter-promoter	ENSG00000273433				TCTTGTGGAAAGGACGAAAGAATTTCTACTCTTGTAGATCCCATCACTGAGAGGAGGCAGCTAATTTCTACTCTTGTAGATCTTTGTCAGAGGAAGCAGGACATTTTTTTGGCTACGGACCGAATT
ENSG00000273433_chr7_27155878_-	ENSG00000273433_chr7_27140151_-	ACATTAAGTTTGTTCGCTATTCT	GGTCCAGAAGTGTCCAAACCACA	lncRNA	promoter-exon	ENSG00000273433				TCTTGTGGAAAGGACGAAAGAATTTCTACTCTTGTAGATACATTAAGTTTGTTCGCTATTCTAATTTCTACTCTTGTAGATGGTCCAGAAGTGTCCAAACCACATTTTTTGGCTACGGACCGAATT
ENSG00000273433_chr7_27156009_-	ENSG00000273433_chr7_27129429_-	ATTGGAGCGGAGGCGCCATTGCG	TCTGAGCGCCAGGTCAAGATCTG	lncRNA	promoter-exon	ENSG00000273433				TCTTGTGGAAAGGACGAAAGAATTTCTACTCTTGTAGATATTGGAGCGGAGGCGCCATTGCGAATTTCTACTCTTGTAGATTCTGAGCGCCAGGTCAAGATCTGTTTTTTGGCTACGGACCGAATT
ENSG00000273433_chr7_27156455_-	ENSG00000273433_chr7_27129184_-	CTCCCAACTCACAGAGAAGCGGC	TCTTCTCTTCTCCTGCTCCGTTC	lncRNA	promoter-exon	ENSG00000273433				TCTTGTGGAAAGGACGAAAGAATTTCTACTCTTGTAGATCTCCCAACTCACAGAGAAGCGGCAATTTCTACTCTTGTAGATTCTTCTCTTCTCCTGCTCCGTTCTTTTTTGGCTACGGACCGAATT
ENSG00000273433_chr7_27152414_-	ENSG00000273433_chr7_27128987_+	CAACTCGCAACCTGGCTAATTTC	GGGCCAGCAGGTTGTTCCACCAG	lncRNA	promoter-exon	ENSG00000273433				TCTTGTGGAAAGGACGAAAGAATTTCTACTCTTGTAGATCAACTCGCAACCTGGCTAATTTCAATTTCTACTCTTGTAGATGGGCCAGCAGGTTGTTCCACCAGTTTTTTGGCTACGGACCGAATT
ENSG00000273433_chr7_27155844_-	ENSG00000273433_chr7_27140160_+	TCCCTCCTCTGTCACCCTCCCTC	AATGGCCAGGCGGCACACGTAGC	lncRNA	promoter-exon	ENSG00000273433				TCTTGTGGAAAGGACGAAAGAATTTCTACTCTTGTAGATTCCCTCCTCTGTCACCCTCCCTCAATTTCTACTCTTGTAGATAATGGCCAGGCGGCACACGTAGCTTTTTTGGCTACGGACCGAATT
ENSG00000273433_chr7_27155553_-	ENSG00000273433_chr7_27129293_+	CCACTTGCTCACACTCTATATTT	TGCTTTCCCTGGTGGGCCGGCAG	lncRNA	promoter-exon	ENSG00000273433				TCTTGTGGAAAGGACGAAAGAATTTCTACTCTTGTAGATCCACTTGCTCACACTCTATATTTAATTTCTACTCTTGTAGATTGCTTTCCCTGGTGGGCCGGCAGTTTTTTGGCTACGGACCGAATT
ENSG00000273433_chr7_27155521_-	ENSG00000273433_chr7_27129117_+	CTTTGTCAGAGGAAGCAGGACAT	GTGTCTATTATGGTCCAGATGGG	lncRNA	promoter-exon	ENSG00000273433				TCTTGTGGAAAGGACGAAAGAATTTCTACTCTTGTAGATCTTTGTCAGAGGAAGCAGGACATAATTTCTACTCTTGTAGATGTGTCTATTATGGTCCAGATGGGTTTTTTGGCTACGGACCGAATT
ENSG00000273433_chr7_27152612_-	ENSG00000273433_chr7_27140115_+	TAATTTCCCTTGCGAGAATAGAG	AGAACTTGTGGTTTGGACACTTC	lncRNA	promoter-exon	ENSG00000273433				TCTTGTGGAAAGGACGAAAGAATTTCTACTCTTGTAGATTAATTTCCCTTGCGAGAATAGAGAATTTCTACTCTTGTAGATAGAACTTGTGGTTTGGACACTTCTTTTTTGGCTACGGACCGAATT
ENSG00000273433_chr7_27157306_-	ENSG00000273433_chr7_27129363_+	ACTGCTTCCTTTAGGGCGGATAA	TGGTCTTTCTTCCACTTCATCCT	lncRNA	promoter-exon	ENSG00000273433				TCTTGTGGAAAGGACGAAAGAATTTCTACTCTTGTAGATACTGCTTCCTTTAGGGCGGATAAAATTTCTACTCTTGTAGATTGGTCTTTCTTCCACTTCATCCTTTTTTTGGCTACGGACCGAATT
ENSG00000273433_chr7_27153329_-	ENSG00000273433_chr7_27129203_-	CGTGTGCACTAACATCTTCTAGA	TATCCCTTACCTGCTTTTCTCTT	lncRNA	promoter-exon	ENSG00000273433				TCTTGTGGAAAGGACGAAAGAATTTCTACTCTTGTAGATCGTGTGCACTAACATCTTCTAGAAATTTCTACTCTTGTAGATTATCCCTTACCTGCTTTTCTCTTTTTTTTGGCTACGGACCGAATT
ENSG00000234477_chr17_40917980_+	ENSG00000234477_chr17_40921076_+	TTGATGGGTCTCTTATTTGCATA	CAAAGGAGTATTAAACATAGAGA	lncRNA	promoter-promoter	ENSG00000234477				TCTTGTGGAAAGGACGAAAGAATTTCTACTCTTGTAGATTTGATGGGTCTCTTATTTGCATAAATTTCTACTCTTGTAGATCAAAGGAGTATTAAACATAGAGATTTTTTGGCTACGGACCGAATT
ENSG00000234477_chr17_40921294_+	ENSG00000234477_chr17_40919453_+	ACTATCCTGTGTCTACAGTCTCT	ATTGGATTAACAGTATTAGATGG	lncRNA	promoter-promoter	ENSG00000234477				TCTTGTGGAAAGGACGAAAGAATTTCTACTCTTGTAGATACTATCCTGTGTCTACAGTCTCTAATTTCTACTCTTGTAGATATTGGATTAACAGTATTAGATGGTTTTTTGGCTACGGACCGAATT
ENSG00000234477_chr17_40918080_+	ENSG00000234477_chr17_40921170_+	CATAAGAGAAACTTACTACAGGA	ACAGCTGTTAAATGAGTCAAGAG	lncRNA	promoter-promoter	ENSG00000234477				TCTTGTGGAAAGGACGAAAGAATTTCTACTCTTGTAGATCATAAGAGAAACTTACTACAGGAAATTTCTACTCTTGTAGATACAGCTGTTAAATGAGTCAAGAGTTTTTTGGCTACGGACCGAATT
ENSG00000234477_chr17_40919953_+	ENSG00000234477_chr17_40921506_+	CCTGGGACTAATGAGTTTCTGGG	TTCACCTGCTACAGCTCAGCATG	lncRNA	promoter-promoter	ENSG00000234477				TCTTGTGGAAAGGACGAAAGAATTTCTACTCTTGTAGATCCTGGGACTAATGAGTTTCTGGGAATTTCTACTCTTGTAGATTTCACCTGCTACAGCTCAGCATGTTTTTTGGCTACGGACCGAATT
ENSG00000234477_chr17_40919676_+	ENSG00000234477_chr17_40921398_+	TGTGGGTTGGGTGTATGTTGGTC	TCCAGCAGTGCTCCTCTGCAGCA	lncRNA	promoter-promoter	ENSG00000234477				TCTTGTGGAAAGGACGAAAGAATTTCTACTCTTGTAGATTGTGGGTTGGGTGTATGTTGGTCAATTTCTACTCTTGTAGATTCCAGCAGTGCTCCTCTGCAGCATTTTTTGGCTACGGACCGAATT
ENSG00000234477_chr17_40919276_+	ENSG00000234477_chr17_40921643_+	CTGCCAGAATTCGAGTCCTTACT	CCGTGTGCTGGTCTCCTGATAGT	lncRNA	promoter-promoter	ENSG00000234477				TCTTGTGGAAAGGACGAAAGAATTTCTACTCTTGTAGATCTGCCAGAATTCGAGTCCTTACTAATTTCTACTCTTGTAGATCCGTGTGCTGGTCTCCTGATAGTTTTTTTGGCTACGGACCGAATT
ENSG00000234477_chr17_40917547_+	ENSG00000234477_chr17_40921165_+	ATATTGGTTCCAGCTTAGAGAGT	GTTTAACAGCTGTTAAATGAGTC	lncRNA	promoter-promoter	ENSG00000234477				TCTTGTGGAAAGGACGAAAGAATTTCTACTCTTGTAGATATATTGGTTCCAGCTTAGAGAGTAATTTCTACTCTTGTAGATGTTTAACAGCTGTTAAATGAGTCTTTTTTGGCTACGGACCGAATT
ENSG00000234477_chr17_40920979_+	ENSG00000234477_chr17_40919502_+	GCATTAAAGATCAGAAACACCAA	TGACACTGTGGGCAAATATGTTA	lncRNA	promoter-promoter	ENSG00000234477				TCTTGTGGAAAGGACGAAAGAATTTCTACTCTTGTAGATGCATTAAAGATCAGAAACACCAAAATTTCTACTCTTGTAGATTGACACTGTGGGCAAATATGTTATTTTTTGGCTACGGACCGAATT
ENSG00000234477_chr17_40919896_+	ENSG00000234477_chr17_40921036_+	CTCTCCTTAGTGAAACAGAGGCA	ACAGATGCTCAGTTCAGGAAATA	lncRNA	promoter-promoter	ENSG00000234477				TCTTGTGGAAAGGACGAAAGAATTTCTACTCTTGTAGATCTCTCCTTAGTGAAACAGAGGCAAATTTCTACTCTTGTAGATACAGATGCTCAGTTCAGGAAATATTTTTTGGCTACGGACCGAATT
ENSG00000234477_chr17_40919728_+	ENSG00000234477_chr17_40921463_-	GTTGGTAATTCACCTGAATGCAT	TCAAATTCTAGGAGTGTGGGCCA	lncRNA	promoter-promoter	ENSG00000234477				TCTTGTGGAAAGGACGAAAGAATTTCTACTCTTGTAGATGTTGGTAATTCACCTGAATGCATAATTTCTACTCTTGTAGATTCAAATTCTAGGAGTGTGGGCCATTTTTTGGCTACGGACCGAATT
ENSG00000234477_chr17_40919367_+	ENSG00000234477_chr17_40928610_+	TGTTTAGTTCCCGATTTACACAT	ATAACAGAGAAAGGAAATGAACC	lncRNA	promoter-exon	ENSG00000234477				TCTTGTGGAAAGGACGAAAGAATTTCTACTCTTGTAGATTGTTTAGTTCCCGATTTACACATAATTTCTACTCTTGTAGATATAACAGAGAAAGGAAATGAACCTTTTTTGGCTACGGACCGAATT
ENSG00000234477_chr17_40921506_+	ENSG00000234477_chr17_40928640_+	TTCACCTGCTACAGCTCAGCATG	ACAATCAGAAGGCTGGATTGCCA	lncRNA	promoter-exon	ENSG00000234477				TCTTGTGGAAAGGACGAAAGAATTTCTACTCTTGTAGATTTCACCTGCTACAGCTCAGCATGAATTTCTACTCTTGTAGATACAATCAGAAGGCTGGATTGCCATTTTTTGGCTACGGACCGAATT
ENSG00000234477_chr17_40916554_+	ENSG00000234477_chr17_40928381_-	CTTGGTGTGGGCTCTCCAAGAGG	CCTTGCTTGGTCCCACAGTCTGC	lncRNA	promoter-exon	ENSG00000234477				TCTTGTGGAAAGGACGAAAGAATTTCTACTCTTGTAGATCTTGGTGTGGGCTCTCCAAGAGGAATTTCTACTCTTGTAGATCCTTGCTTGGTCCCACAGTCTGCTTTTTTGGCTACGGACCGAATT
ENSG00000234477_chr17_40919453_+	ENSG00000234477_chr17_40928408_-	ATTGGATTAACAGTATTAGATGG	CATGAGGTCCCAATGCTGACGCC	lncRNA	promoter-exon	ENSG00000234477				TCTTGTGGAAAGGACGAAAGAATTTCTACTCTTGTAGATATTGGATTAACAGTATTAGATGGAATTTCTACTCTTGTAGATCATGAGGTCCCAATGCTGACGCCTTTTTTGGCTACGGACCGAATT
ENSG00000262362_chr16_3006201_-	ENSG00000262362_chr16_3005028_-	TTAAGTTGTAGAGGCTGCACAGA	AGACTCGCTCCTTTCTCTACCAA	lncRNA	promoter-promoter	ENSG00000262362				TCTTGTGGAAAGGACGAAAGAATTTCTACTCTTGTAGATTTAAGTTGTAGAGGCTGCACAGAAATTTCTACTCTTGTAGATAGACTCGCTCCTTTCTCTACCAATTTTTTGGCTACGGACCGAATT
ENSG00000262362_chr16_3005013_-	ENSG00000262362_chr16_3006248_-	TCTACCAAACCTGAGCTGCTTCC	GCCTGATTACCTGAGCTCAGGCC	lncRNA	promoter-promoter	ENSG00000262362				TCTTGTGGAAAGGACGAAAGAATTTCTACTCTTGTAGATTCTACCAAACCTGAGCTGCTTCCAATTTCTACTCTTGTAGATGCCTGATTACCTGAGCTCAGGCCTTTTTTGGCTACGGACCGAATT
ENSG00000262362_chr16_3007369_-	ENSG00000262362_chr16_3005556_+	TTATCAGTAGTAACTGTCAGTTT	TCTTATAAATAAAGGGTCTGGAT	lncRNA	promoter-promoter	ENSG00000262362				TCTTGTGGAAAGGACGAAAGAATTTCTACTCTTGTAGATTTATCAGTAGTAACTGTCAGTTTAATTTCTACTCTTGTAGATTCTTATAAATAAAGGGTCTGGATTTTTTTGGCTACGGACCGAATT
ENSG00000262362_chr16_3007417_-	ENSG00000262362_chr16_3005001_+	ACTTGTACACCTGGGCAGACTCC	GTAGAGAAAGGAGCGAGTCTGAA	lncRNA	promoter-promoter	ENSG00000262362				TCTTGTGGAAAGGACGAAAGAATTTCTACTCTTGTAGATACTTGTACACCTGGGCAGACTCCAATTTCTACTCTTGTAGATGTAGAGAAAGGAGCGAGTCTGAATTTTTTGGCTACGGACCGAATT
ENSG00000262362_chr16_3007111_-	ENSG00000262362_chr16_3004963_+	TCAAGGTACTAGTGCCATCAGCT	GGGAAGAGAGAAGGAGAATCGGA	lncRNA	promoter-promoter	ENSG00000262362				TCTTGTGGAAAGGACGAAAGAATTTCTACTCTTGTAGATTCAAGGTACTAGTGCCATCAGCTAATTTCTACTCTTGTAGATGGGAAGAGAGAAGGAGAATCGGATTTTTTGGCTACGGACCGAATT
ENSG00000262362_chr16_3005621_-	ENSG00000262362_chr16_3004835_+	AAGAGCCATACACTGAGGATGGC	TTCCTGTCGCCGCCCTGCTGACC	lncRNA	promoter-promoter	ENSG00000262362				TCTTGTGGAAAGGACGAAAGAATTTCTACTCTTGTAGATAAGAGCCATACACTGAGGATGGCAATTTCTACTCTTGTAGATTTCCTGTCGCCGCCCTGCTGACCTTTTTTGGCTACGGACCGAATT
ENSG00000262362_chr16_3006840_-	ENSG00000262362_chr16_3005204_-	AGGCGGGTCCTACCTTCAACGAC	ATACCCTTGATCCCCATTTCCTT	lncRNA	promoter-promoter	ENSG00000262362				TCTTGTGGAAAGGACGAAAGAATTTCTACTCTTGTAGATAGGCGGGTCCTACCTTCAACGACAATTTCTACTCTTGTAGATATACCCTTGATCCCCATTTCCTTTTTTTTGGCTACGGACCGAATT
ENSG00000262362_chr16_3005043_-	ENSG00000262362_chr16_3007281_-	GACAAGTCTATTTTCAGACTCGC	AGAATACACATCTGTGTACTTCC	lncRNA	promoter-promoter	ENSG00000262362				TCTTGTGGAAAGGACGAAAGAATTTCTACTCTTGTAGATGACAAGTCTATTTTCAGACTCGCAATTTCTACTCTTGTAGATAGAATACACATCTGTGTACTTCCTTTTTTGGCTACGGACCGAATT
ENSG00000262362_chr16_3005217_-	ENSG00000262362_chr16_3009865_-	AACTTTTGTTTTCATACCCTTGA	AGGGACATTCCCAGCTTGAATAT	lncRNA	promoter-promoter	ENSG00000262362				TCTTGTGGAAAGGACGAAAGAATTTCTACTCTTGTAGATAACTTTTGTTTTCATACCCTTGAAATTTCTACTCTTGTAGATAGGGACATTCCCAGCTTGAATATTTTTTTGGCTACGGACCGAATT
ENSG00000262362_chr16_3007252_-	ENSG00000262362_chr16_3005184_-	TTAGCTGAGAGAGGAGGCCTCAA	CTTGGACACGTGCTGTGGGCCCC	lncRNA	promoter-promoter	ENSG00000262362				TCTTGTGGAAAGGACGAAAGAATTTCTACTCTTGTAGATTTAGCTGAGAGAGGAGGCCTCAAAATTTCTACTCTTGTAGATCTTGGACACGTGCTGTGGGCCCCTTTTTTGGCTACGGACCGAATT
ENSG00000262362_chr16_3005621_-	ENSG00000262362_chr16_3003701_+	AAGAGCCATACACTGAGGATGGC	GTCCGGCAGGTCGAGGCTTCACT	lncRNA	promoter-exon	ENSG00000262362				TCTTGTGGAAAGGACGAAAGAATTTCTACTCTTGTAGATAAGAGCCATACACTGAGGATGGCAATTTCTACTCTTGTAGATGTCCGGCAGGTCGAGGCTTCACTTTTTTTGGCTACGGACCGAATT
ENSG00000262362_chr16_3007252_-	ENSG00000262362_chr16_3003617_+	TTAGCTGAGAGAGGAGGCCTCAA	AAGACCATAATAATTAGCCGGGT	lncRNA	promoter-exon	ENSG00000262362				TCTTGTGGAAAGGACGAAAGAATTTCTACTCTTGTAGATTTAGCTGAGAGAGGAGGCCTCAAAATTTCTACTCTTGTAGATAAGACCATAATAATTAGCCGGGTTTTTTTGGCTACGGACCGAATT
ENSG00000262362_chr16_3010012_-	ENSG00000262362_chr16_3003789_-	GGCAGCTGTCAGGAGGCAGCAGC	GGGACTGAGCCCCTCACTCTGGC	lncRNA	promoter-exon	ENSG00000262362				TCTTGTGGAAAGGACGAAAGAATTTCTACTCTTGTAGATGGCAGCTGTCAGGAGGCAGCAGCAATTTCTACTCTTGTAGATGGGACTGAGCCCCTCACTCTGGCTTTTTTGGCTACGGACCGAATT
ENSG00000257433_chr12_47715732_+	ENSG00000257433_chr12_47717027_+	GTCTGACTCAAATGTGTCTCTAC	TTATGGCATCACTGCTGTGGGAG	lncRNA	promoter-promoter	ENSG00000257433				TCTTGTGGAAAGGACGAAAGAATTTCTACTCTTGTAGATGTCTGACTCAAATGTGTCTCTACAATTTCTACTCTTGTAGATTTATGGCATCACTGCTGTGGGAGTTTTTTGGCTACGGACCGAATT
ENSG00000257433_chr12_47716789_+	ENSG00000257433_chr12_47715121_+	ATCGTGCCTGACTTGAGGATAAA	AACCAAGTCTCTCTGGCCCAAGG	lncRNA	promoter-promoter	ENSG00000257433				TCTTGTGGAAAGGACGAAAGAATTTCTACTCTTGTAGATATCGTGCCTGACTTGAGGATAAAAATTTCTACTCTTGTAGATAACCAAGTCTCTCTGGCCCAAGGTTTTTTGGCTACGGACCGAATT
ENSG00000257433_chr12_47715811_+	ENSG00000257433_chr12_47715005_+	TTGATTCTCTGATGTTGTTTCCC	TACTGGGTGCTTTATAAGCAGTC	lncRNA	promoter-promoter	ENSG00000257433				TCTTGTGGAAAGGACGAAAGAATTTCTACTCTTGTAGATTTGATTCTCTGATGTTGTTTCCCAATTTCTACTCTTGTAGATTACTGGGTGCTTTATAAGCAGTCTTTTTTGGCTACGGACCGAATT
ENSG00000257433_chr12_47716673_+	ENSG00000257433_chr12_47717924_+	GAAGAGCTGTTCTATCCTCAGCC	CTAGCTACCCTCCTCCCATGGCC	lncRNA	promoter-promoter	ENSG00000257433				TCTTGTGGAAAGGACGAAAGAATTTCTACTCTTGTAGATGAAGAGCTGTTCTATCCTCAGCCAATTTCTACTCTTGTAGATCTAGCTACCCTCCTCCCATGGCCTTTTTTGGCTACGGACCGAATT
ENSG00000257433_chr12_47716975_+	ENSG00000257433_chr12_47714628_+	TTGGTGTCTGCCCTGTAGATCTT	GCCTGAGCAACCGGATGGGTTAT	lncRNA	promoter-promoter	ENSG00000257433				TCTTGTGGAAAGGACGAAAGAATTTCTACTCTTGTAGATTTGGTGTCTGCCCTGTAGATCTTAATTTCTACTCTTGTAGATGCCTGAGCAACCGGATGGGTTATTTTTTTGGCTACGGACCGAATT
ENSG00000257433_chr12_47717397_+	ENSG00000257433_chr12_47715048_+	TGTTTCTAACAAGTTCTCAGACA	AAAGGGAAGTCCCAGAGAGGTCA	lncRNA	promoter-promoter	ENSG00000257433				TCTTGTGGAAAGGACGAAAGAATTTCTACTCTTGTAGATTGTTTCTAACAAGTTCTCAGACAAATTTCTACTCTTGTAGATAAAGGGAAGTCCCAGAGAGGTCATTTTTTGGCTACGGACCGAATT
ENSG00000257433_chr12_47715270_+	ENSG00000257433_chr12_47714722_+	GACAAGGAGAGAGGTGAGGAGAG	TACACTAGGTTCTGTGTGAATAT	lncRNA	promoter-promoter	ENSG00000257433				TCTTGTGGAAAGGACGAAAGAATTTCTACTCTTGTAGATGACAAGGAGAGAGGTGAGGAGAGAATTTCTACTCTTGTAGATTACACTAGGTTCTGTGTGAATATTTTTTTGGCTACGGACCGAATT
ENSG00000257433_chr12_47714809_+	ENSG00000257433_chr12_47715767_+	AATGAGGGAACCATCAAAGATTG	CAACCACAACTCTTCCCGATAGG	lncRNA	promoter-promoter	ENSG00000257433				TCTTGTGGAAAGGACGAAAGAATTTCTACTCTTGTAGATAATGAGGGAACCATCAAAGATTGAATTTCTACTCTTGTAGATCAACCACAACTCTTCCCGATAGGTTTTTTGGCTACGGACCGAATT
ENSG00000257433_chr12_47717403_+	ENSG00000257433_chr12_47716892_+	TAACAAGTTCTCAGACATTGCTG	GGCAGCGATCCACTTGGTTTCTG	lncRNA	promoter-promoter	ENSG00000257433				TCTTGTGGAAAGGACGAAAGAATTTCTACTCTTGTAGATTAACAAGTTCTCAGACATTGCTGAATTTCTACTCTTGTAGATGGCAGCGATCCACTTGGTTTCTGTTTTTTGGCTACGGACCGAATT
ENSG00000257433_chr12_47717824_+	ENSG00000257433_chr12_47715368_+	TGATGCCGAACTTTACTTTCTGG	TGGCCTCAGATAAGTCTAGCCTG	lncRNA	promoter-promoter	ENSG00000257433				TCTTGTGGAAAGGACGAAAGAATTTCTACTCTTGTAGATTGATGCCGAACTTTACTTTCTGGAATTTCTACTCTTGTAGATTGGCCTCAGATAAGTCTAGCCTGTTTTTTGGCTACGGACCGAATT
ENSG00000257433_chr12_47715811_+	ENSG00000257433_chr12_47742019_+	TTGATTCTCTGATGTTGTTTCCC	ATCAGCTCCTCATGGACTGGGAC	lncRNA	promoter-exon	ENSG00000257433				TCTTGTGGAAAGGACGAAAGAATTTCTACTCTTGTAGATTTGATTCTCTGATGTTGTTTCCCAATTTCTACTCTTGTAGATATCAGCTCCTCATGGACTGGGACTTTTTTGGCTACGGACCGAATT
ENSG00000257433_chr12_47714722_+	ENSG00000257433_chr12_47741281_+	TACACTAGGTTCTGTGTGAATAT	TCCTTGGGAGCTCCCAACCAGTG	lncRNA	promoter-exon	ENSG00000257433				TCTTGTGGAAAGGACGAAAGAATTTCTACTCTTGTAGATTACACTAGGTTCTGTGTGAATATAATTTCTACTCTTGTAGATTCCTTGGGAGCTCCCAACCAGTGTTTTTTGGCTACGGACCGAATT
ENSG00000257433_chr12_47714628_+	ENSG00000257433_chr12_47738933_+	GCCTGAGCAACCGGATGGGTTAT	TCTGGATGTCTTCATTCTTCCAG	lncRNA	promoter-exon	ENSG00000257433				TCTTGTGGAAAGGACGAAAGAATTTCTACTCTTGTAGATGCCTGAGCAACCGGATGGGTTATAATTTCTACTCTTGTAGATTCTGGATGTCTTCATTCTTCCAGTTTTTTGGCTACGGACCGAATT
ENSG00000257433_chr12_47717924_+	ENSG00000257433_chr12_47729013_+	CTAGCTACCCTCCTCCCATGGCC	AGCAGAGGACCTGCGTGTGGAAG	lncRNA	promoter-exon	ENSG00000257433				TCTTGTGGAAAGGACGAAAGAATTTCTACTCTTGTAGATCTAGCTACCCTCCTCCCATGGCCAATTTCTACTCTTGTAGATAGCAGAGGACCTGCGTGTGGAAGTTTTTTGGCTACGGACCGAATT
ENSG00000257433_chr12_47715876_+	ENSG00000257433_chr12_47742161_+	TTGCGGGAGGAGGGAGTAGAGTC	CATTTCTACTCCATCAATTTCTA	lncRNA	promoter-exon	ENSG00000257433				TCTTGTGGAAAGGACGAAAGAATTTCTACTCTTGTAGATTTGCGGGAGGAGGGAGTAGAGTCAATTTCTACTCTTGTAGATCATTTCTACTCCATCAATTTCTATTTTTTGGCTACGGACCGAATT
ENSG00000257433_chr12_47717824_+	ENSG00000257433_chr12_47739582_+	TGATGCCGAACTTTACTTTCTGG	TCTCAAGAGCTCCCAGGCTATGC	lncRNA	promoter-exon	ENSG00000257433				TCTTGTGGAAAGGACGAAAGAATTTCTACTCTTGTAGATTGATGCCGAACTTTACTTTCTGGAATTTCTACTCTTGTAGATTCTCAAGAGCTCCCAGGCTATGCTTTTTTGGCTACGGACCGAATT
ENSG00000257433_chr12_47716789_+	ENSG00000257433_chr12_47742150_+	ATCGTGCCTGACTTGAGGATAAA	TACCTGCTTTGCATTTCTACTCC	lncRNA	promoter-exon	ENSG00000257433				TCTTGTGGAAAGGACGAAAGAATTTCTACTCTTGTAGATATCGTGCCTGACTTGAGGATAAAAATTTCTACTCTTGTAGATTACCTGCTTTGCATTTCTACTCCTTTTTTGGCTACGGACCGAATT
ENSG00000257433_chr12_47715270_+	ENSG00000257433_chr12_47741682_+	GACAAGGAGAGAGGTGAGGAGAG	GGAGGCTGAGAGGTTGTTTCTCC	lncRNA	promoter-exon	ENSG00000257433				TCTTGTGGAAAGGACGAAAGAATTTCTACTCTTGTAGATGACAAGGAGAGAGGTGAGGAGAGAATTTCTACTCTTGTAGATGGAGGCTGAGAGGTTGTTTCTCCTTTTTTGGCTACGGACCGAATT
ENSG00000257433_chr12_47715048_+	ENSG00000257433_chr12_47741366_+	AAAGGGAAGTCCCAGAGAGGTCA	TGTGCTGAGGACCCAGCAGCAGC	lncRNA	promoter-exon	ENSG00000257433				TCTTGTGGAAAGGACGAAAGAATTTCTACTCTTGTAGATAAAGGGAAGTCCCAGAGAGGTCAAATTTCTACTCTTGTAGATTGTGCTGAGGACCCAGCAGCAGCTTTTTTGGCTACGGACCGAATT
ENSG00000257433_chr12_47715767_+	ENSG00000257433_chr12_47741809_-	CAACCACAACTCTTCCCGATAGG	CTCATCCTCTTGGATGTGCTTCC	lncRNA	promoter-exon	ENSG00000257433				TCTTGTGGAAAGGACGAAAGAATTTCTACTCTTGTAGATCAACCACAACTCTTCCCGATAGGAATTTCTACTCTTGTAGATCTCATCCTCTTGGATGTGCTTCCTTTTTTGGCTACGGACCGAATT
ENSG00000265206_chr17_58332138_-	ENSG00000265206_chr17_58336069_-	TTGGGATAGCCTTGGGCTCCTGC	TGAGTGGTTAAGTCTGTGGCTTC	lncRNA	promoter-promoter	ENSG00000265206				TCTTGTGGAAAGGACGAAAGAATTTCTACTCTTGTAGATTTGGGATAGCCTTGGGCTCCTGCAATTTCTACTCTTGTAGATTGAGTGGTTAAGTCTGTGGCTTCTTTTTTGGCTACGGACCGAATT
ENSG00000265206_chr17_58332900_-	ENSG00000265206_chr17_58335431_-	TTGTGCTGGAATTCTGGACTCCC	CCTACCCACAGCCTCAGCTTGGC	lncRNA	promoter-promoter	ENSG00000265206				TCTTGTGGAAAGGACGAAAGAATTTCTACTCTTGTAGATTTGTGCTGGAATTCTGGACTCCCAATTTCTACTCTTGTAGATCCTACCCACAGCCTCAGCTTGGCTTTTTTGGCTACGGACCGAATT
ENSG00000265206_chr17_58332946_-	ENSG00000265206_chr17_58335888_-	TGGGCTGAGGTCAGCAGCGGTGG	TTCCACCCTCTGGGCCTGCTCTC	lncRNA	promoter-promoter	ENSG00000265206				TCTTGTGGAAAGGACGAAAGAATTTCTACTCTTGTAGATTGGGCTGAGGTCAGCAGCGGTGGAATTTCTACTCTTGTAGATTTCCACCCTCTGGGCCTGCTCTCTTTTTTGGCTACGGACCGAATT
ENSG00000265206_chr17_58336148_-	ENSG00000265206_chr17_58332290_+	CCTCCTTTGTGGCCAGGCCTGTC	CCTTCCTTCACTAGAGAGGGTTT	lncRNA	promoter-promoter	ENSG00000265206				TCTTGTGGAAAGGACGAAAGAATTTCTACTCTTGTAGATCCTCCTTTGTGGCCAGGCCTGTCAATTTCTACTCTTGTAGATCCTTCCTTCACTAGAGAGGGTTTTTTTTTGGCTACGGACCGAATT
ENSG00000265206_chr17_58332314_+	ENSG00000265206_chr17_58335924_-	AAGGCGCTTTGCCCTGAGCTTCC	TGCCTTCATGTGCGGACAATGAG	lncRNA	promoter-promoter	ENSG00000265206				TCTTGTGGAAAGGACGAAAGAATTTCTACTCTTGTAGATAAGGCGCTTTGCCCTGAGCTTCCAATTTCTACTCTTGTAGATTGCCTTCATGTGCGGACAATGAGTTTTTTGGCTACGGACCGAATT
ENSG00000265206_chr17_58332675_-	ENSG00000265206_chr17_58336799_-	CTGTCAGTCTGTCCTCCCCAGGG	ACGGCCACTCCCACAGCAGTGGT	lncRNA	promoter-promoter	ENSG00000265206				TCTTGTGGAAAGGACGAAAGAATTTCTACTCTTGTAGATCTGTCAGTCTGTCCTCCCCAGGGAATTTCTACTCTTGTAGATACGGCCACTCCCACAGCAGTGGTTTTTTTGGCTACGGACCGAATT
ENSG00000265206_chr17_58332077_-	ENSG00000265206_chr17_58335831_-	GGCTGGTGGGGAGGCCGAGAATC	TCCCTGTTTCTCCTCCTTGCCCA	lncRNA	promoter-promoter	ENSG00000265206				TCTTGTGGAAAGGACGAAAGAATTTCTACTCTTGTAGATGGCTGGTGGGGAGGCCGAGAATCAATTTCTACTCTTGTAGATTCCCTGTTTCTCCTCCTTGCCCATTTTTTGGCTACGGACCGAATT
ENSG00000265206_chr17_58332325_+	ENSG00000265206_chr17_58337494_-	CCCTGAGCTTCCCGCATGGGGCT	CAGCTGGTCCTGGGATGTGAGGA	lncRNA	promoter-promoter	ENSG00000265206				TCTTGTGGAAAGGACGAAAGAATTTCTACTCTTGTAGATCCCTGAGCTTCCCGCATGGGGCTAATTTCTACTCTTGTAGATCAGCTGGTCCTGGGATGTGAGGATTTTTTGGCTACGGACCGAATT
ENSG00000265206_chr17_58337347_-	ENSG00000265206_chr17_58331252_-	GGAGGTGTGCCCTCGAGCCAGCT	TGGATGAGTGTACTGTGGGCTTC	lncRNA	promoter-exon	ENSG00000265206				TCTTGTGGAAAGGACGAAAGAATTTCTACTCTTGTAGATGGAGGTGTGCCCTCGAGCCAGCTAATTTCTACTCTTGTAGATTGGATGAGTGTACTGTGGGCTTCTTTTTTGGCTACGGACCGAATT
ENSG00000265206_chr17_58335431_-	ENSG00000265206_chr17_58331096_-	CCTACCCACAGCCTCAGCTTGGC	CTGCCCTTCCTGGTTCCGGACAG	lncRNA	promoter-exon	ENSG00000265206				TCTTGTGGAAAGGACGAAAGAATTTCTACTCTTGTAGATCCTACCCACAGCCTCAGCTTGGCAATTTCTACTCTTGTAGATCTGCCCTTCCTGGTTCCGGACAGTTTTTTGGCTACGGACCGAATT
ENSG00000265206_chr17_58334554_-	ENSG00000265206_chr17_58331260_-	TCTCTGGCCCTGTACCATTTCTT	CTACTTTATGGATGAGTGTACTG	lncRNA	promoter-exon	ENSG00000265206				TCTTGTGGAAAGGACGAAAGAATTTCTACTCTTGTAGATTCTCTGGCCCTGTACCATTTCTTAATTTCTACTCTTGTAGATCTACTTTATGGATGAGTGTACTGTTTTTTGGCTACGGACCGAATT
ENSG00000265206_chr17_58336373_-	ENSG00000265206_chr17_58331674_-	GCACTCCTTGTGCTCCCAAGGCT	GACGCTGGAGGGTGGCTAGCGTG	lncRNA	promoter-exon	ENSG00000265206				TCTTGTGGAAAGGACGAAAGAATTTCTACTCTTGTAGATGCACTCCTTGTGCTCCCAAGGCTAATTTCTACTCTTGTAGATGACGCTGGAGGGTGGCTAGCGTGTTTTTTGGCTACGGACCGAATT
ENSG00000265206_chr17_58335126_-	ENSG00000265206_chr17_58330900_+	AAGTATCAACTTGAACTCCTCTC	TTAGCATTGGGTCCCTGGTCCCA	lncRNA	promoter-exon	ENSG00000265206				TCTTGTGGAAAGGACGAAAGAATTTCTACTCTTGTAGATAAGTATCAACTTGAACTCCTCTCAATTTCTACTCTTGTAGATTTAGCATTGGGTCCCTGGTCCCATTTTTTGGCTACGGACCGAATT
ENSG00000265206_chr17_58336069_-	ENSG00000265206_chr17_58331291_+	TGAGTGGTTAAGTCTGTGGCTTC	TACTTTATGGGTGACTGCACTGT	lncRNA	promoter-exon	ENSG00000265206				TCTTGTGGAAAGGACGAAAGAATTTCTACTCTTGTAGATTGAGTGGTTAAGTCTGTGGCTTCAATTTCTACTCTTGTAGATTACTTTATGGGTGACTGCACTGTTTTTTTGGCTACGGACCGAATT
ENSG00000265206_chr17_58336799_-	ENSG00000265206_chr17_58331298_+	ACGGCCACTCCCACAGCAGTGGT	TGGGTGACTGCACTGTCTGTCTG	lncRNA	promoter-exon	ENSG00000265206				TCTTGTGGAAAGGACGAAAGAATTTCTACTCTTGTAGATACGGCCACTCCCACAGCAGTGGTAATTTCTACTCTTGTAGATTGGGTGACTGCACTGTCTGTCTGTTTTTTGGCTACGGACCGAATT
ENSG00000265206_chr17_58335449_-	ENSG00000265206_chr17_58331109_+	TCTGCCGGCTCACCTTTGCCTAC	AGGCATCTGGGCAGGGTAGGGAG	lncRNA	promoter-exon	ENSG00000265206				TCTTGTGGAAAGGACGAAAGAATTTCTACTCTTGTAGATTCTGCCGGCTCACCTTTGCCTACAATTTCTACTCTTGTAGATAGGCATCTGGGCAGGGTAGGGAGTTTTTTGGCTACGGACCGAATT
ENSG00000265206_chr17_58333852_-	ENSG00000265206_chr17_58331566_+	TGGCCAGCTGGCCCTGCAAGGCA	AGAGACACTCAGGTAGAGACTAG	lncRNA	promoter-exon	ENSG00000265206				TCTTGTGGAAAGGACGAAAGAATTTCTACTCTTGTAGATTGGCCAGCTGGCCCTGCAAGGCAAATTTCTACTCTTGTAGATAGAGACACTCAGGTAGAGACTAGTTTTTTGGCTACGGACCGAATT
ENSG00000265206_chr17_58335205_-	ENSG00000265206_chr17_58331061_+	ACAGCAAGTCCAAGTGAGCCAAG	CCCAGCTGTCCGGAACCAGGAAG	lncRNA	promoter-exon	ENSG00000265206				TCTTGTGGAAAGGACGAAAGAATTTCTACTCTTGTAGATACAGCAAGTCCAAGTGAGCCAAGAATTTCTACTCTTGTAGATCCCAGCTGTCCGGAACCAGGAAGTTTTTTGGCTACGGACCGAATT
ENSG00000262429_chr17_4968009_+	ENSG00000262429_chr17_4966590_+	ATGGCAATTCGTATAAACCAAGC	CGGAATTACCTGTTCTGATCTCG	lncRNA	promoter-promoter	ENSG00000262429				TCTTGTGGAAAGGACGAAAGAATTTCTACTCTTGTAGATATGGCAATTCGTATAAACCAAGCAATTTCTACTCTTGTAGATCGGAATTACCTGTTCTGATCTCGTTTTTTGGCTACGGACCGAATT
ENSG00000262429_chr17_4966300_+	ENSG00000262429_chr17_4967857_+	GAGTCTTCTCTGCATCTAGAGAA	AGGCCGGAAACACGTCGGAGGCG	lncRNA	promoter-promoter	ENSG00000262429				TCTTGTGGAAAGGACGAAAGAATTTCTACTCTTGTAGATGAGTCTTCTCTGCATCTAGAGAAAATTTCTACTCTTGTAGATAGGCCGGAAACACGTCGGAGGCGTTTTTTGGCTACGGACCGAATT
ENSG00000262429_chr17_4965667_+	ENSG00000262429_chr17_4967625_+	TTGTTGGAAACAGTCTCAACTTC	AAGGTTGAGGAGGCGGCATCGTC	lncRNA	promoter-promoter	ENSG00000262429				TCTTGTGGAAAGGACGAAAGAATTTCTACTCTTGTAGATTTGTTGGAAACAGTCTCAACTTCAATTTCTACTCTTGTAGATAAGGTTGAGGAGGCGGCATCGTCTTTTTTGGCTACGGACCGAATT
ENSG00000262429_chr17_4967583_+	ENSG00000262429_chr17_4966544_+	GGGACTCTGAGGGTCTCGGAAGG	AAATAGACTCTTCTGCCTGTAAC	lncRNA	promoter-promoter	ENSG00000262429				TCTTGTGGAAAGGACGAAAGAATTTCTACTCTTGTAGATGGGACTCTGAGGGTCTCGGAAGGAATTTCTACTCTTGTAGATAAATAGACTCTTCTGCCTGTAACTTTTTTGGCTACGGACCGAATT
ENSG00000262429_chr17_4967705_+	ENSG00000262429_chr17_4965524_+	GGATCCTCACCTCGGGCCTTGCG	TCTCCTTCAGCATAGTATGAGCT	lncRNA	promoter-promoter	ENSG00000262429				TCTTGTGGAAAGGACGAAAGAATTTCTACTCTTGTAGATGGATCCTCACCTCGGGCCTTGCGAATTTCTACTCTTGTAGATTCTCCTTCAGCATAGTATGAGCTTTTTTTGGCTACGGACCGAATT
ENSG00000262429_chr17_4967530_+	ENSG00000262429_chr17_4964213_+	AGGTAGCCAATCACTGTCCGCTA	TAACCCGGGCCCTCCATGCTTGC	lncRNA	promoter-promoter	ENSG00000262429				TCTTGTGGAAAGGACGAAAGAATTTCTACTCTTGTAGATAGGTAGCCAATCACTGTCCGCTAAATTTCTACTCTTGTAGATTAACCCGGGCCCTCCATGCTTGCTTTTTTGGCTACGGACCGAATT
ENSG00000262429_chr17_4964140_+	ENSG00000262429_chr17_4967870_-	ACTTTCTTCCTCTTCCTTAGATC	CGGCCTTAAAGGCATTCCGCCCT	lncRNA	promoter-promoter	ENSG00000262429				TCTTGTGGAAAGGACGAAAGAATTTCTACTCTTGTAGATACTTTCTTCCTCTTCCTTAGATCAATTTCTACTCTTGTAGATCGGCCTTAAAGGCATTCCGCCCTTTTTTTGGCTACGGACCGAATT
ENSG00000262429_chr17_4963106_+	ENSG00000262429_chr17_4968420_-	GGCTGAGCGTGGTGGCTTACGTG	TTCGACGCGTCTCTGAATGTATC	lncRNA	promoter-promoter	ENSG00000262429				TCTTGTGGAAAGGACGAAAGAATTTCTACTCTTGTAGATGGCTGAGCGTGGTGGCTTACGTGAATTTCTACTCTTGTAGATTTCGACGCGTCTCTGAATGTATCTTTTTTGGCTACGGACCGAATT
ENSG00000262429_chr17_4967310_+	ENSG00000262429_chr17_4968029_-	AGTTGAGATAGCCAATAGAGATG	TACGAATTGCCATTAAACATCGC	lncRNA	promoter-promoter	ENSG00000262429				TCTTGTGGAAAGGACGAAAGAATTTCTACTCTTGTAGATAGTTGAGATAGCCAATAGAGATGAATTTCTACTCTTGTAGATTACGAATTGCCATTAAACATCGCTTTTTTGGCTACGGACCGAATT
ENSG00000262429_chr17_4967655_-	ENSG00000262429_chr17_4966667_+	GACGATGCCGCCTCCTCAACCTT	TCTCAGAGCACTTATCAAGTTGG	lncRNA	promoter-promoter	ENSG00000262429				TCTTGTGGAAAGGACGAAAGAATTTCTACTCTTGTAGATGACGATGCCGCCTCCTCAACCTTAATTTCTACTCTTGTAGATTCTCAGAGCACTTATCAAGTTGGTTTTTTGGCTACGGACCGAATT
ENSG00000262429_chr17_4967530_+	ENSG00000262429_chr17_4968660_-	AGGTAGCCAATCACTGTCCGCTA	CTGTTCACCTTTGTTGGAGCCCT	lncRNA	promoter-exon	ENSG00000262429				TCTTGTGGAAAGGACGAAAGAATTTCTACTCTTGTAGATAGGTAGCCAATCACTGTCCGCTAAATTTCTACTCTTGTAGATCTGTTCACCTTTGTTGGAGCCCTTTTTTTGGCTACGGACCGAATT
ENSG00000262429_chr17_4968009_+	ENSG00000262429_chr17_4968647_-	ATGGCAATTCGTATAAACCAAGC	TTGGAGCCCTCTGTAGGCCTCCT	lncRNA	promoter-exon	ENSG00000262429				TCTTGTGGAAAGGACGAAAGAATTTCTACTCTTGTAGATATGGCAATTCGTATAAACCAAGCAATTTCTACTCTTGTAGATTTGGAGCCCTCTGTAGGCCTCCTTTTTTTGGCTACGGACCGAATT
ENSG00000262429_chr17_4964213_+	ENSG00000262429_chr17_4968537_+	TAACCCGGGCCCTCCATGCTTGC	TGGAGCCAGGACCAAAAGAGACG	lncRNA	promoter-exon	ENSG00000262429				TCTTGTGGAAAGGACGAAAGAATTTCTACTCTTGTAGATTAACCCGGGCCCTCCATGCTTGCAATTTCTACTCTTGTAGATTGGAGCCAGGACCAAAAGAGACGTTTTTTGGCTACGGACCGAATT
ENSG00000262429_chr17_4966300_+	ENSG00000262429_chr17_4968556_-	GAGTCTTCTCTGCATCTAGAGAA	GTCCTGGCTCCAGAAAACCCGCG	lncRNA	promoter-exon	ENSG00000262429				TCTTGTGGAAAGGACGAAAGAATTTCTACTCTTGTAGATGAGTCTTCTCTGCATCTAGAGAAAATTTCTACTCTTGTAGATGTCCTGGCTCCAGAAAACCCGCGTTTTTTGGCTACGGACCGAATT
ENSG00000259768_chr16_72665268_+	ENSG00000259768_chr16_72664589_+	TTCTTCTTTCTCACCCAACGATT	TGAAAGAGGGAAGGTAGCGTTAA	lncRNA	promoter-promoter	ENSG00000259768				TCTTGTGGAAAGGACGAAAGAATTTCTACTCTTGTAGATTTCTTCTTTCTCACCCAACGATTAATTTCTACTCTTGTAGATTGAAAGAGGGAAGGTAGCGTTAATTTTTTGGCTACGGACCGAATT
ENSG00000259768_chr16_72661436_+	ENSG00000259768_chr16_72665447_+	TGAAATTAAGGCTGAGCATGGTG	AACATTCAATAACCTCTTGCTGT	lncRNA	promoter-promoter	ENSG00000259768				TCTTGTGGAAAGGACGAAAGAATTTCTACTCTTGTAGATTGAAATTAAGGCTGAGCATGGTGAATTTCTACTCTTGTAGATAACATTCAATAACCTCTTGCTGTTTTTTTGGCTACGGACCGAATT
ENSG00000259768_chr16_72665212_+	ENSG00000259768_chr16_72664392_+	CTCCGGAGCACCCACGGGACTGT	GATTCAATTTGTGAGGTGTGGGA	lncRNA	promoter-promoter	ENSG00000259768				TCTTGTGGAAAGGACGAAAGAATTTCTACTCTTGTAGATCTCCGGAGCACCCACGGGACTGTAATTTCTACTCTTGTAGATGATTCAATTTGTGAGGTGTGGGATTTTTTGGCTACGGACCGAATT
ENSG00000259768_chr16_72665512_+	ENSG00000259768_chr16_72663100_+	ACCATTGAATGCGATTTAAGTTT	GAGATAGGCACGATCATTGGCCA	lncRNA	promoter-promoter	ENSG00000259768				TCTTGTGGAAAGGACGAAAGAATTTCTACTCTTGTAGATACCATTGAATGCGATTTAAGTTTAATTTCTACTCTTGTAGATGAGATAGGCACGATCATTGGCCATTTTTTGGCTACGGACCGAATT
ENSG00000259768_chr16_72665278_+	ENSG00000259768_chr16_72662800_+	TCACCCAACGATTTACCTGAACG	AGGTAAGCTAATGTTCTCATGTG	lncRNA	promoter-promoter	ENSG00000259768				TCTTGTGGAAAGGACGAAAGAATTTCTACTCTTGTAGATTCACCCAACGATTTACCTGAACGAATTTCTACTCTTGTAGATAGGTAAGCTAATGTTCTCATGTGTTTTTTGGCTACGGACCGAATT
ENSG00000259768_chr16_72663796_+	ENSG00000259768_chr16_72665578_+	TGTGTATGTGTCATATTCTGGAG	ATCTGAACCAGTTAATGGACGAA	lncRNA	promoter-promoter	ENSG00000259768				TCTTGTGGAAAGGACGAAAGAATTTCTACTCTTGTAGATTGTGTATGTGTCATATTCTGGAGAATTTCTACTCTTGTAGATATCTGAACCAGTTAATGGACGAATTTTTTGGCTACGGACCGAATT
ENSG00000259768_chr16_72665395_+	ENSG00000259768_chr16_72660180_+	TTACCCAACATAACTGTACTTAA	CCCTCTAACTATGATTGTGAGAT	lncRNA	promoter-promoter	ENSG00000259768				TCTTGTGGAAAGGACGAAAGAATTTCTACTCTTGTAGATTTACCCAACATAACTGTACTTAAAATTTCTACTCTTGTAGATCCCTCTAACTATGATTGTGAGATTTTTTTGGCTACGGACCGAATT
ENSG00000259768_chr16_72662459_+	ENSG00000259768_chr16_72665323_+	TAAGAAACAAACACTGACAGAAT	CCTAAGGTAAGCGTGTGGTAGCG	lncRNA	promoter-promoter	ENSG00000259768				TCTTGTGGAAAGGACGAAAGAATTTCTACTCTTGTAGATTAAGAAACAAACACTGACAGAATAATTTCTACTCTTGTAGATCCTAAGGTAAGCGTGTGGTAGCGTTTTTTGGCTACGGACCGAATT
ENSG00000259768_chr16_72664260_+	ENSG00000259768_chr16_72665536_+	CGATGTGAACGCATCAATAGCTT	CAATGAAATTTAACGTTCTGGTT	lncRNA	promoter-promoter	ENSG00000259768				TCTTGTGGAAAGGACGAAAGAATTTCTACTCTTGTAGATCGATGTGAACGCATCAATAGCTTAATTTCTACTCTTGTAGATCAATGAAATTTAACGTTCTGGTTTTTTTTGGCTACGGACCGAATT
ENSG00000259768_chr16_72665293_+	ENSG00000259768_chr16_72664446_+	CCTGAACGGTTATAAAGTGCACG	TACATCGTCAAGTGCACGCACCC	lncRNA	promoter-promoter	ENSG00000259768				TCTTGTGGAAAGGACGAAAGAATTTCTACTCTTGTAGATCCTGAACGGTTATAAAGTGCACGAATTTCTACTCTTGTAGATTACATCGTCAAGTGCACGCACCCTTTTTTGGCTACGGACCGAATT
ENSG00000229893_chr7_27742838_-	ENSG00000229893_chr7_27740431_-	CTGGTTAATTCTACAAACATGGC	TCTTCGGGAAGGAAAGCCTCGTC	lncRNA	promoter-promoter	ENSG00000229893				TCTTGTGGAAAGGACGAAAGAATTTCTACTCTTGTAGATCTGGTTAATTCTACAAACATGGCAATTTCTACTCTTGTAGATTCTTCGGGAAGGAAAGCCTCGTCTTTTTTGGCTACGGACCGAATT
ENSG00000229893_chr7_27741264_-	ENSG00000229893_chr7_27740331_+	GGAATTGAGCACCAAACTTGTAA	GGGCTCGTGCTACACCCTTCAGC	lncRNA	promoter-promoter	ENSG00000229893				TCTTGTGGAAAGGACGAAAGAATTTCTACTCTTGTAGATGGAATTGAGCACCAAACTTGTAAAATTTCTACTCTTGTAGATGGGCTCGTGCTACACCCTTCAGCTTTTTTGGCTACGGACCGAATT
ENSG00000229893_chr7_27740238_+	ENSG00000229893_chr7_27744538_-	TCCCTTGATCCGGGAGTCTTTCC	CCAGTCCTAACAATTAGAATTCA	lncRNA	promoter-promoter	ENSG00000229893				TCTTGTGGAAAGGACGAAAGAATTTCTACTCTTGTAGATTCCCTTGATCCGGGAGTCTTTCCAATTTCTACTCTTGTAGATCCAGTCCTAACAATTAGAATTCATTTTTTGGCTACGGACCGAATT
ENSG00000229893_chr7_27740413_+	ENSG00000229893_chr7_27743056_-	CTTCCCGAAGACAAACCTTCCTT	TCTTCTTCTAAAGGTTTATTTGG	lncRNA	promoter-promoter	ENSG00000229893				TCTTGTGGAAAGGACGAAAGAATTTCTACTCTTGTAGATCTTCCCGAAGACAAACCTTCCTTAATTTCTACTCTTGTAGATTCTTCTTCTAAAGGTTTATTTGGTTTTTTGGCTACGGACCGAATT
ENSG00000229893_chr7_27740767_+	ENSG00000229893_chr7_27743404_-	GTTTGAGTCGCCGGTGGCGAAGG	ATCCGATAGGACACACAAACATA	lncRNA	promoter-promoter	ENSG00000229893				TCTTGTGGAAAGGACGAAAGAATTTCTACTCTTGTAGATGTTTGAGTCGCCGGTGGCGAAGGAATTTCTACTCTTGTAGATATCCGATAGGACACACAAACATATTTTTTGGCTACGGACCGAATT
ENSG00000229893_chr7_27744933_-	ENSG00000229893_chr7_27740738_+	TTTATGTGTGTTATGCTGTAAAC	CCTTTGCGGAGAGAAACCCAGCT	lncRNA	promoter-promoter	ENSG00000229893				TCTTGTGGAAAGGACGAAAGAATTTCTACTCTTGTAGATTTTATGTGTGTTATGCTGTAAACAATTTCTACTCTTGTAGATCCTTTGCGGAGAGAAACCCAGCTTTTTTTGGCTACGGACCGAATT
ENSG00000229893_chr7_27741053_-	ENSG00000229893_chr7_27739980_-	CCAATAAGGTGTGTACACACACC	GTTCAACTTAATCGCAGCAAAAC	lncRNA	promoter-promoter	ENSG00000229893				TCTTGTGGAAAGGACGAAAGAATTTCTACTCTTGTAGATCCAATAAGGTGTGTACACACACCAATTTCTACTCTTGTAGATGTTCAACTTAATCGCAGCAAAACTTTTTTGGCTACGGACCGAATT
ENSG00000229893_chr7_27740704_-	ENSG00000229893_chr7_27743520_-	TCAGCTTACTGCGCCGGTAAAAC	GAATATGAACGCTTTGTACCCTT	lncRNA	promoter-promoter	ENSG00000229893				TCTTGTGGAAAGGACGAAAGAATTTCTACTCTTGTAGATTCAGCTTACTGCGCCGGTAAAACAATTTCTACTCTTGTAGATGAATATGAACGCTTTGTACCCTTTTTTTTGGCTACGGACCGAATT
ENSG00000229893_chr7_27740757_-	ENSG00000229893_chr7_27741273_-	TCTCCGCAAAGGCAAACCCCAGC	AATCCTTTAGGAATTGAGCACCA	lncRNA	promoter-promoter	ENSG00000229893				TCTTGTGGAAAGGACGAAAGAATTTCTACTCTTGTAGATTCTCCGCAAAGGCAAACCCCAGCAATTTCTACTCTTGTAGATAATCCTTTAGGAATTGAGCACCATTTTTTGGCTACGGACCGAATT
ENSG00000229893_chr7_27744763_-	ENSG00000229893_chr7_27740646_-	AATGTTATCTTTACTTACTCCTC	GCCTTGGACACCAGAAGCTTTTC	lncRNA	promoter-promoter	ENSG00000229893				TCTTGTGGAAAGGACGAAAGAATTTCTACTCTTGTAGATAATGTTATCTTTACTTACTCCTCAATTTCTACTCTTGTAGATGCCTTGGACACCAGAAGCTTTTCTTTTTTGGCTACGGACCGAATT
ENSG00000229893_chr7_27741273_-	ENSG00000229893_chr7_27733603_-	AATCCTTTAGGAATTGAGCACCA	ACCCATATCTTCTTCCAACTAGC	lncRNA	promoter-exon	ENSG00000229893				TCTTGTGGAAAGGACGAAAGAATTTCTACTCTTGTAGATAATCCTTTAGGAATTGAGCACCAAATTTCTACTCTTGTAGATACCCATATCTTCTTCCAACTAGCTTTTTTGGCTACGGACCGAATT
ENSG00000229893_chr7_27743346_-	ENSG00000229893_chr7_27733464_-	CAATTATTCACACTGTGGCTCAA	CCAACCCTCACCCATAGGTTTGT	lncRNA	promoter-exon	ENSG00000229893				TCTTGTGGAAAGGACGAAAGAATTTCTACTCTTGTAGATCAATTATTCACACTGTGGCTCAAAATTTCTACTCTTGTAGATCCAACCCTCACCCATAGGTTTGTTTTTTTGGCTACGGACCGAATT
ENSG00000229893_chr7_27741388_-	ENSG00000229893_chr7_27733668_-	CCCTTGAAAGGAACAGAACGAAA	AGTAAGGAAACTTCCTTGTGCTT	lncRNA	promoter-exon	ENSG00000229893				TCTTGTGGAAAGGACGAAAGAATTTCTACTCTTGTAGATCCCTTGAAAGGAACAGAACGAAAAATTTCTACTCTTGTAGATAGTAAGGAAACTTCCTTGTGCTTTTTTTTGGCTACGGACCGAATT
ENSG00000229893_chr7_27743056_-	ENSG00000229893_chr7_27733442_-	TCTTCTTCTAAAGGTTTATTTGG	TTGCATTGAAGAAAGGATGTAGA	lncRNA	promoter-exon	ENSG00000229893				TCTTGTGGAAAGGACGAAAGAATTTCTACTCTTGTAGATTCTTCTTCTAAAGGTTTATTTGGAATTTCTACTCTTGTAGATTTGCATTGAAGAAAGGATGTAGATTTTTTGGCTACGGACCGAATT
ENSG00000229893_chr7_27742838_-	ENSG00000229893_chr7_27733640_-	CTGGTTAATTCTACAAACATGGC	AGCACAGTTGCTATCATTCCGGG	lncRNA	promoter-exon	ENSG00000229893				TCTTGTGGAAAGGACGAAAGAATTTCTACTCTTGTAGATCTGGTTAATTCTACAAACATGGCAATTTCTACTCTTGTAGATAGCACAGTTGCTATCATTCCGGGTTTTTTGGCTACGGACCGAATT
ENSG00000229893_chr7_27743423_-	ENSG00000229893_chr7_27733565_-	GAATTATCTCCAAACTTTAATCC	TTTCCTTCCCAGCTGAACTTCTT	lncRNA	promoter-exon	ENSG00000229893				TCTTGTGGAAAGGACGAAAGAATTTCTACTCTTGTAGATGAATTATCTCCAAACTTTAATCCAATTTCTACTCTTGTAGATTTTCCTTCCCAGCTGAACTTCTTTTTTTTGGCTACGGACCGAATT
ENSG00000229893_chr7_27743186_-	ENSG00000229893_chr7_27733561_-	CACCTGAGTGCCAAGACATTCCG	CTTCCCAGCTGAACTTCTTAAGG	lncRNA	promoter-exon	ENSG00000229893				TCTTGTGGAAAGGACGAAAGAATTTCTACTCTTGTAGATCACCTGAGTGCCAAGACATTCCGAATTTCTACTCTTGTAGATCTTCCCAGCTGAACTTCTTAAGGTTTTTTGGCTACGGACCGAATT
ENSG00000229893_chr7_27743504_-	ENSG00000229893_chr7_27733494_-	TACCCTTAGAAGTGTTGTAATTC	TTGGTATTCCTTGTATAGCTTGC	lncRNA	promoter-exon	ENSG00000229893				TCTTGTGGAAAGGACGAAAGAATTTCTACTCTTGTAGATTACCCTTAGAAGTGTTGTAATTCAATTTCTACTCTTGTAGATTTGGTATTCCTTGTATAGCTTGCTTTTTTGGCTACGGACCGAATT
ENSG00000229893_chr7_27743198_-	ENSG00000229893_chr7_27733735_+	CAGAATCCTTTACACCTGAGTGC	AGATCCTGAGACTTGCATTAAGT	lncRNA	promoter-exon	ENSG00000229893				TCTTGTGGAAAGGACGAAAGAATTTCTACTCTTGTAGATCAGAATCCTTTACACCTGAGTGCAATTTCTACTCTTGTAGATAGATCCTGAGACTTGCATTAAGTTTTTTTGGCTACGGACCGAATT
ENSG00000229893_chr7_27741264_-	ENSG00000229893_chr7_27733255_-	GGAATTGAGCACCAAACTTGTAA	TCTGGGTCTGAGAGGGTGGGAGG	lncRNA	promoter-exon	ENSG00000229893				TCTTGTGGAAAGGACGAAAGAATTTCTACTCTTGTAGATGGAATTGAGCACCAAACTTGTAAAATTTCTACTCTTGTAGATTCTGGGTCTGAGAGGGTGGGAGGTTTTTTGGCTACGGACCGAATT
ENSG00000267505_chr17_44788362_+	ENSG00000267505_chr17_44793052_+	TCCATCACTGCTCCAGAAAGCCA	CTAAGCAAAGAGTAGACATATGT	lncRNA	promoter-promoter	ENSG00000267505				TCTTGTGGAAAGGACGAAAGAATTTCTACTCTTGTAGATTCCATCACTGCTCCAGAAAGCCAAATTTCTACTCTTGTAGATCTAAGCAAAGAGTAGACATATGTTTTTTTGGCTACGGACCGAATT
ENSG00000267505_chr17_44792985_+	ENSG00000267505_chr17_44788324_+	GGATCTGGAGGTCTGTAGCCTGC	TATGACTAACTCCTACTCATCTG	lncRNA	promoter-promoter	ENSG00000267505				TCTTGTGGAAAGGACGAAAGAATTTCTACTCTTGTAGATGGATCTGGAGGTCTGTAGCCTGCAATTTCTACTCTTGTAGATTATGACTAACTCCTACTCATCTGTTTTTTGGCTACGGACCGAATT
ENSG00000267505_chr17_44793314_+	ENSG00000267505_chr17_44790512_+	AGACAGAATGTTGCCGGGTACAG	AGATGAGTATGGGTAACATGGCA	lncRNA	promoter-promoter	ENSG00000267505				TCTTGTGGAAAGGACGAAAGAATTTCTACTCTTGTAGATAGACAGAATGTTGCCGGGTACAGAATTTCTACTCTTGTAGATAGATGAGTATGGGTAACATGGCATTTTTTGGCTACGGACCGAATT
ENSG00000267505_chr17_44790006_+	ENSG00000267505_chr17_44792931_+	AGTTATCTTTGGGATGTGGAGGC	CAAGTGTTCTCTTCAAGACAAAG	lncRNA	promoter-promoter	ENSG00000267505				TCTTGTGGAAAGGACGAAAGAATTTCTACTCTTGTAGATAGTTATCTTTGGGATGTGGAGGCAATTTCTACTCTTGTAGATCAAGTGTTCTCTTCAAGACAAAGTTTTTTGGCTACGGACCGAATT
ENSG00000267505_chr17_44792237_+	ENSG00000267505_chr17_44793100_+	AGGGATGGAGCAATTATTGATGT	TGGGAAGAAACGGTAGACTGAAC	lncRNA	promoter-promoter	ENSG00000267505				TCTTGTGGAAAGGACGAAAGAATTTCTACTCTTGTAGATAGGGATGGAGCAATTATTGATGTAATTTCTACTCTTGTAGATTGGGAAGAAACGGTAGACTGAACTTTTTTGGCTACGGACCGAATT
ENSG00000267505_chr17_44789849_+	ENSG00000267505_chr17_44793035_+	TGGAGACAGGGTCTCAATATTTG	GCTGAATAAATGGTTTGCTAAGC	lncRNA	promoter-promoter	ENSG00000267505				TCTTGTGGAAAGGACGAAAGAATTTCTACTCTTGTAGATTGGAGACAGGGTCTCAATATTTGAATTTCTACTCTTGTAGATGCTGAATAAATGGTTTGCTAAGCTTTTTTGGCTACGGACCGAATT
ENSG00000267505_chr17_44792971_+	ENSG00000267505_chr17_44790017_+	GTGCCACCAATTTAGGATCTGGA	GGATGTGGAGGCAAGACAGTTTC	lncRNA	promoter-promoter	ENSG00000267505				TCTTGTGGAAAGGACGAAAGAATTTCTACTCTTGTAGATGTGCCACCAATTTAGGATCTGGAAATTTCTACTCTTGTAGATGGATGTGGAGGCAAGACAGTTTCTTTTTTGGCTACGGACCGAATT
ENSG00000267505_chr17_44790800_+	ENSG00000267505_chr17_44792882_+	CAGATGAGTAAGTGCATGTGTGC	TGGAAGTCTAATTCATGTACACT	lncRNA	promoter-promoter	ENSG00000267505				TCTTGTGGAAAGGACGAAAGAATTTCTACTCTTGTAGATCAGATGAGTAAGTGCATGTGTGCAATTTCTACTCTTGTAGATTGGAAGTCTAATTCATGTACACTTTTTTTGGCTACGGACCGAATT
ENSG00000267505_chr17_44788649_-	ENSG00000267505_chr17_44793020_-	CCCATTTGTTCTAGTCTCGTGTA	ATAAAGCAGGCTACAGACCTCCA	lncRNA	promoter-promoter	ENSG00000267505				TCTTGTGGAAAGGACGAAAGAATTTCTACTCTTGTAGATCCCATTTGTTCTAGTCTCGTGTAAATTTCTACTCTTGTAGATATAAAGCAGGCTACAGACCTCCATTTTTTGGCTACGGACCGAATT
ENSG00000267505_chr17_44793113_-	ENSG00000267505_chr17_44792403_-	TTCCCAGAAATATGTGCACATAC	CCACTGTAAATACCATTGCCTTC	lncRNA	promoter-promoter	ENSG00000267505				TCTTGTGGAAAGGACGAAAGAATTTCTACTCTTGTAGATTTCCCAGAAATATGTGCACATACAATTTCTACTCTTGTAGATCCACTGTAAATACCATTGCCTTCTTTTTTGGCTACGGACCGAATT
ENSG00000267505_chr17_44790017_+	ENSG00000267505_chr17_44794323_+	GGATGTGGAGGCAAGACAGTTTC	AATGTGAAGTCAACAATCCACGG	lncRNA	promoter-exon	ENSG00000267505				TCTTGTGGAAAGGACGAAAGAATTTCTACTCTTGTAGATGGATGTGGAGGCAAGACAGTTTCAATTTCTACTCTTGTAGATAATGTGAAGTCAACAATCCACGGTTTTTTGGCTACGGACCGAATT
ENSG00000267505_chr17_44792931_+	ENSG00000267505_chr17_44794124_+	CAAGTGTTCTCTTCAAGACAAAG	TACAATGACAGAATCACCTGATG	lncRNA	promoter-exon	ENSG00000267505				TCTTGTGGAAAGGACGAAAGAATTTCTACTCTTGTAGATCAAGTGTTCTCTTCAAGACAAAGAATTTCTACTCTTGTAGATTACAATGACAGAATCACCTGATGTTTTTTGGCTACGGACCGAATT
ENSG00000267505_chr17_44790800_+	ENSG00000267505_chr17_44794208_-	CAGATGAGTAAGTGCATGTGTGC	GCCTAGAAGAGACATGGTACAGG	lncRNA	promoter-exon	ENSG00000267505				TCTTGTGGAAAGGACGAAAGAATTTCTACTCTTGTAGATCAGATGAGTAAGTGCATGTGTGCAATTTCTACTCTTGTAGATGCCTAGAAGAGACATGGTACAGGTTTTTTGGCTACGGACCGAATT
ENSG00000267505_chr17_44793052_+	ENSG00000267505_chr17_44794402_+	CTAAGCAAAGAGTAGACATATGT	CCCGATCTTCCTGCAGATGCCCC	lncRNA	promoter-exon	ENSG00000267505				TCTTGTGGAAAGGACGAAAGAATTTCTACTCTTGTAGATCTAAGCAAAGAGTAGACATATGTAATTTCTACTCTTGTAGATCCCGATCTTCCTGCAGATGCCCCTTTTTTGGCTACGGACCGAATT
ENSG00000267505_chr17_44793100_+	ENSG00000267505_chr17_44794368_+	TGGGAAGAAACGGTAGACTGAAC	TAGGGCTTTTGCAGTTAAAAGTG	lncRNA	promoter-exon	ENSG00000267505				TCTTGTGGAAAGGACGAAAGAATTTCTACTCTTGTAGATTGGGAAGAAACGGTAGACTGAACAATTTCTACTCTTGTAGATTAGGGCTTTTGCAGTTAAAAGTGTTTTTTGGCTACGGACCGAATT
ENSG00000267505_chr17_44788362_+	ENSG00000267505_chr17_44794379_+	TCCATCACTGCTCCAGAAAGCCA	CAGTTAAAAGTGTCTTCAGTTTC	lncRNA	promoter-exon	ENSG00000267505				TCTTGTGGAAAGGACGAAAGAATTTCTACTCTTGTAGATTCCATCACTGCTCCAGAAAGCCAAATTTCTACTCTTGTAGATCAGTTAAAAGTGTCTTCAGTTTCTTTTTTGGCTACGGACCGAATT
ENSG00000267505_chr17_44790006_+	ENSG00000267505_chr17_44794355_+	AGTTATCTTTGGGATGTGGAGGC	CACTTACTGTTTCTAGGGCTTTT	lncRNA	promoter-exon	ENSG00000267505				TCTTGTGGAAAGGACGAAAGAATTTCTACTCTTGTAGATAGTTATCTTTGGGATGTGGAGGCAATTTCTACTCTTGTAGATCACTTACTGTTTCTAGGGCTTTTTTTTTTGGCTACGGACCGAATT
ENSG00000267505_chr17_44792882_+	ENSG00000267505_chr17_44794390_-	TGGAAGTCTAATTCATGTACACT	ACTGCAAAAGCCCTAGAAACAGT	lncRNA	promoter-exon	ENSG00000267505				TCTTGTGGAAAGGACGAAAGAATTTCTACTCTTGTAGATTGGAAGTCTAATTCATGTACACTAATTTCTACTCTTGTAGATACTGCAAAAGCCCTAGAAACAGTTTTTTTGGCTACGGACCGAATT
ENSG00000266709_chr17_14303850_+	ENSG00000266709_chr17_14302582_+	TGAGATCAGACACACTTGGGCCG	TTACAGTCCGCCTGGTTACCGGA	lncRNA	promoter-promoter	ENSG00000266709				TCTTGTGGAAAGGACGAAAGAATTTCTACTCTTGTAGATTGAGATCAGACACACTTGGGCCGAATTTCTACTCTTGTAGATTTACAGTCCGCCTGGTTACCGGATTTTTTGGCTACGGACCGAATT
ENSG00000266709_chr17_14301003_+	ENSG00000266709_chr17_14303427_+	GTAGGTAGAGCAGCCCGTCACTC	TTATTGTCAGGAGTTGCCCAAGT	lncRNA	promoter-promoter	ENSG00000266709				TCTTGTGGAAAGGACGAAAGAATTTCTACTCTTGTAGATGTAGGTAGAGCAGCCCGTCACTCAATTTCTACTCTTGTAGATTTATTGTCAGGAGTTGCCCAAGTTTTTTTGGCTACGGACCGAATT
ENSG00000266709_chr17_14303461_+	ENSG00000266709_chr17_14299996_+	GCCAACCGTGACAGTCATCTTTC	ACTATTAAATAAGTGCACCTCAG	lncRNA	promoter-promoter	ENSG00000266709				TCTTGTGGAAAGGACGAAAGAATTTCTACTCTTGTAGATGCCAACCGTGACAGTCATCTTTCAATTTCTACTCTTGTAGATACTATTAAATAAGTGCACCTCAGTTTTTTGGCTACGGACCGAATT
ENSG00000266709_chr17_14303060_+	ENSG00000266709_chr17_14304342_-	GGGTGAGCTGTTGGGTTGCCCGA	GGGCCAGTTGCGGCATTTACAGT	lncRNA	promoter-promoter	ENSG00000266709				TCTTGTGGAAAGGACGAAAGAATTTCTACTCTTGTAGATGGGTGAGCTGTTGGGTTGCCCGAAATTTCTACTCTTGTAGATGGGCCAGTTGCGGCATTTACAGTTTTTTTGGCTACGGACCGAATT
ENSG00000266709_chr17_14299003_+	ENSG00000266709_chr17_14304061_-	AAGACACTCCCTACGGAGACACT	CACGCGACTTCGTTCTTCATTCA	lncRNA	promoter-promoter	ENSG00000266709				TCTTGTGGAAAGGACGAAAGAATTTCTACTCTTGTAGATAAGACACTCCCTACGGAGACACTAATTTCTACTCTTGTAGATCACGCGACTTCGTTCTTCATTCATTTTTTGGCTACGGACCGAATT
ENSG00000266709_chr17_14303899_-	ENSG00000266709_chr17_14300496_+	CTGCCAGTTCCTCCCAACCCGGC	TACTTAAACTTCCTAATCCCGTG	lncRNA	promoter-promoter	ENSG00000266709				TCTTGTGGAAAGGACGAAAGAATTTCTACTCTTGTAGATCTGCCAGTTCCTCCCAACCCGGCAATTTCTACTCTTGTAGATTACTTAAACTTCCTAATCCCGTGTTTTTTGGCTACGGACCGAATT
ENSG00000266709_chr17_14300483_+	ENSG00000266709_chr17_14303927_+	CAAACATCCTTTCTACTTAAACT	AAGCACCTGGGGCAAGCTATGGA	lncRNA	promoter-promoter	ENSG00000266709				TCTTGTGGAAAGGACGAAAGAATTTCTACTCTTGTAGATCAAACATCCTTTCTACTTAAACTAATTTCTACTCTTGTAGATAAGCACCTGGGGCAAGCTATGGATTTTTTGGCTACGGACCGAATT
ENSG00000266709_chr17_14302472_+	ENSG00000266709_chr17_14303373_-	GTCGGTCTCCGCCCTCAAGGAAC	ATCCGCGGGGTCAGCCCTCTTTT	lncRNA	promoter-promoter	ENSG00000266709				TCTTGTGGAAAGGACGAAAGAATTTCTACTCTTGTAGATGTCGGTCTCCGCCCTCAAGGAACAATTTCTACTCTTGTAGATATCCGCGGGGTCAGCCCTCTTTTTTTTTTGGCTACGGACCGAATT
ENSG00000266709_chr17_14304015_+	ENSG00000266709_chr17_14300182_+	ATTGACTAAAAAACGCTGAATGA	TCAAACCTAACGTCTCCAACAAA	lncRNA	promoter-promoter	ENSG00000266709				TCTTGTGGAAAGGACGAAAGAATTTCTACTCTTGTAGATATTGACTAAAAAACGCTGAATGAAATTTCTACTCTTGTAGATTCAAACCTAACGTCTCCAACAAATTTTTTGGCTACGGACCGAATT
ENSG00000266709_chr17_14303955_-	ENSG00000266709_chr17_14300358_+	CATAGCTTGCCCCAGGTGCTTCA	TTAAGGACACTTTACACTAATCT	lncRNA	promoter-promoter	ENSG00000266709				TCTTGTGGAAAGGACGAAAGAATTTCTACTCTTGTAGATCATAGCTTGCCCCAGGTGCTTCAAATTTCTACTCTTGTAGATTTAAGGACACTTTACACTAATCTTTTTTTGGCTACGGACCGAATT
ENSG00000266709_chr17_14300358_+	ENSG00000266709_chr17_14305405_+	TTAAGGACACTTTACACTAATCT	ACATATGCTAAGATGGAGAAAGA	lncRNA	promoter-exon	ENSG00000266709				TCTTGTGGAAAGGACGAAAGAATTTCTACTCTTGTAGATTTAAGGACACTTTACACTAATCTAATTTCTACTCTTGTAGATACATATGCTAAGATGGAGAAAGATTTTTTGGCTACGGACCGAATT
ENSG00000266709_chr17_14303123_+	ENSG00000266709_chr17_14304922_+	GGCCTCCGATAACTGTCTTCGAC	ATCGGTTGATACACAGCCTGCTA	lncRNA	promoter-exon	ENSG00000266709				TCTTGTGGAAAGGACGAAAGAATTTCTACTCTTGTAGATGGCCTCCGATAACTGTCTTCGACAATTTCTACTCTTGTAGATATCGGTTGATACACAGCCTGCTATTTTTTGGCTACGGACCGAATT
ENSG00000266709_chr17_14303461_+	ENSG00000266709_chr17_14305440_+	GCCAACCGTGACAGTCATCTTTC	CATTTAGGCTTGGGATGTTAATT	lncRNA	promoter-exon	ENSG00000266709				TCTTGTGGAAAGGACGAAAGAATTTCTACTCTTGTAGATGCCAACCGTGACAGTCATCTTTCAATTTCTACTCTTGTAGATCATTTAGGCTTGGGATGTTAATTTTTTTTGGCTACGGACCGAATT
ENSG00000266709_chr17_14302582_+	ENSG00000266709_chr17_14304643_+	TTACAGTCCGCCTGGTTACCGGA	CTCCGTGCCAGAGGTGTGCTCCA	lncRNA	promoter-exon	ENSG00000266709				TCTTGTGGAAAGGACGAAAGAATTTCTACTCTTGTAGATTTACAGTCCGCCTGGTTACCGGAAATTTCTACTCTTGTAGATCTCCGTGCCAGAGGTGTGCTCCATTTTTTGGCTACGGACCGAATT
ENSG00000266709_chr17_14299003_+	ENSG00000266709_chr17_14305446_+	AAGACACTCCCTACGGAGACACT	GGCTTGGGATGTTAATTTAAAGT	lncRNA	promoter-exon	ENSG00000266709				TCTTGTGGAAAGGACGAAAGAATTTCTACTCTTGTAGATAAGACACTCCCTACGGAGACACTAATTTCTACTCTTGTAGATGGCTTGGGATGTTAATTTAAAGTTTTTTTGGCTACGGACCGAATT
ENSG00000266709_chr17_14299996_+	ENSG00000266709_chr17_14304981_+	ACTATTAAATAAGTGCACCTCAG	CATGACATCTCGGAGTTTGATTG	lncRNA	promoter-exon	ENSG00000266709				TCTTGTGGAAAGGACGAAAGAATTTCTACTCTTGTAGATACTATTAAATAAGTGCACCTCAGAATTTCTACTCTTGTAGATCATGACATCTCGGAGTTTGATTGTTTTTTGGCTACGGACCGAATT
ENSG00000266709_chr17_14300182_+	ENSG00000266709_chr17_14304526_+	TCAAACCTAACGTCTCCAACAAA	ACTTTAAACAGACCACGCCAGGA	lncRNA	promoter-exon	ENSG00000266709				TCTTGTGGAAAGGACGAAAGAATTTCTACTCTTGTAGATTCAAACCTAACGTCTCCAACAAAAATTTCTACTCTTGTAGATACTTTAAACAGACCACGCCAGGATTTTTTGGCTACGGACCGAATT
ENSG00000266709_chr17_14300483_+	ENSG00000266709_chr17_14305373_+	CAAACATCCTTTCTACTTAAACT	GGAAACACCGGGCTGTGGTTCAG	lncRNA	promoter-exon	ENSG00000266709				TCTTGTGGAAAGGACGAAAGAATTTCTACTCTTGTAGATCAAACATCCTTTCTACTTAAACTAATTTCTACTCTTGTAGATGGAAACACCGGGCTGTGGTTCAGTTTTTTGGCTACGGACCGAATT
ENSG00000266709_chr17_14302472_+	ENSG00000266709_chr17_14305202_+	GTCGGTCTCCGCCCTCAAGGAAC	GTCTGCGATGATGACTCTTCTGG	lncRNA	promoter-exon	ENSG00000266709				TCTTGTGGAAAGGACGAAAGAATTTCTACTCTTGTAGATGTCGGTCTCCGCCCTCAAGGAACAATTTCTACTCTTGTAGATGTCTGCGATGATGACTCTTCTGGTTTTTTGGCTACGGACCGAATT
ENSG00000266709_chr17_14301284_+	ENSG00000266709_chr17_14305000_+	CGTTCCAGTTGCAGCTCCTGCCG	ATTGCTCTTCCTTCCACTTGGCA	lncRNA	promoter-exon	ENSG00000266709				TCTTGTGGAAAGGACGAAAGAATTTCTACTCTTGTAGATCGTTCCAGTTGCAGCTCCTGCCGAATTTCTACTCTTGTAGATATTGCTCTTCCTTCCACTTGGCATTTTTTGGCTACGGACCGAATT
ENSG00000268205_chr19_57302819_+	ENSG00000268205_chr19_57303828_+	GGAGAAGTAGACTGAGAGGTAGA	AATTTCATTGCTGAAATGACTAC	lncRNA	promoter-promoter	ENSG00000268205				TCTTGTGGAAAGGACGAAAGAATTTCTACTCTTGTAGATGGAGAAGTAGACTGAGAGGTAGAAATTTCTACTCTTGTAGATAATTTCATTGCTGAAATGACTACTTTTTTGGCTACGGACCGAATT
ENSG00000268205_chr19_57303310_+	ENSG00000268205_chr19_57304364_+	CACATACGGAGAAATTCCTTCTG	TTATCTTAGCAGTGTATCCTGAA	lncRNA	promoter-promoter	ENSG00000268205				TCTTGTGGAAAGGACGAAAGAATTTCTACTCTTGTAGATCACATACGGAGAAATTCCTTCTGAATTTCTACTCTTGTAGATTTATCTTAGCAGTGTATCCTGAATTTTTTGGCTACGGACCGAATT
ENSG00000268205_chr19_57299526_+	ENSG00000268205_chr19_57304575_+	TGATGGATTGGTTTGCTGTGCAT	TGTAACTCAGTGTTGCAAAGCTT	lncRNA	promoter-promoter	ENSG00000268205				TCTTGTGGAAAGGACGAAAGAATTTCTACTCTTGTAGATTGATGGATTGGTTTGCTGTGCATAATTTCTACTCTTGTAGATTGTAACTCAGTGTTGCAAAGCTTTTTTTTGGCTACGGACCGAATT
ENSG00000268205_chr19_57304424_+	ENSG00000268205_chr19_57301835_+	GGTTGTTTGTGTTCTTTGTTATC	CTCCATGTGGTAGAATTGGAGGT	lncRNA	promoter-promoter	ENSG00000268205				TCTTGTGGAAAGGACGAAAGAATTTCTACTCTTGTAGATGGTTGTTTGTGTTCTTTGTTATCAATTTCTACTCTTGTAGATCTCCATGTGGTAGAATTGGAGGTTTTTTTGGCTACGGACCGAATT
ENSG00000268205_chr19_57301822_+	ENSG00000268205_chr19_57303834_+	AGCTATAGATTTGCTCCATGTGG	ATTGCTGAAATGACTACTGGTAT	lncRNA	promoter-promoter	ENSG00000268205				TCTTGTGGAAAGGACGAAAGAATTTCTACTCTTGTAGATAGCTATAGATTTGCTCCATGTGGAATTTCTACTCTTGTAGATATTGCTGAAATGACTACTGGTATTTTTTTGGCTACGGACCGAATT
ENSG00000268205_chr19_57304332_+	ENSG00000268205_chr19_57301940_+	CAAACCATTTATCTGTATTTGGT	TTTCTGGGCGGCCAGGCACAGCA	lncRNA	promoter-promoter	ENSG00000268205				TCTTGTGGAAAGGACGAAAGAATTTCTACTCTTGTAGATCAAACCATTTATCTGTATTTGGTAATTTCTACTCTTGTAGATTTTCTGGGCGGCCAGGCACAGCATTTTTTGGCTACGGACCGAATT
ENSG00000268205_chr19_57304738_-	ENSG00000268205_chr19_57301411_+	GTGTAAGAAAGCACTCAATCCTA	TACAGTCACTTTCATAGAGGCTT	lncRNA	promoter-promoter	ENSG00000268205				TCTTGTGGAAAGGACGAAAGAATTTCTACTCTTGTAGATGTGTAAGAAAGCACTCAATCCTAAATTTCTACTCTTGTAGATTACAGTCACTTTCATAGAGGCTTTTTTTTGGCTACGGACCGAATT
ENSG00000268205_chr19_57300744_+	ENSG00000268205_chr19_57304597_-	CTATTGATGCTCTCTATTGTACC	CAACACTGAGTTACACAAAGCCT	lncRNA	promoter-promoter	ENSG00000268205				TCTTGTGGAAAGGACGAAAGAATTTCTACTCTTGTAGATCTATTGATGCTCTCTATTGTACCAATTTCTACTCTTGTAGATCAACACTGAGTTACACAAAGCCTTTTTTTGGCTACGGACCGAATT
ENSG00000268205_chr19_57301265_+	ENSG00000268205_chr19_57304228_-	GTAATTGGTAGATTTCCTTCTAG	GACAGATAGGGTCTGGTGCAGTG	lncRNA	promoter-promoter	ENSG00000268205				TCTTGTGGAAAGGACGAAAGAATTTCTACTCTTGTAGATGTAATTGGTAGATTTCCTTCTAGAATTTCTACTCTTGTAGATGACAGATAGGGTCTGGTGCAGTGTTTTTTGGCTACGGACCGAATT
ENSG00000268205_chr19_57300684_+	ENSG00000268205_chr19_57304658_-	TTCTTCTCTCACTGGTAATTCCA	ATGTGAAACCCTTAAGTAACAAC	lncRNA	promoter-promoter	ENSG00000268205				TCTTGTGGAAAGGACGAAAGAATTTCTACTCTTGTAGATTTCTTCTCTCACTGGTAATTCCAAATTTCTACTCTTGTAGATATGTGAAACCCTTAAGTAACAACTTTTTTGGCTACGGACCGAATT
ENSG00000268205_chr19_57301940_+	ENSG00000268205_chr19_57305109_+	TTTCTGGGCGGCCAGGCACAGCA	AGTAAACTGTGAAACAGTAAGTA	lncRNA	promoter-exon	ENSG00000268205				TCTTGTGGAAAGGACGAAAGAATTTCTACTCTTGTAGATTTTCTGGGCGGCCAGGCACAGCAAATTTCTACTCTTGTAGATAGTAAACTGTGAAACAGTAAGTATTTTTTGGCTACGGACCGAATT
ENSG00000268205_chr19_57303730_+	ENSG00000268205_chr19_57305327_+	TGGGAGCTCCAGTCCTACATCTT	CTACATAGTTGGCTTTGGCATTT	lncRNA	promoter-exon	ENSG00000268205				TCTTGTGGAAAGGACGAAAGAATTTCTACTCTTGTAGATTGGGAGCTCCAGTCCTACATCTTAATTTCTACTCTTGTAGATCTACATAGTTGGCTTTGGCATTTTTTTTTGGCTACGGACCGAATT
ENSG00000268205_chr19_57300730_+	ENSG00000268205_chr19_57305170_+	CTTGAGTAAGTTTGCTATTGATG	TCCAACAAGATGGATGAATTTCC	lncRNA	promoter-exon	ENSG00000268205				TCTTGTGGAAAGGACGAAAGAATTTCTACTCTTGTAGATCTTGAGTAAGTTTGCTATTGATGAATTTCTACTCTTGTAGATTCCAACAAGATGGATGAATTTCCTTTTTTGGCTACGGACCGAATT
ENSG00000268205_chr19_57302035_+	ENSG00000268205_chr19_57308293_+	GTAACCTGAACCATTCAGGCTCA	TTCAGCAATTTGACCATGTCATT	lncRNA	promoter-exon	ENSG00000268205				TCTTGTGGAAAGGACGAAAGAATTTCTACTCTTGTAGATGTAACCTGAACCATTCAGGCTCAAATTTCTACTCTTGTAGATTTCAGCAATTTGACCATGTCATTTTTTTTGGCTACGGACCGAATT
ENSG00000268205_chr19_57302885_+	ENSG00000268205_chr19_57306040_+	CCAGGAGGGAGTGCACAGCTTCA	TGCCTGAGAAGCTATTGGGAATG	lncRNA	promoter-exon	ENSG00000268205				TCTTGTGGAAAGGACGAAAGAATTTCTACTCTTGTAGATCCAGGAGGGAGTGCACAGCTTCAAATTTCTACTCTTGTAGATTGCCTGAGAAGCTATTGGGAATGTTTTTTGGCTACGGACCGAATT
ENSG00000268205_chr19_57303661_+	ENSG00000268205_chr19_57306785_+	CCTGTATAGGAAACTGCCAAGTT	TCAGAAGACTGCCTATGATACTA	lncRNA	promoter-exon	ENSG00000268205				TCTTGTGGAAAGGACGAAAGAATTTCTACTCTTGTAGATCCTGTATAGGAAACTGCCAAGTTAATTTCTACTCTTGTAGATTCAGAAGACTGCCTATGATACTATTTTTTGGCTACGGACCGAATT
ENSG00000268205_chr19_57302288_+	ENSG00000268205_chr19_57307042_+	CCTGGAATGTGAAGGCCCATGCC	TTGATCTCTACACTGATTGTATT	lncRNA	promoter-exon	ENSG00000268205				TCTTGTGGAAAGGACGAAAGAATTTCTACTCTTGTAGATCCTGGAATGTGAAGGCCCATGCCAATTTCTACTCTTGTAGATTTGATCTCTACACTGATTGTATTTTTTTTGGCTACGGACCGAATT
ENSG00000268205_chr19_57299515_+	ENSG00000268205_chr19_57306076_+	TACCTAATTTCTGATGGATTGGT	CATTACTAGGAATTACATGGGAA	lncRNA	promoter-exon	ENSG00000268205				TCTTGTGGAAAGGACGAAAGAATTTCTACTCTTGTAGATTACCTAATTTCTGATGGATTGGTAATTTCTACTCTTGTAGATCATTACTAGGAATTACATGGGAATTTTTTGGCTACGGACCGAATT
ENSG00000268205_chr19_57299859_+	ENSG00000268205_chr19_57306878_+	ATCTTGCTGTGATCTCCTTAGCA	CTCTATGCATGGGTTACTTAGTA	lncRNA	promoter-exon	ENSG00000268205				TCTTGTGGAAAGGACGAAAGAATTTCTACTCTTGTAGATATCTTGCTGTGATCTCCTTAGCAAATTTCTACTCTTGTAGATCTCTATGCATGGGTTACTTAGTATTTTTTGGCTACGGACCGAATT
ENSG00000268205_chr19_57303828_+	ENSG00000268205_chr19_57305351_+	AATTTCATTGCTGAAATGACTAC	CAAGGAATGAAAGGTCAGGGATT	lncRNA	promoter-exon	ENSG00000268205				TCTTGTGGAAAGGACGAAAGAATTTCTACTCTTGTAGATAATTTCATTGCTGAAATGACTACAATTTCTACTCTTGTAGATCAAGGAATGAAAGGTCAGGGATTTTTTTTGGCTACGGACCGAATT
ENSG00000248015_chr19_1395608_-	ENSG00000248015_chr19_1399915_-	ACCCACACACCACACTGGGAGGC	GCATGGCCATCGCAGCGTCAAAG	lncRNA	promoter-promoter	ENSG00000248015				TCTTGTGGAAAGGACGAAAGAATTTCTACTCTTGTAGATACCCACACACCACACTGGGAGGCAATTTCTACTCTTGTAGATGCATGGCCATCGCAGCGTCAAAGTTTTTTGGCTACGGACCGAATT
ENSG00000248015_chr19_1395564_-	ENSG00000248015_chr19_1400742_+	TTGACAACCTCACGGGACACAAG	AGGGTGGGAACACTGAGGCCCGA	lncRNA	promoter-promoter	ENSG00000248015				TCTTGTGGAAAGGACGAAAGAATTTCTACTCTTGTAGATTTGACAACCTCACGGGACACAAGAATTTCTACTCTTGTAGATAGGGTGGGAACACTGAGGCCCGATTTTTTGGCTACGGACCGAATT
ENSG00000248015_chr19_1395856_-	ENSG00000248015_chr19_1399890_+	CTCAGCCTGCCTTAGGGCATAGA	ACGCTGCGATGGCCATGCCAAAG	lncRNA	promoter-promoter	ENSG00000248015				TCTTGTGGAAAGGACGAAAGAATTTCTACTCTTGTAGATCTCAGCCTGCCTTAGGGCATAGAAATTTCTACTCTTGTAGATACGCTGCGATGGCCATGCCAAAGTTTTTTGGCTACGGACCGAATT
ENSG00000248015_chr19_1396691_-	ENSG00000248015_chr19_1400804_+	CAGATGTGGTTTCCTCTCAGGAG	TTAGCAGCCCTTAGCGTCTGACG	lncRNA	promoter-promoter	ENSG00000248015				TCTTGTGGAAAGGACGAAAGAATTTCTACTCTTGTAGATCAGATGTGGTTTCCTCTCAGGAGAATTTCTACTCTTGTAGATTTAGCAGCCCTTAGCGTCTGACGTTTTTTGGCTACGGACCGAATT
ENSG00000248015_chr19_1400527_+	ENSG00000248015_chr19_1395942_+	AGCCCAGCCCACGCTGTTTGTCC	CAGGCGGTGGCATGGGCTGGTTA	lncRNA	promoter-promoter	ENSG00000248015				TCTTGTGGAAAGGACGAAAGAATTTCTACTCTTGTAGATAGCCCAGCCCACGCTGTTTGTCCAATTTCTACTCTTGTAGATCAGGCGGTGGCATGGGCTGGTTATTTTTTGGCTACGGACCGAATT
ENSG00000248015_chr19_1401079_+	ENSG00000248015_chr19_1394862_+	TGGTACTTAGGCGGTGCCTAACG	TTCTGAACCTGCGTGGCAGCCGG	lncRNA	promoter-promoter	ENSG00000248015				TCTTGTGGAAAGGACGAAAGAATTTCTACTCTTGTAGATTGGTACTTAGGCGGTGCCTAACGAATTTCTACTCTTGTAGATTTCTGAACCTGCGTGGCAGCCGGTTTTTTGGCTACGGACCGAATT
ENSG00000248015_chr19_1395723_+	ENSG00000248015_chr19_1400547_+	CCGCTGCTCTGCGAAGACCCTGG	TCCCGGGTCCCTTATCTCTCGGG	lncRNA	promoter-promoter	ENSG00000248015				TCTTGTGGAAAGGACGAAAGAATTTCTACTCTTGTAGATCCGCTGCTCTGCGAAGACCCTGGAATTTCTACTCTTGTAGATTCCCGGGTCCCTTATCTCTCGGGTTTTTTGGCTACGGACCGAATT
ENSG00000248015_chr19_1400616_+	ENSG00000248015_chr19_1394768_+	CAAGAGTGGCCAGGCAAGACCTG	CCAGGCCCTGCAGTGGCCTTGTC	lncRNA	promoter-promoter	ENSG00000248015				TCTTGTGGAAAGGACGAAAGAATTTCTACTCTTGTAGATCAAGAGTGGCCAGGCAAGACCTGAATTTCTACTCTTGTAGATCCAGGCCCTGCAGTGGCCTTGTCTTTTTTGGCTACGGACCGAATT
ENSG00000248015_chr19_1396020_-	ENSG00000248015_chr19_1401009_+	GTTTGGACCAGGTGCCACCTCCC	ACCCAGGTCTCACGTTTGAGGTC	lncRNA	promoter-promoter	ENSG00000248015				TCTTGTGGAAAGGACGAAAGAATTTCTACTCTTGTAGATGTTTGGACCAGGTGCCACCTCCCAATTTCTACTCTTGTAGATACCCAGGTCTCACGTTTGAGGTCTTTTTTGGCTACGGACCGAATT
ENSG00000248015_chr19_1400880_+	ENSG00000248015_chr19_1396176_-	CGAGTGCTATTCTTAGCCGGGCG	CTGAATGAATGCACGTCCCTGAT	lncRNA	promoter-promoter	ENSG00000248015				TCTTGTGGAAAGGACGAAAGAATTTCTACTCTTGTAGATCGAGTGCTATTCTTAGCCGGGCGAATTTCTACTCTTGTAGATCTGAATGAATGCACGTCCCTGATTTTTTTGGCTACGGACCGAATT
ENSG00000248015_chr19_1399915_-	ENSG00000248015_chr19_1394169_-	GCATGGCCATCGCAGCGTCAAAG	AGAGGCACCAGGATGTGCCTCTC	lncRNA	promoter-exon	ENSG00000248015				TCTTGTGGAAAGGACGAAAGAATTTCTACTCTTGTAGATGCATGGCCATCGCAGCGTCAAAGAATTTCTACTCTTGTAGATAGAGGCACCAGGATGTGCCTCTCTTTTTTGGCTACGGACCGAATT
ENSG00000248015_chr19_1400616_+	ENSG00000248015_chr19_1394213_-	CAAGAGTGGCCAGGCAAGACCTG	CAGGGAAGCGGAATCCAAAGTCA	lncRNA	promoter-exon	ENSG00000248015				TCTTGTGGAAAGGACGAAAGAATTTCTACTCTTGTAGATCAAGAGTGGCCAGGCAAGACCTGAATTTCTACTCTTGTAGATCAGGGAAGCGGAATCCAAAGTCATTTTTTGGCTACGGACCGAATT
ENSG00000248015_chr19_1400742_+	ENSG00000248015_chr19_1394191_+	AGGGTGGGAACACTGAGGCCCGA	GATTCCGCTTCCCTGGAAAGGGC	lncRNA	promoter-exon	ENSG00000248015				TCTTGTGGAAAGGACGAAAGAATTTCTACTCTTGTAGATAGGGTGGGAACACTGAGGCCCGAAATTTCTACTCTTGTAGATGATTCCGCTTCCCTGGAAAGGGCTTTTTTGGCTACGGACCGAATT
ENSG00000248015_chr19_1395564_-	ENSG00000248015_chr19_1392365_-	TTGACAACCTCACGGGACACAAG	AAAGGGTAAACTTATCAAGACCT	lncRNA	promoter-exon	ENSG00000248015				TCTTGTGGAAAGGACGAAAGAATTTCTACTCTTGTAGATTTGACAACCTCACGGGACACAAGAATTTCTACTCTTGTAGATAAAGGGTAAACTTATCAAGACCTTTTTTTGGCTACGGACCGAATT
ENSG00000248015_chr19_1401009_+	ENSG00000248015_chr19_1394132_+	ACCCAGGTCTCACGTTTGAGGTC	GGCAAGCGAGAGGCACATCCTGG	lncRNA	promoter-exon	ENSG00000248015				TCTTGTGGAAAGGACGAAAGAATTTCTACTCTTGTAGATACCCAGGTCTCACGTTTGAGGTCAATTTCTACTCTTGTAGATGGCAAGCGAGAGGCACATCCTGGTTTTTTGGCTACGGACCGAATT
ENSG00000248015_chr19_1400527_+	ENSG00000248015_chr19_1394223_+	AGCCCAGCCCACGCTGTTTGTCC	TTCAGCGTTCTGCACGGTTCAGG	lncRNA	promoter-exon	ENSG00000248015				TCTTGTGGAAAGGACGAAAGAATTTCTACTCTTGTAGATAGCCCAGCCCACGCTGTTTGTCCAATTTCTACTCTTGTAGATTTCAGCGTTCTGCACGGTTCAGGTTTTTTGGCTACGGACCGAATT
ENSG00000248015_chr19_1399890_+	ENSG00000248015_chr19_1392539_-	ACGCTGCGATGGCCATGCCAAAG	TGTGAAATGTCCAGGACGGGCCC	lncRNA	promoter-exon	ENSG00000248015				TCTTGTGGAAAGGACGAAAGAATTTCTACTCTTGTAGATACGCTGCGATGGCCATGCCAAAGAATTTCTACTCTTGTAGATTGTGAAATGTCCAGGACGGGCCCTTTTTTGGCTACGGACCGAATT
ENSG00000248015_chr19_1400804_+	ENSG00000248015_chr19_1393917_+	TTAGCAGCCCTTAGCGTCTGACG	TATCTGGTGATCCCGTGGGACTC	lncRNA	promoter-exon	ENSG00000248015				TCTTGTGGAAAGGACGAAAGAATTTCTACTCTTGTAGATTTAGCAGCCCTTAGCGTCTGACGAATTTCTACTCTTGTAGATTATCTGGTGATCCCGTGGGACTCTTTTTTGGCTACGGACCGAATT
ENSG00000248015_chr19_1401079_+	ENSG00000248015_chr19_1392384_+	TGGTACTTAGGCGGTGCCTAACG	GGCCACCACCTCTAATTCCAGAA	lncRNA	promoter-exon	ENSG00000248015				TCTTGTGGAAAGGACGAAAGAATTTCTACTCTTGTAGATTGGTACTTAGGCGGTGCCTAACGAATTTCTACTCTTGTAGATGGCCACCACCTCTAATTCCAGAATTTTTTGGCTACGGACCGAATT
ENSG00000248015_chr19_1395608_-	ENSG00000248015_chr19_1393095_+	ACCCACACACCACACTGGGAGGC	CTCATTGCTTCTCCGTGACAAGT	lncRNA	promoter-exon	ENSG00000248015				TCTTGTGGAAAGGACGAAAGAATTTCTACTCTTGTAGATACCCACACACCACACTGGGAGGCAATTTCTACTCTTGTAGATCTCATTGCTTCTCCGTGACAAGTTTTTTTGGCTACGGACCGAATT
ENSG00000258891_chr14_73923596_-	ENSG00000258891_chr14_73940269_-	AGGTCCTCTAAATTCTCAATCAT	ACTCTTCAACTGACCTGATTCTG	lncRNA	promoter-promoter	ENSG00000258891				TCTTGTGGAAAGGACGAAAGAATTTCTACTCTTGTAGATAGGTCCTCTAAATTCTCAATCATAATTTCTACTCTTGTAGATACTCTTCAACTGACCTGATTCTGTTTTTTGGCTACGGACCGAATT
ENSG00000258891_chr14_73942761_-	ENSG00000258891_chr14_73938132_-	TTGCTTGGTCCTTTCTTACCCAT	TGCCTCCTTCCTTTAGAAGTGCA	lncRNA	promoter-promoter	ENSG00000258891				TCTTGTGGAAAGGACGAAAGAATTTCTACTCTTGTAGATTTGCTTGGTCCTTTCTTACCCATAATTTCTACTCTTGTAGATTGCCTCCTTCCTTTAGAAGTGCATTTTTTGGCTACGGACCGAATT
ENSG00000258891_chr14_73925029_-	ENSG00000258891_chr14_73939847_-	AATGATGCAACAGCTTACTGTGG	ATGTCCTTCTTCCCAGTATGTCC	lncRNA	promoter-promoter	ENSG00000258891				TCTTGTGGAAAGGACGAAAGAATTTCTACTCTTGTAGATAATGATGCAACAGCTTACTGTGGAATTTCTACTCTTGTAGATATGTCCTTCTTCCCAGTATGTCCTTTTTTGGCTACGGACCGAATT
ENSG00000258891_chr14_73926323_-	ENSG00000258891_chr14_73942908_-	AATCCTGACTCTAGCAAACCAAC	TGTGGCATAATTACTCCTATTCA	lncRNA	promoter-promoter	ENSG00000258891				TCTTGTGGAAAGGACGAAAGAATTTCTACTCTTGTAGATAATCCTGACTCTAGCAAACCAACAATTTCTACTCTTGTAGATTGTGGCATAATTACTCCTATTCATTTTTTGGCTACGGACCGAATT
ENSG00000258891_chr14_73942229_-	ENSG00000258891_chr14_73923512_-	CTATAAACTCCAGACCACAGCCC	CTGCAGTTAAGACAGAAACTTCA	lncRNA	promoter-promoter	ENSG00000258891				TCTTGTGGAAAGGACGAAAGAATTTCTACTCTTGTAGATCTATAAACTCCAGACCACAGCCCAATTTCTACTCTTGTAGATCTGCAGTTAAGACAGAAACTTCATTTTTTGGCTACGGACCGAATT
ENSG00000258891_chr14_73939003_-	ENSG00000258891_chr14_73937771_-	ACTGACGTTTCTCCAGTTCAGTA	CTGGAAATGAAGGGTATTCTGGA	lncRNA	promoter-promoter	ENSG00000258891				TCTTGTGGAAAGGACGAAAGAATTTCTACTCTTGTAGATACTGACGTTTCTCCAGTTCAGTAAATTTCTACTCTTGTAGATCTGGAAATGAAGGGTATTCTGGATTTTTTGGCTACGGACCGAATT
ENSG00000258891_chr14_73924137_-	ENSG00000258891_chr14_73939461_-	GGTAATGGTTCTCACTTAGCAAG	CCTCATAAGGCAGTTATGAGGAC	lncRNA	promoter-promoter	ENSG00000258891				TCTTGTGGAAAGGACGAAAGAATTTCTACTCTTGTAGATGGTAATGGTTCTCACTTAGCAAGAATTTCTACTCTTGTAGATCCTCATAAGGCAGTTATGAGGACTTTTTTGGCTACGGACCGAATT
ENSG00000258891_chr14_73939751_-	ENSG00000258891_chr14_73926836_-	TAGATAACTGAACAAACTAAGTG	GGAAATACAGTGGATAGAGAAAT	lncRNA	promoter-promoter	ENSG00000258891				TCTTGTGGAAAGGACGAAAGAATTTCTACTCTTGTAGATTAGATAACTGAACAAACTAAGTGAATTTCTACTCTTGTAGATGGAAATACAGTGGATAGAGAAATTTTTTTGGCTACGGACCGAATT
ENSG00000258891_chr14_73937799_-	ENSG00000258891_chr14_73941558_-	CAGTGTACACGAGAGTTACACTG	GGATTGATATCCAAGTCTTGGCT	lncRNA	promoter-promoter	ENSG00000258891				TCTTGTGGAAAGGACGAAAGAATTTCTACTCTTGTAGATCAGTGTACACGAGAGTTACACTGAATTTCTACTCTTGTAGATGGATTGATATCCAAGTCTTGGCTTTTTTTGGCTACGGACCGAATT
ENSG00000258891_chr14_73937818_-	ENSG00000258891_chr14_73926195_-	CAAGTCAGATAGGAATTTACAGT	ATATTGTATCTTGTTAGAGGCAT	lncRNA	promoter-promoter	ENSG00000258891				TCTTGTGGAAAGGACGAAAGAATTTCTACTCTTGTAGATCAAGTCAGATAGGAATTTACAGTAATTTCTACTCTTGTAGATATATTGTATCTTGTTAGAGGCATTTTTTTGGCTACGGACCGAATT
ENSG00000258891_chr14_73922837_-	ENSG00000258891_chr14_73896434_-	TGTACTCAATGTTCTTTCCCATA	TGTACAGTCTGAGCTCTCGTCTC	lncRNA	promoter-exon	ENSG00000258891				TCTTGTGGAAAGGACGAAAGAATTTCTACTCTTGTAGATTGTACTCAATGTTCTTTCCCATAAATTTCTACTCTTGTAGATTGTACAGTCTGAGCTCTCGTCTCTTTTTTGGCTACGGACCGAATT
ENSG00000258891_chr14_73926130_-	ENSG00000258891_chr14_73896258_-	CTTTGAAATACTCCATCATAAAC	ATACACAGCACCCAACATCTCTT	lncRNA	promoter-exon	ENSG00000258891				TCTTGTGGAAAGGACGAAAGAATTTCTACTCTTGTAGATCTTTGAAATACTCCATCATAAACAATTTCTACTCTTGTAGATATACACAGCACCCAACATCTCTTTTTTTTGGCTACGGACCGAATT
ENSG00000258891_chr14_73922758_-	ENSG00000258891_chr14_73896291_-	TCTTTCCCATGGTGCCAGGCACA	TGTAGCACCTATCTCTAGGAGCC	lncRNA	promoter-exon	ENSG00000258891				TCTTGTGGAAAGGACGAAAGAATTTCTACTCTTGTAGATTCTTTCCCATGGTGCCAGGCACAAATTTCTACTCTTGTAGATTGTAGCACCTATCTCTAGGAGCCTTTTTTGGCTACGGACCGAATT
ENSG00000258891_chr14_73922238_-	ENSG00000258891_chr14_73916079_-	CCAAATAAAGGAGAGTTGGAAGT	TAGAGGACAGGTCTCCCTATGCT	lncRNA	promoter-exon	ENSG00000258891				TCTTGTGGAAAGGACGAAAGAATTTCTACTCTTGTAGATCCAAATAAAGGAGAGTTGGAAGTAATTTCTACTCTTGTAGATTAGAGGACAGGTCTCCCTATGCTTTTTTTGGCTACGGACCGAATT
ENSG00000258891_chr14_73942262_-	ENSG00000258891_chr14_73936019_-	AACACCAGCTCAGTTGTAAGCAG	TGAGAAACAAGGGTCAAGGCACC	lncRNA	promoter-exon	ENSG00000258891				TCTTGTGGAAAGGACGAAAGAATTTCTACTCTTGTAGATAACACCAGCTCAGTTGTAAGCAGAATTTCTACTCTTGTAGATTGAGAAACAAGGGTCAAGGCACCTTTTTTGGCTACGGACCGAATT
ENSG00000258891_chr14_73924504_-	ENSG00000258891_chr14_73915875_-	CATTCTGTTTCCTGAGTCAAAGC	CCCTAGAAACACAAAGTTGGTTT	lncRNA	promoter-exon	ENSG00000258891				TCTTGTGGAAAGGACGAAAGAATTTCTACTCTTGTAGATCATTCTGTTTCCTGAGTCAAAGCAATTTCTACTCTTGTAGATCCCTAGAAACACAAAGTTGGTTTTTTTTTGGCTACGGACCGAATT
ENSG00000258891_chr14_73923741_-	ENSG00000258891_chr14_73916170_-	AAGCCGGGAGTCCCAGCTGTGAC	CACTCTCCCGCCCTCCTTCTCTA	lncRNA	promoter-exon	ENSG00000258891				TCTTGTGGAAAGGACGAAAGAATTTCTACTCTTGTAGATAAGCCGGGAGTCCCAGCTGTGACAATTTCTACTCTTGTAGATCACTCTCCCGCCCTCCTTCTCTATTTTTTGGCTACGGACCGAATT
ENSG00000258891_chr14_73926125_-	ENSG00000258891_chr14_73896328_-	AAATACTCCATCATAAACAGCAA	TAGTATCATCTAGTAAAGGGAAA	lncRNA	promoter-exon	ENSG00000258891				TCTTGTGGAAAGGACGAAAGAATTTCTACTCTTGTAGATAAATACTCCATCATAAACAGCAAAATTTCTACTCTTGTAGATTAGTATCATCTAGTAAAGGGAAATTTTTTGGCTACGGACCGAATT
ENSG00000258891_chr14_73924493_-	ENSG00000258891_chr14_73896185_+	CTGAGTCAAAGCCAAACTACAGA	TGTAATGAGAATGCTGTCTGTTG	lncRNA	promoter-exon	ENSG00000258891				TCTTGTGGAAAGGACGAAAGAATTTCTACTCTTGTAGATCTGAGTCAAAGCCAAACTACAGAAATTTCTACTCTTGTAGATTGTAATGAGAATGCTGTCTGTTGTTTTTTGGCTACGGACCGAATT
ENSG00000258891_chr14_73925029_-	ENSG00000258891_chr14_73915686_+	AATGATGCAACAGCTTACTGTGG	TCAGATGAAGGAATTTACCTTCT	lncRNA	promoter-exon	ENSG00000258891				TCTTGTGGAAAGGACGAAAGAATTTCTACTCTTGTAGATAATGATGCAACAGCTTACTGTGGAATTTCTACTCTTGTAGATTCAGATGAAGGAATTTACCTTCTTTTTTTGGCTACGGACCGAATT
ENSG00000270140_chr14_73904799_+	ENSG00000270140_chr14_73905432_+	GACTTACTGTTTGCCTTGAGAGT	CTGAGTCACACAAACCATACAGA	lncRNA	promoter-promoter	ENSG00000270140				TCTTGTGGAAAGGACGAAAGAATTTCTACTCTTGTAGATGACTTACTGTTTGCCTTGAGAGTAATTTCTACTCTTGTAGATCTGAGTCACACAAACCATACAGATTTTTTGGCTACGGACCGAATT
ENSG00000270140_chr14_73900716_+	ENSG00000270140_chr14_73905300_+	ACCCACTAACACAAGCTTGTCCA	AGGAGCCTAACCTGCAGGGAGAG	lncRNA	promoter-promoter	ENSG00000270140				TCTTGTGGAAAGGACGAAAGAATTTCTACTCTTGTAGATACCCACTAACACAAGCTTGTCCAAATTTCTACTCTTGTAGATAGGAGCCTAACCTGCAGGGAGAGTTTTTTGGCTACGGACCGAATT
ENSG00000270140_chr14_73905037_+	ENSG00000270140_chr14_73903897_+	CTACAGCTGGAAACCTGAAGAAC	AGCCTAAGTATCTGAGTAGGGTC	lncRNA	promoter-promoter	ENSG00000270140				TCTTGTGGAAAGGACGAAAGAATTTCTACTCTTGTAGATCTACAGCTGGAAACCTGAAGAACAATTTCTACTCTTGTAGATAGCCTAAGTATCTGAGTAGGGTCTTTTTTGGCTACGGACCGAATT
ENSG00000270140_chr14_73905418_+	ENSG00000270140_chr14_73904309_+	GGCAGTAACATTTACTGAGTCAC	GGACCTAAAGGCCTTAAACCAAG	lncRNA	promoter-promoter	ENSG00000270140				TCTTGTGGAAAGGACGAAAGAATTTCTACTCTTGTAGATGGCAGTAACATTTACTGAGTCACAATTTCTACTCTTGTAGATGGACCTAAAGGCCTTAAACCAAGTTTTTTGGCTACGGACCGAATT
ENSG00000270140_chr14_73905135_+	ENSG00000270140_chr14_73901985_+	CCTCTCCTTAGGAAAGACTCAAG	ATTAGAAATCAATTAGCTGGAGT	lncRNA	promoter-promoter	ENSG00000270140				TCTTGTGGAAAGGACGAAAGAATTTCTACTCTTGTAGATCCTCTCCTTAGGAAAGACTCAAGAATTTCTACTCTTGTAGATATTAGAAATCAATTAGCTGGAGTTTTTTTGGCTACGGACCGAATT
ENSG00000270140_chr14_73902821_+	ENSG00000270140_chr14_73904836_+	CATTTAAGGGAGGCACTTTGTAC	ACTTGTCATCTCTAGCAAAGAGT	lncRNA	promoter-promoter	ENSG00000270140				TCTTGTGGAAAGGACGAAAGAATTTCTACTCTTGTAGATCATTTAAGGGAGGCACTTTGTACAATTTCTACTCTTGTAGATACTTGTCATCTCTAGCAAAGAGTTTTTTTGGCTACGGACCGAATT
ENSG00000270140_chr14_73905004_+	ENSG00000270140_chr14_73903890_+	TGTGCCATGAGTCTGGCTGTGGT	TTGTTTGAGCCTAAGTATCTGAG	lncRNA	promoter-promoter	ENSG00000270140				TCTTGTGGAAAGGACGAAAGAATTTCTACTCTTGTAGATTGTGCCATGAGTCTGGCTGTGGTAATTTCTACTCTTGTAGATTTGTTTGAGCCTAAGTATCTGAGTTTTTTGGCTACGGACCGAATT
ENSG00000270140_chr14_73903268_+	ENSG00000270140_chr14_73905261_+	TAGCACCCTACTCAGGGATAGTG	CCTGTGTGTGTAGAGTAGACAGT	lncRNA	promoter-promoter	ENSG00000270140				TCTTGTGGAAAGGACGAAAGAATTTCTACTCTTGTAGATTAGCACCCTACTCAGGGATAGTGAATTTCTACTCTTGTAGATCCTGTGTGTGTAGAGTAGACAGTTTTTTTGGCTACGGACCGAATT
ENSG00000270140_chr14_73903438_+	ENSG00000270140_chr14_73905393_+	TGGAGTAAGGGAATGAGGATGTA	TGAACACTGCGCAGTTATGATTT	lncRNA	promoter-promoter	ENSG00000270140				TCTTGTGGAAAGGACGAAAGAATTTCTACTCTTGTAGATTGGAGTAAGGGAATGAGGATGTAAATTTCTACTCTTGTAGATTGAACACTGCGCAGTTATGATTTTTTTTTGGCTACGGACCGAATT
ENSG00000270140_chr14_73904894_+	ENSG00000270140_chr14_73902965_+	CAGAAATGACCGCTCCTTCATCT	TAACTAAAGAAGGGTGGTACAGG	lncRNA	promoter-promoter	ENSG00000270140				TCTTGTGGAAAGGACGAAAGAATTTCTACTCTTGTAGATCAGAAATGACCGCTCCTTCATCTAATTTCTACTCTTGTAGATTAACTAAAGAAGGGTGGTACAGGTTTTTTGGCTACGGACCGAATT
ENSG00000224903_chr7_156660420_-	ENSG00000224903_chr7_156657935_-	CTATTGAAATCATCTGAGATCAT	TTACAAGAATATACATGCAGAGA	lncRNA	promoter-promoter	ENSG00000224903				TCTTGTGGAAAGGACGAAAGAATTTCTACTCTTGTAGATCTATTGAAATCATCTGAGATCATAATTTCTACTCTTGTAGATTTACAAGAATATACATGCAGAGATTTTTTGGCTACGGACCGAATT
ENSG00000224903_chr7_156657828_-	ENSG00000224903_chr7_156658519_-	GCTGTCACTTTGACATGCATTAC	CTCAGGTTTCTGTACCACTTTCT	lncRNA	promoter-promoter	ENSG00000224903				TCTTGTGGAAAGGACGAAAGAATTTCTACTCTTGTAGATGCTGTCACTTTGACATGCATTACAATTTCTACTCTTGTAGATCTCAGGTTTCTGTACCACTTTCTTTTTTTGGCTACGGACCGAATT
ENSG00000224903_chr7_156659419_-	ENSG00000224903_chr7_156657392_-	CCAAATTGAGAATGAACACCCGA	TTTAGCACAGCACAAGTATATAC	lncRNA	promoter-promoter	ENSG00000224903				TCTTGTGGAAAGGACGAAAGAATTTCTACTCTTGTAGATCCAAATTGAGAATGAACACCCGAAATTTCTACTCTTGTAGATTTTAGCACAGCACAAGTATATACTTTTTTGGCTACGGACCGAATT
ENSG00000224903_chr7_156662200_-	ENSG00000224903_chr7_156657706_-	TTATAAAGGACAGCTGTTGAGTT	TTTAACTATAGATGGTGGTGATG	lncRNA	promoter-promoter	ENSG00000224903				TCTTGTGGAAAGGACGAAAGAATTTCTACTCTTGTAGATTTATAAAGGACAGCTGTTGAGTTAATTTCTACTCTTGTAGATTTTAACTATAGATGGTGGTGATGTTTTTTGGCTACGGACCGAATT
ENSG00000224903_chr7_156657634_-	ENSG00000224903_chr7_156659837_-	TCTGCACTGTGAGAGCGACATGT	AACACCTGAGCACTGAACGCTGA	lncRNA	promoter-promoter	ENSG00000224903				TCTTGTGGAAAGGACGAAAGAATTTCTACTCTTGTAGATTCTGCACTGTGAGAGCGACATGTAATTTCTACTCTTGTAGATAACACCTGAGCACTGAACGCTGATTTTTTGGCTACGGACCGAATT
ENSG00000224903_chr7_156658005_-	ENSG00000224903_chr7_156660301_-	GGTTATAAAGTGAGGAGGCTTCA	AACATACAATAGAGGTTTAGAGA	lncRNA	promoter-promoter	ENSG00000224903				TCTTGTGGAAAGGACGAAAGAATTTCTACTCTTGTAGATGGTTATAAAGTGAGGAGGCTTCAAATTTCTACTCTTGTAGATAACATACAATAGAGGTTTAGAGATTTTTTGGCTACGGACCGAATT
ENSG00000224903_chr7_156661842_-	ENSG00000224903_chr7_156657388_-	AGGTGGCAGTTATTGATAATGCA	GCACAGCACAAGTATATACTCTA	lncRNA	promoter-promoter	ENSG00000224903				TCTTGTGGAAAGGACGAAAGAATTTCTACTCTTGTAGATAGGTGGCAGTTATTGATAATGCAAATTTCTACTCTTGTAGATGCACAGCACAAGTATATACTCTATTTTTTGGCTACGGACCGAATT
ENSG00000224903_chr7_156657573_-	ENSG00000224903_chr7_156661250_-	TGGAACACATGGGAGCATGAAAG	TGGCCACGATGGGAAGAAAGGTG	lncRNA	promoter-promoter	ENSG00000224903				TCTTGTGGAAAGGACGAAAGAATTTCTACTCTTGTAGATTGGAACACATGGGAGCATGAAAGAATTTCTACTCTTGTAGATTGGCCACGATGGGAAGAAAGGTGTTTTTTGGCTACGGACCGAATT
ENSG00000224903_chr7_156660710_-	ENSG00000224903_chr7_156658035_-	TGTCAACATTGCTTAGAAGATAT	TCCCATAACTATGAGACTTAGCC	lncRNA	promoter-promoter	ENSG00000224903				TCTTGTGGAAAGGACGAAAGAATTTCTACTCTTGTAGATTGTCAACATTGCTTAGAAGATATAATTTCTACTCTTGTAGATTCCCATAACTATGAGACTTAGCCTTTTTTGGCTACGGACCGAATT
ENSG00000224903_chr7_156657702_-	ENSG00000224903_chr7_156658950_-	ACTATAGATGGTGGTGATGAATA	ATTACTATGAGATGTGCAGCAGA	lncRNA	promoter-promoter	ENSG00000224903				TCTTGTGGAAAGGACGAAAGAATTTCTACTCTTGTAGATACTATAGATGGTGGTGATGAATAAATTTCTACTCTTGTAGATATTACTATGAGATGTGCAGCAGATTTTTTGGCTACGGACCGAATT
ENSG00000224903_chr7_156661192_-	ENSG00000224903_chr7_156654537_-	AGCTGAAGTGACCAGTATTCCTT	GCATATGGCACCCACCTATAACT	lncRNA	promoter-exon	ENSG00000224903				TCTTGTGGAAAGGACGAAAGAATTTCTACTCTTGTAGATAGCTGAAGTGACCAGTATTCCTTAATTTCTACTCTTGTAGATGCATATGGCACCCACCTATAACTTTTTTTGGCTACGGACCGAATT
ENSG00000224903_chr7_156660710_-	ENSG00000224903_chr7_156654643_-	TGTCAACATTGCTTAGAAGATAT	ACCTTCTCCCATTCATCTGATGA	lncRNA	promoter-exon	ENSG00000224903				TCTTGTGGAAAGGACGAAAGAATTTCTACTCTTGTAGATTGTCAACATTGCTTAGAAGATATAATTTCTACTCTTGTAGATACCTTCTCCCATTCATCTGATGATTTTTTGGCTACGGACCGAATT
ENSG00000224903_chr7_156658432_-	ENSG00000224903_chr7_156654457_-	TGATGACTCTATGTCAACCAATA	TTTCACAATAGAAGCTGTCCATT	lncRNA	promoter-exon	ENSG00000224903				TCTTGTGGAAAGGACGAAAGAATTTCTACTCTTGTAGATTGATGACTCTATGTCAACCAATAAATTTCTACTCTTGTAGATTTTCACAATAGAAGCTGTCCATTTTTTTTGGCTACGGACCGAATT
ENSG00000224903_chr7_156658005_-	ENSG00000224903_chr7_156654511_-	GGTTATAAAGTGAGGAGGCTTCA	ATGACACCATTTGCAAACAAAGA	lncRNA	promoter-exon	ENSG00000224903				TCTTGTGGAAAGGACGAAAGAATTTCTACTCTTGTAGATGGTTATAAAGTGAGGAGGCTTCAAATTTCTACTCTTGTAGATATGACACCATTTGCAAACAAAGATTTTTTGGCTACGGACCGAATT
ENSG00000224903_chr7_156662656_-	ENSG00000224903_chr7_156654453_-	TATGGGTACACCTCCCTTTCTGT	ACAATAGAAGCTGTCCATTGGTA	lncRNA	promoter-exon	ENSG00000224903				TCTTGTGGAAAGGACGAAAGAATTTCTACTCTTGTAGATTATGGGTACACCTCCCTTTCTGTAATTTCTACTCTTGTAGATACAATAGAAGCTGTCCATTGGTATTTTTTGGCTACGGACCGAATT
ENSG00000224903_chr7_156662038_-	ENSG00000224903_chr7_156654278_+	TGGCCAAATGAGTTAAGTGAGCA	CATAGCACTTGCATTAGGAATTA	lncRNA	promoter-exon	ENSG00000224903				TCTTGTGGAAAGGACGAAAGAATTTCTACTCTTGTAGATTGGCCAAATGAGTTAAGTGAGCAAATTTCTACTCTTGTAGATCATAGCACTTGCATTAGGAATTATTTTTTGGCTACGGACCGAATT
ENSG00000224903_chr7_156657573_-	ENSG00000224903_chr7_156654480_+	TGGAACACATGGGAGCATGAAAG	ATCTTTGTTTGCAAATGGTGTCA	lncRNA	promoter-exon	ENSG00000224903				TCTTGTGGAAAGGACGAAAGAATTTCTACTCTTGTAGATTGGAACACATGGGAGCATGAAAGAATTTCTACTCTTGTAGATATCTTTGTTTGCAAATGGTGTCATTTTTTGGCTACGGACCGAATT
ENSG00000224903_chr7_156662200_-	ENSG00000224903_chr7_156654487_+	TTATAAAGGACAGCTGTTGAGTT	TTTGCAAATGGTGTCATTAAAGT	lncRNA	promoter-exon	ENSG00000224903				TCTTGTGGAAAGGACGAAAGAATTTCTACTCTTGTAGATTTATAAAGGACAGCTGTTGAGTTAATTTCTACTCTTGTAGATTTTGCAAATGGTGTCATTAAAGTTTTTTTGGCTACGGACCGAATT
ENSG00000224903_chr7_156658915_-	ENSG00000224903_chr7_156654571_+	CATATAGCCCAGGAGATGGGAAA	GCACAGAAGTTGGGCCTCATTGG	lncRNA	promoter-exon	ENSG00000224903				TCTTGTGGAAAGGACGAAAGAATTTCTACTCTTGTAGATCATATAGCCCAGGAGATGGGAAAAATTTCTACTCTTGTAGATGCACAGAAGTTGGGCCTCATTGGTTTTTTGGCTACGGACCGAATT
ENSG00000214719_chr17_30607438_+	ENSG00000214719_chr17_30604738_+	CATGAGTTGATGCCATGTTACTA	ACCACATTAGAGTAACTTGGCTC	lncRNA	promoter-promoter	ENSG00000214719				TCTTGTGGAAAGGACGAAAGAATTTCTACTCTTGTAGATCATGAGTTGATGCCATGTTACTAAATTTCTACTCTTGTAGATACCACATTAGAGTAACTTGGCTCTTTTTTGGCTACGGACCGAATT
ENSG00000214719_chr17_30605472_+	ENSG00000214719_chr17_30607272_+	GATCCGAACTGTTGAGTAGAAAT	GTCCTTACTTCAGTGGTTTAGGC	lncRNA	promoter-promoter	ENSG00000214719				TCTTGTGGAAAGGACGAAAGAATTTCTACTCTTGTAGATGATCCGAACTGTTGAGTAGAAATAATTTCTACTCTTGTAGATGTCCTTACTTCAGTGGTTTAGGCTTTTTTGGCTACGGACCGAATT
ENSG00000214719_chr17_30603587_+	ENSG00000214719_chr17_30605155_+	TGAAATATTTGAACCGTGAGAGC	TTCAGCCTGGCATAATGGTTCTC	lncRNA	promoter-promoter	ENSG00000214719				TCTTGTGGAAAGGACGAAAGAATTTCTACTCTTGTAGATTGAAATATTTGAACCGTGAGAGCAATTTCTACTCTTGTAGATTTCAGCCTGGCATAATGGTTCTCTTTTTTGGCTACGGACCGAATT
ENSG00000214719_chr17_30604997_+	ENSG00000214719_chr17_30603598_+	TATTCCTCTCCTAGCTAGAAATG	AACCGTGAGAGCTCTGCCCACAA	lncRNA	promoter-promoter	ENSG00000214719				TCTTGTGGAAAGGACGAAAGAATTTCTACTCTTGTAGATTATTCCTCTCCTAGCTAGAAATGAATTTCTACTCTTGTAGATAACCGTGAGAGCTCTGCCCACAATTTTTTGGCTACGGACCGAATT
ENSG00000214719_chr17_30605273_+	ENSG00000214719_chr17_30607263_+	TTTACTCTCCTGATTTGGTGAAC	AAAGCTTTAGTCCTTACTTCAGT	lncRNA	promoter-promoter	ENSG00000214719				TCTTGTGGAAAGGACGAAAGAATTTCTACTCTTGTAGATTTTACTCTCCTGATTTGGTGAACAATTTCTACTCTTGTAGATAAAGCTTTAGTCCTTACTTCAGTTTTTTTGGCTACGGACCGAATT
ENSG00000214719_chr17_30604820_+	ENSG00000214719_chr17_30606980_+	GTCTTCCAATATAATTATAGGAC	GGTAATTCAGCTACTTAATTACT	lncRNA	promoter-promoter	ENSG00000214719				TCTTGTGGAAAGGACGAAAGAATTTCTACTCTTGTAGATGTCTTCCAATATAATTATAGGACAATTTCTACTCTTGTAGATGGTAATTCAGCTACTTAATTACTTTTTTTGGCTACGGACCGAATT
ENSG00000214719_chr17_30605277_+	ENSG00000214719_chr17_30576472_+	CTCTCCTGATTTGGTGAACTCTA	TGGAGGCTGGGTTCGCGTGCTCT	lncRNA	promoter-promoter	ENSG00000214719				TCTTGTGGAAAGGACGAAAGAATTTCTACTCTTGTAGATCTCTCCTGATTTGGTGAACTCTAAATTTCTACTCTTGTAGATTGGAGGCTGGGTTCGCGTGCTCTTTTTTTGGCTACGGACCGAATT
ENSG00000214719_chr17_30576466_+	ENSG00000214719_chr17_30572175_+	TCTTTGTGGAGGCTGGGTTCGCG	ACCCAACACTGCTCCACCTATGG	lncRNA	promoter-promoter	ENSG00000214719				TCTTGTGGAAAGGACGAAAGAATTTCTACTCTTGTAGATTCTTTGTGGAGGCTGGGTTCGCGAATTTCTACTCTTGTAGATACCCAACACTGCTCCACCTATGGTTTTTTGGCTACGGACCGAATT
ENSG00000214719_chr17_30605497_-	ENSG00000214719_chr17_30607074_-	TACTCAACAGTTCGGATCTAAAT	AAATACACCTACCCGACCTATCT	lncRNA	promoter-promoter	ENSG00000214719				TCTTGTGGAAAGGACGAAAGAATTTCTACTCTTGTAGATTACTCAACAGTTCGGATCTAAATAATTTCTACTCTTGTAGATAAATACACCTACCCGACCTATCTTTTTTTGGCTACGGACCGAATT
ENSG00000214719_chr17_30576439_-	ENSG00000214719_chr17_30572023_+	TAACGGCTGTACTCAACCGCTGT	CCATGACCCAATACAGAGAAGAG	lncRNA	promoter-promoter	ENSG00000214719				TCTTGTGGAAAGGACGAAAGAATTTCTACTCTTGTAGATTAACGGCTGTACTCAACCGCTGTAATTTCTACTCTTGTAGATCCATGACCCAATACAGAGAAGAGTTTTTTGGCTACGGACCGAATT
ENSG00000214719_chr17_30606980_+	ENSG00000214719_chr17_30610901_+	GGTAATTCAGCTACTTAATTACT	TGCAAACTTGGGCCAAAGGACAG	lncRNA	promoter-exon	ENSG00000214719				TCTTGTGGAAAGGACGAAAGAATTTCTACTCTTGTAGATGGTAATTCAGCTACTTAATTACTAATTTCTACTCTTGTAGATTGCAAACTTGGGCCAAAGGACAGTTTTTTGGCTACGGACCGAATT
ENSG00000214719_chr17_30607438_+	ENSG00000214719_chr17_30608526_+	CATGAGTTGATGCCATGTTACTA	CAGTGCCATCAACCACCTCAAAG	lncRNA	promoter-exon	ENSG00000214719				TCTTGTGGAAAGGACGAAAGAATTTCTACTCTTGTAGATCATGAGTTGATGCCATGTTACTAAATTTCTACTCTTGTAGATCAGTGCCATCAACCACCTCAAAGTTTTTTGGCTACGGACCGAATT
ENSG00000214719_chr17_30605155_+	ENSG00000214719_chr17_30578957_+	TTCAGCCTGGCATAATGGTTCTC	GGGTTTCCAAGGATTGTCTAGGC	lncRNA	promoter-exon	ENSG00000214719				TCTTGTGGAAAGGACGAAAGAATTTCTACTCTTGTAGATTTCAGCCTGGCATAATGGTTCTCAATTTCTACTCTTGTAGATGGGTTTCCAAGGATTGTCTAGGCTTTTTTGGCTACGGACCGAATT
ENSG00000214719_chr17_30607272_+	ENSG00000214719_chr17_30577830_+	GTCCTTACTTCAGTGGTTTAGGC	TACGTGCAGCCAGTCTATTTCGT	lncRNA	promoter-exon	ENSG00000214719				TCTTGTGGAAAGGACGAAAGAATTTCTACTCTTGTAGATGTCCTTACTTCAGTGGTTTAGGCAATTTCTACTCTTGTAGATTACGTGCAGCCAGTCTATTTCGTTTTTTTGGCTACGGACCGAATT
ENSG00000214719_chr17_30603598_+	ENSG00000214719_chr17_30577851_+	AACCGTGAGAGCTCTGCCCACAA	GTTGAGTATCTCCGTCTGTTGTT	lncRNA	promoter-exon	ENSG00000214719				TCTTGTGGAAAGGACGAAAGAATTTCTACTCTTGTAGATAACCGTGAGAGCTCTGCCCACAAAATTTCTACTCTTGTAGATGTTGAGTATCTCCGTCTGTTGTTTTTTTTGGCTACGGACCGAATT
ENSG00000214719_chr17_30604820_+	ENSG00000214719_chr17_30578698_+	GTCTTCCAATATAATTATAGGAC	GCAAATGTTTATTGGCGTCTGGG	lncRNA	promoter-exon	ENSG00000214719				TCTTGTGGAAAGGACGAAAGAATTTCTACTCTTGTAGATGTCTTCCAATATAATTATAGGACAATTTCTACTCTTGTAGATGCAAATGTTTATTGGCGTCTGGGTTTTTTGGCTACGGACCGAATT
ENSG00000214719_chr17_30605472_+	ENSG00000214719_chr17_30634238_+	GATCCGAACTGTTGAGTAGAAAT	CTGCAATGTATATTCCAGGATTG	lncRNA	promoter-exon	ENSG00000214719				TCTTGTGGAAAGGACGAAAGAATTTCTACTCTTGTAGATGATCCGAACTGTTGAGTAGAAATAATTTCTACTCTTGTAGATCTGCAATGTATATTCCAGGATTGTTTTTTGGCTACGGACCGAATT
ENSG00000214719_chr17_30604997_+	ENSG00000214719_chr17_30579048_+	TATTCCTCTCCTAGCTAGAAATG	TTTCCTACTGTATTGTTTCTCCA	lncRNA	promoter-exon	ENSG00000214719				TCTTGTGGAAAGGACGAAAGAATTTCTACTCTTGTAGATTATTCCTCTCCTAGCTAGAAATGAATTTCTACTCTTGTAGATTTTCCTACTGTATTGTTTCTCCATTTTTTGGCTACGGACCGAATT
ENSG00000214719_chr17_30604738_+	ENSG00000214719_chr17_30577288_-	ACCACATTAGAGTAACTTGGCTC	AGTACGTAAGTACGTAAGTACAT	lncRNA	promoter-exon	ENSG00000214719				TCTTGTGGAAAGGACGAAAGAATTTCTACTCTTGTAGATACCACATTAGAGTAACTTGGCTCAATTTCTACTCTTGTAGATAGTACGTAAGTACGTAAGTACATTTTTTTGGCTACGGACCGAATT
ENSG00000214719_chr17_30607263_+	ENSG00000214719_chr17_30633327_-	AAAGCTTTAGTCCTTACTTCAGT	TTGGTCCGTATCCCATTCTACAT	lncRNA	promoter-exon	ENSG00000214719				TCTTGTGGAAAGGACGAAAGAATTTCTACTCTTGTAGATAAAGCTTTAGTCCTTACTTCAGTAATTTCTACTCTTGTAGATTTGGTCCGTATCCCATTCTACATTTTTTTGGCTACGGACCGAATT
ENSG00000240449_chr7_150374649_-	ENSG00000240449_chr7_150364022_-	TCTGGCTGCAAATCTCACTGTCG	TGCCAGCTGGAAGCTTAAGGCCT	lncRNA	promoter-exon	ENSG00000240449				TCTTGTGGAAAGGACGAAAGAATTTCTACTCTTGTAGATTCTGGCTGCAAATCTCACTGTCGAATTTCTACTCTTGTAGATTGCCAGCTGGAAGCTTAAGGCCTTTTTTTGGCTACGGACCGAATT
ENSG00000240449_chr7_150376422_-	ENSG00000240449_chr7_150363814_-	ACAGATAATTTGCCATCAACTAC	CCCTCCAACAGTGCCTGGCTCCC	lncRNA	promoter-exon	ENSG00000240449				TCTTGTGGAAAGGACGAAAGAATTTCTACTCTTGTAGATACAGATAATTTGCCATCAACTACAATTTCTACTCTTGTAGATCCCTCCAACAGTGCCTGGCTCCCTTTTTTGGCTACGGACCGAATT
ENSG00000240449_chr7_150377301_-	ENSG00000240449_chr7_150363898_-	CTTCTTACAGAGCAGACTTCCTC	ACAAGCTAGCCGGAGAAAGGGCT	lncRNA	promoter-exon	ENSG00000240449				TCTTGTGGAAAGGACGAAAGAATTTCTACTCTTGTAGATCTTCTTACAGAGCAGACTTCCTCAATTTCTACTCTTGTAGATACAAGCTAGCCGGAGAAAGGGCTTTTTTTGGCTACGGACCGAATT
ENSG00000240449_chr7_150376774_-	ENSG00000240449_chr7_150364115_-	CGTCCTTTGGACCTCTCTTTCCC	GCATCGCCAGAGGAAACTAAGTA	lncRNA	promoter-exon	ENSG00000240449				TCTTGTGGAAAGGACGAAAGAATTTCTACTCTTGTAGATCGTCCTTTGGACCTCTCTTTCCCAATTTCTACTCTTGTAGATGCATCGCCAGAGGAAACTAAGTATTTTTTGGCTACGGACCGAATT
ENSG00000240449_chr7_150373566_-	ENSG00000240449_chr7_150363937_+	GGAAGGAAGAGGATGGAAGTATT	GCTGGTTGCTGGGCCATCCTCCA	lncRNA	promoter-exon	ENSG00000240449				TCTTGTGGAAAGGACGAAAGAATTTCTACTCTTGTAGATGGAAGGAAGAGGATGGAAGTATTAATTTCTACTCTTGTAGATGCTGGTTGCTGGGCCATCCTCCATTTTTTGGCTACGGACCGAATT
ENSG00000240449_chr7_150377247_-	ENSG00000240449_chr7_150364064_+	AGAGGTGGAAAGAATGGAGAACC	TGCAGAGTGAAGGCACAGTCATA	lncRNA	promoter-exon	ENSG00000240449				TCTTGTGGAAAGGACGAAAGAATTTCTACTCTTGTAGATAGAGGTGGAAAGAATGGAGAACCAATTTCTACTCTTGTAGATTGCAGAGTGAAGGCACAGTCATATTTTTTGGCTACGGACCGAATT
ENSG00000240449_chr7_150374579_-	ENSG00000240449_chr7_150364060_+	ACAACAACCTCAAAGAAGGCTGA	TTTCTGCAGAGTGAAGGCACAGT	lncRNA	promoter-exon	ENSG00000240449				TCTTGTGGAAAGGACGAAAGAATTTCTACTCTTGTAGATACAACAACCTCAAAGAAGGCTGAAATTTCTACTCTTGTAGATTTTCTGCAGAGTGAAGGCACAGTTTTTTTGGCTACGGACCGAATT
ENSG00000240449_chr7_150376453_-	ENSG00000240449_chr7_150364096_+	TTGAGACCACGCCCTCTGCTCCC	CTCTGGCGATGCTAAAGAGGAAG	lncRNA	promoter-exon	ENSG00000240449				TCTTGTGGAAAGGACGAAAGAATTTCTACTCTTGTAGATTTGAGACCACGCCCTCTGCTCCCAATTTCTACTCTTGTAGATCTCTGGCGATGCTAAAGAGGAAGTTTTTTGGCTACGGACCGAATT
ENSG00000240449_chr7_150376350_-	ENSG00000240449_chr7_150363970_+	AAGCTGTTCTTTCCATCCTACAC	AAGGGTGAAGTCTCAAATACCAA	lncRNA	promoter-exon	ENSG00000240449				TCTTGTGGAAAGGACGAAAGAATTTCTACTCTTGTAGATAAGCTGTTCTTTCCATCCTACACAATTTCTACTCTTGTAGATAAGGGTGAAGTCTCAAATACCAATTTTTTGGCTACGGACCGAATT
ENSG00000240449_chr7_150376100_-	ENSG00000240449_chr7_150363990_-	GGTAAACTTCACCAGGTGCCACT	AGACTTCACCCTTCAAAATGTCT	lncRNA	promoter-exon	ENSG00000240449				TCTTGTGGAAAGGACGAAAGAATTTCTACTCTTGTAGATGGTAAACTTCACCAGGTGCCACTAATTTCTACTCTTGTAGATAGACTTCACCCTTCAAAATGTCTTTTTTTGGCTACGGACCGAATT
ENSG00000269749_chr19_40090498_-	ENSG00000269749_chr19_40095839_-	CACAAGAAAGCGCAGAAGTGCCC	GAGTTGGTTACTGATGGTTTATT	lncRNA	promoter-promoter	ENSG00000269749				TCTTGTGGAAAGGACGAAAGAATTTCTACTCTTGTAGATCACAAGAAAGCGCAGAAGTGCCCAATTTCTACTCTTGTAGATGAGTTGGTTACTGATGGTTTATTTTTTTTGGCTACGGACCGAATT
ENSG00000269749_chr19_40090982_-	ENSG00000269749_chr19_40094729_-	TGTTCGGGACTGTATTTCCCAGC	AATTGATGTGAGGGCTAAGTGCT	lncRNA	promoter-promoter	ENSG00000269749				TCTTGTGGAAAGGACGAAAGAATTTCTACTCTTGTAGATTGTTCGGGACTGTATTTCCCAGCAATTTCTACTCTTGTAGATAATTGATGTGAGGGCTAAGTGCTTTTTTTGGCTACGGACCGAATT
ENSG00000269749_chr19_40095254_-	ENSG00000269749_chr19_40090630_-	GTCTCTAGGAGCTGGCCTGGCAC	CTGAGTGACACTGTGCCGGTGCC	lncRNA	promoter-promoter	ENSG00000269749				TCTTGTGGAAAGGACGAAAGAATTTCTACTCTTGTAGATGTCTCTAGGAGCTGGCCTGGCACAATTTCTACTCTTGTAGATCTGAGTGACACTGTGCCGGTGCCTTTTTTGGCTACGGACCGAATT
ENSG00000269749_chr19_40091414_-	ENSG00000269749_chr19_40094656_-	ATTCTGAAATCTCCAATGTGAAC	TATTTCTTCTTGAATCAGTGACA	lncRNA	promoter-promoter	ENSG00000269749				TCTTGTGGAAAGGACGAAAGAATTTCTACTCTTGTAGATATTCTGAAATCTCCAATGTGAACAATTTCTACTCTTGTAGATTATTTCTTCTTGAATCAGTGACATTTTTTGGCTACGGACCGAATT
ENSG00000269749_chr19_40091174_+	ENSG00000269749_chr19_40095743_-	TCTCCATGGAGAATGCAAATGAG	AAGAAGTAGGCATCCCTTCTAGT	lncRNA	promoter-promoter	ENSG00000269749				TCTTGTGGAAAGGACGAAAGAATTTCTACTCTTGTAGATTCTCCATGGAGAATGCAAATGAGAATTTCTACTCTTGTAGATAAGAAGTAGGCATCCCTTCTAGTTTTTTTGGCTACGGACCGAATT
ENSG00000269749_chr19_40091142_+	ENSG00000269749_chr19_40091676_-	CCTCTCGGAGCGTCAGTATAATT	CTCCTTATGTAGCATAGGAAACT	lncRNA	promoter-promoter	ENSG00000269749				TCTTGTGGAAAGGACGAAAGAATTTCTACTCTTGTAGATCCTCTCGGAGCGTCAGTATAATTAATTTCTACTCTTGTAGATCTCCTTATGTAGCATAGGAAACTTTTTTTGGCTACGGACCGAATT
ENSG00000269749_chr19_40090486_+	ENSG00000269749_chr19_40093908_-	TTGTGTAAAGCTTCATTCTCGGC	AGATTGTGTTGATTTGGCACAAG	lncRNA	promoter-promoter	ENSG00000269749				TCTTGTGGAAAGGACGAAAGAATTTCTACTCTTGTAGATTTGTGTAAAGCTTCATTCTCGGCAATTTCTACTCTTGTAGATAGATTGTGTTGATTTGGCACAAGTTTTTTGGCTACGGACCGAATT
ENSG00000269749_chr19_40091402_+	ENSG00000269749_chr19_40093627_-	AGAATCAAATGTCCTGGATTCTT	TGTCAGAATGGAGCGCAGTTGAG	lncRNA	promoter-promoter	ENSG00000269749				TCTTGTGGAAAGGACGAAAGAATTTCTACTCTTGTAGATAGAATCAAATGTCCTGGATTCTTAATTTCTACTCTTGTAGATTGTCAGAATGGAGCGCAGTTGAGTTTTTTGGCTACGGACCGAATT
ENSG00000269749_chr19_40092904_-	ENSG00000269749_chr19_40091332_-	GAATTTGTACTACTTTGGACAAT	TCCTAAGTCCCCTTCAAATAGCA	lncRNA	promoter-promoter	ENSG00000269749				TCTTGTGGAAAGGACGAAAGAATTTCTACTCTTGTAGATGAATTTGTACTACTTTGGACAATAATTTCTACTCTTGTAGATTCCTAAGTCCCCTTCAAATAGCATTTTTTGGCTACGGACCGAATT
ENSG00000269749_chr19_40094892_-	ENSG00000269749_chr19_40091339_-	TGGGCTGGGCTTGGGAGAGTGAT	AAATTTATCCTAAGTCCCCTTCA	lncRNA	promoter-promoter	ENSG00000269749				TCTTGTGGAAAGGACGAAAGAATTTCTACTCTTGTAGATTGGGCTGGGCTTGGGAGAGTGATAATTTCTACTCTTGTAGATAAATTTATCCTAAGTCCCCTTCATTTTTTGGCTACGGACCGAATT
ENSG00000269749_chr19_40095839_-	ENSG00000269749_chr19_40081905_-	GAGTTGGTTACTGATGGTTTATT	TAAACCAGATGTAATTACGTTAC	lncRNA	promoter-exon	ENSG00000269749				TCTTGTGGAAAGGACGAAAGAATTTCTACTCTTGTAGATGAGTTGGTTACTGATGGTTTATTAATTTCTACTCTTGTAGATTAAACCAGATGTAATTACGTTACTTTTTTGGCTACGGACCGAATT
ENSG00000269749_chr19_40095050_-	ENSG00000269749_chr19_40081837_+	TGCCTGGAGCTGAGGGTGCCACC	TTTCCTTACAACCATCCAGGGCT	lncRNA	promoter-exon	ENSG00000269749				TCTTGTGGAAAGGACGAAAGAATTTCTACTCTTGTAGATTGCCTGGAGCTGAGGGTGCCACCAATTTCTACTCTTGTAGATTTTCCTTACAACCATCCAGGGCTTTTTTTGGCTACGGACCGAATT
ENSG00000269749_chr19_40091492_-	ENSG00000269749_chr19_40090173_+	TCCGTTTCCATGTCGTCCTGAAT	GGTGTGCAGCAGTAACGCTCTCA	lncRNA	promoter-exon	ENSG00000269749				TCTTGTGGAAAGGACGAAAGAATTTCTACTCTTGTAGATTCCGTTTCCATGTCGTCCTGAATAATTTCTACTCTTGTAGATGGTGTGCAGCAGTAACGCTCTCATTTTTTGGCTACGGACCGAATT
ENSG00000269749_chr19_40093634_-	ENSG00000269749_chr19_40081865_+	CAATTTGTGTCAGAATGGAGCGC	TCTTGCTCTAGTAACGTAATTAC	lncRNA	promoter-exon	ENSG00000269749				TCTTGTGGAAAGGACGAAAGAATTTCTACTCTTGTAGATCAATTTGTGTCAGAATGGAGCGCAATTTCTACTCTTGTAGATTCTTGCTCTAGTAACGTAATTACTTTTTTGGCTACGGACCGAATT
ENSG00000269749_chr19_40094344_-	ENSG00000269749_chr19_40090228_-	ATTTCTGTAAGGTTAGTAATGTC	TCCAAAAGAAGGACCTGGAGGAG	lncRNA	promoter-exon	ENSG00000269749				TCTTGTGGAAAGGACGAAAGAATTTCTACTCTTGTAGATATTTCTGTAAGGTTAGTAATGTCAATTTCTACTCTTGTAGATTCCAAAAGAAGGACCTGGAGGAGTTTTTTGGCTACGGACCGAATT
ENSG00000272070_chr5_141322311_+	ENSG00000272070_chr5_141326358_+	CTTTCTAGTCAAGGACAATTCTA	TTCCTGAGCATCTTTGGAAGCAG	lncRNA	promoter-promoter	ENSG00000272070				TCTTGTGGAAAGGACGAAAGAATTTCTACTCTTGTAGATCTTTCTAGTCAAGGACAATTCTAAATTTCTACTCTTGTAGATTTCCTGAGCATCTTTGGAAGCAGTTTTTTGGCTACGGACCGAATT
ENSG00000272070_chr5_141325220_+	ENSG00000272070_chr5_141326496_+	TCAGAACCTACTACAGCTCTGAA	CCTGCCTGAGATCTTTATTCTAC	lncRNA	promoter-promoter	ENSG00000272070				TCTTGTGGAAAGGACGAAAGAATTTCTACTCTTGTAGATTCAGAACCTACTACAGCTCTGAAAATTTCTACTCTTGTAGATCCTGCCTGAGATCTTTATTCTACTTTTTTGGCTACGGACCGAATT
ENSG00000272070_chr5_141324730_+	ENSG00000272070_chr5_141326246_+	AGCTCTGCTTTCCTCTCCTTGTG	AGACACACATTAGGAGAGGACTC	lncRNA	promoter-promoter	ENSG00000272070				TCTTGTGGAAAGGACGAAAGAATTTCTACTCTTGTAGATAGCTCTGCTTTCCTCTCCTTGTGAATTTCTACTCTTGTAGATAGACACACATTAGGAGAGGACTCTTTTTTGGCTACGGACCGAATT
ENSG00000272070_chr5_141326658_+	ENSG00000272070_chr5_141324860_+	CAGCCAGAGAACGAGCCAGAGCC	AATCCAACTGGACCAACTTAGGC	lncRNA	promoter-promoter	ENSG00000272070				TCTTGTGGAAAGGACGAAAGAATTTCTACTCTTGTAGATCAGCCAGAGAACGAGCCAGAGCCAATTTCTACTCTTGTAGATAATCCAACTGGACCAACTTAGGCTTTTTTGGCTACGGACCGAATT
ENSG00000272070_chr5_141321679_+	ENSG00000272070_chr5_141326513_+	GATGTAAATGTAAACAGAGAAGG	TTCTACTAGGTCTTTATTCTACG	lncRNA	promoter-promoter	ENSG00000272070				TCTTGTGGAAAGGACGAAAGAATTTCTACTCTTGTAGATGATGTAAATGTAAACAGAGAAGGAATTTCTACTCTTGTAGATTTCTACTAGGTCTTTATTCTACGTTTTTTGGCTACGGACCGAATT
ENSG00000272070_chr5_141326581_+	ENSG00000272070_chr5_141322316_+	AGGTTGGTAATCTCTCAGAAGAT	TAGTCAAGGACAATTCTAATTGT	lncRNA	promoter-promoter	ENSG00000272070				TCTTGTGGAAAGGACGAAAGAATTTCTACTCTTGTAGATAGGTTGGTAATCTCTCAGAAGATAATTTCTACTCTTGTAGATTAGTCAAGGACAATTCTAATTGTTTTTTTGGCTACGGACCGAATT
ENSG00000272070_chr5_141326374_+	ENSG00000272070_chr5_141321865_+	GAAGCAGGAAGCAGGGAGCAACG	TATCAATAGTCAGGTATTCATCA	lncRNA	promoter-promoter	ENSG00000272070				TCTTGTGGAAAGGACGAAAGAATTTCTACTCTTGTAGATGAAGCAGGAAGCAGGGAGCAACGAATTTCTACTCTTGTAGATTATCAATAGTCAGGTATTCATCATTTTTTGGCTACGGACCGAATT
ENSG00000272070_chr5_141321776_+	ENSG00000272070_chr5_141326529_+	CTGTCTCTCATGTACAAGTAATT	TTCTACGTAGCCGATACGCTGTA	lncRNA	promoter-promoter	ENSG00000272070				TCTTGTGGAAAGGACGAAAGAATTTCTACTCTTGTAGATCTGTCTCTCATGTACAAGTAATTAATTTCTACTCTTGTAGATTTCTACGTAGCCGATACGCTGTATTTTTTGGCTACGGACCGAATT
ENSG00000272070_chr5_141326054_+	ENSG00000272070_chr5_141322628_+	TACCCTTCTTAGTAAAGCAGCTG	TTTAACCATATACAATGTGAGGT	lncRNA	promoter-promoter	ENSG00000272070				TCTTGTGGAAAGGACGAAAGAATTTCTACTCTTGTAGATTACCCTTCTTAGTAAAGCAGCTGAATTTCTACTCTTGTAGATTTTAACCATATACAATGTGAGGTTTTTTTGGCTACGGACCGAATT
ENSG00000272070_chr5_141325388_+	ENSG00000272070_chr5_141326627_-	AAGTATGGATAAGCATCGAATGT	CGTCACCGAGACGCAGATCTTCT	lncRNA	promoter-promoter	ENSG00000272070				TCTTGTGGAAAGGACGAAAGAATTTCTACTCTTGTAGATAAGTATGGATAAGCATCGAATGTAATTTCTACTCTTGTAGATCGTCACCGAGACGCAGATCTTCTTTTTTTGGCTACGGACCGAATT
ENSG00000272070_chr5_141325158_+	ENSG00000272070_chr5_141327761_+	AGTCTATATTCCTAACTAAGCAC	TCAGATACTCACAGATGGAATTC	lncRNA	promoter-exon	ENSG00000272070				TCTTGTGGAAAGGACGAAAGAATTTCTACTCTTGTAGATAGTCTATATTCCTAACTAAGCACAATTTCTACTCTTGTAGATTCAGATACTCACAGATGGAATTCTTTTTTGGCTACGGACCGAATT
ENSG00000272070_chr5_141322498_+	ENSG00000272070_chr5_141327924_+	TCTTTGCTTATAATGTGTTGAAG	GGTGACTGGGAACACTGCCCAGC	lncRNA	promoter-exon	ENSG00000272070				TCTTGTGGAAAGGACGAAAGAATTTCTACTCTTGTAGATTCTTTGCTTATAATGTGTTGAAGAATTTCTACTCTTGTAGATGGTGACTGGGAACACTGCCCAGCTTTTTTGGCTACGGACCGAATT
ENSG00000272070_chr5_141322632_+	ENSG00000272070_chr5_141328098_+	ACCATATACAATGTGAGGTCATT	AGCTGACTCTGCAGGCCAGTGAC	lncRNA	promoter-exon	ENSG00000272070				TCTTGTGGAAAGGACGAAAGAATTTCTACTCTTGTAGATACCATATACAATGTGAGGTCATTAATTTCTACTCTTGTAGATAGCTGACTCTGCAGGCCAGTGACTTTTTTGGCTACGGACCGAATT
ENSG00000272070_chr5_141322085_+	ENSG00000272070_chr5_141327966_+	TTCTTGTATGATTGAAAGCTCCA	GCGCTTCCCACCCTAACTTAGGG	lncRNA	promoter-exon	ENSG00000272070				TCTTGTGGAAAGGACGAAAGAATTTCTACTCTTGTAGATTTCTTGTATGATTGAAAGCTCCAAATTTCTACTCTTGTAGATGCGCTTCCCACCCTAACTTAGGGTTTTTTGGCTACGGACCGAATT
ENSG00000272070_chr5_141321619_+	ENSG00000272070_chr5_141329265_+	CTTGTGTTCTATAATACTTCTGG	AATTTCTACTCTTTGGCTCCATG	lncRNA	promoter-exon	ENSG00000272070				TCTTGTGGAAAGGACGAAAGAATTTCTACTCTTGTAGATCTTGTGTTCTATAATACTTCTGGAATTTCTACTCTTGTAGATAATTTCTACTCTTTGGCTCCATGTTTTTTGGCTACGGACCGAATT
ENSG00000272070_chr5_141326054_+	ENSG00000272070_chr5_141329271_+	TACCCTTCTTAGTAAAGCAGCTG	TACTCTTTGGCTCCATGTACTTG	lncRNA	promoter-exon	ENSG00000272070				TCTTGTGGAAAGGACGAAAGAATTTCTACTCTTGTAGATTACCCTTCTTAGTAAAGCAGCTGAATTTCTACTCTTGTAGATTACTCTTTGGCTCCATGTACTTGTTTTTTGGCTACGGACCGAATT
ENSG00000272070_chr5_141324860_+	ENSG00000272070_chr5_141329137_+	AATCCAACTGGACCAACTTAGGC	ATTTACCTCATTAGCTCACAATT	lncRNA	promoter-exon	ENSG00000272070				TCTTGTGGAAAGGACGAAAGAATTTCTACTCTTGTAGATAATCCAACTGGACCAACTTAGGCAATTTCTACTCTTGTAGATATTTACCTCATTAGCTCACAATTTTTTTTGGCTACGGACCGAATT
ENSG00000272070_chr5_141321865_+	ENSG00000272070_chr5_141329142_+	TATCAATAGTCAGGTATTCATCA	CCTCATTAGCTCACAATTTCTTT	lncRNA	promoter-exon	ENSG00000272070				TCTTGTGGAAAGGACGAAAGAATTTCTACTCTTGTAGATTATCAATAGTCAGGTATTCATCAAATTTCTACTCTTGTAGATCCTCATTAGCTCACAATTTCTTTTTTTTTGGCTACGGACCGAATT
ENSG00000272070_chr5_141324001_+	ENSG00000272070_chr5_141328725_+	GTTCCTTAAAGGGCTGCTTATAC	CCCTGTTCCTACAACGTATGTGT	lncRNA	promoter-exon	ENSG00000272070				TCTTGTGGAAAGGACGAAAGAATTTCTACTCTTGTAGATGTTCCTTAAAGGGCTGCTTATACAATTTCTACTCTTGTAGATCCCTGTTCCTACAACGTATGTGTTTTTTTGGCTACGGACCGAATT
ENSG00000272070_chr5_141324721_+	ENSG00000272070_chr5_141329178_+	TGTTGTTTCAGCTCTGCTTTCCT	TGCCTATTAATGTGTATTCTGAA	lncRNA	promoter-exon	ENSG00000272070				TCTTGTGGAAAGGACGAAAGAATTTCTACTCTTGTAGATTGTTGTTTCAGCTCTGCTTTCCTAATTTCTACTCTTGTAGATTGCCTATTAATGTGTATTCTGAATTTTTTGGCTACGGACCGAATT
ENSG00000262888_chr16_3946584_-	ENSG00000262888_chr16_3949048_-	CAGGAAGGCATATAAAGGCTCAG	TAGACGCTCAGCAGACTCCCTTT	lncRNA	promoter-promoter	ENSG00000262888				TCTTGTGGAAAGGACGAAAGAATTTCTACTCTTGTAGATCAGGAAGGCATATAAAGGCTCAGAATTTCTACTCTTGTAGATTAGACGCTCAGCAGACTCCCTTTTTTTTTGGCTACGGACCGAATT
ENSG00000262888_chr16_3951116_-	ENSG00000262888_chr16_3946226_-	ATGGCTCTCAGTTTACAGGAACA	AGAGAACCCTGGCTGGTGCTGGT	lncRNA	promoter-promoter	ENSG00000262888				TCTTGTGGAAAGGACGAAAGAATTTCTACTCTTGTAGATATGGCTCTCAGTTTACAGGAACAAATTTCTACTCTTGTAGATAGAGAACCCTGGCTGGTGCTGGTTTTTTTGGCTACGGACCGAATT
ENSG00000262888_chr16_3949000_-	ENSG00000262888_chr16_3946501_-	CATCACTGTCATCCTAGATTGCG	CTCTCTGTGCCTTGATAGAGAAT	lncRNA	promoter-promoter	ENSG00000262888				TCTTGTGGAAAGGACGAAAGAATTTCTACTCTTGTAGATCATCACTGTCATCCTAGATTGCGAATTTCTACTCTTGTAGATCTCTCTGTGCCTTGATAGAGAATTTTTTTGGCTACGGACCGAATT
ENSG00000262888_chr16_3946505_-	ENSG00000262888_chr16_3950781_-	TTTCCTCTCTGTGCCTTGATAGA	TGTCTGCTCACCACCCTTGCATT	lncRNA	promoter-promoter	ENSG00000262888				TCTTGTGGAAAGGACGAAAGAATTTCTACTCTTGTAGATTTTCCTCTCTGTGCCTTGATAGAAATTTCTACTCTTGTAGATTGTCTGCTCACCACCCTTGCATTTTTTTTGGCTACGGACCGAATT
ENSG00000262888_chr16_3949101_-	ENSG00000262888_chr16_3946445_+	ACACACTGATGCACCCATACAGC	TGATGCAAGTTCTGGAACTGAGG	lncRNA	promoter-promoter	ENSG00000262888				TCTTGTGGAAAGGACGAAAGAATTTCTACTCTTGTAGATACACACTGATGCACCCATACAGCAATTTCTACTCTTGTAGATTGATGCAAGTTCTGGAACTGAGGTTTTTTGGCTACGGACCGAATT
ENSG00000262888_chr16_3948901_-	ENSG00000262888_chr16_3946687_+	ACTCATCAATCCGCCTAGGAGAT	TTCCTTCCGGTTCTAGCACATTT	lncRNA	promoter-promoter	ENSG00000262888				TCTTGTGGAAAGGACGAAAGAATTTCTACTCTTGTAGATACTCATCAATCCGCCTAGGAGATAATTTCTACTCTTGTAGATTTCCTTCCGGTTCTAGCACATTTTTTTTTGGCTACGGACCGAATT
ENSG00000262888_chr16_3950175_-	ENSG00000262888_chr16_3946241_+	AAGTGGATTTGACGGCCAGTAGG	CTCAGCTCTGTGCTTCTGTGCTC	lncRNA	promoter-promoter	ENSG00000262888				TCTTGTGGAAAGGACGAAAGAATTTCTACTCTTGTAGATAAGTGGATTTGACGGCCAGTAGGAATTTCTACTCTTGTAGATCTCAGCTCTGTGCTTCTGTGCTCTTTTTTGGCTACGGACCGAATT
ENSG00000262888_chr16_3946712_+	ENSG00000262888_chr16_3950336_-	ATTTAATGAGTATTGCCTGGTGC	CTAGTCCTTCTTCCACAATGAGA	lncRNA	promoter-promoter	ENSG00000262888				TCTTGTGGAAAGGACGAAAGAATTTCTACTCTTGTAGATATTTAATGAGTATTGCCTGGTGCAATTTCTACTCTTGTAGATCTAGTCCTTCTTCCACAATGAGATTTTTTGGCTACGGACCGAATT
ENSG00000262888_chr16_3946717_+	ENSG00000262888_chr16_3950348_-	ATGAGTATTGCCTGGTGCTTGAG	AAGCTGGCTTTACTAGTCCTTCT	lncRNA	promoter-promoter	ENSG00000262888				TCTTGTGGAAAGGACGAAAGAATTTCTACTCTTGTAGATATGAGTATTGCCTGGTGCTTGAGAATTTCTACTCTTGTAGATAAGCTGGCTTTACTAGTCCTTCTTTTTTTGGCTACGGACCGAATT
ENSG00000262888_chr16_3946565_+	ENSG00000262888_chr16_3949686_-	TATGCCTTCCTGGAAAATGGGAT	TCAACGAACTCAGCCTCTACTGT	lncRNA	promoter-promoter	ENSG00000262888				TCTTGTGGAAAGGACGAAAGAATTTCTACTCTTGTAGATTATGCCTTCCTGGAAAATGGGATAATTTCTACTCTTGTAGATTCAACGAACTCAGCCTCTACTGTTTTTTTGGCTACGGACCGAATT
ENSG00000262888_chr16_3950175_-	ENSG00000262888_chr16_3931454_-	AAGTGGATTTGACGGCCAGTAGG	TATTTCTTATTGTGTCAGTTAGG	lncRNA	promoter-exon	ENSG00000262888				TCTTGTGGAAAGGACGAAAGAATTTCTACTCTTGTAGATAAGTGGATTTGACGGCCAGTAGGAATTTCTACTCTTGTAGATTATTTCTTATTGTGTCAGTTAGGTTTTTTGGCTACGGACCGAATT
ENSG00000262888_chr16_3946501_-	ENSG00000262888_chr16_3943359_-	CTCTCTGTGCCTTGATAGAGAAT	AAGAATCTTCCAGATTTGCCTAA	lncRNA	promoter-exon	ENSG00000262888				TCTTGTGGAAAGGACGAAAGAATTTCTACTCTTGTAGATCTCTCTGTGCCTTGATAGAGAATAATTTCTACTCTTGTAGATAAGAATCTTCCAGATTTGCCTAATTTTTTGGCTACGGACCGAATT
ENSG00000262888_chr16_3951116_-	ENSG00000262888_chr16_3931325_-	ATGGCTCTCAGTTTACAGGAACA	TTGTATTTGTTATTTGTGCCTTC	lncRNA	promoter-exon	ENSG00000262888				TCTTGTGGAAAGGACGAAAGAATTTCTACTCTTGTAGATATGGCTCTCAGTTTACAGGAACAAATTTCTACTCTTGTAGATTTGTATTTGTTATTTGTGCCTTCTTTTTTGGCTACGGACCGAATT
ENSG00000262888_chr16_3946505_-	ENSG00000262888_chr16_3943296_-	TTTCCTCTCTGTGCCTTGATAGA	GACCCTTTCAAGAGCAGACAGAA	lncRNA	promoter-exon	ENSG00000262888				TCTTGTGGAAAGGACGAAAGAATTTCTACTCTTGTAGATTTTCCTCTCTGTGCCTTGATAGAAATTTCTACTCTTGTAGATGACCCTTTCAAGAGCAGACAGAATTTTTTGGCTACGGACCGAATT
ENSG00000262888_chr16_3948840_-	ENSG00000262888_chr16_3943341_-	ATTGCAGCATAATATTTCATCGC	CCTAACGCAGATGTGCATGACCT	lncRNA	promoter-exon	ENSG00000262888				TCTTGTGGAAAGGACGAAAGAATTTCTACTCTTGTAGATATTGCAGCATAATATTTCATCGCAATTTCTACTCTTGTAGATCCTAACGCAGATGTGCATGACCTTTTTTTGGCTACGGACCGAATT
ENSG00000262888_chr16_3949686_-	ENSG00000262888_chr16_3931420_-	TCAACGAACTCAGCCTCTACTGT	TGTGAATCTGTTCATTTCACCAA	lncRNA	promoter-exon	ENSG00000262888				TCTTGTGGAAAGGACGAAAGAATTTCTACTCTTGTAGATTCAACGAACTCAGCCTCTACTGTAATTTCTACTCTTGTAGATTGTGAATCTGTTCATTTCACCAATTTTTTGGCTACGGACCGAATT
ENSG00000262888_chr16_3949024_-	ENSG00000262888_chr16_3943287_-	CCGCCCAAGGGTCACCTCTGTTT	AAGAGCAGACAGAATGGAAGGGA	lncRNA	promoter-exon	ENSG00000262888				TCTTGTGGAAAGGACGAAAGAATTTCTACTCTTGTAGATCCGCCCAAGGGTCACCTCTGTTTAATTTCTACTCTTGTAGATAAGAGCAGACAGAATGGAAGGGATTTTTTGGCTACGGACCGAATT
ENSG00000262888_chr16_3947000_-	ENSG00000262888_chr16_3931448_-	TTTACACGGACTTAGGGCTTTGG	TTATTGTGTCAGTTAGGTTGTAT	lncRNA	promoter-exon	ENSG00000262888				TCTTGTGGAAAGGACGAAAGAATTTCTACTCTTGTAGATTTTACACGGACTTAGGGCTTTGGAATTTCTACTCTTGTAGATTTATTGTGTCAGTTAGGTTGTATTTTTTTGGCTACGGACCGAATT
ENSG00000262888_chr16_3950642_-	ENSG00000262888_chr16_3931393_+	TGCCAATAACTCCTTGGCCTCCG	GTGAAATGAACAGATTCACAGAA	lncRNA	promoter-exon	ENSG00000262888				TCTTGTGGAAAGGACGAAAGAATTTCTACTCTTGTAGATTGCCAATAACTCCTTGGCCTCCGAATTTCTACTCTTGTAGATGTGAAATGAACAGATTCACAGAATTTTTTGGCTACGGACCGAATT
ENSG00000262888_chr16_3948238_-	ENSG00000262888_chr16_3931402_-	CGTGTATATTCCTTGGTAATCGT	ACCAAATTTTCAAGTTTGTTGGC	lncRNA	promoter-exon	ENSG00000262888				TCTTGTGGAAAGGACGAAAGAATTTCTACTCTTGTAGATCGTGTATATTCCTTGGTAATCGTAATTTCTACTCTTGTAGATACCAAATTTTCAAGTTTGTTGGCTTTTTTGGCTACGGACCGAATT
ENSG00000268650_chr19_18202456_+	ENSG00000268650_chr19_18204848_+	CAAGTACGGGAATCCAACCGAGC	GCAGGGACAGAGAAGCGACCTGT	lncRNA	promoter-promoter	ENSG00000268650				TCTTGTGGAAAGGACGAAAGAATTTCTACTCTTGTAGATCAAGTACGGGAATCCAACCGAGCAATTTCTACTCTTGTAGATGCAGGGACAGAGAAGCGACCTGTTTTTTTGGCTACGGACCGAATT
ENSG00000268650_chr19_18201632_+	ENSG00000268650_chr19_18205054_+	CACACCCTGAACTGGACACTGGG	TTCCTCCAAATCTTTAGGGAAGG	lncRNA	promoter-promoter	ENSG00000268650				TCTTGTGGAAAGGACGAAAGAATTTCTACTCTTGTAGATCACACCCTGAACTGGACACTGGGAATTTCTACTCTTGTAGATTTCCTCCAAATCTTTAGGGAAGGTTTTTTGGCTACGGACCGAATT
ENSG00000268650_chr19_18205090_+	ENSG00000268650_chr19_18203477_+	GGGAGGGAGGAGGAGCCCGAAAC	TCCACGCGCGTGCAACGCTCACA	lncRNA	promoter-promoter	ENSG00000268650				TCTTGTGGAAAGGACGAAAGAATTTCTACTCTTGTAGATGGGAGGGAGGAGGAGCCCGAAACAATTTCTACTCTTGTAGATTCCACGCGCGTGCAACGCTCACATTTTTTGGCTACGGACCGAATT
ENSG00000268650_chr19_18203329_+	ENSG00000268650_chr19_18204952_-	CACACCGACTCGCCTATAGAAAT	AAGAGCTGGAGGCTTCGGCTCGT	lncRNA	promoter-promoter	ENSG00000268650				TCTTGTGGAAAGGACGAAAGAATTTCTACTCTTGTAGATCACACCGACTCGCCTATAGAAATAATTTCTACTCTTGTAGATAAGAGCTGGAGGCTTCGGCTCGTTTTTTTGGCTACGGACCGAATT
ENSG00000268650_chr19_18204965_-	ENSG00000268650_chr19_18199949_+	AATCCGAGCTTTGAAGAGCTGGA	AAGAAAGTTTGGCTCAGAGACAA	lncRNA	promoter-promoter	ENSG00000268650				TCTTGTGGAAAGGACGAAAGAATTTCTACTCTTGTAGATAATCCGAGCTTTGAAGAGCTGGAAATTTCTACTCTTGTAGATAAGAAAGTTTGGCTCAGAGACAATTTTTTGGCTACGGACCGAATT
ENSG00000268650_chr19_18204882_-	ENSG00000268650_chr19_18199902_+	CGGGACAGGTCGCTTCTCTGTCC	CATCTGAAATCCTTCTCTGACCC	lncRNA	promoter-promoter	ENSG00000268650				TCTTGTGGAAAGGACGAAAGAATTTCTACTCTTGTAGATCGGGACAGGTCGCTTCTCTGTCCAATTTCTACTCTTGTAGATCATCTGAAATCCTTCTCTGACCCTTTTTTGGCTACGGACCGAATT
ENSG00000268650_chr19_18203079_+	ENSG00000268650_chr19_18204563_+	ATGGTCCTCAGAACCCGGCCGCG	TACCCTCACATATATGGGGTTCA	lncRNA	promoter-promoter	ENSG00000268650				TCTTGTGGAAAGGACGAAAGAATTTCTACTCTTGTAGATATGGTCCTCAGAACCCGGCCGCGAATTTCTACTCTTGTAGATTACCCTCACATATATGGGGTTCATTTTTTGGCTACGGACCGAATT
ENSG00000268650_chr19_18203354_-	ENSG00000268650_chr19_18204700_+	TATAGGCGAGTCGGTGTGCAAAC	TGAGGTTTGAAAAGAAAGAAGTA	lncRNA	promoter-promoter	ENSG00000268650				TCTTGTGGAAAGGACGAAAGAATTTCTACTCTTGTAGATTATAGGCGAGTCGGTGTGCAAACAATTTCTACTCTTGTAGATTGAGGTTTGAAAAGAAAGAAGTATTTTTTGGCTACGGACCGAATT
ENSG00000268650_chr19_18205070_+	ENSG00000268650_chr19_18204175_-	GGGAAGGAAGTCAGAATTTGGGG	CACGTCAATCTGCTCAGGAGCCC	lncRNA	promoter-promoter	ENSG00000268650				TCTTGTGGAAAGGACGAAAGAATTTCTACTCTTGTAGATGGGAAGGAAGTCAGAATTTGGGGAATTTCTACTCTTGTAGATCACGTCAATCTGCTCAGGAGCCCTTTTTTGGCTACGGACCGAATT
ENSG00000268650_chr19_18202831_-	ENSG00000268650_chr19_18205158_+	TGGAGCCCTTGCCATCTTCTGCC	AAACCCTCCAGGGGTGTGTGGCC	lncRNA	promoter-promoter	ENSG00000268650				TCTTGTGGAAAGGACGAAAGAATTTCTACTCTTGTAGATTGGAGCCCTTGCCATCTTCTGCCAATTTCTACTCTTGTAGATAAACCCTCCAGGGGTGTGTGGCCTTTTTTGGCTACGGACCGAATT
ENSG00000268650_chr19_18203477_+	ENSG00000268650_chr19_18220276_+	TCCACGCGCGTGCAACGCTCACA	GGACAGGTGGGTCAACTCCCGGT	lncRNA	promoter-exon	ENSG00000268650				TCTTGTGGAAAGGACGAAAGAATTTCTACTCTTGTAGATTCCACGCGCGTGCAACGCTCACAAATTTCTACTCTTGTAGATGGACAGGTGGGTCAACTCCCGGTTTTTTTGGCTACGGACCGAATT
ENSG00000268650_chr19_18202456_+	ENSG00000268650_chr19_18205529_-	CAAGTACGGGAATCCAACCGAGC	CCAATTTCTCTGCAGTGGATTGG	lncRNA	promoter-exon	ENSG00000268650				TCTTGTGGAAAGGACGAAAGAATTTCTACTCTTGTAGATCAAGTACGGGAATCCAACCGAGCAATTTCTACTCTTGTAGATCCAATTTCTCTGCAGTGGATTGGTTTTTTGGCTACGGACCGAATT
ENSG00000268650_chr19_18205054_+	ENSG00000268650_chr19_18208987_-	TTCCTCCAAATCTTTAGGGAAGG	TCTGTCCGCAGAACTCCATACTG	lncRNA	promoter-exon	ENSG00000268650				TCTTGTGGAAAGGACGAAAGAATTTCTACTCTTGTAGATTTCCTCCAAATCTTTAGGGAAGGAATTTCTACTCTTGTAGATTCTGTCCGCAGAACTCCATACTGTTTTTTGGCTACGGACCGAATT
ENSG00000268650_chr19_18201632_+	ENSG00000268650_chr19_18209026_-	CACACCCTGAACTGGACACTGGG	TGTCTTTGGTGTCTCTGGATGTA	lncRNA	promoter-exon	ENSG00000268650				TCTTGTGGAAAGGACGAAAGAATTTCTACTCTTGTAGATCACACCCTGAACTGGACACTGGGAATTTCTACTCTTGTAGATTGTCTTTGGTGTCTCTGGATGTATTTTTTGGCTACGGACCGAATT
ENSG00000268650_chr19_18199902_+	ENSG00000268650_chr19_18205521_-	CATCTGAAATCCTTCTCTGACCC	TCTGCAGTGGATTGGTGATACTT	lncRNA	promoter-exon	ENSG00000268650				TCTTGTGGAAAGGACGAAAGAATTTCTACTCTTGTAGATCATCTGAAATCCTTCTCTGACCCAATTTCTACTCTTGTAGATTCTGCAGTGGATTGGTGATACTTTTTTTTGGCTACGGACCGAATT
ENSG00000268650_chr19_18204848_+	ENSG00000268650_chr19_18205464_+	GCAGGGACAGAGAAGCGACCTGT	CTCCCTCCTCCCCCACTCGGACT	lncRNA	promoter-exon	ENSG00000268650				TCTTGTGGAAAGGACGAAAGAATTTCTACTCTTGTAGATGCAGGGACAGAGAAGCGACCTGTAATTTCTACTCTTGTAGATCTCCCTCCTCCCCCACTCGGACTTTTTTTGGCTACGGACCGAATT
ENSG00000268650_chr19_18203079_+	ENSG00000268650_chr19_18209041_-	ATGGTCCTCAGAACCCGGCCGCG	AGTCGCTTTATTTTCTGTCTTTG	lncRNA	promoter-exon	ENSG00000268650				TCTTGTGGAAAGGACGAAAGAATTTCTACTCTTGTAGATATGGTCCTCAGAACCCGGCCGCGAATTTCTACTCTTGTAGATAGTCGCTTTATTTTCTGTCTTTGTTTTTTGGCTACGGACCGAATT
ENSG00000268650_chr19_18199949_+	ENSG00000268650_chr19_18209018_-	AAGAAAGTTTGGCTCAGAGACAA	GTGTCTCTGGATGTAGGAGCCCC	lncRNA	promoter-exon	ENSG00000268650				TCTTGTGGAAAGGACGAAAGAATTTCTACTCTTGTAGATAAGAAAGTTTGGCTCAGAGACAAAATTTCTACTCTTGTAGATGTGTCTCTGGATGTAGGAGCCCCTTTTTTGGCTACGGACCGAATT
ENSG00000268650_chr19_18203329_+	ENSG00000268650_chr19_18205538_-	CACACCGACTCGCCTATAGAAAT	TGAATTTTCCCAATTTCTCTGCA	lncRNA	promoter-exon	ENSG00000268650				TCTTGTGGAAAGGACGAAAGAATTTCTACTCTTGTAGATCACACCGACTCGCCTATAGAAATAATTTCTACTCTTGTAGATTGAATTTTCCCAATTTCTCTGCATTTTTTGGCTACGGACCGAATT
ENSG00000236908_chr12_3314235_+	ENSG00000236908_chr12_3319294_+	CGAGCCTCCTTCTGGCTCCAGGC	CTAAGTCTCCACATCTCTCTTGC	lncRNA	promoter-promoter	ENSG00000236908				TCTTGTGGAAAGGACGAAAGAATTTCTACTCTTGTAGATCGAGCCTCCTTCTGGCTCCAGGCAATTTCTACTCTTGTAGATCTAAGTCTCCACATCTCTCTTGCTTTTTTGGCTACGGACCGAATT
ENSG00000236908_chr12_3319738_+	ENSG00000236908_chr12_3319216_+	TTATATAATGGGAGCAAGGAGGC	TCGACTCCTTGAAGCTCAGAAAG	lncRNA	promoter-promoter	ENSG00000236908				TCTTGTGGAAAGGACGAAAGAATTTCTACTCTTGTAGATTTATATAATGGGAGCAAGGAGGCAATTTCTACTCTTGTAGATTCGACTCCTTGAAGCTCAGAAAGTTTTTTGGCTACGGACCGAATT
ENSG00000236908_chr12_3319269_+	ENSG00000236908_chr12_3314075_+	GGCAAGCACAGGACCCTGATCTT	CTCTCTGGCTGTTCCTCCTGCCT	lncRNA	promoter-promoter	ENSG00000236908				TCTTGTGGAAAGGACGAAAGAATTTCTACTCTTGTAGATGGCAAGCACAGGACCCTGATCTTAATTTCTACTCTTGTAGATCTCTCTGGCTGTTCCTCCTGCCTTTTTTTGGCTACGGACCGAATT
ENSG00000236908_chr12_3319660_+	ENSG00000236908_chr12_3313740_+	GATGGAGGATTGGACCTTGTGAC	GGGCCATCCATGGTGGCCCTGTG	lncRNA	promoter-promoter	ENSG00000236908				TCTTGTGGAAAGGACGAAAGAATTTCTACTCTTGTAGATGATGGAGGATTGGACCTTGTGACAATTTCTACTCTTGTAGATGGGCCATCCATGGTGGCCCTGTGTTTTTTGGCTACGGACCGAATT
ENSG00000236908_chr12_3314135_+	ENSG00000236908_chr12_3319241_-	TTGGCTGCTCAGCCACCAATATT	TGAGCTTCAAGGAGTCGACAAAC	lncRNA	promoter-promoter	ENSG00000236908				TCTTGTGGAAAGGACGAAAGAATTTCTACTCTTGTAGATTTGGCTGCTCAGCCACCAATATTAATTTCTACTCTTGTAGATTGAGCTTCAAGGAGTCGACAAACTTTTTTGGCTACGGACCGAATT
ENSG00000236908_chr12_3317090_+	ENSG00000236908_chr12_3319453_-	TGTCCTGCTTCCCAAAGAGCCTT	CAAGATCTGTCCAGCCATTCAGG	lncRNA	promoter-promoter	ENSG00000236908				TCTTGTGGAAAGGACGAAAGAATTTCTACTCTTGTAGATTGTCCTGCTTCCCAAAGAGCCTTAATTTCTACTCTTGTAGATCAAGATCTGTCCAGCCATTCAGGTTTTTTGGCTACGGACCGAATT
ENSG00000236908_chr12_3318997_+	ENSG00000236908_chr12_3315078_+	AATTTCAAGCTGTTGCCTCCCTG	TCTCTCCAACCATCCTGTATGAT	lncRNA	promoter-promoter	ENSG00000236908				TCTTGTGGAAAGGACGAAAGAATTTCTACTCTTGTAGATAATTTCAAGCTGTTGCCTCCCTGAATTTCTACTCTTGTAGATTCTCTCCAACCATCCTGTATGATTTTTTTGGCTACGGACCGAATT
ENSG00000236908_chr12_3317807_+	ENSG00000236908_chr12_3318375_+	ATGGAAGTGTTGCAATTCTGGCT	AGGCCTGGTCTTTCGTCCTTCCC	lncRNA	promoter-promoter	ENSG00000236908				TCTTGTGGAAAGGACGAAAGAATTTCTACTCTTGTAGATATGGAAGTGTTGCAATTCTGGCTAATTTCTACTCTTGTAGATAGGCCTGGTCTTTCGTCCTTCCCTTTTTTGGCTACGGACCGAATT
ENSG00000236908_chr12_3318256_+	ENSG00000236908_chr12_3315129_+	GGCCGGGACAGATGACGTGCCCA	CTGCAAGTGATAGCCTGATGGTG	lncRNA	promoter-promoter	ENSG00000236908				TCTTGTGGAAAGGACGAAAGAATTTCTACTCTTGTAGATGGCCGGGACAGATGACGTGCCCAAATTTCTACTCTTGTAGATCTGCAAGTGATAGCCTGATGGTGTTTTTTGGCTACGGACCGAATT
ENSG00000236908_chr12_3316726_+	ENSG00000236908_chr12_3318564_+	ATGCAGGCACCTGGTGTTCCTCG	TGCTGCCTTAACCACACGCTTGA	lncRNA	promoter-promoter	ENSG00000236908				TCTTGTGGAAAGGACGAAAGAATTTCTACTCTTGTAGATATGCAGGCACCTGGTGTTCCTCGAATTTCTACTCTTGTAGATTGCTGCCTTAACCACACGCTTGATTTTTTGGCTACGGACCGAATT
ENSG00000236908_chr12_3319738_+	ENSG00000236908_chr12_3324182_+	TTATATAATGGGAGCAAGGAGGC	CTGTCTGACTCCCTTTCAGTCCT	lncRNA	promoter-exon	ENSG00000236908				TCTTGTGGAAAGGACGAAAGAATTTCTACTCTTGTAGATTTATATAATGGGAGCAAGGAGGCAATTTCTACTCTTGTAGATCTGTCTGACTCCCTTTCAGTCCTTTTTTTGGCTACGGACCGAATT
ENSG00000236908_chr12_3319269_+	ENSG00000236908_chr12_3325045_+	GGCAAGCACAGGACCCTGATCTT	ATAGACATGATTTCTTCAAAGTG	lncRNA	promoter-exon	ENSG00000236908				TCTTGTGGAAAGGACGAAAGAATTTCTACTCTTGTAGATGGCAAGCACAGGACCCTGATCTTAATTTCTACTCTTGTAGATATAGACATGATTTCTTCAAAGTGTTTTTTGGCTACGGACCGAATT
ENSG00000236908_chr12_3319216_+	ENSG00000236908_chr12_3324517_+	TCGACTCCTTGAAGCTCAGAAAG	GGGACGGGTCCATTTCCTCTGAT	lncRNA	promoter-exon	ENSG00000236908				TCTTGTGGAAAGGACGAAAGAATTTCTACTCTTGTAGATTCGACTCCTTGAAGCTCAGAAAGAATTTCTACTCTTGTAGATGGGACGGGTCCATTTCCTCTGATTTTTTTGGCTACGGACCGAATT
[truncated: 10,894 more rows]

## Sheet: Supplementary Table 7a
gene name	RRA score	P value	FDR	effective crRNAs	paired crRNAs targeting region	negatively selected coPARSE-lncRNAs	positive controls	coPARSE-lncRNA	crRNA overlapped with essential gene		NOTE:
[truncated: 585 more rows]

## Sheet: Supplementary Table 7b
gene name	RRA score	P value	FDR	effective crRNAs	paired crRNAs targeting region	negatively selected coPARSE-lncRNAs	positive controls	coPARSE-lncRNA	crRNA overlapped with essential gene		NOTE:
[truncated: 586 more rows]

[truncated: 14 more sheets: Supplementary Table 7c, Supplementary Table 8a, Supplementary Table 8b, Supplementary Table 8c, Supplementary Table 9a, Supplementary Table 9b, Supplementary Table 10a, Supplementary Table 10b, Supplementary Table 10c, Supplementary Table 10d, Supplementary Table 10e, Supplementary Table 10f, Supplementary Table 11a, Supplementary Table 11b]
